# Supplementary material for: An organ-on-chip model of pulmonary arterial hypertension identifies a BMPR2-SOX17-prostacyclin signalling axis
Source: Commun Biol. 2022 Nov 7;5:1192. doi: 10.1038/s42003-022-04169-z (PMC9640600; doi:10.1038/s42003-022-04169-z)
Supplement: Supplementary file 4 — Supplementary Data 1 [file 42003_2022_4169_MOESM4_ESM.xlsx]

## Sheet: ECFC.EC.DS
gene	ENTREZID	GENENAME	logFC	PValue
MT1X	4501	metallothionein 1X	2.85448	4.45688e-07
AXL	558	AXL receptor tyrosine kinase	1.29135	5.32154e-07
MT2A	4502	metallothionein 2A	1.47151	8.8245e-07
TLE3	7090	TLE family member 3, transcriptional corepressor	1.0324	2.37831e-06
NBAS	51594	NBAS subunit of NRZ tethering complex	0.928969	2.42562e-06
PNPLA6	10908	patatin like phospholipase domain containing 6	1.00169	3.64576e-06
RAD50	10111	RAD50 double strand break repair protein	0.899513	5.70083e-06
PNPO	55163	pyridoxamine 5'-phosphate oxidase	0.90618	8.39886e-06
CHP1	11261	calcineurin like EF-hand protein 1	1.04987	9.84826e-06
LRRC70	100130733	leucine rich repeat containing 70	-0.990732	1.03772e-05
GPR37	2861	G protein-coupled receptor 37	-3.71135	1.16859e-05
MED16	10025	mediator complex subunit 16	0.983849	1.30831e-05
EHBP1L1	254102	EH domain binding protein 1 like 1	1.22279	1.34034e-05
DDAH1	23576	dimethylarginine dimethylaminohydrolase 1	0.753162	2.15949e-05
CNP	1267	2',3'-cyclic nucleotide 3' phosphodiesterase	0.705509	2.7755e-05
HSP90AA1	3320	heat shock protein 90 alpha family class A member 1	1.2882	2.90211e-05
KRT18	3875	keratin 18	1.12676	3.10446e-05
RABL6	55684	RAB, member RAS oncogene family like 6	0.668462	3.11879e-05
NLRC3	197358	NLR family CARD domain containing 3	-1.85564	3.21612e-05
MT1E	4493	metallothionein 1E	2.09886	3.31553e-05
ANKRD12	23253	ankyrin repeat domain 12	1.36793	3.54811e-05
TSPYL1	7259	TSPY like 1	0.824292	3.69769e-05
MALAT1	378938	metastasis associated lung adenocarcinoma transcript 1	2.83967	4.01305e-05
RPL21P16	729402	ribosomal protein L21 pseudogene 16	2.7811	4.14632e-05
FKBP4	2288	FKBP prolyl isomerase 4	0.875566	4.37573e-05
FAM207A	85395	family with sequence similarity 207 member A	0.72611	4.51428e-05
PYGL	5836	glycogen phosphorylase L	0.98557	4.52236e-05
GPRC5B	51704	G protein-coupled receptor class C group 5 member B	1.39319	4.602e-05
GPX3	2878	glutathione peroxidase 3	1.4464	4.76656e-05
RANGAP1	5905	Ran GTPase activating protein 1	0.6469	5.09233e-05
POLR3D	661	RNA polymerase III subunit D	1.00993	5.41842e-05
MT1M	4499	metallothionein 1M	3.45011	5.70855e-05
NMT1	4836	N-myristoyltransferase 1	1.06261	6.57594e-05
UPP1	7378	uridine phosphorylase 1	0.653696	6.77678e-05
ME1	4199	malic enzyme 1	0.82306	7.51808e-05
MT1G	4495	metallothionein 1G	3.73443	7.85632e-05
ANP32B	10541	acidic nuclear phosphoprotein 32 family member B	0.759371	8.02676e-05
CHD4	1108	chromodomain helicase DNA binding protein 4	0.760027	8.48022e-05
DDX54	79039	DEAD-box helicase 54	1.00411	8.53207e-05
RBM10	8241	RNA binding motif protein 10	0.831265	9.50349e-05
CHTF8	54921	chromosome transmission fidelity factor 8	0.749855	9.57504e-05
BOP1	23246	BOP1 ribosomal biogenesis factor	0.765394	9.62726e-05
TPM2	7169	tropomyosin 2	2.63689	9.8788e-05
EIF5B	9669	eukaryotic translation initiation factor 5B	0.844303	0.000100908
PDLIM1	9124	PDZ and LIM domain 1	0.922985	0.000104485
FADS2	9415	fatty acid desaturase 2	0.837797	0.00010503
METAP2	10988	methionyl aminopeptidase 2	0.680182	0.00010603
CTNNAL1	8727	catenin alpha like 1	0.860425	0.000108091
ANXA6	309	annexin A6	0.587791	0.000108834
TOP1	7150	DNA topoisomerase I	0.621625	0.000113366
RALBP1	10928	ralA binding protein 1	0.633961	0.000115336
AARS1	16	alanyl-tRNA synthetase 1	0.561694	0.0001177
PIEZO1	9780	piezo type mechanosensitive ion channel component 1	0.669887	0.000130805
RSF1	51773	remodeling and spacing factor 1	1.18827	0.000132857
DUSP7	1849	dual specificity phosphatase 7	0.770526	0.000134444
CAVIN1	284119	caveolae associated protein 1	0.633701	0.000139491
MAP2K2	5605	mitogen-activated protein kinase kinase 2	0.61358	0.000142078
TNFAIP8L1	126282	TNF alpha induced protein 8 like 1	0.719822	0.000142563
KNOP1	400506	lysine rich nucleolar protein 1	0.827721	0.000145217
DMAC1	90871	distal membrane arm assembly complex 1	0.718021	0.000145757
GPI	2821	glucose-6-phosphate isomerase	0.65428	0.000150622
MIR1915HG	399726	MIR1915 host gene	1.01451	0.000156443
DHCR24	1718	24-dehydrocholesterol reductase	1.05001	0.000160303
PTP4A2	8073	protein tyrosine phosphatase 4A2	0.727329	0.000170427
AP3D1	8943	adaptor related protein complex 3 subunit delta 1	0.787088	0.000176011
TEAD4	7004	TEA domain transcription factor 4	0.773831	0.000177262
XRN1	54464	5'-3' exoribonuclease 1	-0.792216	0.000177662
RASIP1	54922	Ras interacting protein 1	0.635662	0.000180537
EPRS1	2058	glutamyl-prolyl-tRNA synthetase 1	0.633282	0.00018197
PPM1G	5496	protein phosphatase, Mg2+/Mn2+ dependent 1G	0.557542	0.000184375
TAP1	6890	transporter 1, ATP binding cassette subfamily B member	0.801788	0.000188681
FBLN2	2199	fibulin 2	2.41443	0.000193124
CYP51A1	1595	cytochrome P450 family 51 subfamily A member 1	0.690441	0.000206355
RWDD1	51389	RWD domain containing 1	0.565996	0.000206722
LUC7L3	51747	LUC7 like 3 pre-mRNA splicing factor	0.710008	0.000209561
HSPD1	3329	heat shock protein family D (Hsp60) member 1	0.821945	0.000210236
PRPF6	24148	pre-mRNA processing factor 6	0.555249	0.000213216
RNF169	254225	ring finger protein 169	0.786625	0.000215535
HES4	57801	hes family bHLH transcription factor 4	1.16065	0.000215826
NFIB	4781	nuclear factor I B	0.869641	0.000217135
MTDH	92140	metadherin	0.887308	0.000218308
EIF3J	8669	eukaryotic translation initiation factor 3 subunit J	0.705936	0.000228813
TBC1D1	23216	TBC1 domain family member 1	0.659326	0.000229314
LBH	81606	LBH regulator of WNT signaling pathway	-1.32546	0.000236086
LIMS2	55679	LIM zinc finger domain containing 2	0.785384	0.00024145
TKT	7086	transketolase	0.805566	0.000242361
MINDY2	54629	MINDY lysine 48 deubiquitinase 2	0.741387	0.000246581
YWHAE	7531	tyrosine 3-monooxygenase/tryptophan 5-monooxygenase activation protein epsilon	0.536786	0.00025018
EEF1D	1936	eukaryotic translation elongation factor 1 delta	0.678327	0.000257607
APOBEC3C	27350	apolipoprotein B mRNA editing enzyme catalytic subunit 3C	1.29859	0.000260731
ETS2	2114	ETS proto-oncogene 2, transcription factor	0.683768	0.000264048
SOX4	6659	SRY-box transcription factor 4	0.801701	0.000269326
NF2	4771	neurofibromin 2	0.526822	0.000269884
ENO2	2026	enolase 2	1.47592	0.000279712
LRPPRC	10128	leucine rich pentatricopeptide repeat containing	0.775051	0.000281207
UBE2S	27338	ubiquitin conjugating enzyme E2 S	0.662497	0.000281676
LAMB2	3913	laminin subunit beta 2	0.913697	0.000284126
MPHOSPH8	54737	M-phase phosphoprotein 8	0.653551	0.000299819
PABPC1	26986	poly(A) binding protein cytoplasmic 1	0.718596	0.000306635
HSPH1	10808	heat shock protein family H (Hsp110) member 1	0.88499	0.000308684
RPE	6120	ribulose-5-phosphate-3-epimerase	0.616462	0.000319562
HNRNPA1P48	642659	heterogeneous nuclear ribonucleoprotein A1 pseudogene 48	1.05801	0.000327642
GAPDH	2597	glyceraldehyde-3-phosphate dehydrogenase	0.5869	0.000327994
TMEM158	25907	transmembrane protein 158 (gene/pseudogene)	2.64604	0.000341833
MRPL11	65003	mitochondrial ribosomal protein L11	0.702274	0.000346009
TPI1	7167	triosephosphate isomerase 1	0.501221	0.000348776
RUVBL2	10856	RuvB like AAA ATPase 2	0.585304	0.00035211
RBM3	5935	RNA binding motif protein 3	-0.63651	0.000360567
HDLBP	3069	high density lipoprotein binding protein	0.573867	0.00036289
SMARCA4	6597	SWI/SNF related, matrix associated, actin dependent regulator of chromatin, subfamily a, member 4	0.836204	0.000368563
IMP4	92856	IMP U3 small nucleolar ribonucleoprotein 4	0.837891	0.000370985
CSE1L	1434	chromosome segregation 1 like	0.574985	0.000371635
EIF4A2	1974	eukaryotic translation initiation factor 4A2	0.752268	0.00037524
ZC3H15	55854	zinc finger CCCH-type containing 15	0.615228	0.000376529
CD47	961	CD47 molecule	0.755232	0.000376781
SELENOM	140606	selenoprotein M	0.631993	0.000383571
NR2F6	2063	nuclear receptor subfamily 2 group F member 6	0.580308	0.000389005
UFSP2	55325	UFM1 specific peptidase 2	0.928284	0.000394913
CHD3	1107	chromodomain helicase DNA binding protein 3	0.57845	0.000405236
HNRNPC	3183	heterogeneous nuclear ribonucleoprotein C	0.750291	0.000405901
ANKRD55	79722	ankyrin repeat domain 55	1.20759	0.000407765
RNF168	165918	ring finger protein 168	0.819082	0.000415255
STUB1	10273	STIP1 homology and U-box containing protein 1	0.523441	0.000415393
SLC27A3	11000	solute carrier family 27 member 3	0.743708	0.000417564
CEP131	22994	centrosomal protein 131	0.807806	0.000432479
EEF2	1938	eukaryotic translation elongation factor 2	0.74135	0.000433196
HYI	81888	hydroxypyruvate isomerase (putative)	0.941912	0.000437372
ADAMTS1	9510	ADAM metallopeptidase with thrombospondin type 1 motif 1	0.801936	0.000438441
ZC3H13	23091	zinc finger CCCH-type containing 13	0.714961	0.000440857
TASOR	23272	transcription activation suppressor	0.603934	0.000449247
ADA	100	adenosine deaminase	0.793593	0.000459705
MIB2	142678	mindbomb E3 ubiquitin protein ligase 2	0.826921	0.000461836
COTL1	23406	coactosin like F-actin binding protein 1	0.597322	0.000468371
IER5L	389792	immediate early response 5 like	0.860171	0.000469749
ALDOA	226	aldolase, fructose-bisphosphate A	0.512883	0.000469864
IMPDH2	3615	inosine monophosphate dehydrogenase 2	0.810478	0.000473362
TAPBP	6892	TAP binding protein	0.664016	0.000475802
SFT2D2	375035	SFT2 domain containing 2	-0.605374	0.000481326
HES1	3280	hes family bHLH transcription factor 1	0.720545	0.00048345
RNF144B	255488	ring finger protein 144B	0.65827	0.000488366
TOR1AIP2	163590	torsin 1A interacting protein 2	0.613995	0.000495968
ERCC1	2067	ERCC excision repair 1, endonuclease non-catalytic subunit	0.613252	0.000497054
CCT6A	908	chaperonin containing TCP1 subunit 6A	0.547841	0.000500976
YBX3	8531	Y-box binding protein 3	0.773676	0.000501673
P4HA1	5033	prolyl 4-hydroxylase subunit alpha 1	0.721038	0.00050987
PGM1	5236	phosphoglucomutase 1	0.589931	0.000509975
CBX6	23466	chromobox 6	0.689577	0.000515939
C12orf57	113246	chromosome 12 open reading frame 57	0.618242	0.000528337
SSU72	29101	SSU72 homolog, RNA polymerase II CTD phosphatase	0.517592	0.00053545
ECSIT	51295	ECSIT signaling integrator	0.760427	0.000535705
CWF19L2	143884	CWF19 like cell cycle control factor 2	0.872138	0.000540169
MICALL1	85377	MICAL like 1	0.518214	0.000547547
SND1	27044	staphylococcal nuclease and tudor domain containing 1	0.513703	0.000550603
HSPA8	3312	heat shock protein family A (Hsp70) member 8	0.717206	0.000567668
NFKBIE	4794	NFKB inhibitor epsilon	0.783347	0.00056817
ATIC	471	5-aminoimidazole-4-carboxamide ribonucleotide formyltransferase/IMP cyclohydrolase	0.688927	0.000568532
FLI1	2313	Fli-1 proto-oncogene, ETS transcription factor	0.675954	0.000568726
MMS19	64210	MMS19 homolog, cytosolic iron-sulfur assembly component	0.698593	0.000572359
EIF2S2	8894	eukaryotic translation initiation factor 2 subunit beta	0.600252	0.000572405
NME3	4832	NME/NM23 nucleoside diphosphate kinase 3	0.883474	0.000575408
MDM2	4193	MDM2 proto-oncogene	0.831669	0.000591067
PTX3	5806	pentraxin 3	1.11715	0.000614394
LDHA	3939	lactate dehydrogenase A	0.735213	0.000617341
IGFBP6	3489	insulin like growth factor binding protein 6	2.06077	0.000618407
RFT1	91869	RFT1 homolog	0.648333	0.00062844
TMCO4	255104	transmembrane and coiled-coil domains 4	1.17947	0.000629895
FOXP1	27086	forkhead box P1	0.628664	0.000632035
CUL4B	8450	cullin 4B	0.519045	0.000633634
PHF19	26147	PHD finger protein 19	0.756264	0.000640406
HSP90AB1	3326	heat shock protein 90 alpha family class B member 1	0.541483	0.000641109
FAM189B	10712	family with sequence similarity 189 member B	0.581258	0.000646185
ZFR	51663	zinc finger RNA binding protein	0.59948	0.000646331
LRRC32	2615	leucine rich repeat containing 32	1.02376	0.000652222
PPA1	5464	inorganic pyrophosphatase 1	0.533022	0.000655951
NANS	54187	N-acetylneuraminate synthase	0.516815	0.000662045
SERP1	27230	stress associated endoplasmic reticulum protein 1	0.599945	0.000664097
DENND1A	57706	DENN domain containing 1A	0.84311	0.000665889
GDI2	2665	GDP dissociation inhibitor 2	0.478948	0.000672211
FLNA	2316	filamin A	0.61398	0.000676272
TAF3	83860	TATA-box binding protein associated factor 3	0.771882	0.000690607
ST6GALNAC4	27090	ST6 N-acetylgalactosaminide alpha-2,6-sialyltransferase 4	0.690238	0.000693528
RO60	6738	Ro60, Y RNA binding protein	0.488523	0.000695865
CXCL8	3576	C-X-C motif chemokine ligand 8	3.56057	0.000716285
EXOC3	11336	exocyst complex component 3	0.545988	0.000725859
ISYNA1	51477	inositol-3-phosphate synthase 1	1.02932	0.000735229
IPO5	3843	importin 5	0.503658	0.000738405
COASY	80347	Coenzyme A synthase	0.638856	0.000739061
CFAP54	144535	cilia and flagella associated protein 54	-1.38759	0.000744244
PPIG	9360	peptidylprolyl isomerase G	0.64306	0.000747131
ANXA11	311	annexin A11	0.658479	0.000753435
WTIP	126374	WT1 interacting protein	0.954963	0.00076523
LY6E	4061	lymphocyte antigen 6 family member E	0.572611	0.000767365
LSM12	124801	LSM12 homolog	0.453129	0.000816933
SEC62	7095	SEC62 homolog, preprotein translocation factor	0.59155	0.000818347
DPYSL2	1808	dihydropyrimidinase like 2	0.60308	0.000821733
H2AX	3014	H2A.X variant histone	0.613719	0.000823167
ARID5B	84159	AT-rich interaction domain 5B	0.700813	0.000827967
BORCS6	54785	BLOC-1 related complex subunit 6	0.643225	0.000829791
SPR	6697	sepiapterin reductase	0.523701	0.000830692
SLX4IP	128710	SLX4 interacting protein	1.08552	0.000842568
FLNC	2318	filamin C	0.586679	0.000845015
LMNA	4000	lamin A/C	0.473395	0.000852322
CAMK1	8536	calcium/calmodulin dependent protein kinase I	0.851216	0.000854499
TRIM24	8805	tripartite motif containing 24	1.01644	0.000856188
SDC1	6382	syndecan 1	1.57067	0.000862649
PALM	5064	paralemmin	1.45489	0.000870653
CLDN11	5010	claudin 11	1.00854	0.000880392
GSDMD	79792	gasdermin D	0.985655	0.000881895
NOP53	29997	NOP53 ribosome biogenesis factor	0.568021	0.00088283
MAP2K3	5606	mitogen-activated protein kinase kinase 3	0.496084	0.000918114
PLCB3	5331	phospholipase C beta 3	0.599343	0.000929237
RAB11FIP5	26056	RAB11 family interacting protein 5	0.526177	0.000935128
HSPA1B	3304	heat shock protein family A (Hsp70) member 1B	1.29165	0.000946719
RNH1	6050	ribonuclease/angiogenin inhibitor 1	0.536202	0.000951485
ZNF467	168544	zinc finger protein 467	1.66925	0.000952008
PTEN	5728	phosphatase and tensin homolog	0.749118	0.00095777
ESF1	51575	ESF1 nucleolar pre-rRNA processing protein homolog	0.879952	0.00096274
KIF20B	9585	kinesin family member 20B	1.09555	0.000969368
HSPA1A	3303	heat shock protein family A (Hsp70) member 1A	1.51098	0.000973045
SUGT1	10910	SGT1 homolog, MIS12 kinetochore complex assembly cochaperone	0.55103	0.000974624
CCNF	899	cyclin F	0.727732	0.000976901
MRPS5	64969	mitochondrial ribosomal protein S5	0.571507	0.000978626
AVEN	57099	apoptosis and caspase activation inhibitor	0.556699	0.000979484
BAG4	9530	BCL2 associated athanogene 4	0.602395	0.000985927
FDFT1	2222	farnesyl-diphosphate farnesyltransferase 1	0.555046	0.000996405
THAP11	57215	THAP domain containing 11	0.672466	0.0010036
AMFR	267	autocrine motility factor receptor	0.554436	0.00102641
MAPK11	5600	mitogen-activated protein kinase 11	0.523936	0.00103227
EXOC4	60412	exocyst complex component 4	0.495688	0.00103408
SLC35E1	79939	solute carrier family 35 member E1	0.497843	0.00104606
BCYRN1	618	brain cytoplasmic RNA 1	1.38133	0.00105577
GOLGA6L4	643707	golgin A6 family like 4	-1.46021	0.00107848
RPL13A	23521	ribosomal protein L13a	0.553699	0.00109095
RPS6	6194	ribosomal protein S6	0.552789	0.00110135
CYBA	1535	cytochrome b-245 alpha chain	1.07889	0.00110147
HSF1	3297	heat shock transcription factor 1	0.472348	0.00110958
HILPDA	29923	hypoxia inducible lipid droplet associated	0.897892	0.00111364
CLEC3B	7123	C-type lectin domain family 3 member B	2.44751	0.00111488
ASS1	445	argininosuccinate synthase 1	1.55068	0.00111761
TPX2	22974	TPX2 microtubule nucleation factor	0.752606	0.00111778
PPP1CB	5500	protein phosphatase 1 catalytic subunit beta	0.516085	0.00112506
AHCY	191	adenosylhomocysteinase	0.49012	0.00113215
THUMPD3	25917	THUMP domain containing 3	0.735683	0.00113281
CTNNBL1	56259	catenin beta like 1	0.540356	0.00113552
NDUFV1	4723	NADH:ubiquinone oxidoreductase core subunit V1	0.489946	0.00115896
RRAD	6236	RRAD, Ras related glycolysis inhibitor and calcium channel regulator	2.05034	0.00116698
YIPF2	78992	Yip1 domain family member 2	0.566449	0.00116847
CDCA5	113130	cell division cycle associated 5	1.05334	0.00116978
VTI1B	10490	vesicle transport through interaction with t-SNAREs 1B	0.457525	0.00117513
DHX9	1660	DExH-box helicase 9	0.534713	0.00118736
DNAJB1	3337	DnaJ heat shock protein family (Hsp40) member B1	0.744662	0.00118738
RPL4	6124	ribosomal protein L4	0.552421	0.00119626
CDC34	997	cell division cycle 34	0.470713	0.00123204
EXOSC4	54512	exosome component 4	0.637749	0.00125581
NRG1	3084	neuregulin 1	0.951655	0.00126003
ENDOG	2021	endonuclease G	0.595882	0.00127853
EZR	7430	ezrin	0.654733	0.00129258
RCN1	5954	reticulocalbin 1	0.876571	0.00131018
TOMM7	54543	translocase of outer mitochondrial membrane 7	0.686078	0.00131053
HEBP1	50865	heme binding protein 1	0.584588	0.00131067
HSPA5	3309	heat shock protein family A (Hsp70) member 5	0.589013	0.00131967
HK2	3099	hexokinase 2	1.1001	0.00132705
ARMC5	79798	armadillo repeat containing 5	0.512079	0.00134547
KPNA2	3838	karyopherin subunit alpha 2	0.487011	0.00135163
SLC48A1	55652	solute carrier family 48 member 1	0.892261	0.00135483
NUP205	23165	nucleoporin 205	0.463426	0.00136048
RNASEH2A	10535	ribonuclease H2 subunit A	0.688661	0.00136269
FLII	2314	FLII actin remodeling protein	0.816499	0.00136332
MANF	7873	mesencephalic astrocyte derived neurotrophic factor	0.708382	0.00136376
RRM2	6241	ribonucleotide reductase regulatory subunit M2	1.19594	0.00137794
DDX50	79009	DExD-box helicase 50	0.507953	0.00138409
ST8SIA4	7903	ST8 alpha-N-acetyl-neuraminide alpha-2,8-sialyltransferase 4	-0.505589	0.00140377
SELE	6401	selectin E	1.28162	0.00140971
ANKRD37	353322	ankyrin repeat domain 37	1.45362	0.00140992
PREPL	9581	prolyl endopeptidase like	0.69812	0.00141614
CCT8	10694	chaperonin containing TCP1 subunit 8	0.504907	0.00141676
ELP1	8518	elongator complex protein 1	0.609174	0.00141743
OPHN1	4983	oligophrenin 1	-0.853721	0.00143177
CRIP1	1396	cysteine rich protein 1	1.12501	0.0014343
MIPOL1	145282	mirror-image polydactyly 1	-0.587848	0.00143468
ALDH1B1	219	aldehyde dehydrogenase 1 family member B1	0.690396	0.00143576
RPL22P1	125371	ribosomal protein L22 pseudogene 1	1.21907	0.00144437
SLC27A4	10999	solute carrier family 27 member 4	0.460601	0.00145387
SNHG29	125144	small nucleolar RNA host gene 29	0.539682	0.00145639
DCUN1D4	23142	defective in cullin neddylation 1 domain containing 4	0.695801	0.00146102
FASN	2194	fatty acid synthase	0.631237	0.00147916
CXCL1	2919	C-X-C motif chemokine ligand 1	2.3598	0.00147935
MSH6	2956	mutS homolog 6	0.525298	0.0014895
RPL13	6137	ribosomal protein L13	0.610184	0.00149921
OGFR	11054	opioid growth factor receptor	0.542063	0.00149979
RPL32P29	729215	ribosomal protein L32 pseudogene 29	1.22338	0.00151419
TNFRSF6B	8771	TNF receptor superfamily member 6b	1.79508	0.0015263
RELB	5971	RELB proto-oncogene, NF-kB subunit	1.10512	0.00155007
ZBTB7A	51341	zinc finger and BTB domain containing 7A	0.423383	0.00155345
ALDH6A1	4329	aldehyde dehydrogenase 6 family member A1	0.849252	0.00156094
SERPINB6	5269	serpin family B member 6	0.55384	0.00156421
DIAPH1	1729	diaphanous related formin 1	0.542148	0.00158835
LYRM1	57149	LYR motif containing 1	0.719854	0.00158999
PKN1	5585	protein kinase N1	0.440208	0.00159087
PURA	5813	purine rich element binding protein A	0.62926	0.00159224
SEMA4B	10509	semaphorin 4B	0.702637	0.00163848
SF3B3	23450	splicing factor 3b subunit 3	0.598465	0.00164206
POLD2	5425	DNA polymerase delta 2, accessory subunit	0.533558	0.00164357
CCDC85B	11007	coiled-coil domain containing 85B	0.557529	0.00164657
CHORDC1	26973	cysteine and histidine rich domain containing 1	0.841893	0.00164771
KLF2	10365	Kruppel like factor 2	0.755775	0.00164799
RPL8	6132	ribosomal protein L8	0.574788	0.00165258
RPL27A	6157	ribosomal protein L27a	0.583054	0.00165658
RPS3A	6189	ribosomal protein S3A	0.543998	0.00165991
APRT	353	adenine phosphoribosyltransferase	0.398055	0.00167042
TBL3	10607	transducin beta like 3	0.690965	0.0016746
CARS2	79587	cysteinyl-tRNA synthetase 2, mitochondrial	0.619918	0.00168933
CKS2	1164	CDC28 protein kinase regulatory subunit 2	0.734137	0.00169766
HPCAL1	3241	hippocalcin like 1	0.481079	0.00170596
PELP1	27043	proline, glutamate and leucine rich protein 1	0.49163	0.00171235
MSL3	10943	MSL complex subunit 3	0.454468	0.00171419
TMEM237	65062	transmembrane protein 237	0.647974	0.00174679
UNC45A	55898	unc-45 myosin chaperone A	0.402043	0.00176641
FANCG	2189	FA complementation group G	0.84245	0.00179416
POLR2M	81488	RNA polymerase II subunit M	0.573413	0.00180371
ME3	10873	malic enzyme 3	0.667777	0.00181014
MAP1B	4131	microtubule associated protein 1B	0.858939	0.00182347
TIMP1	7076	TIMP metallopeptidase inhibitor 1	0.784544	0.00182419
PTGS1	5742	prostaglandin-endoperoxide synthase 1	1.36293	0.00183055
TLN1	7094	talin 1	0.541316	0.00183752
FLOT1	10211	flotillin 1	0.589999	0.00184363
RPUSD4	84881	RNA pseudouridine synthase D4	0.465696	0.00184648
ISG15	9636	ISG15 ubiquitin like modifier	0.760062	0.00186261
NUP88	4927	nucleoporin 88	0.504888	0.00186326
POR	5447	cytochrome p450 oxidoreductase	0.488269	0.00186622
C11orf96	387763	chromosome 11 open reading frame 96	1.26519	0.0018759
CSNK1A1	1452	casein kinase 1 alpha 1	0.384121	0.00187727
PHIP	55023	pleckstrin homology domain interacting protein	0.616159	0.00188546
ISOC2	79763	isochorismatase domain containing 2	0.466875	0.0018889
AURKAIP1	54998	aurora kinase A interacting protein 1	0.457465	0.00189133
DNAJC1	64215	DnaJ heat shock protein family (Hsp40) member C1	0.497072	0.00190825
BBX	56987	BBX high mobility group box domain containing	0.799043	0.0019265
KDM5A	5927	lysine demethylase 5A	0.576968	0.00193183
KEAP1	9817	kelch like ECH associated protein 1	0.448183	0.00193968
SYS1	90196	SYS1 golgi trafficking protein	0.626384	0.00195106
POLRMT	5442	RNA polymerase mitochondrial	0.765783	0.00195842
PEX6	5190	peroxisomal biogenesis factor 6	1.26636	0.00196025
SAMHD1	25939	SAM and HD domain containing deoxynucleoside triphosphate triphosphohydrolase 1	0.706256	0.00197175
RAP1GDS1	5910	Rap1 GTPase-GDP dissociation stimulator 1	0.406771	0.00198834
NUCB2	4925	nucleobindin 2	0.582889	0.00198976
FDXR	2232	ferredoxin reductase	0.763761	0.00199404
CCT4	10575	chaperonin containing TCP1 subunit 4	0.491024	0.0020028
RPS2	6187	ribosomal protein S2	0.534381	0.00201921
TXLNA	200081	taxilin alpha	0.587446	0.00203305
TOP1MT	116447	DNA topoisomerase I mitochondrial	0.583749	0.00203756
CEBPB	1051	CCAAT enhancer binding protein beta	1.00662	0.00204452
EHD1	10938	EH domain containing 1	0.421945	0.00205632
RELL1	768211	RELT like 1	0.52556	0.00206942
GTF2IP12	101926918	general transcription factor IIi pseudogene 12	-1.33848	0.00207513
GBP2	2634	guanylate binding protein 2	0.769804	0.00207997
RCC1	1104	regulator of chromosome condensation 1	0.547322	0.00209721
BIN1	274	bridging integrator 1	0.826173	0.0021035
MORC2	22880	MORC family CW-type zinc finger 2	0.644402	0.00212019
SCD	6319	stearoyl-CoA desaturase	0.766991	0.00212647
FBN2	2201	fibrillin 2	-4.97427	0.00213199
INTS13	55726	integrator complex subunit 13	0.766804	0.00214494
TRAP1	10131	TNF receptor associated protein 1	0.528322	0.00214842
KDM1A	23028	lysine demethylase 1A	0.385771	0.0021708
ATP13A2	23400	ATPase cation transporting 13A2	0.589104	0.00217293
LDHB	3945	lactate dehydrogenase B	0.413048	0.00217686
GSTM3	2947	glutathione S-transferase mu 3	0.964392	0.00218052
MBD3	53615	methyl-CpG binding domain protein 3	0.405104	0.00219884
TRIM69	140691	tripartite motif containing 69	0.688296	0.0022065
CCDC25	55246	coiled-coil domain containing 25	0.48206	0.00222563
OSGIN2	734	oxidative stress induced growth inhibitor family member 2	-0.536216	0.00223679
GIPC1	10755	GIPC PDZ domain containing family member 1	0.428095	0.00224947
GALK1	2584	galactokinase 1	0.573179	0.00225788
INPP5A	3632	inositol polyphosphate-5-phosphatase A	0.47253	0.00226826
TRIM56	81844	tripartite motif containing 56	0.845401	0.00227026
TUFM	7284	Tu translation elongation factor, mitochondrial	0.417824	0.00227738
ODF2L	57489	outer dense fiber of sperm tails 2 like	-0.590328	0.00229291
NVL	4931	nuclear VCP like	0.579259	0.00230988
CDC25B	994	cell division cycle 25B	1.07993	0.00231828
ECHDC3	79746	enoyl-CoA hydratase domain containing 3	1.27725	0.00231923
MAZ	4150	MYC associated zinc finger protein	0.507423	0.00235028
ANKRD26	22852	ankyrin repeat domain 26	0.822686	0.00239205
PARVB	29780	parvin beta	0.40501	0.0023928
RPS3	6188	ribosomal protein S3	0.510267	0.00239408
PTMA	5757	prothymosin alpha	0.606774	0.00239984
FGF2	2247	fibroblast growth factor 2	1.11354	0.0024115
CTCF	10664	CCCTC-binding factor	0.427755	0.00243914
RCN1P2	728913	reticulocalbin 1 pseudogene 2	2.41283	0.00244766
SLC37A3	84255	solute carrier family 37 member 3	-0.454314	0.00244841
ASCC3	10973	activating signal cointegrator 1 complex subunit 3	0.586482	0.00246087
TXN2	25828	thioredoxin 2	0.431907	0.00246891
DESI1	27351	desumoylating isopeptidase 1	0.532896	0.00247395
SCRIB	23513	scribble planar cell polarity protein	0.594924	0.00247958
NUP155	9631	nucleoporin 155	0.44664	0.00248402
NEMF	9147	nuclear export mediator factor	0.622174	0.00250638
LIMS4	100288695	LIM zinc finger domain containing 4	-0.964098	0.00250658
CCDC91	55297	coiled-coil domain containing 91	0.74912	0.00250706
MTCP1	4515	mature T cell proliferation 1	-1.81953	0.0025128
RAB13	5872	RAB13, member RAS oncogene family	0.465009	0.00251498
ESM1	11082	endothelial cell specific molecule 1	-0.812963	0.00252438
CEBPZ	10153	CCAAT enhancer binding protein zeta	0.579663	0.00252645
DYM	54808	dymeclin	0.426529	0.00252888
TNFAIP2	7127	TNF alpha induced protein 2	0.892755	0.00254917
ZNF490	57474	zinc finger protein 490	0.950083	0.00255701
ATOH8	84913	atonal bHLH transcription factor 8	0.569008	0.002558
SLC9A3R2	9351	SLC9A3 regulator 2	0.783227	0.00256708
PDS5B	23047	PDS5 cohesin associated factor B	0.442693	0.00256896
ACP5	54	acid phosphatase 5, tartrate resistant	1.26887	0.00258125
EDIL3	10085	EGF like repeats and discoidin domains 3	-1.76305	0.00258923
SHISA5	51246	shisa family member 5	0.403388	0.00259022
NUCKS1	64710	nuclear casein kinase and cyclin dependent kinase substrate 1	0.889013	0.00260146
G6PD	2539	glucose-6-phosphate dehydrogenase	0.534802	0.00262682
NOP9	161424	NOP9 nucleolar protein	0.540187	0.00263354
EIF3M	10480	eukaryotic translation initiation factor 3 subunit M	0.418119	0.00263695
ASF1A	25842	anti-silencing function 1A histone chaperone	-0.566724	0.00264843
FAM174C	55009	family with sequence similarity 174 member C	0.503103	0.00265933
RNF19B	127544	ring finger protein 19B	0.584847	0.00266264
C18orf54	162681	chromosome 18 open reading frame 54	0.686517	0.00267902
PLEKHF1	79156	pleckstrin homology and FYVE domain containing 1	1.02743	0.00268042
MLLT1	4298	MLLT1 super elongation complex subunit	0.49293	0.002692
MICAL1	64780	microtubule associated monooxygenase, calponin and LIM domain containing 1	0.628646	0.00270247
AAK1	22848	AP2 associated kinase 1	0.951481	0.00270611
MDH1	4190	malate dehydrogenase 1	0.397195	0.0027081
CCT6B	10693	chaperonin containing TCP1 subunit 6B	-1.53612	0.00270924
VPS51	738	VPS51 subunit of GARP complex	0.648134	0.00271161
PLA2G4A	5321	phospholipase A2 group IVA	-0.501411	0.00273123
SCARB1	949	scavenger receptor class B member 1	0.804034	0.00274555
MSMO1	6307	methylsterol monooxygenase 1	0.615609	0.00275606
CCT3	7203	chaperonin containing TCP1 subunit 3	0.420541	0.00275772
AP2A1	160	adaptor related protein complex 2 subunit alpha 1	0.44234	0.0027662
MIR22HG	84981	MIR22 host gene	-0.857424	0.0027692
GABARAPL1	23710	GABA type A receptor associated protein like 1	-0.628901	0.00277293
SQLE	6713	squalene epoxidase	0.638651	0.00278896
HHIP-AS1	646576	HHIP antisense RNA 1	-0.563817	0.00280634
F2RL3	9002	F2R like thrombin or trypsin receptor 3	-0.805454	0.00281341
CCNI	10983	cyclin I	0.542842	0.00282549
PAFAH1B2	5049	platelet activating factor acetylhydrolase 1b catalytic subunit 2	0.397917	0.00282577
TXNRD2	10587	thioredoxin reductase 2	0.490956	0.00282616
NAP1L1	4673	nucleosome assembly protein 1 like 1	0.457049	0.0028282
DDX49	54555	DEAD-box helicase 49	0.498724	0.00283201
MRPS6	64968	mitochondrial ribosomal protein S6	0.56009	0.00284235
ANLN	54443	anillin actin binding protein	0.850978	0.00284369
FAM162A	26355	family with sequence similarity 162 member A	0.57223	0.00284434
KCNK6	9424	potassium two pore domain channel subfamily K member 6	0.82352	0.0028454
PTDSS2	81490	phosphatidylserine synthase 2	0.559947	0.0028724
RBM25	58517	RNA binding motif protein 25	0.562203	0.00287455
ANP32E	81611	acidic nuclear phosphoprotein 32 family member E	0.510624	0.00289658
GPC1	2817	glypican 1	1.28538	0.00291408
RTCA-AS1	100506007	RTCA antisense RNA 1	-1.69402	0.00291455
MPST	4357	mercaptopyruvate sulfurtransferase	0.489431	0.00291652
MYL9	10398	myosin light chain 9	0.845955	0.00293031
CCDC174	51244	coiled-coil domain containing 174	0.668773	0.00295835
SRPRB	58477	SRP receptor subunit beta	0.604409	0.00296268
CCDC28B	79140	coiled-coil domain containing 28B	0.837099	0.00297368
AFTPH	54812	aftiphilin	0.661146	0.00298594
APLN	8862	apelin	0.774182	0.00301035
GPRIN3	285513	GPRIN family member 3	-1.58994	0.00302292
NICN1	84276	nicolin 1	0.688911	0.00306161
ABLIM3	22885	actin binding LIM protein family member 3	0.497775	0.00307579
PTMS	5763	parathymosin	0.51438	0.00307595
SPTAN1	6709	spectrin alpha, non-erythrocytic 1	0.543992	0.00307835
PEX12	5193	peroxisomal biogenesis factor 12	0.723021	0.00308336
UBE2L6	9246	ubiquitin conjugating enzyme E2 L6	0.933199	0.00308757
DOK5	55816	docking protein 5	2.06947	0.00310376
PCDHB5	26167	protocadherin beta 5	-1.66313	0.00311767
ARF6	382	ADP ribosylation factor 6	0.415353	0.00313054
AKR1A1	10327	aldo-keto reductase family 1 member A1	0.445073	0.0031556
PLIN2	123	perilipin 2	0.713086	0.00315803
EVA1B	55194	eva-1 homolog B	0.506734	0.00318044
CEBPD	1052	CCAAT enhancer binding protein delta	1.65304	0.00321814
PRPF40A	55660	pre-mRNA processing factor 40 homolog A	0.608214	0.0032268
KIAA1324L	222223	KIAA1324 like	-1.60836	0.00327215
RPL12	6136	ribosomal protein L12	0.495817	0.00327945
UVSSA	57654	UV stimulated scaffold protein A	-1.13196	0.00329572
RNPEPL1	57140	arginyl aminopeptidase like 1	0.497406	0.00330551
RAN	5901	RAN, member RAS oncogene family	0.630275	0.00331102
PDCD2	5134	programmed cell death 2	0.452861	0.00333023
CORO1C	23603	coronin 1C	0.436852	0.00334603
UBC	7316	ubiquitin C	0.38489	0.00336086
CEP104	9731	centrosomal protein 104	0.563627	0.00336253
CCDC6	8030	coiled-coil domain containing 6	0.404013	0.00339303
SSRP1	6749	structure specific recognition protein 1	0.391655	0.00339813
TCF25	22980	transcription factor 25	0.448443	0.00340434
DDX17	10521	DEAD-box helicase 17	0.533892	0.00342925
TSPAN4	7106	tetraspanin 4	0.492323	0.00343063
ZPR1	8882	ZPR1 zinc finger	0.554826	0.00344127
YWHAB	7529	tyrosine 3-monooxygenase/tryptophan 5-monooxygenase activation protein beta	0.393615	0.00345032
MXRA8	54587	matrix remodeling associated 8	2.26987	0.00345127
STK17B	9262	serine/threonine kinase 17b	0.806625	0.0034564
KLF16	83855	Kruppel like factor 16	0.448441	0.00346588
EEF1A1	1915	eukaryotic translation elongation factor 1 alpha 1	0.47068	0.00347212
DYNC1H1	1778	dynein cytoplasmic 1 heavy chain 1	0.403503	0.00347238
EIF4G1	1981	eukaryotic translation initiation factor 4 gamma 1	0.466618	0.00350067
SPOP	8405	speckle type BTB/POZ protein	0.438302	0.00351088
DUSP1	1843	dual specificity phosphatase 1	0.61584	0.00352558
NEDD9	4739	neural precursor cell expressed, developmentally down-regulated 9	-0.572002	0.00353922
TYMP	1890	thymidine phosphorylase	1.37858	0.00354549
PLOD2	5352	procollagen-lysine,2-oxoglutarate 5-dioxygenase 2	0.740012	0.00354686
SREBF2	6721	sterol regulatory element binding transcription factor 2	0.538691	0.00356734
XBP1	7494	X-box binding protein 1	0.631853	0.00356874
RPS19	6223	ribosomal protein S19	0.543463	0.00356885
SEC23B	10483	SEC23 homolog B, coat complex II component	0.545621	0.00358949
CPLANE2	79363	ciliogenesis and planar polarity effector 2	1.15559	0.0035987
MTCH2	23788	mitochondrial carrier 2	0.462773	0.00360809
EPB41	2035	erythrocyte membrane protein band 4.1	-0.485112	0.0036127
SRSF4	6429	serine and arginine rich splicing factor 4	0.520518	0.0036167
TP53	7157	tumor protein p53	0.459981	0.00362286
TOB2	10766	transducer of ERBB2, 2	0.512974	0.00364436
GTPBP6	8225	GTP binding protein 6 (putative)	0.512295	0.0036842
CDCP1	64866	CUB domain containing protein 1	3.29716	0.00371078
CRACR2B	283229	calcium release activated channel regulator 2B	1.01919	0.00372511
PARD3	56288	par-3 family cell polarity regulator	0.545326	0.00372849
THAP4	51078	THAP domain containing 4	0.487207	0.00374412
DNAJA4	55466	DnaJ heat shock protein family (Hsp40) member A4	0.868848	0.00374923
RPS28	6234	ribosomal protein S28	0.657651	0.00375766
MLLT11	10962	MLLT11 transcription factor 7 cofactor	-0.596229	0.00375942
ERCC2	2068	ERCC excision repair 2, TFIIH core complex helicase subunit	0.510342	0.00377652
SLC50A1	55974	solute carrier family 50 member 1	0.501619	0.00378182
LPCAT1	79888	lysophosphatidylcholine acyltransferase 1	0.547696	0.00378543
CWC27	10283	CWC27 spliceosome associated cyclophilin	0.441681	0.00378944
EIF3K	27335	eukaryotic translation initiation factor 3 subunit K	0.403619	0.00379527
ADORA2A	135	adenosine A2a receptor	1.34203	0.00380211
HOXB7	3217	homeobox B7	0.912926	0.00380984
ELOB	6923	elongin B	0.548129	0.00381168
THNSL1	79896	threonine synthase like 1	0.819528	0.00381546
SDC4	6385	syndecan 4	0.663919	0.00381686
CTU1	90353	cytosolic thiouridylase subunit 1	0.643852	0.00382216
COL6A2	1292	collagen type VI alpha 2 chain	4.24299	0.00383321
CNPY3	10695	canopy FGF signaling regulator 3	0.463957	0.00384467
RAB34	83871	RAB34, member RAS oncogene family	1.57663	0.00384921
POU2F2	5452	POU class 2 homeobox 2	1.39134	0.00385896
GAS5	60674	growth arrest specific 5	0.570633	0.00388778
NUP133	55746	nucleoporin 133	0.478198	0.00391085
SBNO1	55206	strawberry notch homolog 1	0.525784	0.00391494
SDF2L1	23753	stromal cell derived factor 2 like 1	0.601082	0.00392489
NUP43	348995	nucleoporin 43	0.634875	0.00392572
DDAH2	23564	dimethylarginine dimethylaminohydrolase 2	0.395275	0.00392868
NAA15	80155	N(alpha)-acetyltransferase 15, NatA auxiliary subunit	0.498641	0.00393079
EIF3C	8663	eukaryotic translation initiation factor 3 subunit C	0.641233	0.00393905
NCAPG	64151	non-SMC condensin I complex subunit G	0.933166	0.00393974
DAAM1	23002	dishevelled associated activator of morphogenesis 1	-0.677506	0.00394059
TCF15	6939	transcription factor 15	2.08365	0.00394686
ANGPTL4	51129	angiopoietin like 4	0.869534	0.00395341
MOV10	4343	Mov10 RISC complex RNA helicase	0.590455	0.00397553
DROSHA	29102	drosha ribonuclease III	1.0793	0.00398107
DCPS	28960	decapping enzyme, scavenger	0.711489	0.00398661
TBC1D10B	26000	TBC1 domain family member 10B	0.440761	0.00398808
SOX12	6666	SRY-box transcription factor 12	0.674061	0.00399742
REEP3	221035	receptor accessory protein 3	0.397574	0.00400207
ARPC4	10093	actin related protein 2/3 complex subunit 4	0.420073	0.00401845
FBL	2091	fibrillarin	0.496604	0.00405321
RRAS	6237	RAS related	0.469204	0.00405508
SLFN11	91607	schlafen family member 11	0.840496	0.00405731
IPO4	79711	importin 4	0.513538	0.00406819
EIF3L	51386	eukaryotic translation initiation factor 3 subunit L	0.634147	0.00407263
NOX4	50507	NADPH oxidase 4	-0.770564	0.004102
CINP	51550	cyclin dependent kinase 2 interacting protein	0.395654	0.0041194
UBE4A	9354	ubiquitination factor E4A	0.425195	0.00412068
ANO10	55129	anoctamin 10	0.421546	0.00413528
IFT172	26160	intraflagellar transport 172	0.657907	0.00413767
IFT27	11020	intraflagellar transport 27	0.529817	0.00414801
PTPA	5524	protein phosphatase 2 phosphatase activator	0.449706	0.00415967
PCM1	5108	pericentriolar material 1	0.442063	0.00417184
AK2	204	adenylate kinase 2	0.443858	0.00417555
BCL3	602	BCL3 transcription coactivator	0.757165	0.0041772
PLAC9	219348	placenta associated 9	1.21762	0.00417791
STT3A	3703	STT3 oligosaccharyltransferase complex catalytic subunit A	0.368384	0.00419929
UBR4	23352	ubiquitin protein ligase E3 component n-recognin 4	0.466161	0.00420893
VIRMA	25962	vir like m6A methyltransferase associated	0.701551	0.00424009
CRELD2	79174	cysteine rich with EGF like domains 2	0.542962	0.00424091
PHLDA2	7262	pleckstrin homology like domain family A member 2	0.866855	0.00426352
CYHR1	50626	cysteine and histidine rich 1	0.431183	0.00426389
ARID4A	5926	AT-rich interaction domain 4A	0.872004	0.00428
COL12A1	1303	collagen type XII alpha 1 chain	3.31705	0.00428882
INF2	64423	inverted formin, FH2 and WH2 domain containing	0.488195	0.00429786
INTS1	26173	integrator complex subunit 1	0.627347	0.00431842
CREB3	10488	cAMP responsive element binding protein 3	0.365062	0.00432534
ENO1	2023	enolase 1	0.402391	0.00433597
POLR2L	5441	RNA polymerase II subunit L	0.55633	0.00435091
TRIM5	85363	tripartite motif containing 5	0.423922	0.00436834
TMEM109	79073	transmembrane protein 109	0.448323	0.00437303
FAN1	22909	FANCD2 and FANCI associated nuclease 1	0.549864	0.00438014
MAOA	4128	monoamine oxidase A	1.22403	0.00438896
PRR7	80758	proline rich 7, synaptic	1.00062	0.00439234
ZC3H12C	85463	zinc finger CCCH-type containing 12C	-0.471017	0.00439963
DRAP1	10589	DR1 associated protein 1	0.431317	0.0044371
SF3B2	10992	splicing factor 3b subunit 2	0.426292	0.00444006
CLTC	1213	clathrin heavy chain	0.362635	0.00444923
PPIB	5479	peptidylprolyl isomerase B	0.450834	0.00445104
CRIPT	9419	CXXC repeat containing interactor of PDZ3 domain	0.551367	0.00445109
ENTPD6	955	ectonucleoside triphosphate diphosphohydrolase 6	0.751537	0.00446522
NKAP	79576	NFKB activating protein	0.500803	0.00446973
S1PR3	1903	sphingosine-1-phosphate receptor 3	1.84054	0.00449561
ELP2	55250	elongator acetyltransferase complex subunit 2	0.462454	0.0045177
MRPS27	23107	mitochondrial ribosomal protein S27	0.47369	0.00453423
SREK1IP1	285672	SREK1 interacting protein 1	0.617104	0.00454196
CALR	811	calreticulin	0.410113	0.00455062
JOSD2	126119	Josephin domain containing 2	0.462225	0.00455601
TOP2A	7153	DNA topoisomerase II alpha	0.96684	0.00457266
PHLDA3	23612	pleckstrin homology like domain family A member 3	0.55689	0.00457278
NFATC3	4775	nuclear factor of activated T cells 3	0.47291	0.0045761
DCP1A	55802	decapping mRNA 1A	0.53727	0.00459323
ANTKMT	65990	adenine nucleotide translocase lysine methyltransferase	0.652767	0.00461377
STK11	6794	serine/threonine kinase 11	0.471266	0.00461576
MAML2	84441	mastermind like transcriptional coactivator 2	-0.48729	0.00462213
PKM	5315	pyruvate kinase M1/2	0.431444	0.00465642
REXO4	57109	REX4 homolog, 3'-5' exonuclease	0.538084	0.0046625
TMEM115	11070	transmembrane protein 115	0.377291	0.00467139
SIAE	54414	sialic acid acetylesterase	0.539981	0.00468708
RPL10A	4736	ribosomal protein L10a	0.469372	0.0046974
LSM11	134353	LSM11, U7 small nuclear RNA associated	0.535948	0.004747
EGLN2	112398	egl-9 family hypoxia inducible factor 2	0.421718	0.00480025
SYMPK	8189	symplekin	0.509129	0.00480079
SIPA1	6494	signal-induced proliferation-associated 1	0.653502	0.00480714
VARS1	7407	valyl-tRNA synthetase 1	0.491024	0.00484934
PGP	283871	phosphoglycolate phosphatase	0.527708	0.00484986
PCDH10	57575	protocadherin 10	-4.31805	0.00488487
CAVIN2	8436	caveolae associated protein 2	1.0843	0.00489775
SAC3D1	29901	SAC3 domain containing 1	0.606999	0.00492398
SAMD1	90378	sterile alpha motif domain containing 1	0.513483	0.00493174
SERPINH1	871	serpin family H member 1	0.423355	0.00493638
NEDD4	4734	NEDD4 E3 ubiquitin protein ligase	-0.814665	0.004949
SLC25A39	51629	solute carrier family 25 member 39	0.430769	0.00496301
LTA4H	4048	leukotriene A4 hydrolase	0.657507	0.00498079
FTL	2512	ferritin light chain	0.554464	0.00500959
CXCL3	2921	C-X-C motif chemokine ligand 3	3.90407	0.00501978
PAQR7	164091	progestin and adipoQ receptor family member 7	0.690846	0.00502208
FBXO22	26263	F-box protein 22	0.531154	0.00503785
GPRC5A	9052	G protein-coupled receptor class C group 5 member A	1.50151	0.00504686
SLC9A1	6548	solute carrier family 9 member A1	0.35263	0.00505876
ERGIC1	57222	endoplasmic reticulum-golgi intermediate compartment 1	0.425208	0.00506521
ANKRD36C	400986	ankyrin repeat domain 36C	1.39535	0.00506599
NNT	23530	nicotinamide nucleotide transhydrogenase	0.539893	0.00507589
RBM24	221662	RNA binding motif protein 24	-0.90023	0.00508101
MYBL2	4605	MYB proto-oncogene like 2	0.836655	0.00508866
ATG101	60673	autophagy related 101	0.416781	0.00510618
ARID4B	51742	AT-rich interaction domain 4B	0.602041	0.00512692
PIGW	284098	phosphatidylinositol glycan anchor biosynthesis class W	-0.725207	0.0051296
GSPT1	2935	G1 to S phase transition 1	0.368966	0.00513535
GFER	2671	growth factor, augmenter of liver regeneration	0.687386	0.00514307
STYXL1	51657	serine/threonine/tyrosine interacting like 1	0.736526	0.00514812
DYSF	8291	dysferlin	0.729867	0.00515603
GREM1	26585	gremlin 1, DAN family BMP antagonist	5.80497	0.00518052
RTL5	340526	retrotransposon Gag like 5	0.763653	0.00518353
PFDN5	5204	prefoldin subunit 5	0.432469	0.00518618
CDK2AP2	10263	cyclin dependent kinase 2 associated protein 2	0.438509	0.00518986
MAGED1	9500	MAGE family member D1	0.37145	0.00519454
TSR3	115939	TSR3 ribosome maturation factor	0.392271	0.00520708
MAP2	4133	microtubule associated protein 2	-0.704952	0.0052133
KRT7	3855	keratin 7	0.746666	0.00522539
MKNK2	2872	MAPK interacting serine/threonine kinase 2	0.921709	0.0052278
ZNF66	7617	zinc finger protein 66	-1.62143	0.0052363
TOP2B	7155	DNA topoisomerase II beta	0.384854	0.0052649
BCL10	8915	BCL10 immune signaling adaptor	0.42673	0.00527069
NDUFA13	51079	NADH:ubiquinone oxidoreductase subunit A13	0.395001	0.00528511
EIF2B4	8890	eukaryotic translation initiation factor 2B subunit delta	0.534696	0.00528669
GOLGA4	2803	golgin A4	0.722127	0.00528757
MAMLD1	10046	mastermind like domain containing 1	-0.930128	0.00531158
VEGFA	7422	vascular endothelial growth factor A	1.20594	0.005315
C15orf39	56905	chromosome 15 open reading frame 39	0.423022	0.00532691
HP1BP3	50809	heterochromatin protein 1 binding protein 3	-0.621626	0.00533424
ORAI1	84876	ORAI calcium release-activated calcium modulator 1	0.470717	0.00536253
TARS1	6897	threonyl-tRNA synthetase 1	0.428276	0.00536358
GBGT1	26301	globoside alpha-1,3-N-acetylgalactosaminyltransferase 1 (FORS blood group)	0.924947	0.00536752
GULP1	51454	GULP PTB domain containing engulfment adaptor 1	-1.32245	0.00537413
SNRPD2	6633	small nuclear ribonucleoprotein D2 polypeptide	0.498166	0.00537704
RRP12	23223	ribosomal RNA processing 12 homolog	0.681768	0.00540785
L2HGDH	79944	L-2-hydroxyglutarate dehydrogenase	-0.816801	0.00541072
USP4	7375	ubiquitin specific peptidase 4	0.357997	0.00541163
IGF2BP3	10643	insulin like growth factor 2 mRNA binding protein 3	-0.47094	0.00542566
ARPP19	10776	cAMP regulated phosphoprotein 19	-0.434186	0.00543504
UQCRH	7388	ubiquinol-cytochrome c reductase hinge protein	0.436101	0.00543639
CTR9	9646	CTR9 homolog, Paf1/RNA polymerase II complex component	0.431781	0.00543934
MYCBP	26292	MYC binding protein	0.564586	0.00547209
TNIP1	10318	TNFAIP3 interacting protein 1	0.503789	0.00547462
CACHD1	57685	cache domain containing 1	-0.751228	0.00547494
ECI1	1632	enoyl-CoA delta isomerase 1	0.628832	0.00548046
FAM131A	131408	family with sequence similarity 131 member A	0.666718	0.0055009
ARHGAP20	57569	Rho GTPase activating protein 20	0.876669	0.00550477
PPP1R21	129285	protein phosphatase 1 regulatory subunit 21	0.521987	0.00551612
FKBP2	2286	FKBP prolyl isomerase 2	0.453227	0.00553141
SEPTIN11	55752	septin 11	0.357013	0.00555334
CA13	377677	carbonic anhydrase 13	-0.729556	0.00555595
ZNF691	51058	zinc finger protein 691	0.789919	0.00556832
ERG	2078	ETS transcription factor ERG	-0.434916	0.00556845
IGFBP5	3488	insulin like growth factor binding protein 5	2.49194	0.00557889
CEMIP2	23670	cell migration inducing hyaluronidase 2	0.556379	0.00558479
PES1	23481	pescadillo ribosomal biogenesis factor 1	0.378087	0.00558486
SPNS2	124976	sphingolipid transporter 2	0.534692	0.00559646
PCSK5	5125	proprotein convertase subtilisin/kexin type 5	-1.52301	0.00560007
ABCB6	10058	ATP binding cassette subfamily B member 6 (Langereis blood group)	0.838796	0.00561479
LARS1	51520	leucyl-tRNA synthetase 1	0.461156	0.00561664
RB1CC1	9821	RB1 inducible coiled-coil 1	0.418688	0.00562366
PPIF	10105	peptidylprolyl isomerase F	0.526773	0.00563399
AK1	203	adenylate kinase 1	0.459901	0.00564572
MAPK8IP3	23162	mitogen-activated protein kinase 8 interacting protein 3	-1.08081	0.00564878
TYRO3	7301	TYRO3 protein tyrosine kinase	0.568213	0.00566283
SNX6	58533	sorting nexin 6	0.393677	0.00568477
SOX17	64321	SRY-box transcription factor 17	-0.481977	0.00569316
PPP3CA	5530	protein phosphatase 3 catalytic subunit alpha	0.446197	0.00570207
RPAP2	79871	RNA polymerase II associated protein 2	0.716474	0.00570782
H2AC19	723790	H2A clustered histone 19	1.1468	0.00572228
GFM1	85476	G elongation factor mitochondrial 1	-0.525062	0.00576653
PYCR1	5831	pyrroline-5-carboxylate reductase 1	0.499495	0.00579399
TENT5C	54855	terminal nucleotidyltransferase 5C	1.74236	0.00580429
CCDC22	28952	coiled-coil domain containing 22	0.412523	0.00581528
AGPAT1	10554	1-acylglycerol-3-phosphate O-acyltransferase 1	0.372801	0.00582381
IL33	90865	interleukin 33	2.23114	0.00582729
HTR1D	3352	5-hydroxytryptamine receptor 1D	1.133	0.00582892
HIC1	3090	HIC ZBTB transcriptional repressor 1	0.655932	0.00584872
ZFYVE9	9372	zinc finger FYVE-type containing 9	0.48752	0.00585175
FTH1	2495	ferritin heavy chain 1	0.557335	0.00585902
TRNP1	388610	TMF1 regulated nuclear protein 1	0.693228	0.00590959
MIR663AHG	284801	MIR663A host gene	1.15899	0.00591798
JPT2	90861	Jupiter microtubule associated homolog 2	0.388541	0.00593186
SMC2	10592	structural maintenance of chromosomes 2	0.537379	0.00597272
RPSA	3921	ribosomal protein SA	0.464827	0.00598286
DMAP1	55929	DNA methyltransferase 1 associated protein 1	0.468174	0.006031
TTC21B	79809	tetratricopeptide repeat domain 21B	0.579723	0.00606203
UBB	7314	ubiquitin B	0.343497	0.00606434
LRRC59	55379	leucine rich repeat containing 59	0.455118	0.00606725
PDZD2	23037	PDZ domain containing 2	-1.15999	0.0060815
PRPF38A	84950	pre-mRNA processing factor 38A	0.527421	0.00609171
MAST3	23031	microtubule associated serine/threonine kinase 3	0.926543	0.00610374
PITPNM1	9600	phosphatidylinositol transfer protein membrane associated 1	0.787568	0.00611952
RFLNB	359845	refilin B	0.52777	0.00614622
ZNHIT1	10467	zinc finger HIT-type containing 1	0.365562	0.00615726
USO1	8615	USO1 vesicle transport factor	0.387926	0.00618917
KIAA0040	9674	KIAA0040	-0.584723	0.00619374
PHYKPL	85007	5-phosphohydroxy-L-lysine phospho-lyase	0.705239	0.00621264
EEF1G	1937	eukaryotic translation elongation factor 1 gamma	0.408517	0.00623351
LRRC42	115353	leucine rich repeat containing 42	0.438665	0.00623611
AKR7A2	8574	aldo-keto reductase family 7 member A2	0.412226	0.00625308
ZNF593	51042	zinc finger protein 593	0.666213	0.00626105
SSBP4	170463	single stranded DNA binding protein 4	0.459029	0.00626918
PDCD11	22984	programmed cell death 11	0.549677	0.00631207
HIBCH	26275	3-hydroxyisobutyryl-CoA hydrolase	0.546974	0.00631263
H2AC6	8334	H2A clustered histone 6	1.09841	0.00633873
MIER1	57708	MIER1 transcriptional regulator	0.392368	0.00635363
PCDHGB5	56101	protocadherin gamma subfamily B, 5	-0.488382	0.00635549
PSMB10	5699	proteasome 20S subunit beta 10	0.58512	0.00636347
AP2S1	1175	adaptor related protein complex 2 subunit sigma 1	0.451147	0.00637037
ZNF622	90441	zinc finger protein 622	0.382415	0.00640097
SKIL	6498	SKI like proto-oncogene	0.487753	0.00642762
TSC22D1	8848	TSC22 domain family member 1	0.591766	0.00642828
YIF1B	90522	Yip1 interacting factor homolog B, membrane trafficking protein	0.359192	0.00643564
DDR2	4921	discoidin domain receptor tyrosine kinase 2	1.38111	0.00645327
MRPL12	6182	mitochondrial ribosomal protein L12	0.53819	0.00646462
ADD1	118	adducin 1	0.379326	0.00647635
KCTD17	79734	potassium channel tetramerization domain containing 17	0.409214	0.00652505
BCOR	54880	BCL6 corepressor	0.562019	0.00653476
GDAP2	54834	ganglioside induced differentiation associated protein 2	0.689873	0.00657374
ZNF415	55786	zinc finger protein 415	2.70303	0.00658973
NPR1	4881	natriuretic peptide receptor 1	1.33904	0.00660007
MPRIP	23164	myosin phosphatase Rho interacting protein	0.398721	0.00664027
CLPB	81570	ClpB homolog, mitochondrial AAA ATPase chaperonin	0.584296	0.00665935
PCYT2	5833	phosphate cytidylyltransferase 2, ethanolamine	0.459818	0.00670483
SMARCAL1	50485	SWI/SNF related, matrix associated, actin dependent regulator of chromatin, subfamily a like 1	0.403158	0.00670919
SLC1A5	6510	solute carrier family 1 member 5	0.652069	0.00674213
PSMB8	5696	proteasome 20S subunit beta 8	0.614963	0.00674815
TNFSF18	8995	TNF superfamily member 18	1.0676	0.00675495
RBMX2	51634	RNA binding motif protein X-linked 2	0.401502	0.0068179
JKAMP	51528	JNK1/MAPK8 associated membrane protein	-0.441137	0.00683578
AGPAT5	55326	1-acylglycerol-3-phosphate O-acyltransferase 5	0.456162	0.0068539
MCC	4163	MCC regulator of WNT signaling pathway	0.619013	0.00686125
RPL41	6171	ribosomal protein L41	0.498776	0.00686331
AIP	9049	aryl hydrocarbon receptor interacting protein	0.455642	0.0068667
FSTL3	10272	follistatin like 3	0.958498	0.00690367
ICAM3	3385	intercellular adhesion molecule 3	0.76988	0.00690479
TRIM59	286827	tripartite motif containing 59	0.632836	0.00691005
DPP4	1803	dipeptidyl peptidase 4	1.89076	0.00691264
MFSD10	10227	major facilitator superfamily domain containing 10	0.449423	0.00691786
SRP68	6730	signal recognition particle 68	0.40186	0.00692285
TBC1D2	55357	TBC1 domain family member 2	0.53493	0.00693513
SEPTIN5	5413	septin 5	0.723537	0.00699014
ZNF581	51545	zinc finger protein 581	0.588537	0.0070025
PKD1	5310	polycystin 1, transient receptor potential channel interacting	-0.894826	0.00702923
CDC42EP4	23580	CDC42 effector protein 4	0.436594	0.00705042
NRDC	4898	nardilysin convertase	0.378269	0.00708381
B3GNT7	93010	UDP-GlcNAc:betaGal beta-1,3-N-acetylglucosaminyltransferase 7	1.32385	0.00708421
TBC1D30	23329	TBC1 domain family member 30	0.532715	0.00709479
CLTB	1212	clathrin light chain B	0.385323	0.00710519
LDHAP3	442013	lactate dehydrogenase A pseudogene 3	1.0867	0.00710957
TMUB1	83590	transmembrane and ubiquitin like domain containing 1	0.539658	0.00713355
CENPB	1059	centromere protein B	0.330722	0.00714251
OVCA2	124641	OVCA2 serine hydrolase domain containing	0.372937	0.00716807
MRPL38	64978	mitochondrial ribosomal protein L38	0.452168	0.00720961
DDIT4	54541	DNA damage inducible transcript 4	1.04408	0.00720972
UBQLN4	56893	ubiquilin 4	0.406185	0.00721999
FAM53B	9679	family with sequence similarity 53 member B	0.529065	0.00724027
ARRDC3	57561	arrestin domain containing 3	0.833042	0.00725094
SBF1	6305	SET binding factor 1	0.411694	0.0072694
EPHB1	2047	EPH receptor B1	-1.23216	0.00729115
RPL36	25873	ribosomal protein L36	0.586131	0.00730063
PTPN14	5784	protein tyrosine phosphatase non-receptor type 14	0.510571	0.00731241
PDLIM2	64236	PDZ and LIM domain 2	0.506629	0.00731988
STRIP2	57464	striatin interacting protein 2	0.9974	0.00734195
LTBP3	4054	latent transforming growth factor beta binding protein 3	0.5093	0.00734625
RIMKLB	57494	ribosomal modification protein rimK like family member B	-0.575939	0.00735439
CLIP2	7461	CAP-Gly domain containing linker protein 2	0.462924	0.00737032
FAM102B	284611	family with sequence similarity 102 member B	-0.556437	0.00738555
MYL6B	140465	myosin light chain 6B	0.455151	0.00739963
CHFR	55743	checkpoint with forkhead and ring finger domains	-0.4807	0.00740004
SERF2	10169	small EDRK-rich factor 2	0.477917	0.00740182
SNX5	27131	sorting nexin 5	0.45242	0.00740367
NDUFB5	4711	NADH:ubiquinone oxidoreductase subunit B5	0.37908	0.00740669
CXCR4	7852	C-X-C motif chemokine receptor 4	-0.91683	0.00741557
TMEM141	85014	transmembrane protein 141	0.454204	0.00742909
GLTP	51228	glycolipid transfer protein	0.430376	0.00744307
CFDP1	10428	craniofacial development protein 1	0.452683	0.00744674
TCF20	6942	transcription factor 20	0.568262	0.00744897
ZNHIT2	741	zinc finger HIT-type containing 2	0.630816	0.00745739
CDK11B	984	cyclin dependent kinase 11B	0.514237	0.007467
NFATC4	4776	nuclear factor of activated T cells 4	0.704204	0.0075138
KTN1	3895	kinectin 1	0.529865	0.00752294
PSME2	5721	proteasome activator subunit 2	0.493965	0.00753255
FKBP10	60681	FKBP prolyl isomerase 10	0.488579	0.00765679
COL1A1	1277	collagen type I alpha 1 chain	5.39805	0.00767768
DLGAP1-AS2	84777	DLGAP1 antisense RNA 2	-0.837092	0.00772034
BRD9	65980	bromodomain containing 9	0.419139	0.0077241
LAMA5	3911	laminin subunit alpha 5	0.611371	0.00776056
DDB1	1642	damage specific DNA binding protein 1	0.29855	0.00776772
CBR3	874	carbonyl reductase 3	0.95806	0.00776824
PTRH1	138428	peptidyl-tRNA hydrolase 1 homolog	0.477224	0.00777534
PCDH12	51294	protocadherin 12	0.869677	0.00779043
TSBP1-AS1	101929163	TSBP1 and BTNL2 antisense RNA 1	-1.73175	0.00780094
LETM1	3954	leucine zipper and EF-hand containing transmembrane protein 1	0.475317	0.0078018
TPCN1	53373	two pore segment channel 1	0.695102	0.00782434
SCO2	9997	SCO cytochrome c oxidase assembly protein 2	0.430555	0.00782724
PHF14	9678	PHD finger protein 14	0.4891	0.00782934
FAM241A	132720	family with sequence similarity 241 member A	-0.769836	0.00788795
ADGRG6	57211	adhesion G protein-coupled receptor G6	1.08921	0.00789785
RPS9	6203	ribosomal protein S9	0.447622	0.0079036
CSNK2A2	1459	casein kinase 2 alpha 2	0.380996	0.00791649
MTLN	205251	mitoregulin	0.578058	0.00794333
RPS2P46	125208	ribosomal protein S2 pseudogene 46	1.43081	0.00795412
MAGED4B	81557	MAGE family member D4B	1.08896	0.00795634
ATR	545	ATR serine/threonine kinase	0.538869	0.00795673
NFKB2	4791	nuclear factor kappa B subunit 2	0.608567	0.00800295
COPG1	22820	coatomer protein complex subunit gamma 1	0.440406	0.00801842
TUBB4B	10383	tubulin beta 4B class IVb	0.454731	0.00802825
IFT46	56912	intraflagellar transport 46	0.48226	0.00803293
DNAJA1	3301	DnaJ heat shock protein family (Hsp40) member A1	0.384047	0.00803484
FKBP11	51303	FKBP prolyl isomerase 11	0.465645	0.00804518
LINC00863	439994	long intergenic non-protein coding RNA 863	-0.511639	0.00806964
NRDE2	55051	NRDE-2, necessary for RNA interference, domain containing	0.727727	0.00808902
RNF123	63891	ring finger protein 123	0.425999	0.00813085
EIF3B	8662	eukaryotic translation initiation factor 3 subunit B	0.346628	0.00814537
RPL7A	6130	ribosomal protein L7a	0.41239	0.00815697
CLEC11A	6320	C-type lectin domain containing 11A	0.489183	0.00816511
PFKL	5211	phosphofructokinase, liver type	0.37211	0.00818396
MVD	4597	mevalonate diphosphate decarboxylase	0.529005	0.00819166
RNASEH2C	84153	ribonuclease H2 subunit C	0.543012	0.0082134
ING1	3621	inhibitor of growth family member 1	0.621867	0.00822557
DEPP1	11067	DEPP1 autophagy regulator	1.45679	0.00822826
SMTN	6525	smoothelin	0.500979	0.00829005
CISD1	55847	CDGSH iron sulfur domain 1	0.486511	0.00829289
SAPCD2	89958	suppressor APC domain containing 2	0.960844	0.00832242
KSR2	283455	kinase suppressor of ras 2	-1.97171	0.00832924
RIN1	9610	Ras and Rab interactor 1	0.55761	0.00833494
PDE4D	5144	phosphodiesterase 4D	-0.602422	0.00834644
PDE4DIP	9659	phosphodiesterase 4D interacting protein	0.684643	0.008349
RABAC1	10567	Rab acceptor 1	0.353824	0.00835303
TTC27	55622	tetratricopeptide repeat domain 27	0.436144	0.00835429
POLR3G	10622	RNA polymerase III subunit G	0.710654	0.00836706
TRIM16L	147166	tripartite motif containing 16 like	0.81875	0.00840662
GTF3A	2971	general transcription factor IIIA	0.344494	0.00840761
PABPC4	8761	poly(A) binding protein cytoplasmic 4	0.374006	0.00841543
PRKDC	5591	protein kinase, DNA-activated, catalytic subunit	0.419224	0.00842339
CAV1	857	caveolin 1	0.551484	0.00843692
GTF3C1	2975	general transcription factor IIIC subunit 1	0.517371	0.00844567
IFITM3	10410	interferon induced transmembrane protein 3	0.573074	0.00847309
RPL3	6122	ribosomal protein L3	0.415243	0.00848399
ARL4C	10123	ADP ribosylation factor like GTPase 4C	0.93894	0.00849705
C1orf35	79169	chromosome 1 open reading frame 35	0.543538	0.00850689
ADIRF	10974	adipogenesis regulatory factor	0.919495	0.00852311
SREK1	140890	splicing regulatory glutamic acid and lysine rich protein 1	0.547001	0.00853626
RPL23A	6147	ribosomal protein L23a	0.499374	0.00853709
CCT7	10574	chaperonin containing TCP1 subunit 7	0.381359	0.00858927
NCAPH2	29781	non-SMC condensin II complex subunit H2	0.458834	0.00859019
AMZ2	51321	archaelysin family metallopeptidase 2	0.420966	0.00860442
TST	7263	thiosulfate sulfurtransferase	0.55983	0.00867569
TIGD1	200765	tigger transposable element derived 1	-0.898476	0.00868694
PREB	10113	prolactin regulatory element binding	0.499621	0.00871069
ZMAT3	64393	zinc finger matrin-type 3	0.40629	0.00871194
ZNF121	7675	zinc finger protein 121	0.75621	0.00874995
NES	10763	nestin	0.538769	0.00876621
B4GALT2	8704	beta-1,4-galactosyltransferase 2	0.35244	0.00879387
OLA1	29789	Obg like ATPase 1	0.42465	0.00882551
KIAA0930	23313	KIAA0930	0.39145	0.00884467
CALM3	808	calmodulin 3	0.399462	0.00885385
UAP1	6675	UDP-N-acetylglucosamine pyrophosphorylase 1	0.726236	0.00886287
PFDN4	5203	prefoldin subunit 4	0.356031	0.008898
HSPA6	3310	heat shock protein family A (Hsp70) member 6	2.15664	0.00893932
GRAMD1A	57655	GRAM domain containing 1A	0.36425	0.00894682
ATPAF1	64756	ATP synthase mitochondrial F1 complex assembly factor 1	0.457567	0.0089572
HEXIM1	10614	HEXIM P-TEFb complex subunit 1	0.395834	0.00897217
VPS18	57617	VPS18 core subunit of CORVET and HOPS complexes	0.414114	0.00904455
INSIG1	3638	insulin induced gene 1	0.565748	0.00906123
LENG9	94059	leukocyte receptor cluster member 9	0.96429	0.00908003
HHIPL1	84439	HHIP like 1	1.03857	0.00909806
THY1	7070	Thy-1 cell surface antigen	2.47974	0.00911991
RARS1	5917	arginyl-tRNA synthetase 1	0.331206	0.00913215
EXOSC3	51010	exosome component 3	0.505003	0.00914807
COMMD9	29099	COMM domain containing 9	0.371246	0.00915483
SLC25A1	6576	solute carrier family 25 member 1	0.374699	0.00917591
NAA10	8260	N(alpha)-acetyltransferase 10, NatA catalytic subunit	0.470666	0.00917618
SIL1	64374	SIL1 nucleotide exchange factor	0.407138	0.00923258
SUMF2	25870	sulfatase modifying factor 2	0.401578	0.00923353
CDC20	991	cell division cycle 20	1.05043	0.00926738
COPS5	10987	COP9 signalosome subunit 5	0.416557	0.00928689
PTPRK	5796	protein tyrosine phosphatase receptor type K	-0.401511	0.00928957
UNK	85451	unk zinc finger	-0.539322	0.00934645
COL6A3	1293	collagen type VI alpha 3 chain	4.7856	0.00935033
BNIP2	663	BCL2 interacting protein 2	-0.375351	0.00937609
DNAJC7	7266	DnaJ heat shock protein family (Hsp40) member C7	0.445101	0.00941815
CAPZA1	829	capping actin protein of muscle Z-line subunit alpha 1	0.332444	0.00943427
RAC1	5879	Rac family small GTPase 1	0.384903	0.00944724
DUSP5	1847	dual specificity phosphatase 5	0.583902	0.00947022
SMAGP	57228	small cell adhesion glycoprotein	0.636507	0.00947092
STAT3	6774	signal transducer and activator of transcription 3	0.297212	0.00950381
RSBN1L	222194	round spermatid basic protein 1 like	0.451564	0.0095122
RALA	5898	RAS like proto-oncogene A	-0.474647	0.00952654
TNFRSF1A	7132	TNF receptor superfamily member 1A	0.450986	0.00952851
NAT10	55226	N-acetyltransferase 10	0.431863	0.00953155
LIPG	9388	lipase G, endothelial type	-0.600389	0.00953403
CMSS1	84319	cms1 ribosomal small subunit homolog	0.598824	0.00954409
SERINC5	256987	serine incorporator 5	0.527557	0.00955946
AURKB	9212	aurora kinase B	1.23477	0.00956606
TIMM23B	100652748	translocase of inner mitochondrial membrane 23 homolog B	-0.766876	0.00957617
ALDH1A2	8854	aldehyde dehydrogenase 1 family member A2	1.39871	0.00958782
HSP90B1	7184	heat shock protein 90 beta family member 1	0.344507	0.00960389
HMOX1	3162	heme oxygenase 1	0.957479	0.00960589
TJP1	7082	tight junction protein 1	0.402888	0.00960719
ILRUN	64771	inflammation and lipid regulator with UBA-like and NBR1-like domains	0.356832	0.00961923
PLEKHA6	22874	pleckstrin homology domain containing A6	0.999285	0.0096315
CSF1	1435	colony stimulating factor 1	1.01478	0.00965575
ZNF117	51351	zinc finger protein 117	-0.880559	0.00965769
NGRN	51335	neugrin, neurite outgrowth associated	0.409415	0.0096787
TACC3	10460	transforming acidic coiled-coil containing protein 3	0.769666	0.00967955
SFXN4	119559	sideroflexin 4	0.599756	0.00969166
FIS1	51024	fission, mitochondrial 1	0.352658	0.00970229
WDR70	55100	WD repeat domain 70	0.56313	0.00971108
EIF5A	1984	eukaryotic translation initiation factor 5A	0.392738	0.00979687
ZP3	7784	zona pellucida glycoprotein 3	2.50934	0.00979984
HDGF	3068	heparin binding growth factor	0.399088	0.0098167
FZD4	8322	frizzled class receptor 4	0.374452	0.00983993
SHISA9	729993	shisa family member 9	-1.85793	0.00985234
UBL4A	8266	ubiquitin like 4A	0.468753	0.00987999
KRT19	3880	keratin 19	1.4092	0.00991082
COMMD2	51122	COMM domain containing 2	-0.598861	0.00996036
CC2D1A	54862	coiled-coil and C2 domain containing 1A	0.490981	0.00999357
SLC20A2	6575	solute carrier family 20 member 2	-0.452636	0.010004
UQCC3	790955	ubiquinol-cytochrome c reductase complex assembly factor 3	0.495345	0.0100079
DDHD2	23259	DDHD domain containing 2	-0.432827	0.0100486
COPS4	51138	COP9 signalosome subunit 4	0.325536	0.0100804
UBXN1	51035	UBX domain protein 1	0.447589	0.0100862
GADD45GIP1	90480	GADD45G interacting protein 1	0.504718	0.0100883
MPND	84954	MPN domain containing	0.487996	0.0100887
RTCA	8634	RNA 3'-terminal phosphate cyclase	0.38131	0.0100994
TLR6	10333	toll like receptor 6	-1.02704	0.0101524
CLNS1A	1207	chloride nucleotide-sensitive channel 1A	0.391498	0.0101862
SLC25A51P4	494141	SLC25A51 pseudogene 4	0.815872	0.0101914
MYLK	4638	myosin light chain kinase	-0.636495	0.0102015
SHISA4	149345	shisa family member 4	0.44012	0.0102065
SNX29	92017	sorting nexin 29	-0.403525	0.0102142
TNFAIP3	7128	TNF alpha induced protein 3	1.29212	0.0102478
LONP1	9361	lon peptidase 1, mitochondrial	0.428826	0.0102596
LINC01235	401492	long intergenic non-protein coding RNA 1235	0.915958	0.0102631
ARHGEF2	9181	Rho/Rac guanine nucleotide exchange factor 2	0.496003	0.010289
KLF6	1316	Kruppel like factor 6	0.299765	0.0103003
ZNF652	22834	zinc finger protein 652	0.882641	0.0103086
FSIP2	401024	fibrous sheath interacting protein 2	-2.05553	0.0103164
TWIST2	117581	twist family bHLH transcription factor 2	1.95179	0.0103258
TRIR	79002	telomerase RNA component interacting RNase	0.367556	0.0103274
TNIP2	79155	TNFAIP3 interacting protein 2	0.432393	0.0103491
COX7A1	1346	cytochrome c oxidase subunit 7A1	0.83373	0.0103832
NUBPL	80224	nucleotide binding protein like	-0.809488	0.0104068
TMSB10	9168	thymosin beta 10	0.406549	0.0104168
ITGB4	3691	integrin subunit beta 4	1.73384	0.0104231
IFT57	55081	intraflagellar transport 57	0.548478	0.010425
CSGALNACT2	55454	chondroitin sulfate N-acetylgalactosaminyltransferase 2	-0.570685	0.0104307
MCRIP1	348262	MAPK regulated corepressor interacting protein 1	0.314328	0.0104355
ATG3	64422	autophagy related 3	0.36277	0.0104362
ZMYM6	9204	zinc finger MYM-type containing 6	-0.487098	0.0104495
CA12	771	carbonic anhydrase 12	1.89818	0.0104537
SIX5	147912	SIX homeobox 5	0.56094	0.0104755
C12orf50	160419	chromosome 12 open reading frame 50	-1.45318	0.0104956
SMIM11B	102723553	small integral membrane protein 11B	3.1982	0.0105214
LRFN4	78999	leucine rich repeat and fibronectin type III domain containing 4	0.389423	0.0105559
PEX26	55670	peroxisomal biogenesis factor 26	0.458524	0.0106315
KDELR3	11015	KDEL endoplasmic reticulum protein retention receptor 3	0.467492	0.01066
TMOD2	29767	tropomodulin 2	-0.566558	0.010662
EIF3E	3646	eukaryotic translation initiation factor 3 subunit E	0.396559	0.0106643
MRPL37	51253	mitochondrial ribosomal protein L37	0.342336	0.0106812
PRKAR2A	5576	protein kinase cAMP-dependent type II regulatory subunit alpha	0.433482	0.0106847
TRAPPC9	83696	trafficking protein particle complex 9	0.530994	0.0106993
MRPS9	64965	mitochondrial ribosomal protein S9	0.394769	0.0107024
BAZ1B	9031	bromodomain adjacent to zinc finger domain 1B	0.370966	0.0107123
PKD1L1	168507	polycystin 1 like 1, transient receptor potential channel interacting	-1.04033	0.010718
LMAN2L	81562	lectin, mannose binding 2 like	0.531547	0.0107227
NOB1	28987	NIN1 (RPN12) binding protein 1 homolog	0.456494	0.0107408
ANKRD9	122416	ankyrin repeat domain 9	0.520201	0.0107864
CANT1	124583	calcium activated nucleotidase 1	0.356881	0.0108001
ALKBH7	84266	alkB homolog 7	0.490489	0.0108041
FGGY	55277	FGGY carbohydrate kinase domain containing	0.579753	0.0108127
RPL37A	6168	ribosomal protein L37a	0.427296	0.0109466
SULT1A1	6817	sulfotransferase family 1A member 1	1.31933	0.0109938
NAA38	84316	N(alpha)-acetyltransferase 38, NatC auxiliary subunit	0.48539	0.0110275
PDK1	5163	pyruvate dehydrogenase kinase 1	-0.467981	0.0110473
NUDT19	390916	nudix hydrolase 19	0.532296	0.0110527
FADS3	3995	fatty acid desaturase 3	0.431701	0.0110666
EHMT2	10919	euchromatic histone lysine methyltransferase 2	0.587515	0.0111154
ARHGAP10	79658	Rho GTPase activating protein 10	0.427585	0.0111205
SIGIRR	59307	single Ig and TIR domain containing	0.404113	0.0111343
SHISA2	387914	shisa family member 2	0.989308	0.0111619
MRPS25	64432	mitochondrial ribosomal protein S25	0.520453	0.0111651
MZT2B	80097	mitotic spindle organizing protein 2B	0.407207	0.0111658
LINC01006	100506380	long intergenic non-protein coding RNA 1006	0.837069	0.0111922
SNHG30	105371743	small nucleolar RNA host gene 30	-0.818601	0.0112058
DKK2	27123	dickkopf WNT signaling pathway inhibitor 2	5.09668	0.0112084
SYTL4	94121	synaptotagmin like 4	0.820725	0.0112371
UTP14A	10813	UTP14A small subunit processome component	0.413916	0.0112463
MFSD3	113655	major facilitator superfamily domain containing 3	0.812271	0.011273
HNRNPU	3192	heterogeneous nuclear ribonucleoprotein U	0.336319	0.0112837
OPTN	10133	optineurin	0.498408	0.0112989
PGLS	25796	6-phosphogluconolactonase	0.418055	0.0113092
DDX27	55661	DEAD-box helicase 27	0.45147	0.011315
ZNF672	79894	zinc finger protein 672	0.356127	0.011377
GGCX	2677	gamma-glutamyl carboxylase	0.406875	0.0114051
PRDX5	25824	peroxiredoxin 5	0.352656	0.0114112
IDS	3423	iduronate 2-sulfatase	-0.438002	0.0114221
PPP1CA	5499	protein phosphatase 1 catalytic subunit alpha	0.351247	0.0114864
COL1A2	1278	collagen type I alpha 2 chain	4.15456	0.0114993
FLNB	2317	filamin B	0.291409	0.0115027
PODXL	5420	podocalyxin like	-0.405744	0.0115044
HYAL1	3373	hyaluronidase 1	0.994544	0.0115478
ZNF524	147807	zinc finger protein 524	0.57911	0.0115539
BORCS5	118426	BLOC-1 related complex subunit 5	0.733795	0.0115636
ANP32A	8125	acidic nuclear phosphoprotein 32 family member A	0.490391	0.0115668
PPIE	10450	peptidylprolyl isomerase E	0.403405	0.011581
NNMT	4837	nicotinamide N-methyltransferase	0.476165	0.0115965
C20orf27	54976	chromosome 20 open reading frame 27	0.401435	0.0116575
NPEPPSP1	440434	NPEPPS pseudogene 1	0.751324	0.0116614
RHOD	29984	ras homolog family member D	1.52816	0.0117021
PPP1CC	5501	protein phosphatase 1 catalytic subunit gamma	0.300885	0.0117592
STBD1	8987	starch binding domain 1	0.937818	0.0117618
ZNF788P	388507	zinc finger family member 788, pseudogene	-1.44156	0.0117686
VPS16	64601	VPS16 core subunit of CORVET and HOPS complexes	0.457148	0.0117854
METTL16	79066	methyltransferase like 16	0.486751	0.0118022
NLE1	54475	notchless homolog 1	0.631202	0.0118129
CYLD	1540	CYLD lysine 63 deubiquitinase	0.461922	0.0118289
SLC35G1	159371	solute carrier family 35 member G1	-0.821033	0.0118586
C2CD4B	388125	C2 calcium dependent domain containing 4B	0.98571	0.0118713
NPDC1	56654	neural proliferation, differentiation and control 1	0.36741	0.0118923
TMEM54	113452	transmembrane protein 54	0.480103	0.0119067
TBL1X	6907	transducin beta like 1 X-linked	0.365466	0.0119292
SKIV2L	6499	Ski2 like RNA helicase	0.621826	0.0119482
PARP10	84875	poly(ADP-ribose) polymerase family member 10	0.804836	0.0119995
PLIN3	10226	perilipin 3	0.29589	0.0120067
EYA3	2140	EYA transcriptional coactivator and phosphatase 3	0.45013	0.0120171
MGLL	11343	monoglyceride lipase	0.491055	0.0120198
TRMT112	51504	tRNA methyltransferase subunit 11-2	0.428171	0.0120211
ATP5MG	10632	ATP synthase membrane subunit g	0.340738	0.0120744
PPP1R3C	5507	protein phosphatase 1 regulatory subunit 3C	0.917531	0.0120813
PPP1R37	284352	protein phosphatase 1 regulatory subunit 37	0.428651	0.0120909
INTS3	65123	integrator complex subunit 3	0.540302	0.0121216
RERE	473	arginine-glutamic acid dipeptide repeats	-0.511482	0.0121228
NBEAL1	65065	neurobeachin like 1	-0.847959	0.0121645
MPPE1	65258	metallophosphoesterase 1	-0.577229	0.0121715
NAP1L5	266812	nucleosome assembly protein 1 like 5	0.609268	0.0121757
BOD1	91272	biorientation of chromosomes in cell division 1	0.45275	0.012206
PTPRF	5792	protein tyrosine phosphatase receptor type F	0.376505	0.0122302
GEMIN6	79833	gem nuclear organelle associated protein 6	0.48835	0.0122397
KAZN	23254	kazrin, periplakin interacting protein	1.10953	0.0122661
RCBTB2	1102	RCC1 and BTB domain containing protein 2	0.659047	0.0122865
FOXF1	2294	forkhead box F1	2.14146	0.0122887
UBFD1	56061	ubiquitin family domain containing 1	0.375384	0.0123355
PTPRB	5787	protein tyrosine phosphatase receptor type B	-0.48546	0.0123576
WDPCP	51057	WD repeat containing planar cell polarity effector	-0.968679	0.0123619
TGM2	7052	transglutaminase 2	1.18766	0.0123695
ANKRD33B	651746	ankyrin repeat domain 33B	0.849458	0.0123734
BTF3	689	basic transcription factor 3	0.370723	0.0123861
MPP1	4354	membrane palmitoylated protein 1	0.4783	0.0124122
PRMT7	54496	protein arginine methyltransferase 7	0.680532	0.0124265
REL	5966	REL proto-oncogene, NF-kB subunit	-0.604367	0.0125059
TM2D2	83877	TM2 domain containing 2	0.423627	0.012531
SON	6651	SON DNA binding protein	0.560896	0.0125563
TBCD	6904	tubulin folding cofactor D	0.436154	0.012565
HLA-L	3139	major histocompatibility complex, class I, L (pseudogene)	1.60949	0.0125909
ZCCHC7	84186	zinc finger CCHC-type containing 7	0.377935	0.0126026
DYNLL1	8655	dynein light chain LC8-type 1	0.403579	0.0126167
AQP3	360	aquaporin 3 (Gill blood group)	1.35929	0.012619
BHLHE40	8553	basic helix-loop-helix family member e40	0.700642	0.0126284
ADCK2	90956	aarF domain containing kinase 2	0.470261	0.0126318
FAF1	11124	Fas associated factor 1	0.472088	0.0126341
MRPL17	63875	mitochondrial ribosomal protein L17	0.369606	0.0126396
IFI6	2537	interferon alpha inducible protein 6	0.683086	0.0126941
IFI27L2	83982	interferon alpha inducible protein 27 like 2	0.780602	0.0126994
PRELID3B	51012	PRELI domain containing 3B	0.427819	0.0127007
ADGRE5	976	adhesion G protein-coupled receptor E5	0.983559	0.0127099
FOXK1	221937	forkhead box K1	0.38789	0.0127676
RNF208	727800	ring finger protein 208	1.24091	0.0128145
IMPDH1	3614	inosine monophosphate dehydrogenase 1	0.336448	0.012874
SYTL3	94120	synaptotagmin like 3	0.99921	0.012882
HEMK1	51409	HemK methyltransferase family member 1	0.618927	0.0128913
SCAP	22937	SREBF chaperone	0.388444	0.0129
PTCD2	79810	pentatricopeptide repeat domain 2	0.595231	0.0129049
ZSWIM6	57688	zinc finger SWIM-type containing 6	-0.43521	0.0129112
TSC22D2	9819	TSC22 domain family member 2	0.408451	0.0129195
BLOC1S6	26258	biogenesis of lysosomal organelles complex 1 subunit 6	-0.595474	0.0129368
DDX20	11218	DEAD-box helicase 20	0.381931	0.0129396
SNX18	112574	sorting nexin 18	0.342646	0.0129572
IKBIP	121457	IKBKB interacting protein	0.360535	0.0129635
IDE	3416	insulin degrading enzyme	0.310039	0.0130159
TTC9C	283237	tetratricopeptide repeat domain 9C	0.42596	0.0130838
BMPR2	659	bone morphogenetic protein receptor type 2	-0.537463	0.0130983
PRDX6	9588	peroxiredoxin 6	0.376861	0.0131569
CIRBP	1153	cold inducible RNA binding protein	-0.568032	0.0131691
UGDH-AS1	100885776	UGDH antisense RNA 1	-1.48695	0.0131728
PPP1R12A	4659	protein phosphatase 1 regulatory subunit 12A	0.607968	0.0131847
LINC01608	101927459	long intergenic non-protein coding RNA 1608	-1.94785	0.0132457
CHID1	66005	chitinase domain containing 1	0.38286	0.0132539
EIF4A1	1973	eukaryotic translation initiation factor 4A1	0.344328	0.0132766
TSC22D3	1831	TSC22 domain family member 3	0.505996	0.0132865
SSR3	6747	signal sequence receptor subunit 3	0.485516	0.0133573
SULT1A3	6818	sulfotransferase family 1A member 3	1.28948	0.0134327
C6orf141	135398	chromosome 6 open reading frame 141	-1.00794	0.0134744
ARL4D	379	ADP ribosylation factor like GTPase 4D	1.13451	0.013477
STK16	8576	serine/threonine kinase 16	0.433476	0.0134852
JPT1	51155	Jupiter microtubule associated homolog 1	0.431968	0.0134941
CHD1L	9557	chromodomain helicase DNA binding protein 1 like	0.425213	0.013523
HADHA	3030	hydroxyacyl-CoA dehydrogenase trifunctional multienzyme complex subunit alpha	0.286971	0.0135496
TIMP3	7078	TIMP metallopeptidase inhibitor 3	3.1777	0.0135577
SFT2D3	84826	SFT2 domain containing 3	-0.549935	0.0135916
EIF3I	8668	eukaryotic translation initiation factor 3 subunit I	0.323849	0.0135931
IARS1	3376	isoleucyl-tRNA synthetase 1	0.433726	0.0135939
C4orf48	401115	chromosome 4 open reading frame 48	0.506905	0.0135994
ITPR3	3710	inositol 1,4,5-trisphosphate receptor type 3	0.384732	0.0136277
RAB33B	83452	RAB33B, member RAS oncogene family	0.494753	0.0136492
RGS3	5998	regulator of G protein signaling 3	0.372899	0.0136915
THEMIS2	9473	thymocyte selection associated family member 2	0.900672	0.0136968
MEX3D	399664	mex-3 RNA binding family member D	0.374913	0.0137141
ARHGAP45	23526	Rho GTPase activating protein 45	0.959912	0.0137225
EIF3G	8666	eukaryotic translation initiation factor 3 subunit G	0.34684	0.0138034
ILK	3611	integrin linked kinase	0.358464	0.0138564
ADAMTS4	9507	ADAM metallopeptidase with thrombospondin type 1 motif 4	0.586835	0.0138833
RPL22L1	200916	ribosomal protein L22 like 1	0.709082	0.0138859
SPATS2	65244	spermatogenesis associated serine rich 2	0.412951	0.0139042
RPL24	6152	ribosomal protein L24	0.415651	0.0139636
IGF2BP2	10644	insulin like growth factor 2 mRNA binding protein 2	0.378442	0.0139924
ZNRD1	30834	zinc ribbon domain containing 1	0.543033	0.0139982
IGBP1	3476	immunoglobulin binding protein 1	0.401508	0.0140299
PROB1	389333	proline rich basic protein 1	0.949492	0.0140311
DHPS	1725	deoxyhypusine synthase	0.451269	0.0140841
MOB3A	126308	MOB kinase activator 3A	0.464005	0.0140878
COPS6	10980	COP9 signalosome subunit 6	0.40565	0.014105
TCIRG1	10312	T cell immune regulator 1, ATPase H+ transporting V0 subunit a3	0.301098	0.0141053
NUP50	10762	nucleoporin 50	0.425405	0.0141307
SKA2	348235	spindle and kinetochore associated complex subunit 2	0.438554	0.0141609
PPP1R16A	84988	protein phosphatase 1 regulatory subunit 16A	0.534978	0.0141831
TMEM30A	55754	transmembrane protein 30A	-0.336071	0.0141909
LIFR-AS1	100506495	LIFR antisense RNA 1	-0.996802	0.0141922
KCTD2	23510	potassium channel tetramerization domain containing 2	0.501767	0.0142283
ARHGAP28	79822	Rho GTPase activating protein 28	-0.962917	0.0142442
RPL26	6154	ribosomal protein L26	0.424954	0.0142623
NIPSNAP1	8508	nipsnap homolog 1	0.419484	0.014288
ATRX	546	ATRX chromatin remodeler	0.614984	0.0143175
RPL18	6141	ribosomal protein L18	0.425818	0.0143352
MRPL44	65080	mitochondrial ribosomal protein L44	0.351756	0.0143703
PRICKLE2	166336	prickle planar cell polarity protein 2	0.644225	0.0143875
ADAMTS12	81792	ADAM metallopeptidase with thrombospondin type 1 motif 12	3.15528	0.014413
EXOC6B	23233	exocyst complex component 6B	0.564359	0.0144599
NT5C2	22978	5'-nucleotidase, cytosolic II	-0.36224	0.0144844
ID1	3397	inhibitor of DNA binding 1, HLH protein	0.429438	0.0144991
EVI5	7813	ecotropic viral integration site 5	-0.398931	0.0145219
TAOK3	51347	TAO kinase 3	0.474838	0.0145234
GOLPH3L	55204	golgi phosphoprotein 3 like	0.368977	0.0145337
LIN7C	55327	lin-7 homolog C, crumbs cell polarity complex component	0.401923	0.0145386
SLC30A5	64924	solute carrier family 30 member 5	0.420402	0.0145408
H1-0	3005	H1.0 linker histone	0.47053	0.0145597
APOL2	23780	apolipoprotein L2	0.452281	0.0145707
WDR34	89891	WD repeat domain 34	0.583932	0.0145775
SLC12A4	6560	solute carrier family 12 member 4	0.448831	0.0145961
KCNC4	3749	potassium voltage-gated channel subfamily C member 4	0.711402	0.014611
TP53I11	9537	tumor protein p53 inducible protein 11	0.637356	0.0146201
SYNPO	11346	synaptopodin	0.560546	0.0146304
GALNT7	51809	polypeptide N-acetylgalactosaminyltransferase 7	-0.565143	0.0146336
PDCD7	10081	programmed cell death 7	0.387217	0.0147177
DNASE1L3	1776	deoxyribonuclease 1 like 3	1.59671	0.0147257
MAEA	10296	macrophage erythroblast attacher	0.353553	0.0147274
TOB1	10140	transducer of ERBB2, 1	0.542289	0.0147435
GBP4	115361	guanylate binding protein 4	1.36199	0.0147637
GNL1	2794	G protein nucleolar 1 (putative)	0.405192	0.0147644
CD82	3732	CD82 molecule	0.643693	0.0147809
CEP55	55165	centrosomal protein 55	0.838361	0.0147969
AEBP2	121536	AE binding protein 2	0.363728	0.0148771
CLTA	1211	clathrin light chain A	0.311754	0.0148874
ACY1	95	aminoacylase 1	0.547116	0.0148918
WARS2	10352	tryptophanyl tRNA synthetase 2, mitochondrial	0.519979	0.0148918
DPYSL3	1809	dihydropyrimidinase like 3	-0.481977	0.014894
DDRGK1	65992	DDRGK domain containing 1	0.377929	0.0149117
PLPBP	11212	pyridoxal phosphate binding protein	0.461516	0.0149266
ARHGAP1	392	Rho GTPase activating protein 1	-0.422496	0.0149399
ARFRP1	10139	ADP ribosylation factor related protein 1	0.368432	0.0149505
ABCA3	21	ATP binding cassette subfamily A member 3	0.847804	0.0150305
ZCCHC2	54877	zinc finger CCHC-type containing 2	0.575467	0.0150397
TSPYL4	23270	TSPY like 4	-0.414988	0.0150418
CTSK	1513	cathepsin K	2.17693	0.0150668
CUTA	51596	cutA divalent cation tolerance homolog	0.449141	0.0150895
VAMP5	10791	vesicle associated membrane protein 5	0.671577	0.015098
TAF13	6884	TATA-box binding protein associated factor 13	0.718494	0.0151111
FSCN1	6624	fascin actin-bundling protein 1	0.32432	0.0151186
GEMIN4	50628	gem nuclear organelle associated protein 4	0.386397	0.0151337
INKA2	55924	inka box actin regulator 2	0.682308	0.015139
RFXAP	5994	regulatory factor X associated protein	-0.771606	0.015145
ACTA2	59	actin alpha 2, smooth muscle	0.673517	0.0151705
SENP5	205564	SUMO specific peptidase 5	0.43526	0.0151727
FCHO1	23149	FCH and mu domain containing endocytic adaptor 1	1.0422	0.0151764
RFTN1	23180	raftlin, lipid raft linker 1	0.362191	0.0152043
OAZ1	4946	ornithine decarboxylase antizyme 1	0.329895	0.0152752
MRM1	79922	mitochondrial rRNA methyltransferase 1	0.872636	0.015297
ISG20	3669	interferon stimulated exonuclease gene 20	1.24568	0.0153032
IMMT	10989	inner membrane mitochondrial protein	0.336608	0.0153284
GPBP1	65056	GC-rich promoter binding protein 1	0.417807	0.0153441
TSPAN13	27075	tetraspanin 13	-0.568773	0.0154072
RXRA	6256	retinoid X receptor alpha	0.468532	0.0154148
TMEFF1	8577	transmembrane protein with EGF like and two follistatin like domains 1	-1.15874	0.015416
PFN2	5217	profilin 2	-0.397432	0.0154194
HTATIP2	10553	HIV-1 Tat interactive protein 2	0.668917	0.0154314
GLE1	2733	GLE1 RNA export mediator	0.494707	0.0154413
SEMA3F	6405	semaphorin 3F	0.507792	0.0155034
SERBP1	26135	SERPINE1 mRNA binding protein 1	0.340972	0.0155037
FAM149B1	317662	family with sequence similarity 149 member B1	0.46099	0.0155263
BCAT2	587	branched chain amino acid transaminase 2	0.456807	0.0155428
ACADVL	37	acyl-CoA dehydrogenase very long chain	0.35859	0.01555
SLC43A3	29015	solute carrier family 43 member 3	0.51577	0.0155681
TMEM250	90120	transmembrane protein 250	0.341934	0.0155823
CRK	1398	CRK proto-oncogene, adaptor protein	0.270034	0.0155856
EPG5	57724	ectopic P-granules autophagy protein 5 homolog	0.436162	0.0155972
FEM1A	55527	fem-1 homolog A	0.341353	0.0156036
XPNPEP3	63929	X-prolyl aminopeptidase 3	-0.733633	0.0156408
KLF9	687	Kruppel like factor 9	0.512818	0.0156455
IKBKE	9641	inhibitor of nuclear factor kappa B kinase subunit epsilon	-0.437297	0.0156553
CALML4	91860	calmodulin like 4	0.993694	0.0156748
NPM3	10360	nucleophosmin/nucleoplasmin 3	0.546464	0.0157085
TAF10	6881	TATA-box binding protein associated factor 10	0.514357	0.0157515
TARS2	80222	threonyl-tRNA synthetase 2, mitochondrial	0.455157	0.0157635
KBTBD6	89890	kelch repeat and BTB domain containing 6	0.485454	0.0158393
NQO1	1728	NAD(P)H quinone dehydrogenase 1	0.675018	0.0159026
FAM83G	644815	family with sequence similarity 83 member G	0.527946	0.0159141
NPM1	4869	nucleophosmin 1	0.371894	0.0159169
CCNA2	890	cyclin A2	0.736539	0.0159175
SDSL	113675	serine dehydratase like	0.638497	0.0160004
POLR2K	5440	RNA polymerase II subunit K	-0.348451	0.0160184
FAM50A	9130	family with sequence similarity 50 member A	0.385137	0.0160268
AGBL3	340351	ATP/GTP binding protein like 3	0.856334	0.0160752
LAMB3	3914	laminin subunit beta 3	1.26132	0.0161079
FAM111A	63901	family with sequence similarity 111 member A	0.948183	0.0161414
TPT1	7178	tumor protein, translationally-controlled 1	0.362496	0.0161512
RUFY1	80230	RUN and FYVE domain containing 1	0.407327	0.0161704
ATXN10	25814	ataxin 10	0.34463	0.0161885
AIG1	51390	androgen induced 1	0.622176	0.0162009
TRADD	8717	TNFRSF1A associated via death domain	0.442439	0.016211
SIAH2	6478	siah E3 ubiquitin protein ligase 2	0.361065	0.0162226
MAP4K4	9448	mitogen-activated protein kinase kinase kinase kinase 4	0.336552	0.0162334
DNAJB4	11080	DnaJ heat shock protein family (Hsp40) member B4	0.522747	0.016278
MRPL1	65008	mitochondrial ribosomal protein L1	0.477523	0.0163154
FOXRED1	55572	FAD dependent oxidoreductase domain containing 1	-0.72865	0.0163273
MRPL23	6150	mitochondrial ribosomal protein L23	0.458649	0.0163544
LSM4	25804	LSM4 homolog, U6 small nuclear RNA and mRNA degradation associated	0.419712	0.0164301
MEGF9	1955	multiple EGF like domains 9	-0.364774	0.0164392
VEGFB	7423	vascular endothelial growth factor B	0.498112	0.0164488
MLXIP	22877	MLX interacting protein	0.330213	0.0164988
PUS3	83480	pseudouridine synthase 3	0.504624	0.0165271
BRAT1	221927	BRCA1 associated ATM activator 1	0.368645	0.0165349
SEPTIN9	10801	septin 9	0.453616	0.0165687
RFX3	5991	regulatory factor X3	0.553152	0.0165723
TACO1	51204	translational activator of cytochrome c oxidase I	0.312331	0.0166526
EIF2S3	1968	eukaryotic translation initiation factor 2 subunit gamma	0.439339	0.0166764
PRPF8	10594	pre-mRNA processing factor 8	0.367336	0.0166882
PACRGL	133015	parkin coregulated like	-0.61863	0.0167079
IFIT2	3433	interferon induced protein with tetratricopeptide repeats 2	1.20287	0.0167202
KDM6A	7403	lysine demethylase 6A	-0.603002	0.0167334
FBXL5	26234	F-box and leucine rich repeat protein 5	0.440721	0.0167423
SHMT2	6472	serine hydroxymethyltransferase 2	0.382509	0.016821
FAM168B	130074	family with sequence similarity 168 member B	-0.396455	0.0168327
GID4	79018	GID complex subunit 4 homolog	0.390063	0.016852
ARHGEF37	389337	Rho guanine nucleotide exchange factor 37	-0.52728	0.016856
MON1A	84315	MON1 homolog A, secretory trafficking associated	0.470513	0.0168818
RPL23AP42	647099	ribosomal protein L23a pseudogene 42	0.497102	0.0168978
TRIM28	10155	tripartite motif containing 28	0.56022	0.0169467
ZNF358	140467	zinc finger protein 358	0.462714	0.0170199
PMVK	10654	phosphomevalonate kinase	0.588807	0.0170234
DNAJC16	23341	DnaJ heat shock protein family (Hsp40) member C16	0.540483	0.0170393
GSN	2934	gelsolin	0.471613	0.0170877
ADAM19	8728	ADAM metallopeptidase domain 19	0.835426	0.0171653
KANK1	23189	KN motif and ankyrin repeat domains 1	0.31911	0.0171821
PDHX	8050	pyruvate dehydrogenase complex component X	0.424823	0.0171927
MRPL51	51258	mitochondrial ribosomal protein L51	0.340813	0.0172789
SLC16A1	6566	solute carrier family 16 member 1	0.358657	0.0173163
PCDHGB6	56100	protocadherin gamma subfamily B, 6	-1.44733	0.0173411
PRADC1	84279	protease associated domain containing 1	0.451895	0.0173738
CCNK	8812	cyclin K	-0.508902	0.0174197
QPCT	25797	glutaminyl-peptide cyclotransferase	0.383207	0.0174548
PRTFDC1	56952	phosphoribosyl transferase domain containing 1	0.643541	0.01747
CCDC102A	92922	coiled-coil domain containing 102A	0.76089	0.0174852
KRAS	3845	KRAS proto-oncogene, GTPase	-0.309552	0.0174906
SERPIND1	3053	serpin family D member 1	1.40503	0.0175313
CDC25A	993	cell division cycle 25A	0.652491	0.0176279
SLC25A46	91137	solute carrier family 25 member 46	-0.401009	0.0176405
METTL26	84326	methyltransferase like 26	0.516926	0.0176417
SRPK2	6733	SRSF protein kinase 2	0.39943	0.0176567
USP54	159195	ubiquitin specific peptidase 54	-0.960267	0.0176973
FAM76B	143684	family with sequence similarity 76 member B	-0.627976	0.0177865
THAP7-AS1	439931	THAP7 antisense RNA 1	-1.07802	0.0177883
RPL35	11224	ribosomal protein L35	0.482478	0.0178317
SESN2	83667	sestrin 2	0.378682	0.0178429
TSC2	7249	TSC complex subunit 2	0.350542	0.0178817
TRABD	80305	TraB domain containing	0.409448	0.0179203
TXNL1	9352	thioredoxin like 1	0.32134	0.0179204
LYAR	55646	Ly1 antibody reactive	0.516149	0.0179764
WDR54	84058	WD repeat domain 54	0.495584	0.0179896
FARS2	10667	phenylalanyl-tRNA synthetase 2, mitochondrial	0.494055	0.018019
FAM13B	51306	family with sequence similarity 13 member B	-0.540432	0.018055
MPP6	51678	membrane palmitoylated protein 6	0.465423	0.0180591
SMC3	9126	structural maintenance of chromosomes 3	0.356961	0.018111
CTU2	348180	cytosolic thiouridylase subunit 2	0.445082	0.018123
NCOA4	8031	nuclear receptor coactivator 4	0.292993	0.0181499
STK25	10494	serine/threonine kinase 25	0.338286	0.0182172
KIF1C	10749	kinesin family member 1C	0.379586	0.0182676
UFC1	51506	ubiquitin-fold modifier conjugating enzyme 1	0.348018	0.0182762
MTHFS	10588	methenyltetrahydrofolate synthetase	0.952196	0.0182814
ZFP64	55734	ZFP64 zinc finger protein	0.415676	0.0182982
PLEKHG4	25894	pleckstrin homology and RhoGEF domain containing G4	0.61384	0.0183039
ABCF1	23	ATP binding cassette subfamily F member 1	0.32922	0.0183157
NDUFA11	126328	NADH:ubiquinone oxidoreductase subunit A11	0.342312	0.0183488
MAP7D3	79649	MAP7 domain containing 3	0.487187	0.018404
TBC1D7	51256	TBC1 domain family member 7	-0.336238	0.0184441
TP53I13	90313	tumor protein p53 inducible protein 13	0.37766	0.0184559
SRGAP1	57522	SLIT-ROBO Rho GTPase activating protein 1	0.83006	0.0184606
LRP3	4037	LDL receptor related protein 3	-0.575967	0.0184698
ZNF862	643641	zinc finger protein 862	-0.687478	0.0184957
GJA4	2701	gap junction protein alpha 4	1.26046	0.0185468
SYNGR2	9144	synaptogyrin 2	0.626526	0.0185681
MYDGF	56005	myeloid derived growth factor	0.318214	0.0185779
FUT11	170384	fucosyltransferase 11	0.415321	0.0186207
MCRIP2	84331	MAPK regulated corepressor interacting protein 2	0.619093	0.0186326
RP9P	441212	RP9 pseudogene	0.638598	0.0186472
SAP18	10284	Sin3A associated protein 18	0.374751	0.0187477
NSMCE1	197370	NSE1 homolog, SMC5-SMC6 complex component	0.457228	0.0187599
UBASH3B	84959	ubiquitin associated and SH3 domain containing B	0.506931	0.0187661
C8orf82	414919	chromosome 8 open reading frame 82	0.510354	0.0187847
HCFC1R1	54985	host cell factor C1 regulator 1	0.519142	0.0187932
SNX3	8724	sorting nexin 3	0.325798	0.0187945
PRMT5	10419	protein arginine methyltransferase 5	0.389653	0.0188345
RPL28	6158	ribosomal protein L28	0.469835	0.0188611
CLSPN	63967	claspin	0.979137	0.0189208
FAM120A	23196	family with sequence similarity 120A	0.392671	0.0189234
SNF8	11267	SNF8 subunit of ESCRT-II	0.351014	0.0189603
RPS5	6193	ribosomal protein S5	0.438321	0.0190228
MRPS24	64951	mitochondrial ribosomal protein S24	0.394462	0.0190575
MRFAP1	93621	Morf4 family associated protein 1	0.297715	0.0190896
CIB1	10519	calcium and integrin binding 1	0.335039	0.0191148
MRPL54	116541	mitochondrial ribosomal protein L54	0.387477	0.019124
SPATA5L1	79029	spermatogenesis associated 5 like 1	0.750748	0.0191506
THOP1	7064	thimet oligopeptidase 1	0.465236	0.0191563
NAAA	27163	N-acylethanolamine acid amidase	0.603175	0.0191743
RBBP5	5929	RB binding protein 5, histone lysine methyltransferase complex subunit	0.411013	0.0191956
ECH1	1891	enoyl-CoA hydratase 1	0.374767	0.0192695
WARS1	7453	tryptophanyl-tRNA synthetase 1	0.505425	0.0192721
TRAF7	84231	TNF receptor associated factor 7	0.301468	0.0192837
LINC00339	29092	long intergenic non-protein coding RNA 339	-0.544349	0.019294
GRB14	2888	growth factor receptor bound protein 14	1.28705	0.0193325
PLEKHA1	59338	pleckstrin homology domain containing A1	-0.37961	0.0193382
TFPT	29844	TCF3 fusion partner	0.373813	0.0193478
FHL1	2273	four and a half LIM domains 1	0.509177	0.0193556
P4HA2	8974	prolyl 4-hydroxylase subunit alpha 2	0.536471	0.0193699
EEF1A1P13	133283	eukaryotic translation elongation factor 1 alpha 1 pseudogene 13	0.849344	0.0193998
FLOT2	2319	flotillin 2	0.430022	0.019403
AGBL5	60509	ATP/GTP binding protein like 5	0.425581	0.0194152
POMK	84197	protein O-mannose kinase	-1.30852	0.0194252
TCF19	6941	transcription factor 19	0.654391	0.0194303
AP2A2	161	adaptor related protein complex 2 subunit alpha 2	0.467079	0.0194815
GAB1	2549	GRB2 associated binding protein 1	-0.698096	0.0194934
ITGA3	3675	integrin subunit alpha 3	0.462336	0.0195285
RAB10	10890	RAB10, member RAS oncogene family	0.28417	0.0195417
PXK	54899	PX domain containing serine/threonine kinase like	0.485149	0.0195464
KPNB1	3837	karyopherin subunit beta 1	0.376704	0.0195848
PLEKHA2	59339	pleckstrin homology domain containing A2	1.35842	0.0196025
NSDHL	50814	NAD(P) dependent steroid dehydrogenase-like	0.357628	0.0196158
EIF1B-AS1	440952	EIF1B antisense RNA 1	-1.15423	0.0196393
RPS10-NUDT3	100529239	RPS10-NUDT3 readthrough	0.861022	0.0196573
THADA	63892	THADA armadillo repeat containing	0.583685	0.0196583
THOC5	8563	THO complex 5	0.430939	0.0197369
KMT2E	55904	lysine methyltransferase 2E	0.570583	0.0197392
FCHSD2	9873	FCH and double SH3 domains 2	-0.433575	0.0197399
TMEM65	157378	transmembrane protein 65	-0.458787	0.0197619
CXCL2	2920	C-X-C motif chemokine ligand 2	2.13641	0.0197631
PNMA1	9240	PNMA family member 1	-0.293227	0.019769
DNAJC3	5611	DnaJ heat shock protein family (Hsp40) member C3	0.409941	0.019789
ARID2	196528	AT-rich interaction domain 2	0.351365	0.0198547
MRPS30	10884	mitochondrial ribosomal protein S30	0.37357	0.0198798
DOHH	83475	deoxyhypusine hydroxylase	0.4728	0.0199755
USP18	11274	ubiquitin specific peptidase 18	0.787763	0.0199833
LONP2	83752	lon peptidase 2, peroxisomal	0.357061	0.0200025
CDKN2C	1031	cyclin dependent kinase inhibitor 2C	0.880353	0.0200045
GSS	2937	glutathione synthetase	0.360381	0.0200248
MLLT6	4302	MLLT6, PHD finger containing	-0.371124	0.0200249
HPRT1	3251	hypoxanthine phosphoribosyltransferase 1	0.373438	0.0200515
MIR31HG	554202	MIR31 host gene	0.736766	0.0200604
SCAND1	51282	SCAN domain containing 1	0.285978	0.0200755
FGD4	121512	FYVE, RhoGEF and PH domain containing 4	-0.440005	0.0200825
EPM2A	7957	EPM2A glucan phosphatase, laforin	-0.744532	0.0200987
GCDH	2639	glutaryl-CoA dehydrogenase	0.37621	0.0201703
CCND3	896	cyclin D3	0.364569	0.0202094
FBXL20	84961	F-box and leucine rich repeat protein 20	0.391466	0.0202323
HMGN2	3151	high mobility group nucleosomal binding domain 2	0.339653	0.0202748
TCP1	6950	t-complex 1	0.348429	0.0202761
FST	10468	follistatin	2.20105	0.0202907
SRSF5	6430	serine and arginine rich splicing factor 5	-0.553383	0.0203301
DNAJB2	3300	DnaJ heat shock protein family (Hsp40) member B2	0.437355	0.0203314
CHCHD10	400916	coiled-coil-helix-coiled-coil-helix domain containing 10	0.669902	0.0203525
GTF2F1	2962	general transcription factor IIF subunit 1	0.3985	0.0203858
NUDC	10726	nuclear distribution C, dynein complex regulator	0.353811	0.0204223
PCSK1	5122	proprotein convertase subtilisin/kexin type 1	-0.731588	0.0204474
RNF167	26001	ring finger protein 167	0.327765	0.0205083
LIX1L	128077	limb and CNS expressed 1 like	-0.368312	0.0205434
SLC4A2	6522	solute carrier family 4 member 2	0.426695	0.0205615
RASSF4	83937	Ras association domain family member 4	1.14671	0.0205813
NAPRT	93100	nicotinate phosphoribosyltransferase	0.603593	0.0206738
RPS16	6217	ribosomal protein S16	0.430067	0.0206774
ZKSCAN8	7745	zinc finger with KRAB and SCAN domains 8	-0.489356	0.0206856
C20orf204	284739	chromosome 20 open reading frame 204	1.06036	0.0206871
NACC2	138151	NACC family member 2	0.34266	0.0207309
DEAF1	10522	DEAF1 transcription factor	0.393192	0.0207473
YIF1A	10897	Yip1 interacting factor homolog A, membrane trafficking protein	0.284726	0.0207623
PRKG1-AS1	100506939	PRKG1 antisense RNA 1	-1.52557	0.020791
EMC9	51016	ER membrane protein complex subunit 9	0.578224	0.0208041
INTS11	54973	integrator complex subunit 11	0.33183	0.0208905
SMC4	10051	structural maintenance of chromosomes 4	0.523056	0.0208931
TPRN	286262	taperin	0.56279	0.0209385
CKS1B	1163	CDC28 protein kinase regulatory subunit 1B	0.614878	0.0209825
NFKBIA	4792	NFKB inhibitor alpha	0.69172	0.0209901
MLKL	197259	mixed lineage kinase domain like pseudokinase	0.536298	0.0210015
CNN3	1266	calponin 3	0.367696	0.0210407
PRPH2	5961	peripherin 2	2.44996	0.0210462
GTPBP2	54676	GTP binding protein 2	-0.487298	0.0210474
GIT1	28964	GIT ArfGAP 1	0.38832	0.0211009
NPAS2	4862	neuronal PAS domain protein 2	0.736616	0.0211255
CMC4	100272147	C-X9-C motif containing 4	0.604333	0.0211302
ZC3HAV1	56829	zinc finger CCCH-type containing, antiviral 1	0.355503	0.0211483
CIZ1	25792	CDKN1A interacting zinc finger protein 1	0.407606	0.0211926
STK38L	23012	serine/threonine kinase 38 like	-0.338183	0.0212424
ABCC10	89845	ATP binding cassette subfamily C member 10	-0.675182	0.0212594
HSDL2	84263	hydroxysteroid dehydrogenase like 2	0.466214	0.0212615
ATG2A	23130	autophagy related 2A	0.354102	0.0212856
ITPKC	80271	inositol-trisphosphate 3-kinase C	0.402885	0.0213174
CLCN3	1182	chloride voltage-gated channel 3	-0.402007	0.0213223
ATG14	22863	autophagy related 14	0.433615	0.021324
PEF1	553115	penta-EF-hand domain containing 1	0.319882	0.0213526
EGLN3	112399	egl-9 family hypoxia inducible factor 3	2.20127	0.0213535
APOE	348	apolipoprotein E	1.30426	0.0213538
NFKB1	4790	nuclear factor kappa B subunit 1	0.30522	0.0213559
SPOCK1	6695	SPARC (osteonectin), cwcv and kazal like domains proteoglycan 1	-0.606531	0.0213951
DGAT1	8694	diacylglycerol O-acyltransferase 1	0.431187	0.0214416
UBR2	23304	ubiquitin protein ligase E3 component n-recognin 2	0.333553	0.021457
SOD1	6647	superoxide dismutase 1	0.296004	0.021481
PQBP1	10084	polyglutamine binding protein 1	0.409156	0.0214904
PPAN	56342	peter pan homolog	0.503623	0.0214959
CCT2	10576	chaperonin containing TCP1 subunit 2	0.347335	0.0215413
DNAJA2	10294	DnaJ heat shock protein family (Hsp40) member A2	0.294371	0.0215772
STOML2	30968	stomatin like 2	0.37399	0.0215957
MRPL52	122704	mitochondrial ribosomal protein L52	0.459324	0.0215974
SOCS5	9655	suppressor of cytokine signaling 5	0.503836	0.0216677
QSOX1	5768	quiescin sulfhydryl oxidase 1	0.368967	0.0216993
CCAR1	55749	cell division cycle and apoptosis regulator 1	0.612074	0.0217493
IL6	3569	interleukin 6	1.88335	0.0217495
MRPL35	51318	mitochondrial ribosomal protein L35	0.359454	0.0217504
NMT2	9397	N-myristoyltransferase 2	0.402922	0.0217799
LDLRAP1	26119	low density lipoprotein receptor adaptor protein 1	0.348133	0.0217904
ZKSCAN5	23660	zinc finger with KRAB and SCAN domains 5	0.430389	0.0219195
GUCD1	83606	guanylyl cyclase domain containing 1	0.393553	0.0219261
CCDC50	152137	coiled-coil domain containing 50	0.25701	0.0219267
NDUFB11	54539	NADH:ubiquinone oxidoreductase subunit B11	0.36574	0.0219337
SDHA	6389	succinate dehydrogenase complex flavoprotein subunit A	0.262851	0.021996
MTR	4548	5-methyltetrahydrofolate-homocysteine methyltransferase	-0.565083	0.0220181
GCA	25801	grancalcin	0.971004	0.0220468
NOS3	4846	nitric oxide synthase 3	0.397988	0.022119
ANAPC7	51434	anaphase promoting complex subunit 7	0.417873	0.0221793
SUB1	10923	SUB1 regulator of transcription	0.333531	0.0222168
UBA52	7311	ubiquitin A-52 residue ribosomal protein fusion product 1	0.359294	0.0222227
DARS1	1615	aspartyl-tRNA synthetase 1	0.368636	0.0222351
DNAJC4	3338	DnaJ heat shock protein family (Hsp40) member C4	0.490081	0.0222458
TTLL12	23170	tubulin tyrosine ligase like 12	0.515113	0.0222548
EEA1	8411	early endosome antigen 1	0.42788	0.0223203
USP39	10713	ubiquitin specific peptidase 39	0.335273	0.0223583
RPLP0	6175	ribosomal protein lateral stalk subunit P0	0.337199	0.0223968
TALDO1	6888	transaldolase 1	0.390701	0.0224159
EIF3H	8667	eukaryotic translation initiation factor 3 subunit H	0.374134	0.0224601
TCEA3	6920	transcription elongation factor A3	1.25539	0.0225311
HOXB2	3212	homeobox B2	0.607472	0.0225485
NACA	4666	nascent polypeptide associated complex subunit alpha	0.358107	0.0225668
BCAR1	9564	BCAR1 scaffold protein, Cas family member	0.401471	0.0225718
SEC61A1	29927	SEC61 translocon alpha 1 subunit	0.291904	0.022595
ADGRA3	166647	adhesion G protein-coupled receptor A3	-0.693301	0.0227915
ATP1A1	476	ATPase Na+/K+ transporting subunit alpha 1	0.414183	0.0228477
APOL3	80833	apolipoprotein L3	0.964475	0.0228538
ITPRIP	85450	inositol 1,4,5-trisphosphate receptor interacting protein	0.403305	0.0228557
CRLF1	9244	cytokine receptor like factor 1	3.2135	0.0229023
BTG2	7832	BTG anti-proliferation factor 2	0.712365	0.0229527
POP7	10248	POP7 homolog, ribonuclease P/MRP subunit	0.501199	0.0229795
RGS4	5999	regulator of G protein signaling 4	0.903289	0.0230068
WASF1	8936	WASP family member 1	-0.417746	0.023013
NOC2L	26155	NOC2 like nucleolar associated transcriptional repressor	0.380585	0.0230493
SLC5A3	6526	solute carrier family 5 member 3	0.590821	0.0230543
CHCHD3	54927	coiled-coil-helix-coiled-coil-helix domain containing 3	0.273466	0.0230653
TFRC	7037	transferrin receptor	-0.448173	0.0230745
SLC39A14	23516	solute carrier family 39 member 14	0.64598	0.02309
ARPC1B	10095	actin related protein 2/3 complex subunit 1B	0.33311	0.0231077
GAMT	2593	guanidinoacetate N-methyltransferase	0.71785	0.023113
SMC5	23137	structural maintenance of chromosomes 5	-0.447313	0.0231199
SNAP29	9342	synaptosome associated protein 29	0.489579	0.0231212
CEP112	201134	centrosomal protein 112	-0.487251	0.0231548
CLPP	8192	caseinolytic mitochondrial matrix peptidase proteolytic subunit	0.344094	0.0231634
HHLA3	11147	HERV-H LTR-associating 3	0.803487	0.0231637
TIMM17B	10245	translocase of inner mitochondrial membrane 17B	0.399226	0.0231745
PDXK	8566	pyridoxal kinase	0.420098	0.0231805
PSMB9	5698	proteasome 20S subunit beta 9	1.07288	0.023189
STC1	6781	stanniocalcin 1	1.9606	0.0232581
PUS7L	83448	pseudouridine synthase 7 like	0.459602	0.0232672
EFNB3	1949	ephrin B3	-0.888403	0.0232747
RBM18	92400	RNA binding motif protein 18	0.445268	0.0234645
FAM110A	83541	family with sequence similarity 110 member A	0.477449	0.023466
TIMM9	26520	translocase of inner mitochondrial membrane 9	0.555331	0.023541
PRKD2	25865	protein kinase D2	0.558323	0.0235705
MVK	4598	mevalonate kinase	0.565537	0.0236053
CENPV	201161	centromere protein V	0.606033	0.0236163
FBXO44	93611	F-box protein 44	0.628437	0.0236194
SWAP70	23075	switching B cell complex subunit SWAP70	-0.32223	0.0236845
BUD31	8896	BUD31 homolog	0.346264	0.0237008
YBX1	4904	Y-box binding protein 1	0.345716	0.0237082
SDHB	6390	succinate dehydrogenase complex iron sulfur subunit B	0.329457	0.0237286
MMP25-AS1	100507419	MMP25 antisense RNA 1	-0.786428	0.0237619
ATP8B2	57198	ATPase phospholipid transporting 8B2	0.382691	0.0237937
FTSJ1	24140	FtsJ RNA 2'-O-methyltransferase 1	0.337132	0.0237988
MAPK12	6300	mitogen-activated protein kinase 12	0.347433	0.023806
SHC1	6464	SHC adaptor protein 1	0.357462	0.0238847
ELMO2	63916	engulfment and cell motility 2	0.323418	0.0239118
SPATS2L	26010	spermatogenesis associated serine rich 2 like	0.353318	0.0239143
ALYREF	10189	Aly/REF export factor	0.319524	0.0239168
NENF	29937	neudesin neurotrophic factor	0.496571	0.0239201
NUP37	79023	nucleoporin 37	0.39413	0.0239388
BCL6	604	BCL6 transcription repressor	0.380021	0.0239657
COPG2	26958	coatomer protein complex subunit gamma 2	0.428	0.0239722
BAMBI	25805	BMP and activin membrane bound inhibitor	0.609588	0.0240585
ZNF420	147923	zinc finger protein 420	0.582757	0.0241021
DIP2C	22982	disco interacting protein 2 homolog C	-0.720423	0.0241493
PITHD1	57095	PITH domain containing 1	0.325941	0.0241986
SOD2	6648	superoxide dismutase 2	0.89741	0.0242135
SLC38A2	54407	solute carrier family 38 member 2	-0.33653	0.0242305
TMEM214	54867	transmembrane protein 214	0.300692	0.0242824
SLC2A1	6513	solute carrier family 2 member 1	0.534678	0.0242856
GPD1L	23171	glycerol-3-phosphate dehydrogenase 1 like	0.55386	0.0242976
LAMTOR4	389541	late endosomal/lysosomal adaptor, MAPK and MTOR activator 4	0.336095	0.0243026
G0S2	50486	G0/G1 switch 2	2.1264	0.0243086
ARSJ	79642	arylsulfatase family member J	0.477044	0.0243471
NFU1	27247	NFU1 iron-sulfur cluster scaffold	0.323698	0.0243956
CPT1A	1374	carnitine palmitoyltransferase 1A	0.501779	0.0244652
RPL31	6160	ribosomal protein L31	0.406973	0.024497
NUDT21	11051	nudix hydrolase 21	0.362102	0.0245644
TSC22D4	81628	TSC22 domain family member 4	0.389204	0.0245812
PASK	23178	PAS domain containing serine/threonine kinase	-0.670455	0.0246223
SELENOK	58515	selenoprotein K	0.423386	0.0246567
TNFSF12	8742	TNF superfamily member 12	0.375392	0.0246832
SLC9A3	6550	solute carrier family 9 member A3	-0.859716	0.0246903
NOTCH2NLA	388677	notch 2 N-terminal like A	1.09006	0.0246976
METTL7A	25840	methyltransferase like 7A	1.00998	0.0247156
GPNMB	10457	glycoprotein nmb	2.3465	0.0247172
XRCC5	7520	X-ray repair cross complementing 5	0.258387	0.0247232
GCC1	79571	GRIP and coiled-coil domain containing 1	0.320676	0.0247699
DTX3L	151636	deltex E3 ubiquitin ligase 3L	0.530712	0.0248137
ZCRB1	85437	zinc finger CCHC-type and RNA binding motif containing 1	0.329448	0.0248357
MRPL41	64975	mitochondrial ribosomal protein L41	0.305208	0.0248625
BORCS8-MEF2B	4207	BORCS8-MEF2B readthrough	0.879845	0.0248737
BAIAP2	10458	BAR/IMD domain containing adaptor protein 2	0.40563	0.0249119
SUDS3	64426	SDS3 homolog, SIN3A corepressor complex component	0.287487	0.0249183
SS18	6760	SS18 subunit of BAF chromatin remodeling complex	-0.305929	0.0249464
MUTYH	4595	mutY DNA glycosylase	0.693608	0.024978
CAPRIN1	4076	cell cycle associated protein 1	0.260223	0.024985
RDH11	51109	retinol dehydrogenase 11	0.322546	0.024999
TATDN2	9797	TatD DNase domain containing 2	0.386243	0.0250189
PIGC	5279	phosphatidylinositol glycan anchor biosynthesis class C	-0.383325	0.0250333
MAP4K2	5871	mitogen-activated protein kinase kinase kinase kinase 2	0.46959	0.0250646
MCTS1	28985	MCTS1 re-initiation and release factor	0.443441	0.0250673
PRTG	283659	protogenin	-1.0518	0.0251628
NGLY1	55768	N-glycanase 1	0.446817	0.02519
VWFP1	7451	von Willebrand factor pseudogene 1	-1.23631	0.0251915
CABIN1	23523	calcineurin binding protein 1	0.418183	0.0253089
RPL7	6129	ribosomal protein L7	0.318252	0.0253165
SSBP2	23635	single stranded DNA binding protein 2	-0.629189	0.0253213
BTN3A2	11118	butyrophilin subfamily 3 member A2	0.931993	0.0253344
ZBTB20	26137	zinc finger and BTB domain containing 20	1.21785	0.0253463
CTSB	1508	cathepsin B	-0.512166	0.0253746
SNIP1	79753	Smad nuclear interacting protein 1	-0.433854	0.025376
RAC2	5880	Rac family small GTPase 2	0.39853	0.0253767
TMEM167B	56900	transmembrane protein 167B	-0.289429	0.025424
TADA3	10474	transcriptional adaptor 3	0.314347	0.02552
CHD2	1106	chromodomain helicase DNA binding protein 2	0.587493	0.0255202
NDUFS8	4728	NADH:ubiquinone oxidoreductase core subunit S8	0.309501	0.0255483
NUP214	8021	nucleoporin 214	0.470276	0.0255529
EPC2	26122	enhancer of polycomb homolog 2	-0.366214	0.0255861
TNFRSF14	8764	TNF receptor superfamily member 14	0.602287	0.0256037
CISD3	284106	CDGSH iron sulfur domain 3	0.439825	0.0256744
GOLGA8A	23015	golgin A8 family member A	-1.29845	0.0257379
ZNF280C	55609	zinc finger protein 280C	-0.746409	0.0257768
C1QBP	708	complement C1q binding protein	0.31318	0.0257812
ATP9B	374868	ATPase phospholipid transporting 9B (putative)	-0.738777	0.0257972
TMC6	11322	transmembrane channel like 6	0.40895	0.025803
PPIAP22	653214	peptidylprolyl isomerase A pseudogene 22	1.77462	0.0258058
PHACTR2	9749	phosphatase and actin regulator 2	0.321517	0.0258514
ZNF213-AS1	100507458	ZNF213 antisense RNA 1 (head to head)	-0.815132	0.025871
NADK	65220	NAD kinase	0.300827	0.0258817
QTRT1	81890	queuine tRNA-ribosyltransferase catalytic subunit 1	0.423004	0.0259097
ZNF702P	79986	zinc finger protein 702, pseudogene	0.315064	0.0259946
CCDC3	83643	coiled-coil domain containing 3	1.17	0.0260042
HMGA1	3159	high mobility group AT-hook 1	0.392895	0.0260457
CIT	11113	citron rho-interacting serine/threonine kinase	-0.743966	0.0261056
ILF2	3608	interleukin enhancer binding factor 2	0.296526	0.0261215
TEP1	7011	telomerase associated protein 1	1.02351	0.0261419
ECI2	10455	enoyl-CoA delta isomerase 2	0.34028	0.026148
RPS7	6201	ribosomal protein S7	0.360542	0.0262096
ANKRD46	157567	ankyrin repeat domain 46	0.390955	0.0262138
POLR3GL	84265	RNA polymerase III subunit G like	0.341613	0.0263295
GOLGA3	2802	golgin A3	0.472343	0.0263473
PMF1-BGLAP	100527963	PMF1-BGLAP readthrough	1.13366	0.0263644
EIF4EBP1	1978	eukaryotic translation initiation factor 4E binding protein 1	0.414887	0.0263832
SOCS3	9021	suppressor of cytokine signaling 3	0.463454	0.0264336
EFEMP2	30008	EGF containing fibulin extracellular matrix protein 2	0.340309	0.0264655
IPO11	51194	importin 11	0.271273	0.026483
PPID	5481	peptidylprolyl isomerase D	0.368365	0.0264959
RALB	5899	RAS like proto-oncogene B	0.378676	0.0265256
CDKN2A	1029	cyclin dependent kinase inhibitor 2A	0.590674	0.0265407
PLXND1	23129	plexin D1	0.462259	0.0266484
SLC15A3	51296	solute carrier family 15 member 3	0.995745	0.0266526
G2E3	55632	G2/M-phase specific E3 ubiquitin protein ligase	0.46961	0.0266955
DBNDD2	55861	dysbindin domain containing 2	1.01041	0.0266993
HMBOX1	79618	homeobox containing 1	0.903942	0.0267169
BEX3	27018	brain expressed X-linked 3	0.285974	0.0267654
FARSA	2193	phenylalanyl-tRNA synthetase subunit alpha	0.343664	0.0268148
MED18	54797	mediator complex subunit 18	0.386412	0.0268331
MOAP1	64112	modulator of apoptosis 1	-0.438305	0.0268618
EHBP1	23301	EH domain binding protein 1	0.487167	0.026863
WIPF2	147179	WAS/WASL interacting protein family member 2	0.267568	0.0268755
PTGIS	5740	prostaglandin I2 synthase	1.52325	0.0269098
TBC1D8B	54885	TBC1 domain family member 8B	-0.853978	0.0269165
RAD54L2	23132	RAD54 like 2	0.53049	0.0269179
ZNF19	7567	zinc finger protein 19	-0.952803	0.026934
GRWD1	83743	glutamate rich WD repeat containing 1	0.402145	0.0270032
TRIP12	9320	thyroid hormone receptor interactor 12	0.361543	0.0270193
EPN1	29924	epsin 1	0.265508	0.0270228
USP16	10600	ubiquitin specific peptidase 16	0.280273	0.0270449
DR1	1810	down-regulator of transcription 1	0.311397	0.0270899
ZNF438	220929	zinc finger protein 438	0.453446	0.0270955
TMEM44	93109	transmembrane protein 44	0.400938	0.0271048
SRF	6722	serum response factor	0.328909	0.0271085
RASA4DP	100133005	RAS p21 protein activator 4CD, pseudogene	0.936496	0.0271283
RASSF2	9770	Ras association domain family member 2	-0.447266	0.0271464
TMOD1	7111	tropomodulin 1	1.54372	0.0271659
CHKA	1119	choline kinase alpha	-0.493443	0.0272241
TM4SF18	116441	transmembrane 4 L six family member 18	-0.302812	0.0272548
GNL3L	54552	G protein nucleolar 3 like	0.496568	0.0273028
SLC25A3	5250	solute carrier family 25 member 3	0.278785	0.0273111
FICD	11153	FIC domain containing	0.503843	0.0273199
ALDH4A1	8659	aldehyde dehydrogenase 4 family member A1	0.632545	0.0273208
KIAA1328	57536	KIAA1328	-0.977312	0.0273441
HTATSF1	27336	HIV-1 Tat specific factor 1	0.387939	0.0273816
PDIA4	9601	protein disulfide isomerase family A member 4	0.303954	0.0273819
IFITM2	10581	interferon induced transmembrane protein 2	0.527166	0.0274007
MESD	23184	mesoderm development LRP chaperone	0.293321	0.0274088
NDUFAF8	284184	NADH:ubiquinone oxidoreductase complex assembly factor 8	0.443808	0.0274197
PSMB5	5693	proteasome 20S subunit beta 5	0.267787	0.0274206
MEST	4232	mesoderm specific transcript	1.22659	0.0274275
LMAN2	10960	lectin, mannose binding 2	0.276533	0.0274511
COMMD6	170622	COMM domain containing 6	0.500121	0.0274704
METRN	79006	meteorin, glial cell differentiation regulator	0.669854	0.0274708
PTOV1	53635	PTOV1 extended AT-hook containing adaptor protein	0.282258	0.0274724
LRP11	84918	LDL receptor related protein 11	0.348375	0.0274981
ARL10	285598	ADP ribosylation factor like GTPase 10	0.390857	0.0275777
PAFAH2	5051	platelet activating factor acetylhydrolase 2	0.475885	0.0275782
COL6A1	1291	collagen type VI alpha 1 chain	1.60285	0.0275789
C3orf18	51161	chromosome 3 open reading frame 18	1.04216	0.0276063
RNF40	9810	ring finger protein 40	0.387795	0.0276134
CCDC188	388849	coiled-coil domain containing 188	0.887802	0.0276363
AMPD2	271	adenosine monophosphate deaminase 2	0.430863	0.0277504
THBD	7056	thrombomodulin	0.423579	0.0278124
PAF1	54623	PAF1 homolog, Paf1/RNA polymerase II complex component	0.335921	0.027876
BEX4	56271	brain expressed X-linked 4	-0.478481	0.0278964
WDR37	22884	WD repeat domain 37	-0.347637	0.0279112
DNAH1	25981	dynein axonemal heavy chain 1	-0.980746	0.027921
HSPB6	126393	heat shock protein family B (small) member 6	1.76609	0.0279377
SLC40A1	30061	solute carrier family 40 member 1	0.500744	0.0279449
MRPL48	51642	mitochondrial ribosomal protein L48	0.514709	0.0279546
SHPRH	257218	SNF2 histone linker PHD RING helicase	-0.760519	0.0279675
LINC00343	144920	long intergenic non-protein coding RNA 343	-1.40386	0.0279738
CYFIP2	26999	cytoplasmic FMR1 interacting protein 2	0.733507	0.0280062
RPLP2	6181	ribosomal protein lateral stalk subunit P2	0.400946	0.0280269
ZDHHC17	23390	zinc finger DHHC-type containing 17	-0.415458	0.0280541
SNRNP40	9410	small nuclear ribonucleoprotein U5 subunit 40	0.351345	0.0280608
GGT5	2687	gamma-glutamyltransferase 5	0.808846	0.028062
CARNMT1	138199	carnosine N-methyltransferase 1	0.509375	0.0281171
TMC7	79905	transmembrane channel like 7	-0.351733	0.0281734
CDC42EP2	10435	CDC42 effector protein 2	0.377663	0.0282423
MMP17	4326	matrix metallopeptidase 17	0.936611	0.0282848
AHSA1	10598	activator of HSP90 ATPase activity 1	0.420512	0.0282919
DGCR6L	85359	DiGeorge syndrome critical region gene 6 like	0.329104	0.0282948
TBC1D10A	83874	TBC1 domain family member 10A	0.450978	0.0283379
HNRNPDL	9987	heterogeneous nuclear ribonucleoprotein D like	-0.469968	0.0283568
CDR2L	30850	cerebellar degeneration related protein 2 like	0.309484	0.0284024
ARC	23237	activity regulated cytoskeleton associated protein	1.76148	0.0284038
PRELID1	27166	PRELI domain containing 1	0.328316	0.0284142
CADPS2	93664	calcium dependent secretion activator 2	0.602184	0.0284146
RPS21	6227	ribosomal protein S21	0.457277	0.0284601
CRNKL1	51340	crooked neck pre-mRNA splicing factor 1	0.477474	0.0284686
CRYBB2P1	1416	crystallin beta B2 pseudogene 1	-1.01257	0.0284692
CCNB1	891	cyclin B1	0.613176	0.0284894
CDIPT	10423	CDP-diacylglycerol--inositol 3-phosphatidyltransferase	0.291396	0.0285177
DDX18	8886	DEAD-box helicase 18	0.301605	0.0285262
SERGEF	26297	secretion regulating guanine nucleotide exchange factor	0.711294	0.0285405
MYH9	4627	myosin heavy chain 9	0.269502	0.02858
TRMT1	55621	tRNA methyltransferase 1	0.378044	0.0286412
SRSF9	8683	serine and arginine rich splicing factor 9	0.274132	0.0286554
TMF1	7110	TATA element modulatory factor 1	0.391377	0.0286698
UBE4B	10277	ubiquitination factor E4B	0.308945	0.028696
SNRPN	6638	small nuclear ribonucleoprotein polypeptide N	0.355567	0.0286968
HAUS4	54930	HAUS augmin like complex subunit 4	0.477204	0.0287737
DHFR2	200895	dihydrofolate reductase 2	0.689509	0.0287994
ARHGEF17	9828	Rho guanine nucleotide exchange factor 17	0.547528	0.0288135
SF3B5	83443	splicing factor 3b subunit 5	0.320287	0.0288181
RARG	5916	retinoic acid receptor gamma	0.630932	0.0288369
MALL	7851	mal, T cell differentiation protein like	0.436911	0.0289351
KIF11	3832	kinesin family member 11	0.596148	0.028952
DYNC1I2	1781	dynein cytoplasmic 1 intermediate chain 2	0.269633	0.0290055
RAB11FIP1	80223	RAB11 family interacting protein 1	-0.801713	0.0290507
HCN2	610	hyperpolarization activated cyclic nucleotide gated potassium and sodium channel 2	0.578983	0.0290554
SLC35A5	55032	solute carrier family 35 member A5	-0.34283	0.0290779
AHCYL1	10768	adenosylhomocysteinase like 1	0.327856	0.0291002
RNF20	56254	ring finger protein 20	0.421127	0.0291294
IL17RC	84818	interleukin 17 receptor C	0.5015	0.0291472
THAP7	80764	THAP domain containing 7	0.461485	0.0291948
REX1BD	55049	required for excision 1-B domain containing	0.307002	0.0291989
KANK3	256949	KN motif and ankyrin repeat domains 3	0.669199	0.0292377
FTX	100302692	FTX transcript, XIST regulator	-0.681821	0.0292577
NFE2L3	9603	nuclear factor, erythroid 2 like 3	0.500545	0.0293749
TRIP13	9319	thyroid hormone receptor interactor 13	0.670935	0.0293823
DMAC2L	27109	distal membrane arm assembly complex 2 like	-0.711524	0.0294489
TRAF1	7185	TNF receptor associated factor 1	1.08484	0.0294777
RNF213	57674	ring finger protein 213	0.381385	0.0296192
F2RL2	2151	coagulation factor II thrombin receptor like 2	-0.590457	0.0296502
ABCC9	10060	ATP binding cassette subfamily C member 9	-1.29115	0.0296907
DDX21	9188	DExD-box helicase 21	0.423027	0.0297425
LRP1	4035	LDL receptor related protein 1	2.08568	0.0298195
DDX41	51428	DEAD-box helicase 41	0.472717	0.0298464
USP1	7398	ubiquitin specific peptidase 1	0.424046	0.0298918
UGDH	7358	UDP-glucose 6-dehydrogenase	0.398516	0.0298951
ARMC10	83787	armadillo repeat containing 10	0.408586	0.0299579
RPL37	6167	ribosomal protein L37	0.443929	0.0300124
SEC22B	9554	SEC22 homolog B, vesicle trafficking protein (gene/pseudogene)	0.291254	0.030043
RSRC1	51319	arginine and serine rich coiled-coil 1	0.393786	0.0302134
PDGFB	5155	platelet derived growth factor subunit B	-0.551881	0.0302328
TEDC1	283643	tubulin epsilon and delta complex 1	0.605306	0.0302844
EHD2	30846	EH domain containing 2	0.333301	0.0303451
NELFE	7936	negative elongation factor complex member E	0.333608	0.0303675
MYO1D	4642	myosin ID	-0.379224	0.0303893
IER3IP1	51124	immediate early response 3 interacting protein 1	-0.351887	0.0304043
ZKSCAN1	7586	zinc finger with KRAB and SCAN domains 1	0.329664	0.0304472
HELLPAR	101101692	HELLP associated long non-coding RNA	-1.38613	0.0304494
FBXL19	54620	F-box and leucine rich repeat protein 19	0.369746	0.0304609
GUK1	2987	guanylate kinase 1	0.366567	0.0304721
RPS8	6202	ribosomal protein S8	0.369637	0.0306068
NDUFB7	4713	NADH:ubiquinone oxidoreductase subunit B7	0.316797	0.0306105
SUPT16H	11198	SPT16 homolog, facilitates chromatin remodeling subunit	0.271365	0.0306198
TMEM219	124446	transmembrane protein 219	0.330952	0.0306434
GDAP1	54332	ganglioside induced differentiation associated protein 1	-0.802066	0.0306493
CLIC1	1192	chloride intracellular channel 1	0.26822	0.0306765
NELFB	25920	negative elongation factor complex member B	0.315838	0.0307266
INTS8	55656	integrator complex subunit 8	0.396239	0.030733
GPATCH4	54865	G-patch domain containing 4	0.510606	0.0308378
NDUFS3	4722	NADH:ubiquinone oxidoreductase core subunit S3	0.314446	0.030882
RFX1	5989	regulatory factor X1	0.467879	0.0309071
PSMD1	5707	proteasome 26S subunit, non-ATPase 1	0.349753	0.0309239
ERMP1	79956	endoplasmic reticulum metallopeptidase 1	0.482316	0.0309325
METTL18	92342	methyltransferase like 18	0.484653	0.0309534
ATP5MD	84833	ATP synthase membrane subunit DAPIT	0.398925	0.0309753
GNPAT	8443	glyceronephosphate O-acyltransferase	0.288636	0.0310066
WDR77	79084	WD repeat domain 77	0.395518	0.0310319
HECTD3	79654	HECT domain E3 ubiquitin protein ligase 3	0.345266	0.0310619
CCDC107	203260	coiled-coil domain containing 107	0.497849	0.0310666
COL3A1	1281	collagen type III alpha 1 chain	3.52339	0.0310712
CTBP1-DT	92070	CTBP1 divergent transcript	-0.625273	0.0310739
NXN	64359	nucleoredoxin	0.454541	0.0311209
CIAO2B	51647	cytosolic iron-sulfur assembly component 2B	0.302152	0.0311212
MEPCE	56257	methylphosphate capping enzyme	0.36412	0.0311389
RBM38	55544	RNA binding motif protein 38	0.418404	0.0311801
ZNF416	55659	zinc finger protein 416	0.49831	0.0312576
PIGL	9487	phosphatidylinositol glycan anchor biosynthesis class L	-0.707647	0.0312764
DPY19L4	286148	dpy-19 like 4	-0.423629	0.0312771
AGPAT2	10555	1-acylglycerol-3-phosphate O-acyltransferase 2	0.381022	0.0312878
FYCO1	79443	FYVE and coiled-coil domain containing 1	0.48323	0.0313146
PHETA2	150368	PH domain containing endocytic trafficking adaptor 2	0.391166	0.031318
ACTB	60	actin beta	0.404039	0.0313195
UCP2	7351	uncoupling protein 2	1.30194	0.0313326
IRF6	3664	interferon regulatory factor 6	-0.795845	0.0313485
WBP4	11193	WW domain binding protein 4	0.301524	0.0313507
P2RX7	5027	purinergic receptor P2X 7	0.966262	0.0314529
PPP4C	5531	protein phosphatase 4 catalytic subunit	0.272773	0.0315272
KCTD9	54793	potassium channel tetramerization domain containing 9	-0.40874	0.0315339
FAM50B	26240	family with sequence similarity 50 member B	0.4975	0.0315869
CDV3	55573	CDV3 homolog	0.257338	0.0315933
KDELR2	11014	KDEL endoplasmic reticulum protein retention receptor 2	0.296389	0.0315974
PPARA	5465	peroxisome proliferator activated receptor alpha	-0.50823	0.0316082
NRARP	441478	NOTCH regulated ankyrin repeat protein	0.394725	0.0317258
UBTF	7343	upstream binding transcription factor	0.383284	0.0317595
UBE3A	7337	ubiquitin protein ligase E3A	0.445574	0.0317651
CWC25	54883	CWC25 spliceosome associated protein homolog	0.317676	0.0317716
KIF5B	3799	kinesin family member 5B	0.257112	0.0318392
FAH	2184	fumarylacetoacetate hydrolase	0.532909	0.0319578
HAGHL	84264	hydroxyacylglutathione hydrolase like	1.02162	0.0319764
UBE2M	9040	ubiquitin conjugating enzyme E2 M	0.325554	0.0319903
WDR18	57418	WD repeat domain 18	0.436977	0.0320387
SNCG	6623	synuclein gamma	0.621642	0.0320697
ACOT11	26027	acyl-CoA thioesterase 11	0.538371	0.0320755
RPL32	6161	ribosomal protein L32	0.411008	0.0320923
FBXL15	79176	F-box and leucine rich repeat protein 15	0.472052	0.032098
CDCA8	55143	cell division cycle associated 8	0.804427	0.0321622
ACSF3	197322	acyl-CoA synthetase family member 3	0.480695	0.0322411
SART1	9092	spliceosome associated factor 1, recruiter of U4/U6.U5 tri-snRNP	0.414476	0.032244
TYMS	7298	thymidylate synthetase	0.569302	0.0323061
PWWP2B	170394	PWWP domain containing 2B	0.401715	0.0323196
ACOT7	11332	acyl-CoA thioesterase 7	0.499331	0.0323588
ODF2	4957	outer dense fiber of sperm tails 2	0.405221	0.0323613
AJM1	389813	apical junction component 1 homolog	0.755067	0.0323719
THG1L	54974	tRNA-histidine guanylyltransferase 1 like	0.470562	0.032409
GPX4	2879	glutathione peroxidase 4	0.362676	0.0324331
TOM1L1	10040	target of myb1 like 1 membrane trafficking protein	2.08732	0.032518
SGTA	6449	small glutamine rich tetratricopeptide repeat containing alpha	0.267989	0.0325623
PDLIM3	27295	PDZ and LIM domain 3	0.815899	0.032564
DKK1	22943	dickkopf WNT signaling pathway inhibitor 1	0.769367	0.0325644
NBPF14	25832	NBPF member 14	0.819999	0.0326026
ZNF561	93134	zinc finger protein 561	0.467163	0.0326367
UXT	8409	ubiquitously expressed prefoldin like chaperone	0.298232	0.0326483
OSBPL3	26031	oxysterol binding protein like 3	0.47395	0.0328039
GEM	2669	GTP binding protein overexpressed in skeletal muscle	1.61807	0.0328221
TOMM70	9868	translocase of outer mitochondrial membrane 70	0.297698	0.0328512
RHOC	389	ras homolog family member C	0.277196	0.0328575
ANO6	196527	anoctamin 6	-0.297173	0.0328701
DKC1	1736	dyskerin pseudouridine synthase 1	0.366878	0.0329056
COQ5	84274	coenzyme Q5, methyltransferase	0.357133	0.0329335
PPM1L	151742	protein phosphatase, Mg2+/Mn2+ dependent 1L	-0.743958	0.0329482
RLF	6018	rearranged L-myc fusion	0.326286	0.0330043
WDR55	54853	WD repeat domain 55	0.37093	0.033013
RETREG3	162427	reticulophagy regulator family member 3	0.365212	0.0330242
EIF2B3	8891	eukaryotic translation initiation factor 2B subunit gamma	0.426914	0.0330411
KLHDC2	23588	kelch domain containing 2	-0.322199	0.0331105
RCC1L	81554	RCC1 like	0.266959	0.0331396
AHI1	54806	Abelson helper integration site 1	0.6353	0.0332172
GMPPB	29925	GDP-mannose pyrophosphorylase B	0.372921	0.0333011
SURF2	6835	surfeit 2	0.680704	0.0333135
TIMM50	92609	translocase of inner mitochondrial membrane 50	0.392588	0.0333141
TBC1D24	57465	TBC1 domain family member 24	0.418298	0.033321
POLR3E	55718	RNA polymerase III subunit E	0.5748	0.0333289
GRK3	157	G protein-coupled receptor kinase 3	-0.883802	0.0333974
LINC01013	100507254	long intergenic non-protein coding RNA 1013	-0.67695	0.0334131
MRPS15	64960	mitochondrial ribosomal protein S15	0.291325	0.0334655
GCKR	2646	glucokinase regulator	1.07443	0.0334982
EDF1	8721	endothelial differentiation related factor 1	0.336317	0.0335341
MOCOS	55034	molybdenum cofactor sulfurase	1.3226	0.0335579
PCNX2	80003	pecanex 2	-0.680107	0.0335604
KLF7	8609	Kruppel like factor 7	0.41393	0.0335639
MARCHF2	51257	membrane associated ring-CH-type finger 2	0.426379	0.0335807
CLDN10	9071	claudin 10	1.50756	0.033642
DTNA	1837	dystrobrevin alpha	-1.44822	0.0336841
BNIP1	662	BCL2 interacting protein 1	0.406816	0.0336932
ATRIP	84126	ATR interacting protein	0.419263	0.0337464
ACO1	48	aconitase 1	0.320389	0.0337795
MPC2	25874	mitochondrial pyruvate carrier 2	0.319153	0.0337892
ROCK1	6093	Rho associated coiled-coil containing protein kinase 1	0.278265	0.0338042
NCL	4691	nucleolin	0.359534	0.0338395
ZNF398	57541	zinc finger protein 398	0.438951	0.0338443
HEXIM2	124790	HEXIM P-TEFb complex subunit 2	0.878241	0.0339122
NTHL1	4913	nth like DNA glycosylase 1	0.57823	0.0339434
ITGB1BP1	9270	integrin subunit beta 1 binding protein 1	0.490312	0.0339568
PPP6R3	55291	protein phosphatase 6 regulatory subunit 3	0.319549	0.0339828
PIP4K2C	79837	phosphatidylinositol-5-phosphate 4-kinase type 2 gamma	-1.04761	0.0340043
CALHM2	51063	calcium homeostasis modulator family member 2	0.421308	0.0340479
WDR24	84219	WD repeat domain 24	0.41431	0.0340531
SEMA3A	10371	semaphorin 3A	1.57093	0.0340928
AEN	64782	apoptosis enhancing nuclease	0.403541	0.0340935
PSMD4	5710	proteasome 26S subunit, non-ATPase 4	0.256893	0.0341248
POLR1E	64425	RNA polymerase I subunit E	0.433242	0.0341798
TSPY26P	128854	testis specific protein Y-linked 26, pseudogene	0.786898	0.034238
MT1F	4494	metallothionein 1F	1.1785	0.0342854
C1orf112	55732	chromosome 1 open reading frame 112	0.539376	0.0342879
ID3	3399	inhibitor of DNA binding 3, HLH protein	0.355059	0.0343512
BTBD19	149478	BTB domain containing 19	-0.687517	0.0344356
DHX32	55760	DEAH-box helicase 32 (putative)	-0.301083	0.0345114
RPS10	6204	ribosomal protein S10	0.328143	0.0345456
NUP62	23636	nucleoporin 62	0.365073	0.034573
NFKBIZ	64332	NFKB inhibitor zeta	-0.928428	0.0345779
GTF3C5	9328	general transcription factor IIIC subunit 5	0.281288	0.0346189
COX7A2L	9167	cytochrome c oxidase subunit 7A2 like	0.314479	0.0346496
KIF3B	9371	kinesin family member 3B	0.261037	0.034765
ARHGEF11	9826	Rho guanine nucleotide exchange factor 11	-0.55039	0.0347655
ATP5PB	515	ATP synthase peripheral stalk-membrane subunit b	0.347451	0.034786
IGFBP4	3487	insulin like growth factor binding protein 4	0.452918	0.034788
POLE4	56655	DNA polymerase epsilon 4, accessory subunit	0.492234	0.0349075
POLDIP3	84271	DNA polymerase delta interacting protein 3	0.301238	0.0349268
BOK	666	BCL2 family apoptosis regulator BOK	0.376317	0.0349439
GIPC3	126326	GIPC PDZ domain containing family member 3	0.859786	0.0349508
RPL19	6143	ribosomal protein L19	0.332814	0.0349906
EIF4A3	9775	eukaryotic translation initiation factor 4A3	0.361869	0.035039
BPGM	669	bisphosphoglycerate mutase	-0.453583	0.0350547
DHRS3	9249	dehydrogenase/reductase 3	1.06041	0.0351131
ST13	6767	ST13 Hsp70 interacting protein	0.287525	0.035151
NFYB	4801	nuclear transcription factor Y subunit beta	0.344666	0.0351629
CERT1	10087	ceramide transporter 1	0.372458	0.0352621
LAMTOR2	28956	late endosomal/lysosomal adaptor, MAPK and MTOR activator 2	0.305363	0.0352745
ATP5F1D	513	ATP synthase F1 subunit delta	0.316572	0.0352875
MED9	55090	mediator complex subunit 9	-0.505426	0.0354152
DXO	1797	decapping exoribonuclease	0.44813	0.0354381
MRPS18A	55168	mitochondrial ribosomal protein S18A	0.319375	0.0354522
DFFA	1676	DNA fragmentation factor subunit alpha	0.310229	0.0354622
KCTD20	222658	potassium channel tetramerization domain containing 20	-0.284435	0.0354903
NOP14	8602	NOP14 nucleolar protein	0.377903	0.0354979
TMSB15B	286527	thymosin beta 15B	-0.625401	0.0355781
ZFP1	162239	ZFP1 zinc finger protein	0.538614	0.0355947
FSBP	100861412	fibrinogen silencer binding protein	-0.787135	0.0355949
PYROXD1	79912	pyridine nucleotide-disulphide oxidoreductase domain 1	-0.404754	0.0356006
HGH1	51236	HGH1 homolog	0.448439	0.0356387
ETFB	2109	electron transfer flavoprotein subunit beta	0.270796	0.0356652
MCM5	4174	minichromosome maintenance complex component 5	0.362156	0.0357658
TMEM156	80008	transmembrane protein 156	0.982504	0.0357962
OPLAH	26873	5-oxoprolinase, ATP-hydrolysing	1.07528	0.0358411
CARD16	114769	caspase recruitment domain family member 16	0.590504	0.03589
CFAP410	755	cilia and flagella associated protein 410	-0.567076	0.0359014
TPM3P9	147804	tropomyosin 3 pseudogene 9	-0.791308	0.0359031
DHRS4	10901	dehydrogenase/reductase 4	0.386772	0.035953
TPCN2	219931	two pore segment channel 2	-0.479357	0.0359614
CCDC88A	55704	coiled-coil domain containing 88A	0.644683	0.035965
YARS2	51067	tyrosyl-tRNA synthetase 2	0.396113	0.0360273
ATXN2L	11273	ataxin 2 like	0.407768	0.0360292
SAR1B	51128	secretion associated Ras related GTPase 1B	0.33871	0.0360427
ZBED3-AS1	728723	ZBED3 antisense RNA 1	-1.23524	0.0360672
UQCRC1	7384	ubiquinol-cytochrome c reductase core protein 1	0.259674	0.0361336
HEY1	23462	hes related family bHLH transcription factor with YRPW motif 1	0.577797	0.0361382
SRP72	6731	signal recognition particle 72	0.271535	0.0361504
KRT8	3856	keratin 8	0.514348	0.0361715
C9orf40	55071	chromosome 9 open reading frame 40	0.506486	0.0362115
WDR4	10785	WD repeat domain 4	0.678093	0.0362182
SFRP1	6422	secreted frizzled related protein 1	1.90671	0.0362302
TWF2	11344	twinfilin actin binding protein 2	0.268391	0.0362466
DOK1	1796	docking protein 1	0.409657	0.0362512
NXPE3	91775	neurexophilin and PC-esterase domain family member 3	0.486638	0.0362754
NUDCD3	23386	NudC domain containing 3	0.325955	0.0362805
ALDH18A1	5832	aldehyde dehydrogenase 18 family member A1	0.346231	0.0363106
COX5B	1329	cytochrome c oxidase subunit 5B	0.29602	0.0363227
HDGFL2	84717	HDGF like 2	0.307129	0.0363455
C16orf58	64755	chromosome 16 open reading frame 58	0.371131	0.0363522
CASC15	401237	cancer susceptibility 15	-0.512891	0.0363904
ATP5MC2	517	ATP synthase membrane subunit c locus 2	0.328563	0.0364205
MRPL9	65005	mitochondrial ribosomal protein L9	0.286691	0.0364441
TRMT2A	27037	tRNA methyltransferase 2 homolog A	0.672083	0.0364466
RAB8A	4218	RAB8A, member RAS oncogene family	0.296081	0.0364706
TXNDC17	84817	thioredoxin domain containing 17	0.384523	0.036481
DGKZ	8525	diacylglycerol kinase zeta	0.436522	0.0365103
CDT1	81620	chromatin licensing and DNA replication factor 1	0.715269	0.0365153
MIF	4282	macrophage migration inhibitory factor	0.350363	0.0365509
TAF5	6877	TATA-box binding protein associated factor 5	0.670552	0.036619
THTPA	79178	thiamine triphosphatase	0.470367	0.0366272
C15orf54	400360	chromosome 15 open reading frame 54 (putative)	-0.543119	0.0366815
ANKRD28	23243	ankyrin repeat domain 28	-0.381754	0.0367124
CRAT	1384	carnitine O-acetyltransferase	0.327581	0.0367438
CTDSP1	58190	CTD small phosphatase 1	0.403249	0.0367788
C19orf33	64073	chromosome 19 open reading frame 33	1.95289	0.0368352
DDIT3	1649	DNA damage inducible transcript 3	0.638107	0.036923
RMND1	55005	required for meiotic nuclear division 1 homolog	0.447643	0.0369591
NSMF	26012	NMDA receptor synaptonuclear signaling and neuronal migration factor	0.26529	0.0369678
RPL34	6164	ribosomal protein L34	0.339999	0.0369908
OMA1	115209	OMA1 zinc metallopeptidase	0.562495	0.0369946
WWP1	11059	WW domain containing E3 ubiquitin protein ligase 1	-0.539981	0.0370291
HLA-H	3136	major histocompatibility complex, class I, H (pseudogene)	-0.857775	0.0370456
WHAMMP2	440253	WAS protein homolog associated with actin, golgi membranes and microtubules pseudogene 2	-0.775934	0.0370608
ZBTB47	92999	zinc finger and BTB domain containing 47	0.39532	0.0371541
PHLDB2	90102	pleckstrin homology like domain family B member 2	0.423954	0.0371563
NDUFB1	4707	NADH:ubiquinone oxidoreductase subunit B1	0.371328	0.0372188
FAAP20	199990	FA core complex associated protein 20	0.40086	0.0372429
MN1	4330	MN1 proto-oncogene, transcriptional regulator	0.457109	0.0372714
PNRC1	10957	proline rich nuclear receptor coactivator 1	0.486597	0.0373056
RPL5	6125	ribosomal protein L5	0.32118	0.0373214
ZNF185	7739	zinc finger protein 185 with LIM domain	0.512368	0.0374329
[truncated: 361 more rows]

## Sheet: ECFC.SMC.DS
gene	ENTREZID	GENENAME	logFC	PValue
XACT	105463123	X active specific transcript	2.56236	5.91198e-05
HELLPAR	101101692	HELLP associated long non-coding RNA	1.71063	7.87792e-05
ISG15	9636	ISG15 ubiquitin like modifier	2.23224	0.000116138
MFSD9	84804	major facilitator superfamily domain containing 9	-2.65598	0.000238338
DOCK10	55619	dedicator of cytokinesis 10	-1.64231	0.000263885
ENO2	2026	enolase 2	1.35879	0.000265757
DCAF16	54876	DDB1 and CUL4 associated factor 16	-1.55934	0.000359965
OLMALINC	90271	oligodendrocyte maturation-associated long intergenic non-coding RNA	1.69509	0.000392858
TXNIP	10628	thioredoxin interacting protein	2.57003	0.000396744
C15orf48	84419	chromosome 15 open reading frame 48	1.41641	0.000453156
ANKRD36C	400986	ankyrin repeat domain 36C	2.52332	0.000529246
EEF1A2	1917	eukaryotic translation elongation factor 1 alpha 2	1.9644	0.000610283
DARS1	1615	aspartyl-tRNA synthetase 1	1.16611	0.000675154
TNFSF13B	10673	TNF superfamily member 13b	2.7268	0.000730189
IFITM1	8519	interferon induced transmembrane protein 1	2.98984	0.000886378
EFNA5	1946	ephrin A5	-2.61443	0.000887162
CMPK2	129607	cytidine/uridine monophosphate kinase 2	2.51148	0.000970283
TULP4	56995	TUB like protein 4	-1.39127	0.00098821
TF	7018	transferrin	2.65963	0.00117495
MCM6	4175	minichromosome maintenance complex component 6	-1.25337	0.00122471
LINC02503	105377349	long intergenic non-protein coding RNA 2503	1.89836	0.00149729
SAMHD1	25939	SAM and HD domain containing deoxynucleoside triphosphate triphosphohydrolase 1	1.49513	0.00157886
BNIP3	664	BCL2 interacting protein 3	1.18625	0.00166742
LINC01206	100996490	long intergenic non-protein coding RNA 1206	3.12701	0.00167328
LINC01873	729348	long intergenic non-protein coding RNA 1873	2.20754	0.00178454
LUC7L3	51747	LUC7 like 3 pre-mRNA splicing factor	1.00973	0.00183009
TIMM23B	100652748	translocase of inner mitochondrial membrane 23 homolog B	-1.49905	0.00186598
FSIP2	401024	fibrous sheath interacting protein 2	1.72017	0.00193618
SHISA9	729993	shisa family member 9	1.92736	0.00193665
PDE6A	5145	phosphodiesterase 6A	2.38533	0.00208651
INCENP	3619	inner centromere protein	-1.94824	0.00213713
WNK1	65125	WNK lysine deficient protein kinase 1	-1.00188	0.00217268
PLOD2	5352	procollagen-lysine,2-oxoglutarate 5-dioxygenase 2	0.987197	0.0021778
KCNQ1OT1	10984	KCNQ1 opposite strand/antisense transcript 1	1.34674	0.00219387
FANCC	2176	FA complementation group C	-1.99546	0.00222832
FOXRED2	80020	FAD dependent oxidoreductase domain containing 2	-2.12189	0.00225469
KIAA1328	57536	KIAA1328	1.46984	0.00234462
PTPN13	5783	protein tyrosine phosphatase non-receptor type 13	-1.6704	0.00235705
BST2	684	bone marrow stromal cell antigen 2	2.04534	0.00239516
GLI2	2736	GLI family zinc finger 2	-1.69156	0.00242802
FRMD4A	55691	FERM domain containing 4A	-1.20567	0.00251033
LINC00887	100131551	long intergenic non-protein coding RNA 887	1.90424	0.00252816
ZNF469	84627	zinc finger protein 469	-1.38492	0.00262852
MX1	4599	MX dynamin like GTPase 1	2.32566	0.00263886
SLC25A44	9673	solute carrier family 25 member 44	-1.06918	0.00266112
IFIT3	3437	interferon induced protein with tetratricopeptide repeats 3	2.08242	0.00267886
CALHM6	441168	calcium homeostasis modulator family member 6	3.09981	0.00268795
BRCA2	675	BRCA2 DNA repair associated	-2.23045	0.00272286
KIF26B	55083	kinesin family member 26B	-2.6548	0.00273633
CENPU	79682	centromere protein U	-2.14319	0.00276701
ZXDA	7789	zinc finger X-linked duplicated A	-3.23016	0.00300911
TIGAR	57103	TP53 induced glycolysis regulatory phosphatase	-1.90337	0.00305827
CDK12	51755	cyclin dependent kinase 12	-1.0617	0.00315314
LDHA	3939	lactate dehydrogenase A	1.00203	0.00318154
SLC26A4-AS1	286002	SLC26A4 antisense RNA 1	1.90835	0.00325095
NEU3	10825	neuraminidase 3	-1.63932	0.0033667
LYRM9	201229	LYR motif containing 9	-2.6957	0.00345427
CDCA5	113130	cell division cycle associated 5	-2.28653	0.0036359
GBE1	2632	1,4-alpha-glucan branching enzyme 1	0.932419	0.00379776
PROSER1	80209	proline and serine rich 1	1.21041	0.00385749
FTH1	2495	ferritin heavy chain 1	0.820985	0.00389632
PFKM	5213	phosphofructokinase, muscle	-1.15204	0.00392025
DEPDC1	55635	DEP domain containing 1	-2.37705	0.00392505
PLA2G4C	8605	phospholipase A2 group IVC	2.36488	0.00406753
CCDC134	79879	coiled-coil domain containing 134	-2.3987	0.00416127
KIF11	3832	kinesin family member 11	-2.46815	0.00416776
ARHGAP11A	9824	Rho GTPase activating protein 11A	-1.73515	0.00447275
TMEFF1	8577	transmembrane protein with EGF like and two follistatin like domains 1	-3.5779	0.00455415
PCDH9	5101	protocadherin 9	-1.60451	0.00460968
CHST3	9469	carbohydrate sulfotransferase 3	-0.855951	0.00471789
H2BC5	3017	H2B clustered histone 5	1.53284	0.0047296
ZNF395	55893	zinc finger protein 395	1.25596	0.00475342
VEPH1	79674	ventricular zone expressed PH domain containing 1	-1.27082	0.00475351
ZFYVE26	23503	zinc finger FYVE-type containing 26	-0.931958	0.00484892
ZNF174	7727	zinc finger protein 174	-1.59735	0.00485039
NMNAT3	349565	nicotinamide nucleotide adenylyltransferase 3	1.26116	0.00486463
PFKFB4	5210	6-phosphofructo-2-kinase/fructose-2,6-biphosphatase 4	1.09862	0.0048859
CCN3	4856	cellular communication network factor 3	-1.2576	0.00489732
C2orf68	388969	chromosome 2 open reading frame 68	1.02457	0.00501785
MED24	9862	mediator complex subunit 24	-0.831775	0.00504188
MDM4	4194	MDM4 regulator of p53	-2.01078	0.0050474
TMEM119	338773	transmembrane protein 119	-1.08071	0.00513628
ALPK2	115701	alpha kinase 2	-2.11827	0.00534236
RFWD3	55159	ring finger and WD repeat domain 3	-1.12226	0.00539308
RRNAD1	51093	ribosomal RNA adenine dimethylase domain containing 1	1.18016	0.00541247
DAAM1	23002	dishevelled associated activator of morphogenesis 1	-1.13881	0.00544279
KIF4A	24137	kinesin family member 4A	-2.4299	0.00547839
ALG1	56052	ALG1 chitobiosyldiphosphodolichol beta-mannosyltransferase	-1.20996	0.00548581
ARHGEF11	9826	Rho guanine nucleotide exchange factor 11	-1.02995	0.00555135
P4HA1	5033	prolyl 4-hydroxylase subunit alpha 1	1.02735	0.00561729
CABLES2	81928	Cdk5 and Abl enzyme substrate 2	-1.55275	0.00573046
TPX2	22974	TPX2 microtubule nucleation factor	-1.65554	0.0057577
TTTY10	246119	testis-specific transcript, Y-linked 10	1.89352	0.00595287
MCM2	4171	minichromosome maintenance complex component 2	-1.59715	0.00611263
KMT2C	58508	lysine methyltransferase 2C	-1.39599	0.00613503
MYBL1	4603	MYB proto-oncogene like 1	-2.64038	0.00633881
HOMER1	9456	homer scaffold protein 1	1.13503	0.00635177
HSP90AA1	3320	heat shock protein 90 alpha family class A member 1	0.782449	0.00636932
SH3D19	152503	SH3 domain containing 19	-1.05992	0.00639532
AEN	64782	apoptosis enhancing nuclease	-0.889645	0.00648568
LRIG2	9860	leucine rich repeats and immunoglobulin like domains 2	-1.2364	0.00649091
TFCP2	7024	transcription factor CP2	-1.00782	0.00667202
PPIAP22	653214	peptidylprolyl isomerase A pseudogene 22	-6.73742	0.00677653
CENPI	2491	centromere protein I	-2.54092	0.00683459
LINC01608	101927459	long intergenic non-protein coding RNA 1608	1.76914	0.00683659
LINC01609	101927487	long intergenic non-protein coding RNA 1609	2.29886	0.00698171
LINC00205	642852	long intergenic non-protein coding RNA 205	1.82111	0.00698828
GOT1	2805	glutamic-oxaloacetic transaminase 1	-1.02897	0.00716837
NCAPG	64151	non-SMC condensin I complex subunit G	-2.19329	0.00723296
NNT-AS1	100652772	NNT antisense RNA 1	0.918842	0.00735033
B4GALNT1	2583	beta-1,4-N-acetyl-galactosaminyltransferase 1	-1.163	0.00751225
BCLAF1	9774	BCL2 associated transcription factor 1	-0.863094	0.00767958
DTL	51514	denticleless E3 ubiquitin protein ligase homolog	-2.06919	0.00781831
ASF1B	55723	anti-silencing function 1B histone chaperone	-2.28836	0.00786397
EPHA5	2044	EPH receptor A5	-1.67376	0.00788077
APOBEC3B	9582	apolipoprotein B mRNA editing enzyme catalytic subunit 3B	-2.53473	0.00789118
TYMP	1890	thymidine phosphorylase	1.0027	0.00795669
IFI6	2537	interferon alpha inducible protein 6	1.46954	0.0079827
EXTL3	2137	exostosin like glycosyltransferase 3	-0.855015	0.00808853
HIF1A-AS3	105370526	HIF1A antisense RNA 3	1.44212	0.0081926
DDX60	55601	DExD/H-box helicase 60	1.52935	0.00834434
SHPRH	257218	SNF2 histone linker PHD RING helicase	-1.78112	0.0083571
LINC00343	144920	long intergenic non-protein coding RNA 343	1.66084	0.00851429
KCTD12	115207	potassium channel tetramerization domain containing 12	-1.36285	0.00857311
IQGAP3	128239	IQ motif containing GTPase activating protein 3	-1.94496	0.00866726
PPP1R13L	10848	protein phosphatase 1 regulatory subunit 13 like	1.7679	0.00869722
TAF9B	51616	TATA-box binding protein associated factor 9b	-1.87364	0.00877371
ALDOC	230	aldolase, fructose-bisphosphate C	1.22374	0.00892167
ARVCF	421	ARVCF delta catenin family member	-1.79813	0.00895009
GPR89B	51463	G protein-coupled receptor 89B	-1.48969	0.00899895
PASK	23178	PAS domain containing serine/threonine kinase	-1.65985	0.0090026
ERBB2	2064	erb-b2 receptor tyrosine kinase 2	-1.39474	0.00906395
PLIN2	123	perilipin 2	1.29988	0.00926027
ZNF708	7562	zinc finger protein 708	-2.41774	0.00930925
TMEM45A	55076	transmembrane protein 45A	0.950056	0.00933886
ANKZF1	55139	ankyrin repeat and zinc finger peptidyl tRNA hydrolase 1	1.20007	0.00934209
IRF9	10379	interferon regulatory factor 9	0.842124	0.00934275
RGL1	23179	ral guanine nucleotide dissociation stimulator like 1	-1.19481	0.00942648
DZIP3	9666	DAZ interacting zinc finger protein 3	-1.97888	0.00965433
ARMH4	145407	armadillo like helical domain containing 4	-1.84924	0.00970805
C12orf50	160419	chromosome 12 open reading frame 50	1.48483	0.00980082
ANKRD36B	57730	ankyrin repeat domain 36B	2.63569	0.0100746
ECT2	1894	epithelial cell transforming 2	-1.01723	0.0100758
NASP	4678	nuclear autoantigenic sperm protein	-0.800155	0.0101596
C11orf95	65998	chromosome 11 open reading frame 95	1.02739	0.0103392
RPTOR	57521	regulatory associated protein of MTOR complex 1	-1.13764	0.0103816
PDE4C	5143	phosphodiesterase 4C	3.06452	0.0104928
SLC16A3	9123	solute carrier family 16 member 3	0.859209	0.0105141
IFIT1	3434	interferon induced protein with tetratricopeptide repeats 1	3.66662	0.0105786
MAD2L1	4085	mitotic arrest deficient 2 like 1	-1.3478	0.0106787
LUCAT1	100505994	lung cancer associated transcript 1	1.57267	0.0107332
ADAMTS1	9510	ADAM metallopeptidase with thrombospondin type 1 motif 1	-0.993066	0.0107489
FBRSL1	57666	fibrosin like 1	-0.947184	0.010796
DHDDS	79947	dehydrodolichyl diphosphate synthase subunit	-1.06219	0.0108009
CCNY	219771	cyclin Y	-0.75917	0.0108489
MMP17	4326	matrix metallopeptidase 17	0.881686	0.0109174
PRR14L	253143	proline rich 14 like	-0.94609	0.0110206
NCAPD3	23310	non-SMC condensin II complex subunit D3	-1.47365	0.0110755
ADAMTS14	140766	ADAM metallopeptidase with thrombospondin type 1 motif 14	-1.79416	0.0112387
EGLN1	54583	egl-9 family hypoxia inducible factor 1	0.984905	0.0114138
ZNF764	92595	zinc finger protein 764	-1.24784	0.0114434
KSR1	8844	kinase suppressor of ras 1	-1.20974	0.011502
SEC62	7095	SEC62 homolog, preprotein translocation factor	0.846688	0.0116146
TNFRSF21	27242	TNF receptor superfamily member 21	-1.14742	0.0116164
NOLC1	9221	nucleolar and coiled-body phosphoprotein 1	-0.830909	0.0116426
ZC3H6	376940	zinc finger CCCH-type containing 6	1.28714	0.0116605
RGPD5	84220	RANBP2 like and GRIP domain containing 5	-2.37129	0.011671
TANC1	85461	tetratricopeptide repeat, ankyrin repeat and coiled-coil containing 1	-1.5149	0.0116934
CEP131	22994	centrosomal protein 131	-1.35933	0.0117825
RAPGEF2	9693	Rap guanine nucleotide exchange factor 2	-0.942922	0.0118023
TOM1L2	146691	target of myb1 like 2 membrane trafficking protein	-1.2145	0.011866
SASH1	23328	SAM and SH3 domain containing 1	-0.888512	0.0121752
MMS19	64210	MMS19 homolog, cytosolic iron-sulfur assembly component	0.999234	0.0122548
THEMIS2	9473	thymocyte selection associated family member 2	1.07481	0.0123676
CTPS1	1503	CTP synthase 1	-1.36538	0.0124967
CUBN	8029	cubilin	2.57368	0.0124999
APC	324	APC regulator of WNT signaling pathway	-1.6339	0.0125608
CCNA2	890	cyclin A2	-2.17387	0.0125817
BDH1	622	3-hydroxybutyrate dehydrogenase 1	-2.52285	0.0126503
ZNF91	7644	zinc finger protein 91	1.50654	0.0127056
NCAPD2	9918	non-SMC condensin I complex subunit D2	-0.839751	0.0127691
PRPS1	5631	phosphoribosyl pyrophosphate synthetase 1	-1.01727	0.0127918
ITGA6	3655	integrin subunit alpha 6	-0.839749	0.0128467
AGK	55750	acylglycerol kinase	-1.27486	0.0128767
WASHC2A	387680	WASH complex subunit 2A	-0.758617	0.0129411
SGF29	112869	SAGA complex associated factor 29	1.1365	0.01299
LINC00641	283624	long intergenic non-protein coding RNA 641	-1.94535	0.0131713
RAB7B	338382	RAB7B, member RAS oncogene family	-2.85714	0.0132224
MYLK	4638	myosin light chain kinase	-1.24403	0.0133429
FEN1	2237	flap structure-specific endonuclease 1	-1.48859	0.0133581
ERCC2	2068	ERCC excision repair 2, TFIIH core complex helicase subunit	-1.03532	0.0133721
HEXD	284004	hexosaminidase D	1.4266	0.0133763
WDHD1	11169	WD repeat and HMG-box DNA binding protein 1	-1.10027	0.0134132
CCN2	1490	cellular communication network factor 2	-1.70887	0.013427
C16orf87	388272	chromosome 16 open reading frame 87	-1.33175	0.0135086
ITPR3	3710	inositol 1,4,5-trisphosphate receptor type 3	-0.744743	0.0135957
IRF7	3665	interferon regulatory factor 7	1.30483	0.0136866
UTP15	84135	UTP15 small subunit processome component	-1.34346	0.0139617
RBFADN	100506070	RBFA downstream neighbor	2.06855	0.0143355
TMEM212	389177	transmembrane protein 212	1.58025	0.0144368
FKBP14	55033	FKBP prolyl isomerase 14	-0.881345	0.0144454
SHCBP1	79801	SHC binding and spindle associated 1	-2.00986	0.0145111
WDR91	29062	WD repeat domain 91	-1.36737	0.0147946
TMPO	7112	thymopoietin	-1.2457	0.014973
HOXA3	3200	homeobox A3	-2.79158	0.0150812
GASK1B	51313	golgi associated kinase 1B	-1.37181	0.0151737
PLEKHG3	26030	pleckstrin homology and RhoGEF domain containing G3	-1.86296	0.015252
MTR	4548	5-methyltetrahydrofolate-homocysteine methyltransferase	-1.02663	0.0153395
MET	4233	MET proto-oncogene, receptor tyrosine kinase	-0.927464	0.0154686
KIAA0513	9764	KIAA0513	-1.0565	0.015521
GPAT2	150763	glycerol-3-phosphate acyltransferase 2, mitochondrial	-1.75099	0.0155436
RRP1B	23076	ribosomal RNA processing 1B	-0.786059	0.0156144
DCAF8	50717	DDB1 and CUL4 associated factor 8	-0.847956	0.0157228
PNO1	56902	partner of NOB1 homolog	-1.165	0.0158008
ZNF283	284349	zinc finger protein 283	1.19541	0.0158316
LIMK2	3985	LIM domain kinase 2	-0.975381	0.0158805
CPEB1	64506	cytoplasmic polyadenylation element binding protein 1	-1.04303	0.0158848
MALAT1	378938	metastasis associated lung adenocarcinoma transcript 1	1.88705	0.0159097
FAM185A	222234	family with sequence similarity 185 member A	-2.07724	0.0159122
MAGEE1	57692	MAGE family member E1	-2.18606	0.016042
LINC01551	387978	long intergenic non-protein coding RNA 1551	5.26345	0.0160543
ESCO2	157570	establishment of sister chromatid cohesion N-acetyltransferase 2	-2.74236	0.0163502
GPAT4	137964	glycerol-3-phosphate acyltransferase 4	-0.879274	0.0165154
ZNF516	9658	zinc finger protein 516	-1.28056	0.0165172
DCBLD1	285761	discoidin, CUB and LCCL domain containing 1	-0.744858	0.0165454
GNG2	54331	G protein subunit gamma 2	-1.10333	0.0167519
C4orf47	441054	chromosome 4 open reading frame 47	1.83235	0.0167523
RFC3	5983	replication factor C subunit 3	-1.51846	0.0167593
DHX33	56919	DEAH-box helicase 33	-1.18701	0.0167829
PBK	55872	PDZ binding kinase	-2.68003	0.0167864
PLEKHA4	57664	pleckstrin homology domain containing A4	1.06141	0.016823
RAD51AP1	10635	RAD51 associated protein 1	-2.34655	0.0170228
SHOX2	6474	short stature homeobox 2	1.73227	0.0172234
NFIX	4784	nuclear factor I X	-0.701324	0.0172343
LINC00630	100287765	long intergenic non-protein coding RNA 630	1.30189	0.0174402
GALNT6	11226	polypeptide N-acetylgalactosaminyltransferase 6	-1.2007	0.0175066
NKAPL	222698	NFKB activating protein like	1.41873	0.0175345
JADE2	23338	jade family PHD finger 2	-0.996508	0.0175533
LRP8	7804	LDL receptor related protein 8	-1.05676	0.0177092
POLR1B	84172	RNA polymerase I subunit B	-0.985318	0.0177702
ANKRD35	148741	ankyrin repeat domain 35	-2.42992	0.0177753
SLC8A1	6546	solute carrier family 8 member A1	-1.69201	0.017794
POLR1A	25885	RNA polymerase I subunit A	-1.23672	0.0178092
RNA5S1	100169751	RNA, 5S ribosomal 1	2.75749	0.0180982
AHCTF1	25909	AT-hook containing transcription factor 1	-0.76547	0.0181347
AXIN2	8313	axin 2	-1.88262	0.0181952
TGIF2	60436	TGFB induced factor homeobox 2	-1.65451	0.0182732
DUXAP9	503638	double homeobox A pseudogene 9	1.79726	0.0182855
UGDH-AS1	100885776	UGDH antisense RNA 1	1.12199	0.018291
GYS1	2997	glycogen synthase 1	0.711658	0.018305
DLGAP5	9787	DLG associated protein 5	-1.57212	0.0183775
PFAS	5198	phosphoribosylformylglycinamidine synthase	-1.51058	0.0183792
CA9	768	carbonic anhydrase 9	2.66159	0.0184151
LY6E	4061	lymphocyte antigen 6 family member E	0.66191	0.0184241
LINC00622	644242	long intergenic non-protein coding RNA 622	1.82422	0.0184742
ZNF778	197320	zinc finger protein 778	-2.25518	0.0184793
HMCN1	83872	hemicentin 1	-1.29577	0.0185419
ZFP82	284406	ZFP82 zinc finger protein	0.915346	0.0185845
DGKG	1608	diacylglycerol kinase gamma	-2.08539	0.0186126
STAT5B	6777	signal transducer and activator of transcription 5B	0.853527	0.018634
IKZF4	64375	IKAROS family zinc finger 4	-1.35402	0.0186417
TAOK2	9344	TAO kinase 2	-0.808366	0.0186809
ZBED3-AS1	728723	ZBED3 antisense RNA 1	1.45299	0.0188264
TRIP11	9321	thyroid hormone receptor interactor 11	-0.845053	0.0188644
CLCN4	1183	chloride voltage-gated channel 4	-1.94292	0.0188928
DHX58	79132	DExH-box helicase 58	1.35104	0.0188942
CRYBG1	202	crystallin beta-gamma domain containing 1	-1.31816	0.0189088
TIMELESS	8914	timeless circadian regulator	-1.39178	0.018983
CEP55	55165	centrosomal protein 55	-1.66126	0.0190119
FOXO3B	2310	forkhead box O3B	-1.7134	0.0191995
LINC01828	102800447	long intergenic non-protein coding RNA 1828	1.79928	0.0192393
GATC	283459	glutamyl-tRNA amidotransferase subunit C	-0.69217	0.0195132
GLIPR2	152007	GLI pathogenesis related 2	-1.14237	0.0197008
SH3RF3	344558	SH3 domain containing ring finger 3	-1.27513	0.0197707
TRIM44	54765	tripartite motif containing 44	-1.15207	0.0199629
NDUFA9	4704	NADH:ubiquinone oxidoreductase subunit A9	-0.858675	0.01997
RAB3D	9545	RAB3D, member RAS oncogene family	0.909728	0.0200037
SEMA4F	10505	ssemaphorin 4F	-0.997598	0.0200435
GRAMD4	23151	GRAM domain containing 4	-1.68182	0.0200922
GATAD2A	54815	GATA zinc finger domain containing 2A	-0.772106	0.0201849
ABHD10	55347	abhydrolase domain containing 10	-0.82804	0.02021
EIF5A2	56648	eukaryotic translation initiation factor 5A2	-1.12291	0.0202235
IGIP	492311	IgA inducing protein	0.920144	0.0203363
AMOTL2	51421	angiomotin like 2	-1.05714	0.0203374
HP1BP3	50809	heterochromatin protein 1 binding protein 3	-0.873012	0.0205304
PLCG1	5335	phospholipase C gamma 1	-0.88872	0.020625
PARPBP	55010	PARP1 binding protein	-1.58262	0.0207225
NOL6	65083	nucleolar protein 6	-1.03569	0.0208523
H2BC19P	337874	H2B clustered histone 19, pseudogene	1.82821	0.0210039
HELZ2	85441	helicase with zinc finger 2	1.19636	0.0210091
GPI	2821	glucose-6-phosphate isomerase	0.624926	0.021099
PKNOX2	63876	PBX/knotted 1 homeobox 2	-2.58215	0.0211991
ABCB11	8647	ATP binding cassette subfamily B member 11	2.47311	0.021281
NCDN	23154	neurochondrin	-0.78963	0.021423
IPO9	55705	importin 9	-1.40952	0.0214727
PHACTR2	9749	phosphatase and actin regulator 2	-1.00012	0.0215558
SLC23A2	9962	solute carrier family 23 member 2	-0.983592	0.0215574
EPHB2	2048	EPH receptor B2	-0.770066	0.0216238
NCKIPSD	51517	NCK interacting protein with SH3 domain	0.793272	0.0216991
NDRG1	10397	N-myc downstream regulated 1	1.11858	0.0217325
CDKN2B	1030	cyclin dependent kinase inhibitor 2B	-1.22218	0.0217376
PMM2	5373	phosphomannomutase 2	-0.658242	0.0217787
MEG8	79104	maternally expressed 8, small nucleolar RNA host gene	1.05621	0.0219833
ARL10	285598	ADP ribosylation factor like GTPase 10	1.19764	0.0220475
UHRF1	29128	ubiquitin like with PHD and ring finger domains 1	-2.7307	0.0221104
SLC39A13	91252	solute carrier family 39 member 13	-0.651433	0.0221136
ZWINT	11130	ZW10 interacting kinetochore protein	-2.64115	0.0221167
PPP1R15B	84919	protein phosphatase 1 regulatory subunit 15B	-0.67378	0.0222346
ZNF717	100131827	zinc finger protein 717	1.48067	0.0223263
ZBTB18	10472	zinc finger and BTB domain containing 18	-1.33748	0.0224072
TMEM117	84216	transmembrane protein 117	-1.49007	0.0224438
DCP2	167227	decapping mRNA 2	0.815029	0.0226178
ATP7B	540	ATPase copper transporting beta	1.63581	0.0226225
WRAP73	49856	WD repeat containing, antisense to TP73	-0.933142	0.0227962
GEN1	348654	GEN1 Holliday junction 5' flap endonuclease	-2.44999	0.022869
DLX1	1745	distal-less homeobox 1	-1.51269	0.0229087
CACTIN	58509	cactin, spliceosome C complex subunit	-0.89404	0.0229199
CHRNA9	55584	cholinergic receptor nicotinic alpha 9 subunit	1.33005	0.0229894
TDRP	157695	testis development related protein	1.8913	0.0229947
IFI27	3429	interferon alpha inducible protein 27	1.39277	0.0232224
IL11RA	3590	interleukin 11 receptor subunit alpha	-1.29709	0.0232316
GLI3	2737	GLI family zinc finger 3	1.15615	0.0233385
ZDHHC7	55625	zinc finger DHHC-type containing 7	-0.628104	0.02336
ACTN4	81	actinin alpha 4	-0.921314	0.0233844
PARP15	165631	poly(ADP-ribose) polymerase family member 15	1.69196	0.0234826
KIAA1671	85379	KIAA1671	-1.79293	0.0234887
PGM1	5236	phosphoglucomutase 1	0.662493	0.0236387
PEX10	5192	peroxisomal biogenesis factor 10	-0.773118	0.0236688
ETFBKMT	254013	electron transfer flavoprotein subunit beta lysine methyltransferase	-2.83098	0.0237039
GDF11	10220	growth differentiation factor 11	-0.882378	0.0237352
MXD1	4084	MAX dimerization protein 1	-0.953442	0.0237437
EMSY	56946	EMSY transcriptional repressor, BRCA2 interacting	-0.900626	0.0238139
ADAP1	11033	ArfGAP with dual PH domains 1	1.2891	0.0239387
KIF24	347240	kinesin family member 24	-2.72638	0.0240348
ANKEF1	63926	ankyrin repeat and EF-hand domain containing 1	-2.31608	0.0241227
EP400P1	347918	EP400 pseudogene 1	-1.04791	0.0241869
TLN2	83660	talin 2	-1.06828	0.0241963
EPB41L2	2037	erythrocyte membrane protein band 4.1 like 2	-0.694453	0.0242167
MYBBP1A	10514	MYB binding protein 1a	-1.18542	0.0243108
RBM12B	389677	RNA binding motif protein 12B	-1.25018	0.0243517
HTT	3064	huntingtin	-0.664767	0.0244406
PEX6	5190	peroxisomal biogenesis factor 6	0.651869	0.0246921
DNAJC24	120526	DnaJ heat shock protein family (Hsp40) member C24	-0.776836	0.0247066
PTP4A2	8073	protein tyrosine phosphatase 4A2	0.738598	0.0247163
ANGEL2	90806	angel homolog 2	-0.837813	0.0247399
TKFC	26007	triokinase and FMN cyclase	-0.777042	0.0247537
FILIP1L	11259	filamin A interacting protein 1 like	-1.8303	0.0247972
CXXC5	51523	CXXC finger protein 5	-0.834803	0.0248266
NREP	9315	neuronal regeneration related protein	-1.20759	0.0248529
ATP9B	374868	ATPase phospholipid transporting 9B (putative)	0.905296	0.0249381
CDK1	983	cyclin dependent kinase 1	-2.18504	0.0249604
TP53BP1	7158	tumor protein p53 binding protein 1	-0.861097	0.0249767
SCO1	6341	SCO cytochrome c oxidase assembly protein 1	-0.777229	0.0250783
LMNB2	84823	lamin B2	-0.938852	0.0252118
EPM2AIP1	9852	EPM2A interacting protein 1	-1.3279	0.0252366
BBS4	585	Bardet-Biedl syndrome 4	-0.928424	0.0252573
ZNF581	51545	zinc finger protein 581	0.795229	0.0252616
ALDH1B1	219	aldehyde dehydrogenase 1 family member B1	-1.27264	0.025322
ARL4A	10124	ADP ribosylation factor like GTPase 4A	-1.19933	0.0254682
TMEM192	201931	transmembrane protein 192	-1.02371	0.0255268
EIF4G3	8672	eukaryotic translation initiation factor 4 gamma 3	-0.727961	0.0255568
ADAM19	8728	ADAM metallopeptidase domain 19	-0.87317	0.0255801
TSIX	9383	TSIX transcript, XIST antisense RNA	1.56398	0.025611
NUDT3	11165	nudix hydrolase 3	-0.740263	0.0256248
CKAP2L	150468	cytoskeleton associated protein 2 like	-1.95898	0.0256764
MAFB	9935	MAF bZIP transcription factor B	-1.60675	0.0257184
MED27	9442	mediator complex subunit 27	-0.658421	0.0259668
CREBBP	1387	CREB binding protein	-0.676464	0.0259995
FKBP5	2289	FKBP prolyl isomerase 5	-1.35418	0.026324
ZHX1	11244	zinc fingers and homeoboxes 1	-0.983234	0.0263361
CDC45	8318	cell division cycle 45	-2.39263	0.0265001
MYH9	4627	myosin heavy chain 9	-0.713882	0.0265042
ACVR2B	93	activin A receptor type 2B	1.24911	0.0265725
LIMA1	51474	LIM domain and actin binding 1	-0.655856	0.0266044
ABCC5	10057	ATP binding cassette subfamily C member 5	-1.06183	0.0266074
NDE1	54820	nudE neurodevelopment protein 1	-1.08157	0.0266635
NOD1	10392	nucleotide binding oligomerization domain containing 1	-1.54174	0.0266896
FERMT1	55612	fermitin family member 1	-0.979439	0.0267037
VEGFC	7424	vascular endothelial growth factor C	0.67599	0.0267933
INKA2	55924	inka box actin regulator 2	-1.67997	0.0270226
POC1A	25886	POC1 centriolar protein A	-1.59763	0.0270701
DUS1L	64118	dihydrouridine synthase 1 like	-1.0734	0.0272363
FAM86C1	55199	family with sequence similarity 86 member C1	-2.73065	0.0272365
PHTF1	10745	putative homeodomain transcription factor 1	-0.748454	0.0272563
H4C8	8365	H4 clustered histone 8	1.15234	0.0272838
TRPM7	54822	transient receptor potential cation channel subfamily M member 7	-0.611541	0.0272924
SIK1	150094	salt inducible kinase 1	-0.880265	0.0273053
SKA1	220134	spindle and kinetochore associated complex subunit 1	-1.78822	0.0273277
NEIL3	55247	nei like DNA glycosylase 3	-2.76038	0.027341
RPS6KA4	8986	ribosomal protein S6 kinase A4	-0.911938	0.0274503
ERI2	112479	ERI1 exoribonuclease family member 2	-1.23944	0.0274545
CABIN1	23523	calcineurin binding protein 1	-0.857186	0.0276452
POLR2B	5431	RNA polymerase II subunit B	-0.67359	0.0276587
CTTN	2017	cortactin	-0.678475	0.0277912
SURF6	6838	surfeit 6	-0.743403	0.0279294
SDC1	6382	syndecan 1	-0.873516	0.0279666
TMEM86A	144110	transmembrane protein 86A	-2.877	0.0280174
IRS1	3667	insulin receptor substrate 1	-1.31505	0.0283606
STRN4	29888	striatin 4	-0.610771	0.0284459
GAPDH	2597	glyceraldehyde-3-phosphate dehydrogenase	0.705609	0.0284564
CDK20	23552	cyclin dependent kinase 20	-1.16068	0.0285891
FBXW4	6468	F-box and WD repeat domain containing 4	-0.820712	0.0287443
IFITM3	10410	interferon induced transmembrane protein 3	0.706779	0.0287552
SLX1B	79008	SLX1 homolog B, structure-specific endonuclease subunit	3.71781	0.0288056
CENPW	387103	centromere protein W	-2.05999	0.028934
FOXP2	93986	forkhead box P2	-1.66302	0.029136
TGS1	96764	trimethylguanosine synthase 1	-0.986302	0.0291367
TJP2	9414	tight junction protein 2	-1.02939	0.0291468
EDN1	1906	endothelin 1	-2.05929	0.0293727
SMC1A	8243	structural maintenance of chromosomes 1A	-0.989882	0.0294055
SRF	6722	serum response factor	-0.645856	0.0294068
ARHGAP1	392	Rho GTPase activating protein 1	-0.683358	0.0296272
WBP11	51729	WW domain binding protein 11	-0.663264	0.0296994
CCDC112	153733	coiled-coil domain containing 112	1.07688	0.0298447
BRI3BP	140707	BRI3 binding protein	-1.2791	0.0298524
NUDT16	131870	nudix hydrolase 16	-0.726184	0.0298537
ATP8B2	57198	ATPase phospholipid transporting 8B2	-0.695305	0.0298628
RRAGD	58528	Ras related GTP binding D	1.54804	0.0299061
GOLIM4	27333	golgi integral membrane protein 4	-0.907556	0.0300561
ZNF367	195828	zinc finger protein 367	-2.08075	0.0300639
FAAP100	80233	FA core complex associated protein 100	-0.889588	0.0302836
LPCAT2	54947	lysophosphatidylcholine acyltransferase 2	-1.08609	0.0304472
ZNF577	84765	zinc finger protein 577	1.44516	0.0305748
KLHL20	27252	kelch like family member 20	-1.33538	0.0306122
FURIN	5045	furin, paired basic amino acid cleaving enzyme	-0.559611	0.0306648
HTRA3	94031	HtrA serine peptidase 3	0.685615	0.0306668
STX17	55014	syntaxin 17	-0.808105	0.030685
TEX2	55852	testis expressed 2	-0.75083	0.0307356
COA7	65260	cytochrome c oxidase assembly factor 7 (putative)	-0.814644	0.030757
ZNF229	7772	zinc finger protein 229	-0.945537	0.0308366
H4C15	554313	H4 clustered histone 15	4.67549	0.0308526
SPCS3	60559	signal peptidase complex subunit 3	-0.733965	0.030883
GABRG2	2566	gamma-aminobutyric acid type A receptor gamma2 subunit	1.28458	0.0309945
WDR3	10885	WD repeat domain 3	-1.1824	0.031198
ACAD9	28976	acyl-CoA dehydrogenase family member 9	-0.769779	0.0314988
MECOM	2122	MDS1 and EVI1 complex locus	-1.35047	0.0316446
ZNF304	57343	zinc finger protein 304	-0.871015	0.0316677
ARHGAP21	57584	Rho GTPase activating protein 21	-0.641408	0.0317652
OPN3	23596	opsin 3	0.916486	0.0317818
PIP5K1A	8394	phosphatidylinositol-4-phosphate 5-kinase type 1 alpha	-0.630518	0.0318419
ORAI2	80228	ORAI calcium release-activated calcium modulator 2	-1.17835	0.0319406
MMP16	4325	matrix metallopeptidase 16	-1.11334	0.0319721
CPSF2	53981	cleavage and polyadenylation specific factor 2	-1.00526	0.0320192
COX18	285521	cytochrome c oxidase assembly factor COX18	-0.842457	0.0320319
COBLL1	22837	cordon-bleu WH2 repeat protein like 1	-1.24497	0.0321493
DYNC2H1	79659	dynein cytoplasmic 2 heavy chain 1	0.943908	0.0321916
SGMS2	166929	sphingomyelin synthase 2	-1.07622	0.0322527
HDAC11	79885	histone deacetylase 11	0.82096	0.0322666
ARPIN	348110	actin related protein 2/3 complex inhibitor	-1.55418	0.0323368
MAGEF1	64110	MAGE family member F1	-0.78176	0.0323386
SAP130	79595	Sin3A associated protein 130	-0.687152	0.0323556
RCL1	10171	RNA terminal phosphate cyclase like 1	-0.773781	0.0323735
LINC00968	100507632	long intergenic non-protein coding RNA 968	-2.45619	0.0324113
MANSC1	54682	MANSC domain containing 1	-1.47345	0.0324759
SLC5A3	6526	solute carrier family 5 member 3	1.57331	0.0325723
CDC25C	995	cell division cycle 25C	-2.0896	0.0325768
AURKB	9212	aurora kinase B	-1.69879	0.0327637
GALNT10	55568	polypeptide N-acetylgalactosaminyltransferase 10	-0.603081	0.0328836
SEC23IP	11196	SEC23 interacting protein	-0.732022	0.0329622
FAM220A	84792	family with sequence similarity 220 member A	-7.88128	0.0329743
FUBP1	8880	far upstream element binding protein 1	-0.801047	0.032983
DDX28	55794	DEAD-box helicase 28	-0.87893	0.033045
AMD1	262	adenosylmethionine decarboxylase 1	-0.861814	0.03322
ZNF415	55786	zinc finger protein 415	-1.48822	0.0332793
SVIL	6840	supervillin	-1.14097	0.0332885
CEMIP2	23670	cell migration inducing hyaluronidase 2	-0.81744	0.0333469
DRAXIN	374946	dorsal inhibitory axon guidance protein	1.52782	0.0333488
ELAC2	60528	elaC ribonuclease Z 2	-0.793616	0.0334211
IFT57	55081	intraflagellar transport 57	-0.739031	0.0335376
MCM3	4172	minichromosome maintenance complex component 3	-1.36983	0.0336398
AFAP1	60312	actin filament associated protein 1	-0.626292	0.0338536
MYO5A	4644	myosin VA	-0.76608	0.0338773
ALDOA	226	aldolase, fructose-bisphosphate A	0.754353	0.0339327
NLRP1	22861	NLR family pyrin domain containing 1	-0.94027	0.0339774
BNIP3L	665	BCL2 interacting protein 3 like	0.80832	0.0339887
TRA2B	6434	transformer 2 beta homolog	-0.701079	0.0340081
AIMP2	7965	aminoacyl tRNA synthetase complex interacting multifunctional protein 2	-0.669033	0.0341042
PPRC1	23082	PPARG related coactivator 1	-1.00426	0.034172
RHOJ	57381	ras homolog family member J	-1.38635	0.0342255
MIR210HG	100506211	MIR210 host gene	1.66035	0.0342548
CDK19	23097	cyclin dependent kinase 19	0.6762	0.0343134
ADAMTS7	11173	ADAM metallopeptidase with thrombospondin type 1 motif 7	-0.906802	0.0343895
ZNF326	284695	zinc finger protein 326	-0.72015	0.0344762
TCAF1P1	653199	TRPM8 channel associated factor 1 pseudogene 1	-1.92658	0.0344939
TTYH3	80727	tweety family member 3	-0.693671	0.0345707
APBA1	320	amyloid beta precursor protein binding family A member 1	-1.06086	0.0346329
RMDN3	55177	regulator of microtubule dynamics 3	-0.711395	0.0346679
ZNF264	9422	zinc finger protein 264	-0.845611	0.0347159
CDH6	1004	cadherin 6	-0.949967	0.0347902
TREM1	54210	triggering receptor expressed on myeloid cells 1	1.48702	0.0348988
ILF3	3609	interleukin enhancer binding factor 3	-0.583266	0.0349445
TRAIP	10293	TRAF interacting protein	-2.44556	0.0349932
MAPK12	6300	mitogen-activated protein kinase 12	-0.993846	0.0349953
NHSL1	57224	NHS like 1	-1.62835	0.0351409
MBNL1	4154	muscleblind like splicing regulator 1	-0.756242	0.0352237
TPI1	7167	triosephosphate isomerase 1	0.757201	0.0352258
C1orf21	81563	chromosome 1 open reading frame 21	0.734859	0.0352343
CDC25A	993	cell division cycle 25A	-1.42005	0.0352459
SEPTIN1	1731	septin 1	1.36075	0.0354054
BLOC1S3	388552	biogenesis of lysosomal organelles complex 1 subunit 3	-0.896285	0.0354747
C12orf49	79794	chromosome 12 open reading frame 49	-0.722134	0.0355139
TMEM94	9772	transmembrane protein 94	-0.786654	0.0356613
TSPAN9	10867	tetraspanin 9	-0.593306	0.0357406
TMEM129	92305	transmembrane protein 129	-0.717964	0.0358563
TRAFD1	10906	TRAF-type zinc finger domain containing 1	-0.610667	0.0360723
IFIH1	64135	interferon induced with helicase C domain 1	1.49344	0.0361042
KIF14	9928	kinesin family member 14	-1.89014	0.0361635
PCYT2	5833	phosphate cytidylyltransferase 2, ethanolamine	-0.655803	0.03625
ZNF276	92822	zinc finger protein 276	-1.22059	0.0363133
CALHM5	254228	calcium homeostasis modulator family member 5	-1.1389	0.0363768
ARSB	411	arylsulfatase B	-0.734876	0.0364149
RTN4IP1	84816	reticulon 4 interacting protein 1	-1.37292	0.0365159
NSD2	7468	nuclear receptor binding SET domain protein 2	-0.786326	0.0365198
HNRNPR	10236	heterogeneous nuclear ribonucleoprotein R	-0.610012	0.03652
IL36B	27177	interleukin 36 beta	1.41591	0.0365292
SHISAL1	85352	shisa like 1	-0.703336	0.0366504
OIP5	11339	Opa interacting protein 5	-2.73458	0.0367108
DLC1	10395	DLC1 Rho GTPase activating protein	-0.811943	0.0368916
CD248	57124	CD248 molecule	-0.568115	0.0368945
SLC24A1	9187	solute carrier family 24 member 1	-1.25976	0.0370072
GINS1	9837	GINS complex subunit 1	-2.1515	0.0370113
HMGXB3	22993	HMG-box containing 3	-0.617598	0.0370753
LPIN3	64900	lipin 3	1.37547	0.037239
IFRD2	7866	interferon related developmental regulator 2	-0.973469	0.0373483
ZC3H7B	23264	zinc finger CCCH-type containing 7B	-0.670115	0.037356
PEX26	55670	peroxisomal biogenesis factor 26	-0.782703	0.037431
CDCA7L	55536	cell division cycle associated 7 like	-0.893455	0.0374863
CDK5RAP2	55755	CDK5 regulatory subunit associated protein 2	-1.01597	0.0377571
ZNF329	79673	zinc finger protein 329	-1.19981	0.0377639
SMC5	23137	structural maintenance of chromosomes 5	-0.795699	0.0378366
LINC02043	102724699	long intergenic non-protein coding RNA 2043	1.4298	0.037864
ZWILCH	55055	zwilch kinetochore protein	-1.11664	0.037867
TCAF2	285966	TRPM8 channel associated factor 2	1.09419	0.0378764
ZNF365	22891	zinc finger protein 365	-1.00866	0.0379
GATAD1	57798	GATA zinc finger domain containing 1	0.61717	0.0379922
SNHG8	100093630	small nucleolar RNA host gene 8	0.704348	0.038165
SLC39A10	57181	solute carrier family 39 member 10	-0.96302	0.0382675
KIAA0232	9778	KIAA0232	-0.662664	0.0386583
MSTO1	55154	misato mitochondrial distribution and morphology regulator 1	-0.821113	0.0387407
TRMT5	57570	tRNA methyltransferase 5	-1.04384	0.0389208
GPD1L	23171	glycerol-3-phosphate dehydrogenase 1 like	-1.22291	0.0390487
BPGM	669	bisphosphoglycerate mutase	-0.67297	0.0390812
LACTB2	51110	lactamase beta 2	-1.20469	0.0391641
AHNAK2	113146	AHNAK nucleoprotein 2	-1.1587	0.0392286
YTHDF1	54915	YTH N6-methyladenosine RNA binding protein 1	-0.617063	0.0392521
HNRNPAB	3182	heterogeneous nuclear ribonucleoprotein A/B	-0.669142	0.0393978
MSH2	4436	mutS homolog 2	-1.02634	0.0394009
CYB5B	80777	cytochrome b5 type B	-0.779433	0.0394071
KANK1	23189	KN motif and ankyrin repeat domains 1	-0.888478	0.0394221
INTS7	25896	integrator complex subunit 7	-0.977267	0.0395262
HEXB	3074	hexosaminidase subunit beta	0.662299	0.039727
MCM7	4176	minichromosome maintenance complex component 7	-0.836598	0.0397501
NCKAP5L	57701	NCK associated protein 5 like	-0.55803	0.0397573
USP13	8975	ubiquitin specific peptidase 13	-0.702251	0.0397615
HYOU1	10525	hypoxia up-regulated 1	-0.565367	0.0397868
TBC1D16	125058	TBC1 domain family member 16	-0.792163	0.0397898
SPDL1	54908	spindle apparatus coiled-coil protein 1	-1.25286	0.0399046
TBX2	6909	T-box transcription factor 2	-0.862639	0.0400246
EVC	2121	EvC ciliary complex subunit 1	-0.72866	0.0400439
TMEM138	51524	transmembrane protein 138	-1.19182	0.0401087
TWNK	56652	twinkle mtDNA helicase	-0.911626	0.040174
RFC1	5981	replication factor C subunit 1	-0.629453	0.04024
SHANK1	50944	SH3 and multiple ankyrin repeat domains 1	-2.48354	0.0402462
SNAPC4	6621	small nuclear RNA activating complex polypeptide 4	-0.920816	0.0402659
OTUD3	23252	OTU deubiquitinase 3	-0.996913	0.0403105
KNL1	57082	kinetochore scaffold 1	-2.58342	0.0404586
GPATCH11	253635	G-patch domain containing 11	-0.771432	0.0405108
RAD54B	25788	RAD54 homolog B	-2.94511	0.0405395
PPP1R13B	23368	protein phosphatase 1 regulatory subunit 13B	1.24904	0.0405859
DOP1A	23033	DOP1 leucine zipper like protein A	-2.14113	0.0406867
KCTD11	147040	potassium channel tetramerization domain containing 11	0.782943	0.0408374
TRIP13	9319	thyroid hormone receptor interactor 13	-1.5719	0.0409209
IL36RN	26525	interleukin 36 receptor antagonist	1.24906	0.0410072
SLC35A4	113829	solute carrier family 35 member A4	-0.936027	0.0410771
VWA8	23078	von Willebrand factor A domain containing 8	-0.757072	0.0412172
NFKBID	84807	NFKB inhibitor delta	-1.74238	0.0412461
DDX46	9879	DEAD-box helicase 46	0.622238	0.0412622
WDR27	253769	WD repeat domain 27	1.21645	0.0413663
CTBP1-DT	92070	CTBP1 divergent transcript	-0.816309	0.0414761
EXOC7	23265	exocyst complex component 7	-0.751964	0.0415483
WWTR1	25937	WW domain containing transcription regulator 1	-0.644296	0.0415847
TSBP1-AS1	101929163	TSBP1 and BTNL2 antisense RNA 1	1.31167	0.0416365
RBMS3	27303	RNA binding motif single stranded interacting protein 3	-0.903839	0.0416649
LARS2	23395	leucyl-tRNA synthetase 2, mitochondrial	-0.950944	0.0417906
SEMA3C	10512	semaphorin 3C	-0.704654	0.0418447
C1QTNF5	114902	C1q and TNF related 5	-0.911098	0.0420209
SLC25A13	10165	solute carrier family 25 member 13	-1.1558	0.0420554
KIAA0586	9786	KIAA0586	-0.831582	0.0420827
DKC1	1736	dyskerin pseudouridine synthase 1	-0.757282	0.04234
PRKCA	5578	protein kinase C alpha	-0.91076	0.0424182
METTL14	57721	methyltransferase like 14	-1.30854	0.0424396
URB1	9875	URB1 ribosome biogenesis homolog	-1.01603	0.0424562
TRIM69	140691	tripartite motif containing 69	0.860419	0.0424723
LINC00504	201853	long intergenic non-protein coding RNA 504	1.17879	0.0425477
HERC3	8916	HECT and RLD domain containing E3 ubiquitin protein ligase 3	-1.08872	0.0426621
MAGED4	728239	MAGE family member D4	3.7553	0.0426857
NUFIP1	26747	nuclear FMR1 interacting protein 1	-0.86851	0.0427154
NFYA	4800	nuclear transcription factor Y subunit alpha	-0.721474	0.0428365
ARHGAP29	9411	Rho GTPase activating protein 29	-1.18096	0.0429553
CRY1	1407	cryptochrome circadian regulator 1	-0.679286	0.043029
MCAM	4162	melanoma cell adhesion molecule	-1.98773	0.0430593
LRRFIP1	9208	LRR binding FLII interacting protein 1	0.639515	0.0430698
SNORD3A	780851	small nucleolar RNA, C/D box 3A	2.26066	0.0430748
SENP1	29843	SUMO specific peptidase 1	-0.963969	0.0431451
FUT11	170384	fucosyltransferase 11	0.978108	0.0431532
TBC1D2	55357	TBC1 domain family member 2	-0.980944	0.0432697
NUAK2	81788	NUAK family kinase 2	-1.59285	0.0433121
SLC38A6	145389	solute carrier family 38 member 6	-0.762384	0.0433306
DAG1	1605	dystroglycan 1	-0.544044	0.0434714
MRPS5	64969	mitochondrial ribosomal protein S5	0.575668	0.0435044
XYLT1	64131	xylosyltransferase 1	-0.594727	0.0435308
STIMATE-MUSTN1	100526772	STIMATE-MUSTN1 readthrough	-1.66081	0.0437136
ABHD11	83451	abhydrolase domain containing 11	-1.69002	0.0437801
ZNF555	148254	zinc finger protein 555	0.975375	0.0438231
FAM53B	9679	family with sequence similarity 53 member B	-0.85013	0.0438388
LTBP2	4053	latent transforming growth factor beta binding protein 2	-0.604114	0.0439205
PLAU	5328	plasminogen activator, urokinase	-1.10824	0.0439284
RCHY1	25898	ring finger and CHY zinc finger domain containing 1	-0.936726	0.0439639
SPRED3	399473	sprouty related EVH1 domain containing 3	-0.872619	0.0440162
KDM6B	23135	lysine demethylase 6B	-1.27173	0.0443189
KLHL17	339451	kelch like family member 17	-1.00841	0.0443319
KIAA0895L	653319	KIAA0895 like	1.28497	0.04444
GALNT11	63917	polypeptide N-acetylgalactosaminyltransferase 11	-0.691561	0.0445655
RPL21P16	729402	ribosomal protein L21 pseudogene 16	2.42041	0.0446258
TRUB1	142940	TruB pseudouridine synthase family member 1	-0.930622	0.0446691
MCAT	27349	malonyl-CoA-acyl carrier protein transacylase	-0.876822	0.0446734
INO80	54617	INO80 complex ATPase subunit	-0.620858	0.0446774
EXOC3-AS1	116349	EXOC3 antisense RNA 1	-1.40788	0.0446785
ITPR1	3708	inositol 1,4,5-trisphosphate receptor type 1	0.895641	0.0449978
SHFL	55337	shiftless antiviral inhibitor of ribosomal frameshifting	0.61122	0.0450388
PCLAF	9768	PCNA clamp associated factor	-0.896664	0.0450598
DTX3L	151636	deltex E3 ubiquitin ligase 3L	0.969175	0.0453914
CRIM1	51232	cysteine rich transmembrane BMP regulator 1	-0.559723	0.0454193
PARD3B	117583	par-3 family cell polarity regulator beta	1.53903	0.0455703
ARMC2	84071	armadillo repeat containing 2	-2.16405	0.0455803
PTPRE	5791	protein tyrosine phosphatase receptor type E	1.31429	0.0456627
TMEM233	387890	transmembrane protein 233	1.39648	0.0457302
KCTD10	83892	potassium channel tetramerization domain containing 10	-0.573	0.0458289
TOP2A	7153	DNA topoisomerase II alpha	-1.75536	0.0458962
IPPK	64768	inositol-pentakisphosphate 2-kinase	-0.635516	0.0460635
FRK	2444	fyn related Src family tyrosine kinase	1.20258	0.0465015
PCBD2	84105	pterin-4 alpha-carbinolamine dehydratase 2	-1.52131	0.0465271
ENO1	2023	enolase 1	0.514341	0.0465977
BIRC5	332	baculoviral IAP repeat containing 5	-1.334	0.0467621
FAF1	11124	Fas associated factor 1	-0.624567	0.0468993
PPM1F	9647	protein phosphatase, Mg2+/Mn2+ dependent 1F	-0.703002	0.0469011
NBPF10	100132406	NBPF member 10	0.774475	0.0469045
RAB13	5872	RAB13, member RAS oncogene family	0.724616	0.0469393
WIPF1	7456	WAS/WASL interacting protein family member 1	-0.613191	0.0471512
FCF1	51077	FCF1 rRNA-processing protein	-0.762359	0.0471826
BBC3	27113	BCL2 binding component 3	0.730553	0.0472059
TNFAIP8L1	126282	TNF alpha induced protein 8 like 1	1.16159	0.0472111
IL32	9235	interleukin 32	0.649219	0.0472243
POLQ	10721	DNA polymerase theta	-3.82977	0.0472308
TRERF1	55809	transcriptional regulating factor 1	-0.919864	0.0473914
ARMCX5	64860	armadillo repeat containing X-linked 5	-1.10512	0.0473953
TGFBR2	7048	transforming growth factor beta receptor 2	-0.694901	0.0474247
GINS2	51659	GINS complex subunit 2	-2.18466	0.0475073
ALG10B	144245	ALG10 alpha-1,2-glucosyltransferase B	-0.900006	0.047517
GTSE1	51512	G2 and S-phase expressed 1	-1.41987	0.0475789
MASTL	84930	microtubule associated serine/threonine kinase like	-0.681276	0.0475934
PARP1	142	poly(ADP-ribose) polymerase 1	-0.996457	0.0476569
VDR	7421	vitamin D receptor	-1.33181	0.0480055
SCFD2	152579	sec1 family domain containing 2	-1.2035	0.048074
GPR1	2825	G protein-coupled receptor 1	-1.23821	0.0480892
THSD4	79875	thrombospondin type 1 domain containing 4	-0.762805	0.0481477
MYOF	26509	myoferlin	-0.484391	0.0481629
MED20	9477	mediator complex subunit 20	-0.801811	0.0482727
SERGEF	26297	secretion regulating guanine nucleotide exchange factor	1.35234	0.0483
RBSN	64145	rabenosyn, RAB effector	-0.697444	0.04835
GDF6	392255	growth differentiation factor 6	-2.02537	0.0484689
TCF21	6943	transcription factor 21	-0.793764	0.0485149
CDK10	8558	cyclin dependent kinase 10	-1.21383	0.0485721
WIZ	58525	WIZ zinc finger	-0.545387	0.048715
DHFR	1719	dihydrofolate reductase	-1.06877	0.0487794
RNPEPL1	57140	arginyl aminopeptidase like 1	0.526158	0.0490018
DENND6B	414918	DENN domain containing 6B	1.87451	0.0490631
HHIP-AS1	646576	HHIP antisense RNA 1	-1.18395	0.0491162
RBMX2	51634	RNA binding motif protein X-linked 2	0.604016	0.0491187
CENPC	1060	centromere protein C	-0.942963	0.0492344
SP100	6672	SP100 nuclear antigen	0.563453	0.0492426
MXI1	4601	MAX interactor 1, dimerization protein	0.870526	0.0493957
NARF	26502	nuclear prelamin A recognition factor	0.644768	0.049449
NUDT4B	440672	nudix hydrolase 4B	-2.81926	0.0496516
MEIS1	4211	Meis homeobox 1	0.699322	0.0496625
AK4	205	adenylate kinase 4	1.33873	0.0497469
ZNF236	7776	zinc finger protein 236	1.20323	0.0498357
PC	5091	pyruvate carboxylase	0.966128	0.0498436
DPP8	54878	dipeptidyl peptidase 8	-0.533227	0.0499813

## Sheet: Adeno.EC.DS
gene	ENTREZID	GENENAME	logFC	PValue
BMPR2	659	bone morphogenetic protein receptor type 2	-2.97119	2.07462e-09
LIPG	9388	lipase G, endothelial type	-1.7235	1.27233e-07
SMAD6	4091	SMAD family member 6	-2.50789	1.67893e-07
SLC7A11	23657	solute carrier family 7 member 11	-1.04357	4.80757e-06
IL13RA1	3597	interleukin 13 receptor subunit alpha 1	-1.21353	4.96927e-06
OSGIN1	29948	oxidative stress induced growth inhibitor 1	-1.5715	8.14038e-06
TCIM	56892	transcriptional and immune response regulator	-1.87152	1.16197e-05
TGFBR2	7048	transforming growth factor beta receptor 2	-1.33711	1.22349e-05
ITGAV	3685	integrin subunit alpha V	-0.839231	1.42041e-05
TMED2	10959	transmembrane p24 trafficking protein 2	-0.956857	1.98099e-05
ADGRL4	64123	adhesion G protein-coupled receptor L4	-1.08508	2.46302e-05
IRF6	3664	interferon regulatory factor 6	-2.16213	3.18886e-05
ITGB3	3690	integrin subunit beta 3	-0.976287	3.8958e-05
LRRC4	64101	leucine rich repeat containing 4	-2.08232	4.48974e-05
DGKA	1606	diacylglycerol kinase alpha	-2.27901	4.84058e-05
PODXL	5420	podocalyxin like	-1.1917	6.02703e-05
GASK1B	51313	golgi associated kinase 1B	-1.72948	6.85993e-05
TRNP1	388610	TMF1 regulated nuclear protein 1	-1.36781	7.1765e-05
SRXN1	140809	sulfiredoxin 1	-0.971678	8.59974e-05
GJA5	2702	gap junction protein alpha 5	-3.36411	0.000101543
LOX	4015	lysyl oxidase	-1.70481	0.000102193
TXNDC15	79770	thioredoxin domain containing 15	-1.17382	0.000114794
ARHGAP24	83478	Rho GTPase activating protein 24	-1.65307	0.00012869
TLR4	7099	toll like receptor 4	-1.73967	0.000138656
GPR180	160897	G protein-coupled receptor 180	-1.06358	0.000160245
LINC02762	283140	long intergenic non-protein coding RNA 2762	-3.04595	0.000160661
NRCAM	4897	neuronal cell adhesion molecule	-1.34421	0.000171757
PPIP5K2	23262	diphosphoinositol pentakisphosphate kinase 2	-1.51155	0.000179671
TMEM30A	55754	transmembrane protein 30A	-0.739424	0.000183048
CRIM1	51232	cysteine rich transmembrane BMP regulator 1	-0.823959	0.000185391
RHOBTB3	22836	Rho related BTB domain containing 3	-1.15687	0.00021014
ENG	2022	endoglin	-1.08664	0.000213567
GPX8	493869	glutathione peroxidase 8 (putative)	-1.80329	0.000222871
KDR	3791	kinase insert domain receptor	-1.56022	0.000243746
SHC1	6464	SHC adaptor protein 1	-0.868714	0.000259659
IDH1	3417	isocitrate dehydrogenase (NADP(+)) 1	-1.54084	0.000259722
NBEAL1	65065	neurobeachin like 1	-2.33358	0.00026557
CCPG1	9236	cell cycle progression 1	-0.951227	0.000271214
CALD1	800	caldesmon 1	-0.879014	0.000276761
TTYH3	80727	tweety family member 3	-0.747428	0.000301923
TNFAIP8L3	388121	TNF alpha induced protein 8 like 3	-0.887999	0.000319894
RAI2	10742	retinoic acid induced 2	-1.57647	0.000326453
CKAP4	10970	cytoskeleton associated protein 4	-0.982017	0.000333174
RSAD2	91543	radical S-adenosyl methionine domain containing 2	1.8019	0.000335678
C15orf54	400360	chromosome 15 open reading frame 54 (putative)	-3.34219	0.000404575
CYP1B1	1545	cytochrome P450 family 1 subfamily B member 1	-1.58126	0.000410899
SLC39A13	91252	solute carrier family 39 member 13	-1.0244	0.00041368
NEB	4703	nebulin	2.64065	0.000427375
GRB14	2888	growth factor receptor bound protein 14	-1.57783	0.000428946
PLOD2	5352	procollagen-lysine,2-oxoglutarate 5-dioxygenase 2	-1.0677	0.000436077
GOLGA2	2801	golgin A2	-1.03284	0.000437113
TTL	150465	tubulin tyrosine ligase	-0.727967	0.000469408
CCDC116	164592	coiled-coil domain containing 116	2.30399	0.000503911
MAP3K6	9064	mitogen-activated protein kinase kinase kinase 6	-1.37638	0.000504986
KCTD12	115207	potassium channel tetramerization domain containing 12	-1.07654	0.000506939
DYNC1I2	1781	dynein cytoplasmic 1 intermediate chain 2	-0.861522	0.000527366
ADGRL2	23266	adhesion G protein-coupled receptor L2	-0.90724	0.000531884
TBX18	9096	T-box transcription factor 18	-1.97565	0.000539477
OSTM1	28962	osteoclastogenesis associated transmembrane protein 1	-0.760773	0.000549039
ANXA11	311	annexin A11	-1.00995	0.000550957
MARK4	57787	microtubule affinity regulating kinase 4	-0.8145	0.000566492
GNG12	55970	G protein subunit gamma 12	-0.863182	0.000566803
CLCN3	1182	chloride voltage-gated channel 3	-1.14145	0.000583632
PAM	5066	peptidylglycine alpha-amidating monooxygenase	-0.674273	0.000608886
ID1	3397	inhibitor of DNA binding 1, HLH protein	-1.17637	0.000620561
TSPAN17	26262	tetraspanin 17	-0.872652	0.00066583
MAVS	57506	mitochondrial antiviral signaling protein	-1.04394	0.000669077
ERG28	11161	ergosterol biosynthesis 28 homolog	-1.19462	0.000685692
FAM214B	80256	family with sequence similarity 214 member B	-1.22252	0.00070638
CDH5	1003	cadherin 5	-0.951906	0.00071131
PREX1	57580	phosphatidylinositol-3,4,5-trisphosphate dependent Rac exchange factor 1	-0.91569	0.000730317
MYRIP	25924	myosin VIIA and Rab interacting protein	3.93895	0.000771753
NAV3	89795	neuron navigator 3	-1.28975	0.000779307
TBX1	6899	T-box transcription factor 1	-1.08205	0.00078511
GLT8D1	55830	glycosyltransferase 8 domain containing 1	-1.11842	0.000806872
RPS6KA2	6196	ribosomal protein S6 kinase A2	-1.08226	0.000810029
CALU	813	calumenin	-0.577257	0.000811358
AAR2	25980	AAR2 splicing factor	0.715456	0.000821382
STXBP5	134957	syntaxin binding protein 5	-0.995945	0.000829762
KNOP1	400506	lysine rich nucleolar protein 1	-0.902874	0.000835878
MDM2	4193	MDM2 proto-oncogene	-0.722821	0.000836835
MAP7D1	55700	MAP7 domain containing 1	-0.672259	0.000842362
ADAMTS9	56999	ADAM metallopeptidase with thrombospondin type 1 motif 9	-1.12881	0.00086778
DDAH2	23564	dimethylarginine dimethylaminohydrolase 2	-1.03706	0.000869857
ARPC5	10092	actin related protein 2/3 complex subunit 5	-1.01603	0.000882619
CACNA2D1	781	calcium voltage-gated channel auxiliary subunit alpha2delta 1	-1.08859	0.000895083
BMX	660	BMX non-receptor tyrosine kinase	-1.22038	0.000897646
LENG8	114823	leukocyte receptor cluster member 8	1.03426	0.00090656
PARP4	143	poly(ADP-ribose) polymerase family member 4	-1.01421	0.000974624
TEK	7010	TEK receptor tyrosine kinase	-1.22454	0.000976934
SLC25A24	29957	solute carrier family 25 member 24	-1.18295	0.000989825
HHIP	64399	hedgehog interacting protein	-1.52112	0.000994396
CHPF2	54480	chondroitin polymerizing factor 2	-1.09501	0.00100253
FSTL1	11167	follistatin like 1	-0.784699	0.00103451
MYCT1	80177	MYC target 1	-0.794471	0.00106559
ALKBH6	84964	alkB homolog 6	-1.75206	0.00109945
SLC12A4	6560	solute carrier family 12 member 4	-0.701753	0.00111
CALHM2	51063	calcium homeostasis modulator family member 2	-2.02312	0.00112813
PSTPIP2	9050	proline-serine-threonine phosphatase interacting protein 2	-1.03642	0.00115039
LMAN2L	81562	lectin, mannose binding 2 like	-1.23614	0.00116386
KIZ	55857	kizuna centrosomal protein	0.891571	0.00119622
GNG11	2791	G protein subunit gamma 11	-1.38719	0.00128068
RBMS1	5937	RNA binding motif single stranded interacting protein 1	-0.724218	0.00130883
L3MBTL3	84456	L3MBTL histone methyl-lysine binding protein 3	-1.02322	0.00131218
COL5A1	1289	collagen type V alpha 1 chain	-0.609958	0.00132545
TSPAN15	23555	tetraspanin 15	-1.03792	0.00141507
SLC26A2	1836	solute carrier family 26 member 2	-1.19807	0.00142719
KLF13	51621	Kruppel like factor 13	-1.27521	0.00148594
MYBL2	4605	MYB proto-oncogene like 2	0.574624	0.00148947
CAMTA2	23125	calmodulin binding transcription activator 2	-1.36032	0.00149573
FZD4	8322	frizzled class receptor 4	-0.810418	0.00149716
NORAD	647979	non-coding RNA activated by DNA damage	-0.798822	0.00152996
CRABP2	1382	cellular retinoic acid binding protein 2	0.910986	0.00163943
MACF1	23499	microtubule actin crosslinking factor 1	-0.613482	0.00164658
AGO1	26523	argonaute RISC component 1	-1.19	0.00172723
L3HYPDH	112849	trans-L-3-hydroxyproline dehydratase	-1.45412	0.00175558
TTLL12	23170	tubulin tyrosine ligase like 12	-0.699758	0.00177888
FRMD4A	55691	FERM domain containing 4A	-1.05771	0.00179024
NT5E	4907	5'-nucleotidase ecto	-0.720353	0.00182506
TXNDC11	51061	thioredoxin domain containing 11	-1.05662	0.00191732
TMEM14C	51522	transmembrane protein 14C	-0.997226	0.00195489
PHLDB1	23187	pleckstrin homology like domain family B member 1	-0.746362	0.00197256
HYAL2	8692	hyaluronidase 2	-0.92128	0.0020127
COL4A1	1282	collagen type IV alpha 1 chain	-0.765862	0.00206332
ZMPSTE24	10269	zinc metallopeptidase STE24	-1.08394	0.00212864
YWHAG	7532	tyrosine 3-monooxygenase/tryptophan 5-monooxygenase activation protein gamma	-0.521146	0.00213845
PRSS23	11098	serine protease 23	-0.872992	0.00224148
THBD	7056	thrombomodulin	-1.56902	0.0022643
PMS2P1	5379	PMS1 homolog 2, mismatch repair system component pseudogene 1	-1.01066	0.00227553
C8orf58	541565	chromosome 8 open reading frame 58	-1.80252	0.00233099
PGF	5228	placental growth factor	-0.823894	0.00234217
CTPS2	56474	CTP synthase 2	-1.3728	0.00236646
PTP4A2	8073	protein tyrosine phosphatase 4A2	-0.534985	0.00238787
ITGB5	3693	integrin subunit beta 5	-0.781638	0.00239279
HGSNAT	138050	heparan-alpha-glucosaminide N-acetyltransferase	-0.851684	0.00243194
SLC16A3	9123	solute carrier family 16 member 3	-0.701971	0.00248321
AHCYL2	23382	adenosylhomocysteinase like 2	0.828246	0.0025072
RAB31	11031	RAB31, member RAS oncogene family	-0.948725	0.00252657
RNF146	81847	ring finger protein 146	-1.4039	0.00258599
EPHB4	2050	EPH receptor B4	-0.673058	0.00259603
ITGA2	3673	integrin subunit alpha 2	-0.944773	0.00274007
PAPSS2	9060	3'-phosphoadenosine 5'-phosphosulfate synthase 2	-1.12963	0.0027587
NRSN2	80023	neurensin 2	-1.0959	0.00277319
SPAST	6683	spastin	-0.813072	0.00285468
ASF1A	25842	anti-silencing function 1A histone chaperone	-0.940219	0.00287505
ADAM9	8754	ADAM metallopeptidase domain 9	-1.62368	0.00288602
ALDH1A1	216	aldehyde dehydrogenase 1 family member A1	-1.20778	0.00294661
MAML3	55534	mastermind like transcriptional coactivator 3	-2.07264	0.00299063
ROBO4	54538	roundabout guidance receptor 4	-0.925914	0.00302179
SCX	642658	scleraxis bHLH transcription factor	-0.828259	0.00304996
UBA5	79876	ubiquitin like modifier activating enzyme 5	-0.958539	0.00305615
CHURC1	91612	churchill domain containing 1	-1.13443	0.00307846
SNTB2	6645	syntrophin beta 2	-1.02243	0.00308722
CDH11	1009	cadherin 11	-0.809328	0.00311536
CREB3L2	64764	cAMP responsive element binding protein 3 like 2	-0.981791	0.00312014
SWAP70	23075	switching B cell complex subunit SWAP70	-0.656512	0.00316593
IFIT2	3433	interferon induced protein with tetratricopeptide repeats 2	1.62087	0.00325085
RET	5979	ret proto-oncogene	2.25025	0.0032529
AKR1C3	8644	aldo-keto reductase family 1 member C3	-2.02813	0.00327879
RASIP1	54922	Ras interacting protein 1	-0.99484	0.00328712
KHNYN	23351	KH and NYN domain containing	-1.01882	0.00332064
CLEC14A	161198	C-type lectin domain containing 14A	-1.49699	0.00333858
SGSM2	9905	small G protein signaling modulator 2	1.09462	0.00335356
LINC00963	100506190	long intergenic non-protein coding RNA 963	-0.92173	0.00338781
SS18	6760	SS18 subunit of BAF chromatin remodeling complex	-0.617745	0.00338856
FASTKD1	79675	FAST kinase domains 1	-1.25013	0.00339719
THEMIS2	9473	thymocyte selection associated family member 2	-1.69526	0.00349002
FLI1	2313	Fli-1 proto-oncogene, ETS transcription factor	-0.701388	0.00351279
TNFAIP3	7128	TNF alpha induced protein 3	1.97775	0.00361765
POLDIP3	84271	DNA polymerase delta interacting protein 3	0.609663	0.00367438
ABI3	51225	ABI family member 3	-1.16051	0.00370936
EMP1	2012	epithelial membrane protein 1	-1.19597	0.00371238
STK38	11329	serine/threonine kinase 38	-0.660381	0.00372358
BLCAP	10904	BLCAP apoptosis inducing factor	-0.63008	0.00400893
PKIG	11142	cAMP-dependent protein kinase inhibitor gamma	-0.744055	0.0040971
STC2	8614	stanniocalcin 2	-0.69382	0.00411926
SERPINB8	5271	serpin family B member 8	-0.900929	0.00416706
FURIN	5045	furin, paired basic amino acid cleaving enzyme	-0.699283	0.00417546
USP28	57646	ubiquitin specific peptidase 28	0.599918	0.00419604
ERLEC1	27248	endoplasmic reticulum lectin 1	-0.740957	0.00419914
ENDOD1	23052	endonuclease domain containing 1	-0.690352	0.00420469
TMEM260	54916	transmembrane protein 260	-1.05546	0.0042078
HOMER1	9456	homer scaffold protein 1	-1.00711	0.00422909
GALNT1	2589	polypeptide N-acetylgalactosaminyltransferase 1	-0.644163	0.00426708
RPS26P19	100271110	ribosomal protein S26 pseudogene 19	-6.77028	0.00426989
PDE7A	5150	phosphodiesterase 7A	-0.864922	0.00430888
TMEM100	55273	transmembrane protein 100	-3.2938	0.00431511
MARCKS	4082	myristoylated alanine rich protein kinase C substrate	-0.643211	0.00433826
SEC23IP	11196	SEC23 interacting protein	-0.860706	0.00434909
ZNF480	147657	zinc finger protein 480	-1.5569	0.00436708
SH2D3C	10044	SH2 domain containing 3C	-1.20325	0.00436866
NTN4	59277	netrin 4	-1.01969	0.00445301
INTS3	65123	integrator complex subunit 3	-0.86128	0.00449655
PLEKHA1	59338	pleckstrin homology domain containing A1	-0.975197	0.00450776
CARD6	84674	caspase recruitment domain family member 6	-0.980247	0.00452602
CD93	22918	CD93 molecule	-1.40704	0.00456291
LRRC34	151827	leucine rich repeat containing 34	-1.84965	0.00459778
HERC5	51191	HECT and RLD domain containing E3 ubiquitin protein ligase 5	0.939559	0.00460378
SYNJ2BP	55333	synaptojanin 2 binding protein	-1.61415	0.00463081
EGLN2	112398	egl-9 family hypoxia inducible factor 2	-0.723121	0.0046417
FAM107B	83641	family with sequence similarity 107 member B	-0.528412	0.00471435
BCL9L	283149	BCL9 like	-1.39608	0.00472865
CAV2	858	caveolin 2	-1.1351	0.0047716
TSKU	25987	tsukushi, small leucine rich proteoglycan	-1.00283	0.00478877
MARCHF4	57574	membrane associated ring-CH-type finger 4	-1.43538	0.00483317
MYOM3	127294	myomesin 3	-2.13557	0.00492437
RAB6A	5870	RAB6A, member RAS oncogene family	-0.643632	0.00493191
AHNAK2	113146	AHNAK nucleoprotein 2	-0.944081	0.0049801
CRACD	57482	capping protein inhibiting regulator of actin dynamics	-1.46677	0.0049945
DHH	50846	desert hedgehog signaling molecule	-2.22715	0.00503252
WAC-AS1	220906	WAC antisense RNA 1 (head to head)	-1.1179	0.00510568
PNPLA8	50640	patatin like phospholipase domain containing 8	0.603603	0.00510713
RASA3	22821	RAS p21 protein activator 3	-0.785316	0.00514037
ITPR2	3709	inositol 1,4,5-trisphosphate receptor type 2	-1.02363	0.00518238
CALCRL	10203	calcitonin receptor like receptor	-0.894045	0.00520293
ADAMTS1	9510	ADAM metallopeptidase with thrombospondin type 1 motif 1	-0.604097	0.00528512
SENCR	100507392	smooth muscle and endothelial cell enriched migration/differentiation-associated lncRNA	-2.20377	0.0052949
UBE4A	9354	ubiquitination factor E4A	-0.714157	0.00540232
PICALM	8301	phosphatidylinositol binding clathrin assembly protein	-0.479206	0.00544905
ARRB1	408	arrestin beta 1	-0.78137	0.00544954
C12orf49	79794	chromosome 12 open reading frame 49	-0.742144	0.00548723
BTBD11	121551	BTB domain containing 11	-1.76413	0.00550262
IQGAP1	8826	IQ motif containing GTPase activating protein 1	-0.534487	0.00556119
SHISA5	51246	shisa family member 5	-0.783406	0.00556437
DFFBP1	100422581	DNA fragmentation factor subunit beta pseudogene 1	2.2791	0.00556653
PRNP	5621	prion protein	-0.576028	0.00560831
RAP2C	57826	RAP2C, member of RAS oncogene family	-0.819898	0.00565512
SHC3	53358	SHC adaptor protein 3	-1.97031	0.00567773
DYNLL1	8655	dynein light chain LC8-type 1	-0.650204	0.00568723
ARRDC1	92714	arrestin domain containing 1	-1.11632	0.00570709
F2RL3	9002	F2R like thrombin or trypsin receptor 3	-1.55829	0.00571871
HDDC3	374659	HD domain containing 3	-1.38458	0.0057237
BRI3	25798	brain protein I3	-0.701448	0.0057522
TMBIM1	64114	transmembrane BAX inhibitor motif containing 1	-0.681731	0.00577183
LINC00205	642852	long intergenic non-protein coding RNA 205	1.75154	0.00577796
HDAC8	55869	histone deacetylase 8	-1.21768	0.00578277
BTN3A1	11119	butyrophilin subfamily 3 member A1	2.35639	0.00578705
BCL2L1	598	BCL2 like 1	-0.95356	0.00578903
SFXN3	81855	sideroflexin 3	-1.15046	0.00580187
SHROOM3	57619	shroom family member 3	1.61661	0.00580335
C8orf82	414919	chromosome 8 open reading frame 82	-1.32251	0.00582833
LFNG	3955	LFNG O-fucosylpeptide 3-beta-N-acetylglucosaminyltransferase	-1.09116	0.005924
LYL1	4066	LYL1 basic helix-loop-helix family member	-0.906409	0.00593813
CNOT4	4850	CCR4-NOT transcription complex subunit 4	0.552784	0.00594488
MAP3K11	4296	mitogen-activated protein kinase kinase kinase 11	-0.554918	0.00598682
GCSHP5	100329108	glycine cleavage system protein H pseudogene 5	-9.18871	0.0060004
TRIM73	375593	tripartite motif containing 73	2.36253	0.00603072
SEPTIN9	10801	septin 9	-0.670219	0.00604908
CDH2	1000	cadherin 2	-0.525503	0.00609213
NEK6	10783	NIMA related kinase 6	-0.87364	0.00610572
C5orf15	56951	chromosome 5 open reading frame 15	-0.659111	0.00612839
ZNF84	7637	zinc finger protein 84	0.841449	0.00617183
EIF4H	7458	eukaryotic translation initiation factor 4H	0.474493	0.00617448
SRD5A3	79644	steroid 5 alpha-reductase 3	-0.67171	0.00628519
CD58	965	CD58 molecule	-1.05864	0.00628855
DHX32	55760	DEAH-box helicase 32 (putative)	-1.1109	0.00629476
FAM20C	56975	FAM20C golgi associated secretory pathway kinase	-0.532254	0.0063176
SMAP2	64744	small ArfGAP2	-0.798709	0.00633166
SIRT5	23408	sirtuin 5	-1.09852	0.00636918
CEP290	80184	centrosomal protein 290	1.07631	0.00638209
FGF12	2257	fibroblast growth factor 12	-1.10416	0.00647589
ARHGAP18	93663	Rho GTPase activating protein 18	-1.13223	0.00655668
IL4R	3566	interleukin 4 receptor	-0.641306	0.00656791
MMGT1	93380	membrane magnesium transporter 1	-0.909169	0.00659133
HNRNPC	3183	heterogeneous nuclear ribonucleoprotein C	0.494625	0.00660021
H6PD	9563	hexose-6-phosphate dehydrogenase/glucose 1-dehydrogenase	-0.69624	0.00672096
IL17RB	55540	interleukin 17 receptor B	0.782401	0.00691043
TBC1D19	55296	TBC1 domain family member 19	-1.83041	0.0070193
NFIB	4781	nuclear factor I B	-0.607623	0.00716038
ELOVL1	64834	ELOVL fatty acid elongase 1	-0.731333	0.00719358
FAM114A1	92689	family with sequence similarity 114 member A1	-0.900707	0.0072701
SYNPO	11346	synaptopodin	-0.900698	0.00727286
ANTXR2	118429	ANTXR cell adhesion molecule 2	-0.512134	0.00733231
VLDLR-AS1	401491	VLDLR antisense RNA 1	-2.12752	0.00733698
WWC3	55841	WWC family member 3	-0.730403	0.00736432
GPC2	221914	glypican 2	1.33218	0.0074493
PNMA1	9240	PNMA family member 1	-0.475908	0.00754439
SNHG8	100093630	small nucleolar RNA host gene 8	0.644926	0.00760076
MFSD11	79157	major facilitator superfamily domain containing 11	-0.599402	0.00763336
DDIAS	220042	DNA damage induced apoptosis suppressor	0.644221	0.00764877
PRKACB	5567	protein kinase cAMP-activated catalytic subunit beta	-0.707619	0.00766064
BSCL2	26580	BSCL2 lipid droplet biogenesis associated, seipin	0.925907	0.00770234
STIM1	6786	stromal interaction molecule 1	-0.644449	0.0077316
TPM1	7168	tropomyosin 1	-1.31939	0.00781064
LRRFIP1	9208	LRR binding FLII interacting protein 1	-0.498197	0.00782337
STXBP2	6813	syntaxin binding protein 2	-0.692013	0.00784693
SKAP2	8935	src kinase associated phosphoprotein 2	-0.940342	0.0078483
HTR1B	3351	5-hydroxytryptamine receptor 1B	-1.79992	0.00798596
PDLIM4	8572	PDZ and LIM domain 4	-0.826084	0.00802358
VPS13D	55187	vacuolar protein sorting 13 homolog D	-0.855122	0.00804552
PFN2	5217	profilin 2	-1.07772	0.00805938
RACK1	10399	receptor for activated C kinase 1	0.546765	0.00806058
HBA2	3040	hemoglobin subunit alpha 2	-1.03016	0.00808802
DKK1	22943	dickkopf WNT signaling pathway inhibitor 1	-1.25285	0.00809443
C1R	715	complement C1r	1.61982	0.00809649
NIBAN2	64855	niban apoptosis regulator 2	-0.460292	0.00812089
ADAM23	8745	ADAM metallopeptidase domain 23	-0.936847	0.00816992
ZNF550	162972	zinc finger protein 550	1.51097	0.00820169
F2R	2149	coagulation factor II thrombin receptor	-0.787681	0.00823425
LSM8	51691	LSM8 homolog, U6 small nuclear RNA associated	-1.09424	0.0082358
STX2	2054	syntaxin 2	-1.15063	0.0082595
JKAMP	51528	JNK1/MAPK8 associated membrane protein	-0.971693	0.00831453
PLXNB2	23654	plexin B2	-0.587686	0.00836404
FLNC	2318	filamin C	-0.486303	0.00837246
TMEM263	90488	transmembrane protein 263	-0.879564	0.00846514
ACOT11	26027	acyl-CoA thioesterase 11	-1.22601	0.00847425
PSPH	5723	phosphoserine phosphatase	-0.859138	0.00850082
ITGB3BP	23421	integrin subunit beta 3 binding protein	0.645967	0.00854358
TUBA1A	7846	tubulin alpha 1a	-0.914434	0.00857413
SMTN	6525	smoothelin	-0.674149	0.00864177
MDFI	4188	MyoD family inhibitor	-0.732082	0.00871813
SLC38A2	54407	solute carrier family 38 member 2	-1.05609	0.00874925
TNFAIP2	7127	TNF alpha induced protein 2	-1.02028	0.00875265
TSPAN31	6302	tetraspanin 31	-1.68504	0.008794
TUBB6	84617	tubulin beta 6 class V	-0.626622	0.00886559
CALHM5	254228	calcium homeostasis modulator family member 5	-0.993317	0.00894115
SSBP2	23635	single stranded DNA binding protein 2	-0.827096	0.00898734
SEL1L3	23231	SEL1L family member 3	-0.788947	0.00899074
POLD4	57804	DNA polymerase delta 4, accessory subunit	-1.27698	0.00911166
DTX3	196403	deltex E3 ubiquitin ligase 3	-1.03543	0.00914358
FANCC	2176	FA complementation group C	0.786362	0.00916241
MLLT11	10962	MLLT11 transcription factor 7 cofactor	-1.65475	0.00921364
SULT1C2	6819	sulfotransferase family 1C member 2	1.62761	0.00921613
BTBD19	149478	BTB domain containing 19	-1.45797	0.00943695
S1PR1	1901	sphingosine-1-phosphate receptor 1	-0.742323	0.00953551
ACVRL1	94	activin A receptor like type 1	-0.941565	0.00955071
CPSF2	53981	cleavage and polyadenylation specific factor 2	-0.786693	0.00959536
MIR22HG	84981	MIR22 host gene	-1.02744	0.00964411
ITPR1	3708	inositol 1,4,5-trisphosphate receptor type 1	-0.927845	0.00969802
VEPH1	79674	ventricular zone expressed PH domain containing 1	-0.981531	0.00970115
MCM7	4176	minichromosome maintenance complex component 7	0.566491	0.0097284
ATP8B1	5205	ATPase phospholipid transporting 8B1	-1.05831	0.00976586
ZBED6	100381270	zinc finger BED-type containing 6	-0.892154	0.0098039
EXOSC10	5394	exosome component 10	-0.488049	0.0098677
PPP1R12B	4660	protein phosphatase 1 regulatory subunit 12B	1.92748	0.00992429
LAMA5	3911	laminin subunit alpha 5	0.453846	0.00997153
TNFRSF1A	7132	TNF receptor superfamily member 1A	-0.851937	0.0100907
GCNT1	2650	glucosaminyl (N-acetyl) transferase 1	-1.30936	0.0101146
CYB5D1	124637	cytochrome b5 domain containing 1	0.606151	0.0101544
GCNA	93953	germ cell nuclear acidic peptidase	0.889227	0.0102061
RAB3B	5865	RAB3B, member RAS oncogene family	-0.66413	0.0102175
UPF3B	65109	UPF3B regulator of nonsense mediated mRNA decay	0.493848	0.0102518
KAT7	11143	lysine acetyltransferase 7	-0.732029	0.0102683
SCRN1	9805	secernin 1	-0.583116	0.0103064
MAGED1	9500	MAGE family member D1	-0.788929	0.0103326
TRAPPC8	22878	trafficking protein particle complex 8	-0.996854	0.0103368
SLC35A5	55032	solute carrier family 35 member A5	-0.914923	0.0103643
MIR31HG	554202	MIR31 host gene	-1.76988	0.0103654
TMEM33	55161	transmembrane protein 33	0.433907	0.0103771
TM6SF1	53346	transmembrane 6 superfamily member 1	-0.918787	0.0103941
SMAD9	4093	SMAD family member 9	-1.17465	0.0104602
PDIA5	10954	protein disulfide isomerase family A member 5	-0.715581	0.0104818
RAD18	56852	RAD18 E3 ubiquitin protein ligase	0.568311	0.0104883
LEPROT	54741	leptin receptor overlapping transcript	-1.12709	0.0105485
TECPR1	25851	tectonin beta-propeller repeat containing 1	-1.37505	0.0105638
SPIN4	139886	spindlin family member 4	-1.25718	0.0105653
TNFRSF21	27242	TNF receptor superfamily member 21	-0.910439	0.0106052
SPTLC2	9517	serine palmitoyltransferase long chain base subunit 2	-0.584086	0.0106087
GIMAP8	155038	GTPase, IMAP family member 8	-1.38805	0.010801
STMP1	647087	short transmembrane mitochondrial protein 1	-0.822732	0.010894
HOXB7	3217	homeobox B7	-1.49716	0.0109665
ZNF263	10127	zinc finger protein 263	0.534978	0.011018
KCNH4	23415	potassium voltage-gated channel subfamily H member 4	1.69503	0.0110269
HMGN4	10473	high mobility group nucleosomal binding domain 4	-0.628077	0.0110363
KRCC1	51315	lysine rich coiled-coil 1	-0.77117	0.0110721
RALB	5899	RAS like proto-oncogene B	-0.886557	0.0110851
SPIDR	23514	scaffold protein involved in DNA repair	0.684435	0.0111389
RAB32	10981	RAB32, member RAS oncogene family	-0.710733	0.0111439
NLRP1	22861	NLR family pyrin domain containing 1	-0.847496	0.0111728
RRAS	6237	RAS related	-1.08557	0.011179
CENPK	64105	centromere protein K	0.606988	0.0111826
USP32P2	220594	ubiquitin specific peptidase 32 pseudogene 2	1.61257	0.0112099
HEY2	23493	hes related family bHLH transcription factor with YRPW motif 2	-0.528325	0.011218
CIP2A	57650	cell proliferation regulating inhibitor of protein phosphatase 2A	0.576747	0.0112361
MTRES1	51250	mitochondrial transcription rescue factor 1	-1.28666	0.0112928
PIAS3	10401	protein inhibitor of activated STAT 3	-0.716289	0.0113062
IQCJ-SCHIP1	100505385	IQCJ-SCHIP1 readthrough	-0.821575	0.0113078
UQCR11	10975	ubiquinol-cytochrome c reductase, complex III subunit XI	-0.607058	0.0114881
TNIK	23043	TRAF2 and NCK interacting kinase	-1.00391	0.0115592
CSF2RB	1439	colony stimulating factor 2 receptor beta common subunit	-1.02643	0.0115771
DNAJC30	84277	DnaJ heat shock protein family (Hsp40) member C30	-1.2233	0.0116175
ZNF605	100289635	zinc finger protein 605	-0.713665	0.011627
DPY19L1	23333	dpy-19 like C-mannosyltransferase 1	-0.747154	0.0116387
ZNF251	90987	zinc finger protein 251	0.886459	0.0117621
MKNK2	2872	MAPK interacting serine/threonine kinase 2	0.413794	0.0117705
SYN2	6854	synapsin II	-2.40952	0.0117838
TIAM1	7074	TIAM Rac1 associated GEF 1	2.47622	0.0118271
COL2A1	1280	collagen type II alpha 1 chain	2.89099	0.0118688
ARHGAP31	57514	Rho GTPase activating protein 31	-0.834947	0.0118908
SLC35G2	80723	solute carrier family 35 member G2	-0.738662	0.011891
DBNL	28988	drebrin like	-1.22319	0.0120112
SRSF1	6426	serine and arginine rich splicing factor 1	0.530786	0.0120924
HDAC7	51564	histone deacetylase 7	-0.75257	0.0121458
FADD	8772	Fas associated via death domain	-1.02834	0.0121908
FHL3	2275	four and a half LIM domains 3	-0.867952	0.0122574
ZDHHC2	51201	zinc finger DHHC-type palmitoyltransferase 2	-0.97735	0.0123116
GATAD1	57798	GATA zinc finger domain containing 1	-0.568654	0.0123184
ATP2B4	493	ATPase plasma membrane Ca2+ transporting 4	-1.5607	0.0123379
SLC9A3R2	9351	SLC9A3 regulator 2	-1.08463	0.0123418
OXSR1	9943	oxidative stress responsive kinase 1	-0.691119	0.0125838
PIEZO2	63895	piezo type mechanosensitive ion channel component 2	-1.2118	0.0126467
UBE2J1	51465	ubiquitin conjugating enzyme E2 J1	-0.4458	0.0126989
KIAA0895	23366	KIAA0895	0.883448	0.0128118
SH3TC1	54436	SH3 domain and tetratricopeptide repeats 1	-1.03109	0.0128312
ZNF516	9658	zinc finger protein 516	-1.93804	0.0128568
TRIM38	10475	tripartite motif containing 38	-0.946914	0.0129203
FMC1-LUC7L2	100996928	FMC1-LUC7L2 readthrough	6.13691	0.012993
FBXO38	81545	F-box protein 38	-0.767244	0.0130284
ERCC2	2068	ERCC excision repair 2, TFIIH core complex helicase subunit	-1.21819	0.0130335
FANCI	55215	FA complementation group I	0.547951	0.0130819
TMEM18	129787	transmembrane protein 18	0.602722	0.0131013
SMAD7	4092	SMAD family member 7	-0.688539	0.0131396
GPR4	2828	G protein-coupled receptor 4	-1.03998	0.0132727
SMARCD1	6602	SWI/SNF related, matrix associated, actin dependent regulator of chromatin, subfamily d, member 1	0.522865	0.0133212
TTLL1	25809	tubulin tyrosine ligase like 1	-1.42802	0.0133269
REXO2	25996	RNA exonuclease 2	-0.773166	0.0134176
ZFHX3	463	zinc finger homeobox 3	-0.70371	0.0134392
RNF187	149603	ring finger protein 187	-0.633894	0.0136267
IGF2BP3	10643	insulin like growth factor 2 mRNA binding protein 3	-0.718281	0.0136528
SIDT2	51092	SID1 transmembrane family member 2	-0.815094	0.0137283
TENT4A	11044	terminal nucleotidyltransferase 4A	0.722397	0.0137297
PLCXD1	55344	phosphatidylinositol specific phospholipase C X domain containing 1	0.810031	0.0138138
TCEAL9	51186	transcription elongation factor A like 9	-0.491062	0.0138308
ICAM1	3383	intercellular adhesion molecule 1	1.06386	0.0138445
IL21R	50615	interleukin 21 receptor	-2.38657	0.013897
PLXND1	23129	plexin D1	-0.47558	0.0140769
RRM2	6241	ribonucleotide reductase regulatory subunit M2	0.753463	0.014089
ZNF561	93134	zinc finger protein 561	-1.30982	0.0140982
BLOC1S3	388552	biogenesis of lysosomal organelles complex 1 subunit 3	-1.37587	0.0141703
SPOCK1	6695	SPARC (osteonectin), cwcv and kazal like domains proteoglycan 1	-0.624799	0.0141944
RELN	5649	reelin	-0.820101	0.0141997
THOC6	79228	THO complex 6	0.669558	0.0142019
RTN1	6252	reticulon 1	-1.54083	0.0142824
DIPK1B	138311	divergent protein kinase domain 1B	-0.799775	0.0144416
C5AR1	728	complement C5a receptor 1	2.47419	0.0144762
ITGA5	3678	integrin subunit alpha 5	-0.749356	0.0145363
JRKL	8690	JRK like	-0.92647	0.0145705
GNL3L	54552	G protein nucleolar 3 like	-0.497849	0.0145764
ALDH1A3	220	aldehyde dehydrogenase 1 family member A3	-0.642456	0.0146553
DKK2	27123	dickkopf WNT signaling pathway inhibitor 2	-2.00622	0.014702
SLC2A6	11182	solute carrier family 2 member 6	-0.884079	0.014727
WDFY1	57590	WD repeat and FYVE domain containing 1	-0.761595	0.0147713
C2orf27A	29798	chromosome 2 open reading frame 27A	-1.22194	0.0148082
NCAPG2	54892	non-SMC condensin II complex subunit G2	0.551391	0.0148271
CAPRIN2	65981	caprin family member 2	-0.722143	0.0148373
SLC38A10	124565	solute carrier family 38 member 10	-0.462442	0.0148772
ZNF101	94039	zinc finger protein 101	-0.561773	0.0149685
IGBP1	3476	immunoglobulin binding protein 1	0.502081	0.0149712
EIF2AK4	440275	eukaryotic translation initiation factor 2 alpha kinase 4	-0.777977	0.014998
PLPP4	196051	phospholipid phosphatase 4	-0.864609	0.0150135
RPIA	22934	ribose 5-phosphate isomerase A	0.519586	0.0150268
SPINT1	6692	serine peptidase inhibitor, Kunitz type 1	0.835714	0.0150318
HOXB4	3214	homeobox B4	-1.12831	0.0150587
CDC42EP2	10435	CDC42 effector protein 2	-0.878244	0.0150764
ARMCX6	54470	armadillo repeat containing X-linked 6	-0.797807	0.0151092
BTN1A1	696	butyrophilin subfamily 1 member A1	0.663773	0.0151252
SEC23A	10484	Sec23 homolog A, coat complex II component	-0.623238	0.0151398
NKAIN1	79570	sodium/potassium transporting ATPase interacting 1	1.46592	0.0151797
ATP6V1A	523	ATPase H+ transporting V1 subunit A	-0.541392	0.0152409
NRAS	4893	NRAS proto-oncogene, GTPase	-0.523332	0.0152612
FST	10468	follistatin	-0.777166	0.0153108
DNAJB6	10049	DnaJ heat shock protein family (Hsp40) member B6	0.411628	0.0153364
NFRKB	4798	nuclear factor related to kappaB binding protein	0.566235	0.0153442
PEAR1	375033	platelet endothelial aggregation receptor 1	-0.697226	0.0153577
RECK	8434	reversion inducing cysteine rich protein with kazal motifs	-0.831262	0.0153749
FTX	100302692	FTX transcript, XIST regulator	-0.677073	0.0153961
CCDC9B	388115	coiled-coil domain containing 9B	-1.90152	0.0154464
RAB23	51715	RAB23, member RAS oncogene family	-0.644606	0.0154493
ASPRV1	151516	aspartic peptidase retroviral like 1	1.79056	0.0154579
PTGFRN	5738	prostaglandin F2 receptor inhibitor	-0.80628	0.0155728
MELTF	4241	melanotransferrin	0.725531	0.0156132
MGAT2	4247	alpha-1,6-mannosyl-glycoprotein 2-beta-N-acetylglucosaminyltransferase	-0.570324	0.0156414
WASF1	8936	WASP family member 1	-0.668401	0.0157355
ADAM10	102	ADAM metallopeptidase domain 10	-0.667623	0.0159238
NUP98	4928	nucleoporin 98	0.385876	0.0159714
ZMYM3	9203	zinc finger MYM-type containing 3	-1.8396	0.015998
RPS2	6187	ribosomal protein S2	0.508854	0.0160055
KIAA1109	84162	KIAA1109	-1.16101	0.0160767
TRAM2-AS1	401264	TRAM2 antisense RNA 1 (head to head)	-1.19611	0.016082
CAP1	10487	cyclase associated actin cytoskeleton regulatory protein 1	-0.624944	0.0161332
TMEM185A	84548	transmembrane protein 185A	-0.630863	0.0161895
DNAJC19	131118	DnaJ heat shock protein family (Hsp40) member C19	-1.10363	0.0163443
KLHL9	55958	kelch like family member 9	-0.700262	0.0163661
GTF3C1	2975	general transcription factor IIIC subunit 1	-0.680073	0.0164106
C19orf44	84167	chromosome 19 open reading frame 44	-0.914675	0.0164938
TNFSF4	7292	TNF superfamily member 4	-1.44461	0.0165877
PTPRA	5786	protein tyrosine phosphatase receptor type A	-0.465443	0.01663
COCH	1690	cochlin	0.638466	0.0166427
ARAP1	116985	ArfGAP with RhoGAP domain, ankyrin repeat and PH domain 1	-0.904483	0.0166647
ZNRF1	84937	zinc and ring finger 1	-0.767339	0.0169166
FGF5	2250	fibroblast growth factor 5	-0.878498	0.0169888
FAM43A	131583	family with sequence similarity 43 member A	-0.710665	0.0170041
INAFM2	100505573	InaF motif containing 2	-0.69276	0.0170075
BET1	10282	Bet1 golgi vesicular membrane trafficking protein	-0.719807	0.0170153
ANKRD1	27063	ankyrin repeat domain 1	-0.59556	0.0171128
PNN	5411	pinin, desmosome associated protein	0.597026	0.0171554
JSRP1	126306	junctional sarcoplasmic reticulum protein 1	1.25559	0.0171859
SHROOM4	57477	shroom family member 4	-0.956911	0.0171975
PCF11	51585	PCF11 cleavage and polyadenylation factor subunit	0.787615	0.0172001
PAWR	5074	pro-apoptotic WT1 regulator	0.547301	0.0172362
PLK4	10733	polo like kinase 4	0.860704	0.0172561
TRIM8	81603	tripartite motif containing 8	-0.584575	0.0173175
ELFN2	114794	extracellular leucine rich repeat and fibronectin type III domain containing 2	1.69969	0.0173617
RNPEPL1	57140	arginyl aminopeptidase like 1	-0.757376	0.0173913
PDGFA	5154	platelet derived growth factor subunit A	-0.538963	0.0174039
COPG1	22820	coatomer protein complex subunit gamma 1	-0.738569	0.0174066
EIF3F	8665	eukaryotic translation initiation factor 3 subunit F	0.584886	0.0174223
TMEM250	90120	transmembrane protein 250	-0.796194	0.0175097
CAVIN3	112464	caveolae associated protein 3	-1.21262	0.017524
FGD5	152273	FYVE, RhoGEF and PH domain containing 5	-0.557588	0.0175807
INSYN2B	100131897	inhibitory synaptic factor family member 2B	-1.62298	0.0176166
HERC2P3	283755	hect domain and RLD 2 pseudogene 3	2.02288	0.0176778
U2AF1	7307	U2 small nuclear RNA auxiliary factor 1	0.856467	0.0177207
ALG6	29929	ALG6 alpha-1,3-glucosyltransferase	-0.769659	0.0178166
CENPO	79172	centromere protein O	0.410955	0.0178861
EXOSC5	56915	exosome component 5	0.457445	0.017978
AAK1	22848	AP2 associated kinase 1	-0.668401	0.017992
SLC38A3	10991	solute carrier family 38 member 3	1.13175	0.0179937
ANGPTL4	51129	angiopoietin like 4	-0.994577	0.0180247
FAM210B	116151	family with sequence similarity 210 member B	-0.666218	0.0180312
SPRYD3	84926	SPRY domain containing 3	-0.552674	0.0181113
KIAA1586	57691	KIAA1586	0.760448	0.018117
BAALC-AS1	100499183	BAALC antisense RNA 1	-1.49519	0.0181888
KCNK3	3777	potassium two pore domain channel subfamily K member 3	-1.63054	0.0182434
TRIM27	5987	tripartite motif containing 27	-0.501667	0.0182452
NRBP2	340371	nuclear receptor binding protein 2	0.757495	0.0182731
OSTF1	26578	osteoclast stimulating factor 1	-0.792016	0.0182794
ARL6IP5	10550	ADP ribosylation factor like GTPase 6 interacting protein 5	-0.52558	0.0183454
HBG2	3048	hemoglobin subunit gamma 2	-0.747662	0.0183893
STAU2	27067	staufen double-stranded RNA binding protein 2	0.632616	0.0184219
GAS2L1	10634	growth arrest specific 2 like 1	-0.62233	0.018456
TBC1D15	64786	TBC1 domain family member 15	0.495587	0.0185185
KDELR3	11015	KDEL endoplasmic reticulum protein retention receptor 3	-1.08735	0.0185631
PLPP3	8613	phospholipid phosphatase 3	-0.865533	0.0185695
NDUFC2	4718	NADH:ubiquinone oxidoreductase subunit C2	-1.04635	0.0185928
PLEKHG5	57449	pleckstrin homology and RhoGEF domain containing G5	-0.661302	0.0185998
FEZ2	9637	fasciculation and elongation protein zeta 2	-0.550434	0.0186091
SPRY2	10253	sprouty RTK signaling antagonist 2	-0.892014	0.0187028
AHNAK	79026	AHNAK nucleoprotein	-0.786521	0.0187621
SDC4	6385	syndecan 4	0.451166	0.0188404
PCTP	58488	phosphatidylcholine transfer protein	-1.27139	0.0190004
RPGR	6103	retinitis pigmentosa GTPase regulator	0.800206	0.0190515
NUDCD2	134492	NudC domain containing 2	-1.34784	0.0190726
HLA-A	3105	major histocompatibility complex, class I, A	0.407316	0.0190984
SLFN12	55106	schlafen family member 12	-0.970324	0.0191071
HMGN3	9324	high mobility group nucleosomal binding domain 3	-0.696057	0.0191525
SRRT	51593	serrate, RNA effector molecule	0.406183	0.0191616
CYBC1	79415	cytochrome b-245 chaperone 1	-0.931235	0.0191751
ARFGEF1	10565	ADP ribosylation factor guanine nucleotide exchange factor 1	-0.734835	0.0192191
MRPL45P2	653479	mitochondrial ribosomal protein L45 pseudogene 2	1.3783	0.0192233
MAN2B1	4125	mannosidase alpha class 2B member 1	0.45987	0.0192609
UTP4	84916	UTP4 small subunit processome component	0.467119	0.0192879
TMEM200C	645369	transmembrane protein 200C	-2.13741	0.0193306
CREB1	1385	cAMP responsive element binding protein 1	0.651238	0.019361
PTPN12	5782	protein tyrosine phosphatase non-receptor type 12	-0.69386	0.0193733
DTD2	112487	D-aminoacyl-tRNA deacylase 2	-0.911497	0.0193738
ZNF699	374879	zinc finger protein 699	-1.79151	0.0194324
CNOT11	55571	CCR4-NOT transcription complex subunit 11	-0.563134	0.0195071
PTPN9	5780	protein tyrosine phosphatase non-receptor type 9	-0.720622	0.0195111
CLOCK	9575	clock circadian regulator	-0.72007	0.0195192
SHISA2	387914	shisa family member 2	-1.1494	0.0195367
DPYSL3	1809	dihydropyrimidinase like 3	-0.563937	0.0195621
HOMER3	9454	homer scaffold protein 3	-0.568893	0.0198418
CDKN1A	1026	cyclin dependent kinase inhibitor 1A	-0.442237	0.0198973
SMIM10L1	100129361	small integral membrane protein 10 like 1	-0.636334	0.0200171
EIF1AX	1964	eukaryotic translation initiation factor 1A X-linked	0.460704	0.0200318
NUDT12	83594	nudix hydrolase 12	-1.61221	0.0200773
FBXO9	26268	F-box protein 9	-1.02593	0.0200917
CTC1	80169	CST telomere replication complex component 1	-1.43324	0.0201723
NACAD	23148	NAC alpha domain containing	-2.4268	0.020285
TPRG1L	127262	tumor protein p63 regulated 1 like	-0.57776	0.0203239
EGR1	1958	early growth response 1	0.58492	0.0203831
CDKN2A	1029	cyclin dependent kinase inhibitor 2A	0.463097	0.0203883
PET100	100131801	PET100 cytochrome c oxidase chaperone	-0.921021	0.0203997
CENPU	79682	centromere protein U	0.390297	0.0204111
ABCF3	55324	ATP binding cassette subfamily F member 3	-0.584388	0.0205706
MMP2	4313	matrix metallopeptidase 2	-0.437827	0.0206385
RGS4	5999	regulator of G protein signaling 4	-0.941988	0.0206733
TMIGD3	57413	transmembrane and immunoglobulin domain containing 3	-1.78891	0.0206786
SOX17	64321	SRY-box transcription factor 17	-0.815568	0.0207125
SLC35E2B	728661	solute carrier family 35 member E2B	-0.725928	0.020719
CCDC59	29080	coiled-coil domain containing 59	0.541998	0.020764
DOLK	22845	dolichol kinase	-0.888337	0.0207644
BAG1	573	BCL2 associated athanogene 1	0.411901	0.0207794
SENP1	29843	SUMO specific peptidase 1	0.768769	0.0208196
C11orf71	54494	chromosome 11 open reading frame 71	-1.73964	0.0209001
GNG10	2790	G protein subunit gamma 10	-0.572005	0.0210118
ATP8B2	57198	ATPase phospholipid transporting 8B2	-0.838623	0.0210962
WDR12	55759	WD repeat domain 12	-0.90731	0.0211547
MLF1	4291	myeloid leukemia factor 1	0.584038	0.0211563
FAN1	22909	FANCD2 and FANCI associated nuclease 1	0.566773	0.0211796
ABCB6	10058	ATP binding cassette subfamily B member 6 (Langereis blood group)	-0.952542	0.0211841
SLITRK4	139065	SLIT and NTRK like family member 4	-1.54487	0.0213664
FOXRED2	80020	FAD dependent oxidoreductase domain containing 2	0.467805	0.021476
SMIM14	201895	small integral membrane protein 14	-0.926394	0.0215019
SYNRG	11276	synergin gamma	0.944096	0.0215495
TPTEP2-CSNK1E	102800317	TPTEP2-CSNK1E readthrough	3.07424	0.0215849
TERF2	7014	telomeric repeat binding factor 2	0.466046	0.021598
CDYL2	124359	chromodomain Y like 2	-0.791002	0.02169
MED16	10025	mediator complex subunit 16	-0.916514	0.0216906
INPPL1	3636	inositol polyphosphate phosphatase like 1	-0.662924	0.021703
PCMTD1	115294	protein-L-isoaspartate (D-aspartate) O-methyltransferase domain containing 1	-0.769946	0.0219487
HAPLN3	145864	hyaluronan and proteoglycan link protein 3	0.853696	0.0220822
FRAT2	23401	FRAT regulator of WNT signaling pathway 2	-0.525086	0.0220924
DAB2	1601	DAB adaptor protein 2	-0.584504	0.0221191
CPNE5	57699	copine 5	-1.25045	0.0221342
BAK1	578	BCL2 antagonist/killer 1	-0.564489	0.0221428
CHD9	80205	chromodomain helicase DNA binding protein 9	0.885603	0.0221599
TP53BP1	7158	tumor protein p53 binding protein 1	-0.522892	0.0221654
WDR6	11180	WD repeat domain 6	0.563631	0.0221997
SEH1L	81929	SEH1 like nucleoporin	0.522523	0.0222287
ZNF382	84911	zinc finger protein 382	1.92162	0.0222392
JDP2	122953	Jun dimerization protein 2	-1.11382	0.0223267
ECM1	1893	extracellular matrix protein 1	0.651091	0.0224001
PCLAF	9768	PCNA clamp associated factor	0.603015	0.0224041
TNPO3	23534	transportin 3	0.365423	0.022461
WASH5P	375690	WASP family homolog 5, pseudogene	-1.52409	0.022519
NPIPB2	729978	nuclear pore complex interacting protein family member B2	2.06584	0.0226397
HABP4	22927	hyaluronan binding protein 4	-0.739242	0.0226672
MACROH2A1	9555	macroH2A.1 histone	0.507716	0.0226724
AP1G1	164	adaptor related protein complex 1 subunit gamma 1	-0.666446	0.022688
SLC39A14	23516	solute carrier family 39 member 14	-0.587056	0.0227272
EPN2	22905	epsin 2	-0.833285	0.0227767
RRBP1	6238	ribosome binding protein 1	-0.492405	0.0228121
IL6R	3570	interleukin 6 receptor	-0.656451	0.0229695
NUP85	79902	nucleoporin 85	-0.553786	0.0230057
MTFR1L	56181	mitochondrial fission regulator 1 like	-0.668999	0.0230271
EIF3CL	728689	eukaryotic translation initiation factor 3 subunit C like	7.05073	0.023096
SAE1	10055	SUMO1 activating enzyme subunit 1	0.350963	0.0231667
TMEM222	84065	transmembrane protein 222	0.423289	0.023267
C1orf43	25912	chromosome 1 open reading frame 43	0.416046	0.023298
SCML1	6322	Scm polycomb group protein like 1	0.551546	0.0233143
MMRN2	79812	multimerin 2	-0.434707	0.0233566
SLC48A1	55652	solute carrier family 48 member 1	-0.760788	0.0234912
PARN	5073	poly(A)-specific ribonuclease	-0.575179	0.0236077
DNAJB4	11080	DnaJ heat shock protein family (Hsp40) member B4	-0.539739	0.0236874
HBB	3043	hemoglobin subunit beta	-0.76913	0.02369
TSPAN9	10867	tetraspanin 9	-0.620103	0.0237214
CEBPB	1051	CCAAT enhancer binding protein beta	-0.598674	0.0237914
NDUFC1	4717	NADH:ubiquinone oxidoreductase subunit C1	-0.458542	0.0238021
ZNF560	147741	zinc finger protein 560	1.60757	0.0238178
LMAN1	3998	lectin, mannose binding 1	-0.372823	0.0238245
FBXO10	26267	F-box protein 10	0.62201	0.0238651
KIF1C	10749	kinesin family member 1C	-0.457822	0.0238794
UBFD1	56061	ubiquitin family domain containing 1	0.446373	0.0238877
CYB561	1534	cytochrome b561	-0.603277	0.0239647
ZNF331	55422	zinc finger protein 331	0.85214	0.0241494
APPBP2	10513	amyloid beta precursor protein binding protein 2	-0.808318	0.0241704
TCAM1P	146771	testicular cell adhesion molecule 1, pseudogene	1.27892	0.0242178
POU2F1	5451	POU class 2 homeobox 1	0.60044	0.024225
CYP46A1	10858	cytochrome P450 family 46 subfamily A member 1	0.905813	0.0242748
HERC6	55008	HECT and RLD domain containing E3 ubiquitin protein ligase family member 6	1.67106	0.0244532
PAFAH2	5051	platelet activating factor acetylhydrolase 2	-1.14403	0.024454
LRFN3	79414	leucine rich repeat and fibronectin type III domain containing 3	-1.12184	0.0244714
TSPAN14	81619	tetraspanin 14	-0.61885	0.0245206
CAT	847	catalase	-1.11415	0.0245264
TM4SF1	4071	transmembrane 4 L six family member 1	-0.603562	0.0245942
DBI	1622	diazepam binding inhibitor, acyl-CoA binding protein	-0.467191	0.0245955
IKBKE	9641	inhibitor of nuclear factor kappa B kinase subunit epsilon	-2.01338	0.0246013
WDR60	55112	WD repeat domain 60	1.21957	0.0246512
TMEM68	137695	transmembrane protein 68	-0.686104	0.0246617
NOB1	28987	NIN1 (RPN12) binding protein 1 homolog	0.34751	0.0247443
DYSF	8291	dysferlin	-0.750986	0.0248875
POLQ	10721	DNA polymerase theta	0.966283	0.0249284
TRPV2	51393	transient receptor potential cation channel subfamily V member 2	-1.50864	0.024995
BTF3	689	basic transcription factor 3	0.524093	0.0250967
KLF2	10365	Kruppel like factor 2	-0.790061	0.0251404
ZNF836	162962	zinc finger protein 836	1.97744	0.0251471
ADD1	118	adducin 1	-0.490946	0.0252334
TNFSF14	8740	TNF superfamily member 14	-1.56656	0.0252354
C16orf74	404550	chromosome 16 open reading frame 74	-1.1772	0.0253205
GABBR2	9568	gamma-aminobutyric acid type B receptor subunit 2	0.438754	0.0253239
ACLY	47	ATP citrate lyase	-0.443707	0.025335
C15orf40	123207	chromosome 15 open reading frame 40	-0.88135	0.0253696
GPRC5A	9052	G protein-coupled receptor class C group 5 member A	-0.699182	0.0255603
UMAD1	729852	UBAP1-MVB12-associated (UMA) domain containing 1	1.42102	0.0257283
TMBIM4	51643	transmembrane BAX inhibitor motif containing 4	-0.6714	0.0257537
EIF3A	8661	eukaryotic translation initiation factor 3 subunit A	0.338637	0.0261355
SET	6418	SET nuclear proto-oncogene	0.385885	0.0261441
HLTF	6596	helicase like transcription factor	0.482335	0.0263532
TRIP6	7205	thyroid hormone receptor interactor 6	-0.844987	0.0263575
C22orf46	79640	CTA-216E10.6	1.08732	0.0263944
HJURP	55355	Holliday junction recognition protein	-0.602292	0.0264009
CTSV	1515	cathepsin V	1.16163	0.0265085
THBS1	7057	thrombospondin 1	-0.659607	0.0265815
SLC19A1	6573	solute carrier family 19 member 1	0.460275	0.0266436
CHST14	113189	carbohydrate sulfotransferase 14	-0.647163	0.026691
TRIM47	91107	tripartite motif containing 47	-0.604335	0.0268084
CBSL	102724560	cystathionine beta-synthase like	-0.98562	0.0268471
RNF141	50862	ring finger protein 141	-0.717827	0.0268632
KCTD21	283219	potassium channel tetramerization domain containing 21	-0.963658	0.0268712
PMP22	5376	peripheral myelin protein 22	-0.859455	0.0269044
SLC25A13	10165	solute carrier family 25 member 13	-0.528719	0.0270395
TLN1	7094	talin 1	-0.509341	0.027045
DAG1	1605	dystroglycan 1	-0.422098	0.0270665
DCUN1D2	55208	defective in cullin neddylation 1 domain containing 2	0.424342	0.027202
APC2	10297	APC regulator of WNT signaling pathway 2	1.15437	0.0273111
NUDCD3	23386	NudC domain containing 3	-0.7604	0.0273575
TMEM87B	84910	transmembrane protein 87B	-0.959669	0.0273871
SNRPF	6636	small nuclear ribonucleoprotein polypeptide F	0.491437	0.0273936
JCAD	57608	junctional cadherin 5 associated	-0.832128	0.0275592
PEX19	5824	peroxisomal biogenesis factor 19	0.801684	0.02789
CMTM8	152189	CKLF like MARVEL transmembrane domain containing 8	-0.815865	0.0279454
TMEM54	113452	transmembrane protein 54	-0.746283	0.0280154
ELOVL4	6785	ELOVL fatty acid elongase 4	0.595227	0.0280834
IARS1	3376	isoleucyl-tRNA synthetase 1	0.333981	0.0281307
KPNA6	23633	karyopherin subunit alpha 6	0.478167	0.028283
ARHGEF15	22899	Rho guanine nucleotide exchange factor 15	-1.0597	0.0283089
TMEM154	201799	transmembrane protein 154	-1.08011	0.028388
PRUNE2	158471	prune homolog 2 with BCH domain	-1.63516	0.0285447
STOM	2040	stomatin	-0.348897	0.0286645
CCDC68	80323	coiled-coil domain containing 68	-1.54682	0.0288359
IDH3B	3420	isocitrate dehydrogenase (NAD(+)) 3 non-catalytic subunit beta	0.374875	0.0288407
FXR1	8087	FMR1 autosomal homolog 1	0.335426	0.028844
STIMATE	375346	STIM activating enhancer	0.68758	0.0288443
IVD	3712	isovaleryl-CoA dehydrogenase	-0.66882	0.0289165
CLIC4	25932	chloride intracellular channel 4	-0.390054	0.0289612
SOX18	54345	SRY-box transcription factor 18	-0.658271	0.0290123
CDCP1	64866	CUB domain containing protein 1	0.630054	0.0291147
FAT4	79633	FAT atypical cadherin 4	-1.01815	0.0291749
GIPC1	10755	GIPC PDZ domain containing family member 1	-0.527269	0.029179
IFI27L1	122509	interferon alpha inducible protein 27 like 1	1.13406	0.0291836
LINC00641	283624	long intergenic non-protein coding RNA 641	0.844636	0.0292076
HEATR5B	54497	HEAT repeat containing 5B	-1.54185	0.02951
USP22	23326	ubiquitin specific peptidase 22	-0.305583	0.0295244
GTF2IRD2B	389524	GTF2I repeat domain containing 2B	-1.15124	0.029611
RAI14	26064	retinoic acid induced 14	-0.511289	0.0296574
ENC1	8507	ectodermal-neural cortex 1	-0.858094	0.0298051
B4GALT6	9331	beta-1,4-galactosyltransferase 6	-0.885345	0.0298985
SRGN	5552	serglycin	-1.05232	0.0299626
EIF2A	83939	eukaryotic translation initiation factor 2A	0.408518	0.0301714
SQLE	6713	squalene epoxidase	-0.49461	0.0301763
NEK1	4750	NIMA related kinase 1	-0.692464	0.030186
ZNF737	100129842	zinc finger protein 737	-1.49686	0.0301977
VSIR	64115	V-set immunoregulatory receptor	-1.95674	0.0302081
RNU6-36P	100873757	RNA, U6 small nuclear 36, pseudogene	8.35844	0.0302769
ADIPOR2	79602	adiponectin receptor 2	-0.506797	0.0302966
NDRG1	10397	N-myc downstream regulated 1	-0.611116	0.0303514
AP1M1	8907	adaptor related protein complex 1 subunit mu 1	-0.392025	0.0303779
ATP6V1H	51606	ATPase H+ transporting V1 subunit H	-0.437223	0.0303827
FLNB	2317	filamin B	-0.546845	0.030413
CAMK2G	818	calcium/calmodulin dependent protein kinase II gamma	-0.587495	0.0304251
OPN3	23596	opsin 3	-0.508254	0.0304375
LIX1L	128077	limb and CNS expressed 1 like	-0.723419	0.0306238
NUDT18	79873	nudix hydrolase 18	-1.57585	0.0307206
ORC1	4998	origin recognition complex subunit 1	0.39788	0.0312692
DDB1	1642	damage specific DNA binding protein 1	0.308759	0.0313562
MATR3	9782	matrin 3	0.353193	0.0314292
CD34	947	CD34 molecule	-0.837183	0.0315018
KIF15	56992	kinesin family member 15	1.25111	0.0316008
CEP85	64793	centrosomal protein 85	0.425767	0.0316908
ASB7	140460	ankyrin repeat and SOCS box containing 7	-0.713026	0.0317439
SLC45A3	85414	solute carrier family 45 member 3	-0.885776	0.0317535
HHIP-AS1	646576	HHIP antisense RNA 1	-0.900358	0.0318177
ALDH9A1	223	aldehyde dehydrogenase 9 family member A1	-0.911589	0.0318341
ZDHHC21	340481	zinc finger DHHC-type containing 21	-0.932241	0.0319923
NAGK	55577	N-acetylglucosamine kinase	-0.40385	0.0320297
LINC02321	105370623	long intergenic non-protein coding RNA 2321	2.13124	0.032043
HEATR3	55027	HEAT repeat containing 3	-0.604409	0.032059
TATDN3	128387	TatD DNase domain containing 3	-0.882901	0.0321256
CFAP410	755	cilia and flagella associated protein 410	-1.501	0.0322104
SLC18B1	116843	solute carrier family 18 member B1	-1.40908	0.0322132
TNS1	7145	tensin 1	-1.36233	0.0322195
OLA1	29789	Obg like ATPase 1	0.473359	0.0324115
C1orf74	148304	chromosome 1 open reading frame 74	-1.47444	0.0324351
SEMA4G	57715	semaphorin 4G	-1.49126	0.0324485
SUCLA2	8803	succinate-CoA ligase ADP-forming beta subunit	-0.454349	0.0325823
HNRNPLL	92906	heterogeneous nuclear ribonucleoprotein L like	-0.700157	0.0327219
SCAMP4	113178	secretory carrier membrane protein 4	0.378234	0.0328012
HBA1	3039	hemoglobin subunit alpha 1	-0.805497	0.0328542
TASOR	23272	transcription activation suppressor	0.420455	0.032891
CHCHD2	51142	coiled-coil-helix-coiled-coil-helix domain containing 2	0.431133	0.0329147
MLLT1	4298	MLLT1 super elongation complex subunit	-0.563922	0.0329884
CCL2	6347	C-C motif chemokine ligand 2	-1.37671	0.0329949
AKAP7	9465	A-kinase anchoring protein 7	1.27969	0.0330853
ARHGDIG	398	Rho GDP dissociation inhibitor gamma	-0.823215	0.0331145
HNRNPA0	10949	heterogeneous nuclear ribonucleoprotein A0	0.357704	0.0331998
NEAT1	283131	nuclear paraspeckle assembly transcript 1	0.735806	0.0332043
CCN1	3491	cellular communication network factor 1	-0.484478	0.0332225
FAM193B	54540	family with sequence similarity 193 member B	1.00303	0.0333054
HARS2	23438	histidyl-tRNA synthetase 2, mitochondrial	-0.791528	0.0333669
PPIL6	285755	peptidylprolyl isomerase like 6	1.30218	0.0333984
STING1	340061	stimulator of interferon response cGAMP interactor 1	-0.596491	0.0333985
TBRG1	84897	transforming growth factor beta regulator 1	-0.476108	0.0334747
FAM124B	79843	family with sequence similarity 124 member B	-0.896671	0.0335658
EDA	1896	ectodysplasin A	-1.50271	0.0336665
SLC10A3	8273	solute carrier family 10 member 3	-0.400029	0.0336675
CLK2	1196	CDC like kinase 2	-0.865682	0.0337454
TMEM167B	56900	transmembrane protein 167B	-0.533453	0.0337657
ZNF217	7764	zinc finger protein 217	-1.44069	0.0337841
MARCKSL1	65108	MARCKS like 1	-0.493056	0.0338277
LPCAT2	54947	lysophosphatidylcholine acyltransferase 2	-0.618989	0.0338726
TM9SF1	10548	transmembrane 9 superfamily member 1	-0.611394	0.0339298
RPL23AP82	284942	ribosomal protein L23a pseudogene 82	-0.579723	0.0339919
AKR1C1	1645	aldo-keto reductase family 1 member C1	-2.2392	0.0340192
OSGIN2	734	oxidative stress induced growth inhibitor family member 2	-0.710317	0.0340998
ANKMY1	51281	ankyrin repeat and MYND domain containing 1	-0.843352	0.0343082
NOS3	4846	nitric oxide synthase 3	-1.18235	0.0343228
GID8	54994	GID complex subunit 8 homolog	-0.533731	0.0343317
HES2	54626	hes family bHLH transcription factor 2	-0.75942	0.0343876
YWHAZ	7534	tyrosine 3-monooxygenase/tryptophan 5-monooxygenase activation protein zeta	-0.3897	0.0344314
P4HA2	8974	prolyl 4-hydroxylase subunit alpha 2	-0.434287	0.0344358
TRAPPC12	51112	trafficking protein particle complex 12	-0.980442	0.0345019
AMOTL2	51421	angiomotin like 2	-0.475203	0.0345085
MARVELD1	83742	MARVEL domain containing 1	-0.422468	0.0345543
CADM4	199731	cell adhesion molecule 4	1.25675	0.0345612
ZNF608	57507	zinc finger protein 608	-1.43458	0.0345852
EPS8L1	54869	EPS8 like 1	-1.08161	0.0346477
PIP5K1C	23396	phosphatidylinositol-4-phosphate 5-kinase type 1 gamma	-0.440479	0.0347736
STEAP3	55240	STEAP3 metalloreductase	0.522114	0.0348679
HK1	3098	hexokinase 1	-0.412664	0.0348767
HDAC4	9759	histone deacetylase 4	0.871155	0.0348928
LINC01003	100128822	long intergenic non-protein coding RNA 1003	-1.01866	0.0348993
VASP	7408	vasodilator stimulated phosphoprotein	-0.84313	0.0349121
TOP2B	7155	DNA topoisomerase II beta	-0.545047	0.0349379
C1orf52	148423	chromosome 1 open reading frame 52	0.415369	0.0349608
LINC01534	101927621	long intergenic non-protein coding RNA 1534	-1.23199	0.0350039
SNX16	64089	sorting nexin 16	0.498273	0.0350302
GPHN	10243	gephyrin	0.645209	0.035106
LIME1	54923	Lck interacting transmembrane adaptor 1	-2.13956	0.0351082
EFHD2	79180	EF-hand domain family member D2	-0.605615	0.0352231
KLF3	51274	Kruppel like factor 3	-0.494005	0.0352417
IL1RL1	9173	interleukin 1 receptor like 1	-1.14736	0.0353047
KLF6	1316	Kruppel like factor 6	-1.03353	0.0353069
NAA40	79829	N(alpha)-acetyltransferase 40, NatD catalytic subunit	-0.841522	0.0354327
IFIT3	3437	interferon induced protein with tetratricopeptide repeats 3	1.39766	0.0354541
TTLL4	9654	tubulin tyrosine ligase like 4	-0.638889	0.0354734
NLRP2	55655	NLR family pyrin domain containing 2	-1.15322	0.0354818
SKIV2L	6499	Ski2 like RNA helicase	-0.848354	0.0354919
TRIM16L	147166	tripartite motif containing 16 like	-1.21667	0.0356229
RPS20	6224	ribosomal protein S20	0.496842	0.035667
CTNS	1497	cystinosin, lysosomal cystine transporter	-0.625722	0.0357605
GNAO1	2775	G protein subunit alpha o1	1.66705	0.0358398
DNAJC10	54431	DnaJ heat shock protein family (Hsp40) member C10	-0.527224	0.0359678
PABPC1	26986	poly(A) binding protein cytoplasmic 1	0.366733	0.0359745
WSB1	26118	WD repeat and SOCS box containing 1	-0.860768	0.0360476
PIGT	51604	phosphatidylinositol glycan anchor biosynthesis class T	0.35954	0.0360546
CCNE1	898	cyclin E1	0.41145	0.0361982
CCDC61	729440	coiled-coil domain containing 61	-1.53549	0.0362397
MAP3K5	4217	mitogen-activated protein kinase kinase kinase 5	-0.787628	0.0362833
SMIM12	113444	small integral membrane protein 12	-0.574469	0.0363126
ASAP2	8853	ArfGAP with SH3 domain, ankyrin repeat and PH domain 2	-0.640585	0.0363304
PTPRB	5787	protein tyrosine phosphatase receptor type B	-0.861694	0.0363427
RPS4X	6191	ribosomal protein S4 X-linked	0.49993	0.0363454
PPP3CB	5532	protein phosphatase 3 catalytic subunit beta	-0.611762	0.036404
LINC02245	400958	long intergenic non-protein coding RNA 2245	1.21058	0.0364605
THADA	63892	THADA armadillo repeat containing	-0.633	0.0364977
RNF19A	25897	ring finger protein 19A, RBR E3 ubiquitin protein ligase	-0.914757	0.0365138
ABRACL	58527	ABRA C-terminal like	-0.934841	0.0365791
CASP6	839	caspase 6	-0.780201	0.0366117
VIM-AS1	100507347	VIM antisense RNA 1	0.641647	0.0366274
LMO2	4005	LIM domain only 2	-1.27805	0.0366421
CEL	1056	carboxyl ester lipase	1.54008	0.0366468
ZSWIM9	374920	zinc finger SWIM-type containing 9	0.447607	0.0366522
EDIL3	10085	EGF like repeats and discoidin domains 3	-0.692819	0.0366531
PRKRIP1	79706	PRKR interacting protein 1	0.543139	0.0368042
SSBP3	23648	single stranded DNA binding protein 3	-0.493928	0.0369964
PLCL1	5334	phospholipase C like 1 (inactive)	-0.822254	0.0370071
P3H4	10609	prolyl 3-hydroxylase family member 4 (inactive)	-0.380778	0.037105
GPR83	10888	G protein-coupled receptor 83	-1.0804	0.0371283
TMEM182	130827	transmembrane protein 182	1.00802	0.0372202
DCTN5	84516	dynactin subunit 5	-0.446515	0.0372438
UBE2C	11065	ubiquitin conjugating enzyme E2 C	0.529929	0.0372832
PLEKHO1	51177	pleckstrin homology domain containing O1	-0.572583	0.0372867
EBNA1BP2	10969	EBNA1 binding protein 2	0.377447	0.0372973
UBE2D2	7322	ubiquitin conjugating enzyme E2 D2	-0.396342	0.0373036
UBA6-AS1	550112	UBA6 antisense RNA 1 (head to head)	-0.904003	0.0373538
NOP58	51602	NOP58 ribonucleoprotein	0.43964	0.037401
ZNF197	10168	zinc finger protein 197	0.687183	0.03755
NMT1	4836	N-myristoyltransferase 1	-0.441186	0.0375662
RNF14	9604	ring finger protein 14	-0.546722	0.0375742
CLN8	2055	CLN8 transmembrane ER and ERGIC protein	-0.556289	0.0376696
NOP53	29997	NOP53 ribosome biogenesis factor	0.434069	0.0377262
ILF2	3608	interleukin enhancer binding factor 2	0.375622	0.0377721
BRI3BP	140707	BRI3 binding protein	-0.471377	0.0378795
GORASP1	64689	golgi reassembly stacking protein 1	-0.511291	0.0379888
NOX4	50507	NADPH oxidase 4	-0.931618	0.0379949
UBR3	130507	ubiquitin protein ligase E3 component n-recognin 3	-0.617382	0.0380668
NAP1L1	4673	nucleosome assembly protein 1 like 1	0.327257	0.0380849
C3orf14	57415	chromosome 3 open reading frame 14	0.421099	0.038093
CLUH	23277	clustered mitochondria homolog	0.366755	0.0381386
PARVA	55742	parvin alpha	-0.536351	0.0381793
KCNH3	23416	potassium voltage-gated channel subfamily H member 3	1.25063	0.0381948
LDB2	9079	LIM domain binding 2	-1.11253	0.038241
ZNF528	84436	zinc finger protein 528	-1.46442	0.0383052
ITGB1	3688	integrin subunit beta 1	-0.356316	0.0383524
HDDC2	51020	HD domain containing 2	0.966552	0.0384537
TRIM5	85363	tripartite motif containing 5	-0.584954	0.038457
ACAA2	10449	acetyl-CoA acyltransferase 2	-0.70114	0.0384644
RHOB	388	ras homolog family member B	-0.587364	0.0386224
POU5F1	5460	POU class 5 homeobox 1	-1.26156	0.0386781
ANO8	57719	anoctamin 8	0.899076	0.0386993
RBPMS	11030	RNA binding protein, mRNA processing factor	-0.525571	0.0387279
ITGA6	3655	integrin subunit alpha 6	-0.612519	0.0387575
ELOF1	84337	elongation factor 1 homolog	0.38075	0.0388636
ICAM3	3385	intercellular adhesion molecule 3	-1.15505	0.0388837
GMFB	2764	glia maturation factor beta	-0.800699	0.0390274
TNS2	23371	tensin 2	-0.750484	0.039051
ZNNT1	115830329	ZNF706 neighboring transcript 1	1.09924	0.0390616
AMACR	23600	alpha-methylacyl-CoA racemase	-1.41446	0.0391302
SERINC2	347735	serine incorporator 2	-0.447974	0.0391307
HOXA2	3199	homeobox A2	1.72574	0.0391601
GLB1L2	89944	galactosidase beta 1 like 2	0.78369	0.0391674
PTTG1	9232	PTTG1 regulator of sister chromatid separation, securin	0.487342	0.0391682
MVP	9961	major vault protein	-1.05422	0.0391687
RIN3	79890	Ras and Rab interactor 3	-0.799581	0.0391717
CPSF7	79869	cleavage and polyadenylation specific factor 7	0.402433	0.0392292
ALDH3B1	221	aldehyde dehydrogenase 3 family member B1	-1.34773	0.0392611
FAM171A1	221061	family with sequence similarity 171 member A1	-0.495808	0.0392638
DDAH1	23576	dimethylarginine dimethylaminohydrolase 1	-0.469899	0.0392915
DIAPH3	81624	diaphanous related formin 3	0.505045	0.0393464
NOVA1	4857	NOVA alternative splicing regulator 1	-1.32525	0.0395645
RAB43	339122	RAB43, member RAS oncogene family	-0.826603	0.0396091
GRAP	10750	GRB2 related adaptor protein	-1.22711	0.0396234
SUN2	25777	Sad1 and UNC84 domain containing 2	-0.347762	0.0397658
TAX1BP3	30851	Tax1 binding protein 3	-1.00206	0.0398347
METAP2	10988	methionyl aminopeptidase 2	0.355614	0.0398349
RPS2P5	100130562	ribosomal protein S2 pseudogene 5	0.489822	0.0398438
DRG2	1819	developmentally regulated GTP binding protein 2	0.549741	0.0399203
SMUG1	23583	single-strand-selective monofunctional uracil-DNA glycosylase 1	-0.903736	0.0399242
ZNF616	90317	zinc finger protein 616	-0.915029	0.0399447
MPRIP	23164	myosin phosphatase Rho interacting protein	-0.380337	0.04015
DDHD1	80821	DDHD domain containing 1	0.437847	0.0401508
PWP1	11137	PWP1 homolog, endonuclein	-0.428255	0.0401824
MSANTD3	91283	Myb/SANT DNA binding domain containing 3	-0.545299	0.0403136
ACTR6	64431	actin related protein 6	-0.628807	0.0404086
MAX	4149	MYC associated factor X	0.442422	0.0404643
CPNE7	27132	copine 7	0.797842	0.0404664
SERPINE2	5270	serpin family E member 2	-0.802057	0.0404787
GOLIM4	27333	golgi integral membrane protein 4	-0.463326	0.0404847
COX20	116228	cytochrome c oxidase assembly factor COX20	-0.795185	0.0405068
CFP	5199	complement factor properdin	1.36599	0.0405535
LRRFIP1P1	101290506	LRR binding FLII interacting protein 1 pseudogene 1	1.78752	0.0407976
MVD	4597	mevalonate diphosphate decarboxylase	-0.588555	0.0408536
PDK3	5165	pyruvate dehydrogenase kinase 3	-0.627832	0.0408557
RPP25L	138716	ribonuclease P/MRP subunit p25 like	0.858775	0.040874
DCHS1	8642	dachsous cadherin-related 1	-0.583193	0.0409314
MPP5	64398	membrane palmitoylated protein 5	0.459606	0.0409858
NOVA2	4858	NOVA alternative splicing regulator 2	-1.15747	0.0410334
CCDC18-AS1	100131564	CCDC18 antisense RNA 1	1.12636	0.0411205
PRKCD	5580	protein kinase C delta	-0.653585	0.0411413
TAMM41	132001	TAM41 mitochondrial translocator assembly and maintenance homolog	-1.02345	0.0411503
NNMT	4837	nicotinamide N-methyltransferase	-1.19431	0.0412393
AP3S1	1176	adaptor related protein complex 3 subunit sigma 1	-0.575867	0.0412831
MIRLET7A1HG	112903833	miRlet-7a-1/let-7f-1/let-7d cluster host gene	0.629177	0.0413094
CTDSP1	58190	CTD small phosphatase 1	-0.550074	0.0415673
TRAK2	66008	trafficking kinesin protein 2	-0.462397	0.0416157
LASP1	3927	LIM and SH3 protein 1	-0.515621	0.0417051
BMP2	650	bone morphogenetic protein 2	-0.673441	0.0417742
ZRANB2	9406	zinc finger RANBP2-type containing 2	0.383577	0.0417779
DGLUCY	80017	D-glutamate cyclase	-0.928411	0.0417901
CARS1	833	cysteinyl-tRNA synthetase 1	-0.527204	0.041821
SLC44A1	23446	solute carrier family 44 member 1	-0.468118	0.0418787
ABCD4	5826	ATP binding cassette subfamily D member 4	-0.738646	0.0419094
CHD5	26038	chromodomain helicase DNA binding protein 5	-2.89938	0.0419141
LRP11	84918	LDL receptor related protein 11	-0.447853	0.0419892
CRIP2	1397	cysteine rich protein 2	-0.90917	0.0420241
SEC14L1	6397	SEC14 like lipid binding 1	-0.465467	0.0420465
KHSRP	8570	KH-type splicing regulatory protein	0.3452	0.0420729
SMPD1	6609	sphingomyelin phosphodiesterase 1	-0.446543	0.0420872
IFNAR2	3455	interferon alpha and beta receptor subunit 2	-0.714853	0.0421119
GTF2H2C	728340	GTF2H2 family member C	-0.642198	0.0421313
FOXC2	2303	forkhead box C2	-0.878436	0.0422104
RTN4	57142	reticulon 4	-0.317194	0.0422541
CLCN2	1181	chloride voltage-gated channel 2	-1.18698	0.0424474
ZNF584	201514	zinc finger protein 584	-0.496228	0.0424577
MALL	7851	mal, T cell differentiation protein like	-1.01188	0.0425064
PPP1R37	284352	protein phosphatase 1 regulatory subunit 37	0.577253	0.0425666
FBN1	2200	fibrillin 1	-0.383059	0.0425811
TBC1D4	9882	TBC1 domain family member 4	-0.403741	0.0426903
ERBIN	55914	erbb2 interacting protein	-0.570874	0.0428829
LUC7L3	51747	LUC7 like 3 pre-mRNA splicing factor	0.355106	0.0430708
CCND1	595	cyclin D1	-0.417014	0.0431094
GALNT7	51809	polypeptide N-acetylgalactosaminyltransferase 7	-0.494803	0.0431324
SFT2D3	84826	SFT2 domain containing 3	-0.726123	0.043321
LYPLA1	10434	lysophospholipase 1	-0.367639	0.0433662
VPS25	84313	vacuolar protein sorting 25 homolog	-0.667394	0.0434744
PARP1	142	poly(ADP-ribose) polymerase 1	0.364657	0.0435539
METTL14	57721	methyltransferase like 14	-0.87108	0.043554
RPL35P2	646766	ribosomal protein L35 pseudogene 2	1.36439	0.0436866
TF	7018	transferrin	0.661403	0.0437467
SLC47A1	55244	solute carrier family 47 member 1	0.405296	0.043749
COPS2	9318	COP9 signalosome subunit 2	0.383656	0.0438114
MND1	84057	meiotic nuclear divisions 1	-0.592857	0.0438257
KLHL4	56062	kelch like family member 4	0.883302	0.0438986
RAMP2	10266	receptor activity modifying protein 2	-1.18365	0.0439218
SMCO2	341346	single-pass membrane protein with coiled-coil domains 2	1.1242	0.0439619
SMARCD2	6603	SWI/SNF related, matrix associated, actin dependent regulator of chromatin, subfamily d, member 2	0.442246	0.0440441
ABHD2	11057	abhydrolase domain containing 2	-0.7185	0.0440817
SMURF2	64750	SMAD specific E3 ubiquitin protein ligase 2	-0.387505	0.0440908
MYCBP2	23077	MYC binding protein 2	-0.796393	0.0441458
ASB1	51665	ankyrin repeat and SOCS box containing 1	-0.513283	0.0442333
NAP1L5	266812	nucleosome assembly protein 1 like 5	-0.575695	0.0442402
NACA	4666	nascent polypeptide associated complex subunit alpha	0.356318	0.044261
DDX23	9416	DEAD-box helicase 23	-0.347857	0.0443533
YPEL2	388403	yippee like 2	1.43202	0.0443703
ALCAM	214	activated leukocyte cell adhesion molecule	-0.405962	0.0444307
TMEM189	387521	transmembrane protein 189	-0.687062	0.0444889
RGS14	10636	regulator of G protein signaling 14	-1.34909	0.0445263
ZYG11B	79699	zyg-11 family member B, cell cycle regulator	-0.572621	0.0445347
HNRNPM	4670	heterogeneous nuclear ribonucleoprotein M	0.361432	0.0446007
LINC00909	400657	long intergenic non-protein coding RNA 909	-0.975394	0.0446126
HLA-C	3107	major histocompatibility complex, class I, C	0.393819	0.0446652
FBH1	84893	F-box DNA helicase 1	-0.64974	0.0447031
TOM1	10043	target of myb1 membrane trafficking protein	-0.485177	0.0447244
SNHG7	84973	small nucleolar RNA host gene 7	0.458327	0.0447426
EBLN3P	100506710	endogenous Bornavirus like nucleoprotein 3, pseudogene	-0.622661	0.0448948
CSF1	1435	colony stimulating factor 1	0.527288	0.0449148
SECISBP2	79048	SECIS binding protein 2	0.556277	0.0450404
SERINC3	10955	serine incorporator 3	-0.473808	0.0450701
SLC30A5	64924	solute carrier family 30 member 5	-0.518433	0.0450706
KIAA1143	57456	KIAA1143	-0.912606	0.0451129
POMT1	10585	protein O-mannosyltransferase 1	-0.564183	0.0451918
PET117	100303755	PET117 cytochrome c oxidase chaperone	-1.26651	0.0452027
FAM217B	63939	family with sequence similarity 217 member B	-0.899546	0.045206
ZNF622	90441	zinc finger protein 622	0.430139	0.0452137
ABLIM3	22885	actin binding LIM protein family member 3	-0.622775	0.0452315
ANKRD36	375248	ankyrin repeat domain 36	1.02278	0.045242
LRRK1	79705	leucine rich repeat kinase 1	-0.653643	0.0453108
SOWAHC	65124	sosondowah ankyrin repeat domain family member C	-0.590195	0.0453143
RAPGEF2	9693	Rap guanine nucleotide exchange factor 2	-0.531856	0.0453254
DHODH	1723	dihydroorotate dehydrogenase (quinone)	0.795878	0.0453472
DAZAP2	9802	DAZ associated protein 2	0.376334	0.0453715
NOL4L	140688	nucleolar protein 4 like	-0.691565	0.0454159
U2AF2	11338	U2 small nuclear RNA auxiliary factor 2	0.517478	0.0454839
SLC25A53	401612	solute carrier family 25 member 53	0.64239	0.0455417
SHOX2	6474	short stature homeobox 2	-1.62266	0.0455639
ZNF443	10224	zinc finger protein 443	-1.50643	0.045582
PPIEL	728448	peptidylprolyl isomerase E like pseudogene	1.28137	0.0456054
CCDC85B	11007	coiled-coil domain containing 85B	-0.48838	0.0456652
TM2D2	83877	TM2 domain containing 2	-0.713336	0.0456669
BRD4	23476	bromodomain containing 4	0.491224	0.0459056
ZBTB7B	51043	zinc finger and BTB domain containing 7B	-0.702382	0.0459546
TMEM234	56063	transmembrane protein 234	-1.60465	0.0460489
GRK5	2869	G protein-coupled receptor kinase 5	-0.642646	0.0460855
CDC45	8318	cell division cycle 45	0.47154	0.0460866
SIPA1	6494	signal-induced proliferation-associated 1	-0.559169	0.0461895
ERV3-1	2086	endogenous retrovirus group 3 member 1, envelope	-0.477103	0.0462175
MBTPS2	51360	membrane bound transcription factor peptidase, site 2	-0.723278	0.0462794
MYOF	26509	myoferlin	-0.722123	0.0462937
GIMAP4	55303	GTPase, IMAP family member 4	-1.41243	0.0463122
PRKAR1A	5573	protein kinase cAMP-dependent type I regulatory subunit alpha	-0.586411	0.0463251
STK11	6794	serine/threonine kinase 11	0.309632	0.0463574
TOX	9760	thymocyte selection associated high mobility group box	-1.35868	0.046377
RPF1	80135	ribosome production factor 1 homolog	0.382983	0.0465015
DOCK11	139818	dedicator of cytokinesis 11	-1.19632	0.0465502
VPS54	51542	VPS54 subunit of GARP complex	-0.593381	0.0466051
NUP210	23225	nucleoporin 210	0.576588	0.0467269
C14orf132	56967	chromosome 14 open reading frame 132	-1.79905	0.0467838
MTURN	222166	maturin, neural progenitor differentiation regulator homolog	-0.68823	0.0468083
ANKRD13D	338692	ankyrin repeat domain 13D	-0.855174	0.0468977
DLGAP1-AS2	84777	DLGAP1 antisense RNA 2	-1.14255	0.046914
GZF1	64412	GDNF inducible zinc finger protein 1	-0.789097	0.0470026
DDX11	1663	DEAD/H-box helicase 11	0.58157	0.0470701
TBC1D10A	83874	TBC1 domain family member 10A	-1.11644	0.0473145
TMSB4XP4	7118	TMSB4X pseudogene 4	-1.37352	0.0473208
PTPRE	5791	protein tyrosine phosphatase receptor type E	-0.806354	0.047475
FADS1	3992	fatty acid desaturase 1	-0.376509	0.047574
PTPRS	5802	protein tyrosine phosphatase receptor type S	-0.846631	0.047609
ADAMTS4	9507	ADAM metallopeptidase with thrombospondin type 1 motif 4	-1.12349	0.0476397
TADA3	10474	transcriptional adaptor 3	-0.488583	0.0476866
DNTTIP1	116092	deoxynucleotidyltransferase terminal interacting protein 1	-0.502377	0.0477578
TANGO2	128989	transport and golgi organization 2 homolog	-0.449796	0.0477766
ATG9B	285973	autophagy related 9B	1.80617	0.0478549
SLC35A1	10559	solute carrier family 35 member A1	-0.918773	0.0479457
JUP	3728	junction plakoglobin	-0.771559	0.0481235
PHF20L1	51105	PHD finger protein 20 like 1	-0.471785	0.0482221
TSHZ3	57616	teashirt zinc finger homeobox 3	-0.617175	0.0482755
LYSMD2	256586	LysM domain containing 2	0.535116	0.0483012
CPT1A	1374	carnitine palmitoyltransferase 1A	-0.331804	0.0484401
CDKN1B	1027	cyclin dependent kinase inhibitor 1B	-0.52146	0.0484781
PRDM6	93166	PR/SET domain 6	1.26608	0.0485579
SERINC5	256987	serine incorporator 5	-0.677127	0.0485912
XIST	7503	X inactive specific transcript	0.824819	0.0486103
PNPO	55163	pyridoxamine 5'-phosphate oxidase	-0.741242	0.048652
USP47	55031	ubiquitin specific peptidase 47	0.471954	0.0487294
EDN1	1906	endothelin 1	-0.757467	0.0487302
ATOH8	84913	atonal bHLH transcription factor 8	-1.3786	0.0487601
DNAJB11	51726	DnaJ heat shock protein family (Hsp40) member B11	0.327223	0.0488868
LMLN	89782	leishmanolysin like peptidase	-0.739176	0.0489756
CCDC50	152137	coiled-coil domain containing 50	-0.713548	0.0491163
GBP3	2635	guanylate binding protein 3	-1.21612	0.0491827
NFKBIE	4794	NFKB inhibitor epsilon	0.997596	0.0492555
SAFB2	9667	scaffold attachment factor B2	0.368246	0.0493374
WDR13	64743	WD repeat domain 13	-0.86479	0.0494855
PRPF8	10594	pre-mRNA processing factor 8	-0.356307	0.0495208
MMP24	10893	matrix metallopeptidase 24	-0.84498	0.0496034
ATN1	1822	atrophin 1	0.470401	0.0496295
SLC2A3	6515	solute carrier family 2 member 3	-0.915954	0.0499987
GEMIN5	25929	gem nuclear organelle associated protein 5	-0.416131	0.0499989

## Sheet: Adeno.SMC.DS
gene	ENTREZID	GENENAME	logFC	PValue
CA12	771	carbonic anhydrase 12	1.19676	7.50646e-06
TAGLN	6876	transgelin	-2.1375	1.16518e-05
TNFRSF14	8764	TNF receptor superfamily member 14	2.02906	3.18593e-05
TMEM97	27346	transmembrane protein 97	1.98619	4.6845e-05
ENO2	2026	enolase 2	1.62914	5.78419e-05
ZNF395	55893	zinc finger protein 395	1.46942	5.95621e-05
MT1X	4501	metallothionein 1X	-1.15333	6.7021e-05
SERPINB2	5055	serpin family B member 2	-1.39759	0.000105247
PRXL2A	84293	peroxiredoxin like 2A	1.83979	0.000111764
ALDOC	230	aldolase, fructose-bisphosphate C	1.48122	0.00015114
MSMO1	6307	methylsterol monooxygenase 1	1.2357	0.00016417
EGLN1	54583	egl-9 family hypoxia inducible factor 1	0.941773	0.000169988
NBPF19	101060226	NBPF member 19	0.88118	0.000191782
MFAP5	8076	microfibril associated protein 5	-1.2343	0.000200131
PDK3	5165	pyruvate dehydrogenase kinase 3	1.40027	0.00020283
SCD	6319	stearoyl-CoA desaturase	1.62783	0.000261773
FAM162A	26355	family with sequence similarity 162 member A	0.93279	0.000270636
CEP250	11190	centrosomal protein 250	1.58679	0.000309657
QPRT	23475	quinolinate phosphoribosyltransferase	2.01782	0.000373013
FADS2	9415	fatty acid desaturase 2	0.920672	0.00044965
TSTA3	7264	tissue specific transplantation antigen P35B	-0.924486	0.000463972
ITPR1	3708	inositol 1,4,5-trisphosphate receptor type 1	1.36341	0.000476927
ALPK2	115701	alpha kinase 2	-1.5553	0.00052776
AK4	205	adenylate kinase 4	1.28768	0.000541401
CTSS	1520	cathepsin S	1.38059	0.000582704
MIR210HG	100506211	MIR210 host gene	1.66161	0.000594645
GYS1	2997	glycogen synthase 1	0.905495	0.000614134
FDFT1	2222	farnesyl-diphosphate farnesyltransferase 1	0.849077	0.000628319
CCDC80	151887	coiled-coil domain containing 80	-1.00154	0.000634585
DROSHA	29102	drosha ribonuclease III	-1.04976	0.000638088
ORAI3	93129	ORAI calcium release-activated calcium modulator 3	1.02261	0.000648134
CDH13	1012	cadherin 13	-1.08537	0.000674726
BCYRN1	618	brain cytoplasmic RNA 1	-1.1549	0.000723935
NOP2	4839	NOP2 nucleolar protein	-0.967715	0.000763583
PSAT1	29968	phosphoserine aminotransferase 1	-0.99377	0.00077955
H2AC6	8334	H2A clustered histone 6	1.07498	0.00081345
EFEMP1	2202	EGF containing fibulin extracellular matrix protein 1	-1.14611	0.000828232
ALG14	199857	ALG14 UDP-N-acetylglucosaminyltransferase subunit	-2.21448	0.000912393
RNA5-8SN2	109864281	RNA, 5.8S ribosomal N2	-1.05017	0.000924613
FKBP14	55033	FKBP prolyl isomerase 14	-0.972026	0.000990449
ITGBL1	9358	integrin subunit beta like 1	-1.21669	0.0010268
SPARC	6678	secreted protein acidic and cysteine rich	-1.47853	0.00103001
DLC1	10395	DLC1 Rho GTPase activating protein	-0.778555	0.00111679
PPP1R3G	648791	protein phosphatase 1 regulatory subunit 3G	2.18264	0.00112395
IGFBP3	3486	insulin like growth factor binding protein 3	-1.19376	0.00115776
PLXNA2	5362	plexin A2	-1.21944	0.00116463
IDI1	3422	isopentenyl-diphosphate delta isomerase 1	0.879807	0.00118226
SRD5A3	79644	steroid 5 alpha-reductase 3	0.755084	0.00123711
SMIM10L2A	399668	small integral membrane protein 10 like 2A	2.18601	0.00126635
ITGB3	3690	integrin subunit beta 3	0.657995	0.00130053
H2AC19	723790	H2A clustered histone 19	0.857768	0.00134136
LINC01133	100505633	long intergenic non-protein coding RNA 1133	-1.53893	0.00138159
FN1	2335	fibronectin 1	-0.917352	0.0013845
NOL3	8996	nucleolar protein 3	0.919128	0.00145359
QPCT	25797	glutaminyl-peptide cyclotransferase	1.12132	0.00146148
NPTXR	23467	neuronal pentraxin receptor	1.03657	0.00153626
EFNA3	1944	ephrin A3	1.95156	0.00155209
DHCR7	1717	7-dehydrocholesterol reductase	1.14647	0.00155232
ZNF385A	25946	zinc finger protein 385A	1.32838	0.00159719
HSPA6	3310	heat shock protein family A (Hsp70) member 6	-2.06235	0.0015986
CTSK	1513	cathepsin K	1.03315	0.00161517
YEATS2	55689	YEATS domain containing 2	0.710692	0.00162099
TDG	6996	thymine DNA glycosylase	-0.871856	0.00170788
NECTIN1	5818	nectin cell adhesion molecule 1	-0.965825	0.00171496
FGF11	2256	fibroblast growth factor 11	3.25187	0.00171928
FUT11	170384	fucosyltransferase 11	0.664374	0.00175492
RGS4	5999	regulator of G protein signaling 4	-1.03368	0.00176412
STEAP2	261729	STEAP2 metalloreductase	0.989774	0.00177201
PYCR1	5831	pyrroline-5-carboxylate reductase 1	-0.726348	0.00178107
BGN	633	biglycan	-1.14228	0.0018626
TIMP3	7078	TIMP metallopeptidase inhibitor 3	-1.97277	0.00200473
SMG1P5	595101	SMG1 pseudogene 5	2.0281	0.00200946
SREBF2	6721	sterol regulatory element binding transcription factor 2	0.712136	0.00203527
PTGIS	5740	prostaglandin I2 synthase	1.14462	0.00205361
BNIP3	664	BCL2 interacting protein 3	0.781963	0.00210432
B3GALT4	8705	beta-1,3-galactosyltransferase 4	1.46013	0.0021221
ABLIM3	22885	actin binding LIM protein family member 3	0.969831	0.00214244
TIGAR	57103	TP53 induced glycolysis regulatory phosphatase	-1.05162	0.00215607
GBE1	2632	1,4-alpha-glucan branching enzyme 1	0.868162	0.00217915
STX17	55014	syntaxin 17	0.994438	0.00226913
FADS1	3992	fatty acid desaturase 1	1.15281	0.00243157
RGMB	285704	repulsive guidance molecule BMP co-receptor b	-0.694905	0.00256878
LSS	4047	lanosterol synthase	1.07372	0.00269281
TAPBP	6892	TAP binding protein	0.613835	0.00269434
C3orf62	375341	chromosome 3 open reading frame 62	-1.57298	0.00270265
MFAP4	4239	microfibril associated protein 4	-1.0848	0.00271255
SH3D21	79729	SH3 domain containing 21	1.53405	0.00272
HCFC1R1	54985	host cell factor C1 regulator 1	1.18771	0.002721
SAMD14	201191	sterile alpha motif domain containing 14	2.10887	0.00276965
AMOT	154796	angiomotin	1.77122	0.00291467
COL4A1	1282	collagen type IV alpha 1 chain	-1.00056	0.00298602
PDK1	5163	pyruvate dehydrogenase kinase 1	0.957157	0.00307039
GPR146	115330	G protein-coupled receptor 146	1.59169	0.00308481
NOP56	10528	NOP56 ribonucleoprotein	-0.675535	0.00309068
KBTBD8	84541	kelch repeat and BTB domain containing 8	-1.38914	0.00325051
CYP51A1	1595	cytochrome P450 family 51 subfamily A member 1	0.818597	0.00330162
HNRNPAB	3182	heterogeneous nuclear ribonucleoprotein A/B	-0.823725	0.00331803
ATP6V0D2	245972	ATPase H+ transporting V0 subunit d2	2.01434	0.00332432
IFITM3	10410	interferon induced transmembrane protein 3	-0.570387	0.00337733
C1orf50	79078	chromosome 1 open reading frame 50	1.38547	0.00345999
MT1G	4495	metallothionein 1G	-2.22349	0.00350593
PLPP2	8612	phospholipid phosphatase 2	1.01423	0.00361688
LYNX1	66004	Ly6/neurotoxin 1	0.771644	0.00366064
GINS4	84296	GINS complex subunit 4	-1.69978	0.00370173
MHENCR	100505771	melanoma highly expressed competing endogenous lncRNA for miR-425 and miR-489	1.84832	0.00370644
DARS1	1615	aspartyl-tRNA synthetase 1	0.665333	0.00373825
VEPH1	79674	ventricular zone expressed PH domain containing 1	-1.10833	0.00374679
POSTN	10631	periostin	-0.98995	0.00383476
FABP3	2170	fatty acid binding protein 3	2.76586	0.00383808
C15orf48	84419	chromosome 15 open reading frame 48	2.0576	0.00388353
ATP11C	286410	ATPase phospholipid transporting 11C	-0.695466	0.00390486
SULT1E1	6783	sulfotransferase family 1E member 1	-2.23352	0.00390789
ACAT2	39	acetyl-CoA acetyltransferase 2	1.38812	0.00395708
VARS1	7407	valyl-tRNA synthetase 1	-0.744765	0.00404202
WBP2	23558	WW domain binding protein 2	0.608274	0.00407041
NATD1	256302	N-acetyltransferase domain containing 1	0.694245	0.00408944
SLC43A3	29015	solute carrier family 43 member 3	1.02553	0.0040974
GAL3ST4	79690	galactose-3-O-sulfotransferase 4	1.04228	0.00413211
DKC1	1736	dyskerin pseudouridine synthase 1	-0.64977	0.00413398
DNER	92737	delta/notch like EGF repeat containing	0.968491	0.00419908
CDCP1	64866	CUB domain containing protein 1	0.65239	0.00423957
SCRG1	11341	stimulator of chondrogenesis 1	-2.41432	0.00432322
SMPD4	55627	sphingomyelin phosphodiesterase 4	-0.586352	0.00441566
LINC01444	101927642	long intergenic non-protein coding RNA 1444	1.91369	0.00458813
HSD17B14	51171	hydroxysteroid 17-beta dehydrogenase 14	1.72331	0.0046401
PPP1R3C	5507	protein phosphatase 1 regulatory subunit 3C	0.667544	0.00466292
FXYD6	53826	FXYD domain containing ion transport regulator 6	2.49909	0.00495513
C19orf47	126526	chromosome 19 open reading frame 47	-0.937952	0.00497545
SLC25A1	6576	solute carrier family 25 member 1	0.592984	0.00497571
PER1	5187	period circadian regulator 1	-0.876983	0.00498042
HMGA2	8091	high mobility group AT-hook 2	0.705331	0.00500365
ADAM19	8728	ADAM metallopeptidase domain 19	-0.749148	0.00506104
CKMT2	1160	creatine kinase, mitochondrial 2	1.74797	0.00508631
OMA1	115209	OMA1 zinc metallopeptidase	1.06123	0.00516846
SLC16A3	9123	solute carrier family 16 member 3	0.544533	0.00523721
CSPG4	1464	chondroitin sulfate proteoglycan 4	0.677278	0.00524583
PCSK9	255738	proprotein convertase subtilisin/kexin type 9	1.11874	0.00528299
RHOJ	57381	ras homolog family member J	-1.46427	0.00531551
SPOUT1	51490	SPOUT domain containing methyltransferase 1	-0.844992	0.00537177
MVD	4597	mevalonate diphosphate decarboxylase	1.05963	0.0054264
TDRKH	11022	tudor and KH domain containing	1.7019	0.00549573
SCARB1	949	scavenger receptor class B member 1	0.800528	0.00549589
SERPINA3	12	serpin family A member 3	-1.28154	0.00549924
PSG4	5672	pregnancy specific beta-1-glycoprotein 4	0.810252	0.00550364
IL36RN	26525	interleukin 36 receptor antagonist	1.66309	0.0056028
KIF14	9928	kinesin family member 14	-1.54569	0.00563752
ELN	2006	elastin	-1.90416	0.00569466
PDCD1LG2	80380	programmed cell death 1 ligand 2	-1.52043	0.005706
NPC1	4864	NPC intracellular cholesterol transporter 1	0.789633	0.00572402
HMGCS1	3157	3-hydroxy-3-methylglutaryl-CoA synthase 1	0.930419	0.00574191
NDRG4	65009	NDRG family member 4	0.987237	0.00576058
PI16	221476	peptidase inhibitor 16	-1.99642	0.00576259
C1QTNF5	114902	C1q and TNF related 5	0.998961	0.00583505
HPS3	84343	HPS3 biogenesis of lysosomal organelles complex 2 subunit 1	0.712402	0.00595121
LDHA	3939	lactate dehydrogenase A	0.658673	0.00597483
H2AZ1	3015	H2A.Z variant histone 1	-0.553592	0.00600359
FMOD	2331	fibromodulin	-1.46779	0.00610831
RIN2	54453	Ras and Rab interactor 2	-0.814145	0.00611766
THY1	7070	Thy-1 cell surface antigen	-0.553787	0.00612262
PHC1	1911	polyhomeotic homolog 1	0.759173	0.00620691
PAQR8	85315	progestin and adipoQ receptor family member 8	1.41367	0.0062133
PITHD1	57095	PITH domain containing 1	-0.623524	0.00625625
SERPINE2	5270	serpin family E member 2	-0.877393	0.00641791
IL4I1	259307	interleukin 4 induced 1	1.85091	0.00645539
PSME4	23198	proteasome activator subunit 4	-0.591047	0.00647211
ENTPD7	57089	ectonucleoside triphosphate diphosphohydrolase 7	-0.734103	0.0066698
TGFB3	7043	transforming growth factor beta 3	-2.09242	0.0067387
SPAG4	6676	sperm associated antigen 4	1.3859	0.00674849
CRABP2	1382	cellular retinoic acid binding protein 2	-1.07305	0.0068101
DUSP2	1844	dual specificity phosphatase 2	-1.59232	0.00695127
MTSS1	9788	MTSS I-BAR domain containing 1	0.884614	0.00699876
RASSF4	83937	Ras association domain family member 4	0.962085	0.00700433
TFDP1	7027	transcription factor Dp-1	-0.671561	0.00702699
SH3BP5L	80851	SH3 binding domain protein 5 like	-0.740727	0.00711371
HHIP	64399	hedgehog interacting protein	-1.08601	0.00713451
MAFB	9935	MAF bZIP transcription factor B	-1.41561	0.0071514
GPR1	2825	G protein-coupled receptor 1	-1.40775	0.00715567
SLC7A5	8140	solute carrier family 7 member 5	-0.64913	0.0071837
FECH	2235	ferrochelatase	-0.828085	0.00718796
ALDH6A1	4329	aldehyde dehydrogenase 6 family member A1	0.953689	0.00721663
CD109	135228	CD109 molecule	0.794715	0.00723571
ZNF530	348327	zinc finger protein 530	-1.69979	0.0072549
FSTL1	11167	follistatin like 1	-0.72738	0.00738686
IL36B	27177	interleukin 36 beta	1.55792	0.00744955
PFKFB4	5210	6-phosphofructo-2-kinase/fructose-2,6-biphosphatase 4	1.12453	0.00751022
PHGDH	26227	phosphoglycerate dehydrogenase	-0.609997	0.00776696
CCN2	1490	cellular communication network factor 2	-1.33879	0.00787709
MXI1	4601	MAX interactor 1, dimerization protein	0.753903	0.00789098
ITGA11	22801	integrin subunit alpha 11	-0.918643	0.00799486
TPP1	1200	tripeptidyl peptidase 1	0.552768	0.00814884
SMURF2	64750	SMAD specific E3 ubiquitin protein ligase 2	-0.610364	0.00835045
COL8A2	1296	collagen type VIII alpha 2 chain	1.04632	0.00837413
IRF2BP2	359948	interferon regulatory factor 2 binding protein 2	0.518056	0.00839505
TCAF2	285966	TRPM8 channel associated factor 2	1.12409	0.0084294
CCZ1B	221960	CCZ1 homolog B, vacuolar protein trafficking and biogenesis associated	-0.742149	0.00851439
TUBB2A	7280	tubulin beta 2A class IIa	-0.847693	0.00855096
PIK3C3	5289	phosphatidylinositol 3-kinase catalytic subunit type 3	-0.591372	0.00863707
SVEP1	79987	sushi, von Willebrand factor type A, EGF and pentraxin domain containing 1	-0.808212	0.00868672
MMAB	326625	metabolism of cobalamin associated B	0.983132	0.008705
CCDC127	133957	coiled-coil domain containing 127	0.654872	0.00870613
PLD2	5338	phospholipase D2	0.757556	0.00876233
SMG6	23293	SMG6 nonsense mediated mRNA decay factor	-0.621283	0.00883761
KCNMA1	3778	potassium calcium-activated channel subfamily M alpha 1	-0.707792	0.00883852
RAB4A	5867	RAB4A, member RAS oncogene family	-0.597369	0.00891661
INSIG1	3638	insulin induced gene 1	0.701664	0.00899008
PLA2G15	23659	phospholipase A2 group XV	0.608892	0.00902556
GPNMB	10457	glycoprotein nmb	0.586776	0.00903213
BEST1	7439	bestrophin 1	0.741607	0.00924482
DIRAS2	54769	DIRAS family GTPase 2	1.62817	0.00932585
RASA3	22821	RAS p21 protein activator 3	-0.525027	0.00938761
RRAGD	58528	Ras related GTP binding D	1.66351	0.00948605
FEN1	2237	flap structure-specific endonuclease 1	-0.916135	0.00960093
PODXL	5420	podocalyxin like	-0.8763	0.00967272
TUBB4B	10383	tubulin beta 4B class IVb	-0.743341	0.00969039
SULF1	23213	sulfatase 1	-0.858066	0.0097059
TMEM109	79073	transmembrane protein 109	-0.614556	0.00971712
MPP2	4355	membrane palmitoylated protein 2	0.965381	0.00984353
ACOT1	641371	acyl-CoA thioesterase 1	0.991741	0.00984956
ARC	23237	activity regulated cytoskeleton associated protein	-2.4744	0.0098623
ZNF703	80139	zinc finger protein 703	-0.716745	0.00988774
HBA2	3040	hemoglobin subunit alpha 2	1.76154	0.00991313
NACAD	23148	NAC alpha domain containing	1.07083	0.0100358
ICE2	79664	interactor of little elongation complex ELL subunit 2	0.787645	0.0100454
FTSJ3	117246	FtsJ RNA 2'-O-methyltransferase 3	-0.532558	0.0100566
H6PD	9563	hexose-6-phosphate dehydrogenase/glucose 1-dehydrogenase	0.490584	0.0101497
HSD17B10	3028	hydroxysteroid 17-beta dehydrogenase 10	-0.596207	0.0101697
LUCAT1	100505994	lung cancer associated transcript 1	1.36731	0.0101983
ANKRD1	27063	ankyrin repeat domain 1	-1.5266	0.0102523
BAMBI	25805	BMP and activin membrane bound inhibitor	0.850691	0.0103205
SRPRB	58477	SRP receptor subunit beta	-0.657867	0.0103272
NDRG1	10397	N-myc downstream regulated 1	0.836591	0.0103409
HK2	3099	hexokinase 2	0.824737	0.0103875
CDH11	1009	cadherin 11	-0.81491	0.0103884
AFF2	2334	AF4/FMR2 family member 2	2.33494	0.0104503
SEC61B	10952	SEC61 translocon beta subunit	-0.501392	0.0106121
ZNF658	26149	zinc finger protein 658	1.45585	0.0106652
CLDN14	23562	claudin 14	1.23684	0.0107605
DDR1	780	discoidin domain receptor tyrosine kinase 1	0.646923	0.0108571
ETV5	2119	ETS variant transcription factor 5	-0.660928	0.0109066
FJX1	24147	four-jointed box kinase 1	-0.864842	0.0109149
TNFAIP8	25816	TNF alpha induced protein 8	0.863414	0.011067
COL5A1	1289	collagen type V alpha 1 chain	-0.975017	0.0111458
H2BC5	3017	H2B clustered histone 5	1.11453	0.0111598
NMB	4828	neuromedin B	0.646682	0.0112024
TRPV2	51393	transient receptor potential cation channel subfamily V member 2	1.02829	0.0112326
GM2A	2760	GM2 ganglioside activator	0.73754	0.011241
MAOA	4128	monoamine oxidase A	1.93183	0.0112784
SAT2	112483	spermidine/spermine N1-acetyltransferase family member 2	0.573927	0.0112853
FDPS	2224	farnesyl diphosphate synthase	0.863185	0.0114207
TNFSF9	8744	TNF superfamily member 9	-0.757965	0.0114599
LRP4	4038	LDL receptor related protein 4	0.806456	0.0115809
LAMP3	27074	lysosomal associated membrane protein 3	2.05469	0.0116676
SLC7A2	6542	solute carrier family 7 member 2	0.824153	0.0117519
ZNF516	9658	zinc finger protein 516	0.815598	0.0117687
SLC36A1	206358	solute carrier family 36 member 1	-0.67154	0.0117707
VEGFA	7422	vascular endothelial growth factor A	0.517958	0.0118855
CHURC1	91612	churchill domain containing 1	0.621384	0.0119941
METTL22	79091	methyltransferase like 22	-0.652548	0.0120029
EBF1	1879	EBF transcription factor 1	-0.913267	0.0120037
SH3GL1	6455	SH3 domain containing GRB2 like 1, endophilin A2	-0.50011	0.0120098
LUC7L	55692	LUC7 like	-0.642446	0.0120106
ASNS	440	asparagine synthetase (glutamine-hydrolyzing)	-0.630046	0.0120926
FAM98A	25940	family with sequence similarity 98 member A	-0.609521	0.0122483
AGBL5	60509	ATP/GTP binding protein like 5	0.628031	0.012278
EMP1	2012	epithelial membrane protein 1	-0.739305	0.012345
STARD4	134429	StAR related lipid transfer domain containing 4	0.6555	0.0124442
MMRN2	79812	multimerin 2	-1.59621	0.0124498
TULP4	56995	TUB like protein 4	0.684646	0.0124595
OSBPL2	9885	oxysterol binding protein like 2	-0.54795	0.0124992
SLC1A5	6510	solute carrier family 1 member 5	-0.620334	0.0126018
STXBP1	6812	syntaxin binding protein 1	0.481333	0.0127345
S1PR1	1901	sphingosine-1-phosphate receptor 1	-1.1607	0.0127643
SSPN	8082	sarcospan	0.620036	0.0128257
CD68	968	CD68 molecule	0.545072	0.0128413
CENPL	91687	centromere protein L	-0.980559	0.012919
LEPR	3953	leptin receptor	0.757544	0.0129922
IGFBP7	3490	insulin like growth factor binding protein 7	-0.604059	0.0130358
QSOX1	5768	quiescin sulfhydryl oxidase 1	-0.662035	0.0130452
CNNM2	54805	cyclin and CBS domain divalent metal cation transport mediator 2	0.687238	0.0130784
EMILIN2	84034	elastin microfibril interfacer 2	1.03959	0.0130946
DCC	1630	DCC netrin 1 receptor	2.21419	0.0133444
RAB8B	51762	RAB8B, member RAS oncogene family	0.748684	0.0134201
FBXO32	114907	F-box protein 32	1.29755	0.0135216
GLYR1	84656	glyoxylate reductase 1 homolog	-0.49052	0.0135412
TBL2	26608	transducin beta like 2	-0.504226	0.0135834
TMEM199	147007	transmembrane protein 199	-0.661665	0.0136371
PPP1R13L	10848	protein phosphatase 1 regulatory subunit 13 like	0.812799	0.013681
ARRDC3	57561	arrestin domain containing 3	0.747996	0.0137006
ATAD2B	54454	ATPase family AAA domain containing 2B	-0.785638	0.0138147
ZNF668	79759	zinc finger protein 668	-0.748781	0.0138203
FBXO33	254170	F-box protein 33	-0.599968	0.0138932
ARL10	285598	ADP ribosylation factor like GTPase 10	0.732176	0.0140158
CDC37	11140	cell division cycle 37	-0.46585	0.0141672
NARF	26502	nuclear prelamin A recognition factor	0.732126	0.014174
DHX9	1660	DExH-box helicase 9	-0.581162	0.0142386
SRM	6723	spermidine synthase	-0.658775	0.0142462
ADPRH	141	ADP-ribosylarginine hydrolase	1.01992	0.0143176
ATXN3	4287	ataxin 3	0.589361	0.0143276
CEP290	80184	centrosomal protein 290	0.611652	0.0143892
TRBC2	28638	T cell receptor beta constant 2	-1.84721	0.0144688
SPRY4	81848	sprouty RTK signaling antagonist 4	-0.861424	0.0144689
LRRC59	55379	leucine rich repeat containing 59	-0.545104	0.0145172
MSX1	4487	msh homeobox 1	-0.780262	0.0145573
SLC38A7	55238	solute carrier family 38 member 7	-0.517176	0.0145653
LDHAP3	442013	lactate dehydrogenase A pseudogene 3	1.28308	0.0145859
COL1A1	1277	collagen type I alpha 1 chain	-1.06068	0.0145935
HSD17B7	51478	hydroxysteroid 17-beta dehydrogenase 7	0.977558	0.0146001
NSUN2	54888	NOP2/Sun RNA methyltransferase 2	-0.561426	0.0146314
NCKAP5	344148	NCK associated protein 5	-1.5039	0.0147137
KCTD5	54442	potassium channel tetramerization domain containing 5	-0.645727	0.0147457
C1orf122	127687	chromosome 1 open reading frame 122	-0.530793	0.0149565
FGF16	8823	fibroblast growth factor 16	-1.50606	0.0149619
FYCO1	79443	FYVE and coiled-coil domain containing 1	0.584922	0.0150048
XYLT1	64131	xylosyltransferase 1	-0.557152	0.0150389
ANKRD37	353322	ankyrin repeat domain 37	0.853289	0.0151918
COL1A2	1278	collagen type I alpha 2 chain	-0.876142	0.0152276
TFRC	7037	transferrin receptor	-0.695028	0.0154707
TTN-AS1	100506866	TTN antisense RNA 1	1.032	0.015541
NRSN2-AS1	100507459	NRSN2 antisense RNA 1	1.19258	0.0155541
PIGV	55650	phosphatidylinositol glycan anchor biosynthesis class V	0.652531	0.0155943
YKT6	10652	YKT6 v-SNARE homolog	-0.49618	0.0156524
ISG20	3669	interferon stimulated exonuclease gene 20	-1.59729	0.0156973
SEC23IP	11196	SEC23 interacting protein	-0.581028	0.0157081
SULT1C2	6819	sulfotransferase family 1C member 2	2.29518	0.0157688
COL3A1	1281	collagen type III alpha 1 chain	-1.17639	0.0158555
WDR18	57418	WD repeat domain 18	-0.699427	0.0159011
TGM2	7052	transglutaminase 2	0.591943	0.0159399
CSRNP1	64651	cysteine and serine rich nuclear protein 1	-0.870538	0.0159595
CLSTN3	9746	calsyntenin 3	0.856668	0.0160723
TUBA1B	10376	tubulin alpha 1b	-0.869853	0.0162111
SULF2	55959	sulfatase 2	-0.911109	0.0162426
ERMP1	79956	endoplasmic reticulum metallopeptidase 1	0.758906	0.0162804
GTF2IRD2	84163	GTF2I repeat domain containing 2	0.953792	0.0163198
VEGFB	7423	vascular endothelial growth factor B	0.648913	0.0163321
LINC02154	109729169	long intergenic non-protein coding RNA 2154	1.42641	0.0165245
RPS12	6206	ribosomal protein S12	-0.479819	0.016541
NMRAL2P	344887	NmrA like redox sensor 2, pseudogene	-1.44893	0.0165874
C12orf76	400073	chromosome 12 open reading frame 76	0.796524	0.0167509
CSF2RB	1439	colony stimulating factor 2 receptor beta common subunit	-1.86475	0.0167582
SERPINE1	5054	serpin family E member 1	-0.415046	0.0167999
GPI	2821	glucose-6-phosphate isomerase	0.477443	0.0168811
BCLAF1	9774	BCL2 associated transcription factor 1	-0.560699	0.0169179
BCKDHA	593	branched chain keto acid dehydrogenase E1 subunit alpha	0.553455	0.0169277
GLMP	112770	glycosylated lysosomal membrane protein	0.554061	0.0169303
PLAU	5328	plasminogen activator, urokinase	-0.732547	0.016971
ITPA	3704	inosine triphosphatase	-0.562185	0.0169874
DDX5	1655	DEAD-box helicase 5	-0.456675	0.0171139
MICA	100507436	MHC class I polypeptide-related sequence A	0.474674	0.0171146
ATP13A2	23400	ATPase cation transporting 13A2	-0.473984	0.0171936
PLCB1	23236	phospholipase C beta 1	-0.789128	0.0171974
RHBDF1	64285	rhomboid 5 homolog 1	-0.582326	0.0172194
LRRC75B	388886	leucine rich repeat containing 75B	0.850406	0.017221
PSPC1	55269	paraspeckle component 1	-0.539061	0.017232
POU2F2	5452	POU class 2 homeobox 2	0.842743	0.017253
ATAD3A	55210	ATPase family AAA domain containing 3A	-0.761206	0.0173111
SRR	63826	serine racemase	0.754141	0.0173365
KRT10	3858	keratin 10	-0.598096	0.0173823
PITRM1	10531	pitrilysin metallopeptidase 1	-0.523757	0.0174223
ANKRD20A5P	440482	ankyrin repeat domain 20 family member A5, pseudogene	1.59469	0.0175209
C4orf3	401152	chromosome 4 open reading frame 3	0.658723	0.0175948
IRF1	3659	interferon regulatory factor 1	0.827838	0.0176325
CCND3	896	cyclin D3	-0.747306	0.0176576
SNHG14	104472715	small nucleolar RNA host gene 14	-0.513653	0.0178309
COL5A2	1290	collagen type V alpha 2 chain	-0.840583	0.0180168
NEU1	4758	neuraminidase 1	0.505974	0.0180327
PNPT1	87178	polyribonucleotide nucleotidyltransferase 1	-0.573544	0.018094
ZNF277	11179	zinc finger protein 277	0.603731	0.0181176
IFFO2	126917	intermediate filament family orphan 2	-0.75349	0.0182768
FOXD1	2297	forkhead box D1	-0.616124	0.0183119
LINC00520	645687	long intergenic non-protein coding RNA 520	1.52437	0.0185327
DHCR24	1718	24-dehydrocholesterol reductase	0.740568	0.0185394
NFATC2	4773	nuclear factor of activated T cells 2	-1.7387	0.0185688
EDN1	1906	endothelin 1	-1.9349	0.0186389
PTGER3	5733	prostaglandin E receptor 3	0.761374	0.018647
AKAP8	10270	A-kinase anchoring protein 8	-0.582943	0.0186878
RAB3D	9545	RAB3D, member RAS oncogene family	1.07065	0.0187509
PIR	8544	pirin	0.840296	0.0188713
NUP88	4927	nucleoporin 88	-0.78629	0.0189496
TRIM69	140691	tripartite motif containing 69	0.828909	0.0189811
H1-0	3005	H1.0 linker histone	0.8235	0.0191135
SHC2	25759	SHC adaptor protein 2	1.33429	0.0192661
NPTX1	4884	neuronal pentraxin 1	0.929863	0.0192849
PCYT2	5833	phosphate cytidylyltransferase 2, ethanolamine	0.85529	0.0193734
FBXO27	126433	F-box protein 27	1.136	0.0194718
KIAA0319L	79932	KIAA0319 like	0.679651	0.0195218
EIF4EBP3	8637	eukaryotic translation initiation factor 4E binding protein 3	2.4332	0.0196487
TAPT1	202018	transmembrane anterior posterior transformation 1	-0.661653	0.0196799
EBP	10682	EBP cholestenol delta-isomerase	0.877598	0.0197615
CHSY3	337876	chondroitin sulfate synthase 3	-1.37929	0.0197903
DUS4L-BCAP29	115253422	DUS4L-BCAP29 readthrough	0.927959	0.0198124
ADAP1	11033	ArfGAP with dual PH domains 1	1.16273	0.0198318
NOL6	65083	nucleolar protein 6	-0.740636	0.0199962
UBE2E2	7325	ubiquitin conjugating enzyme E2 E2	-0.641271	0.0200906
AGBL3	340351	ATP/GTP binding protein like 3	1.98301	0.0201818
ASS1	445	argininosuccinate synthase 1	-0.690774	0.0202647
SOD2	6648	superoxide dismutase 2	0.822492	0.0202728
CAPG	822	capping actin protein, gelsolin like	0.560412	0.0203951
NCEH1	57552	neutral cholesterol ester hydrolase 1	-0.616996	0.0204185
CBX7	23492	chromobox 7	0.932205	0.0204653
MAP3K2-DT	100506922	MAP3K2 divergent transcript	1.41034	0.0205958
SNCA	6622	synuclein alpha	1.13254	0.0207667
AKAP6	9472	A-kinase anchoring protein 6	1.19735	0.0207709
IRAK3	11213	interleukin 1 receptor associated kinase 3	0.743028	0.0208596
COMMD5	28991	COMM domain containing 5	-0.558213	0.0208636
TCAIM	285343	T cell activation inhibitor, mitochondrial	0.556406	0.020914
TNFSF12	8742	TNF superfamily member 12	0.663793	0.0209307
FRMD8	83786	FERM domain containing 8	-0.70998	0.021127
AMPD2	271	adenosine monophosphate deaminase 2	-0.577785	0.0212275
MYBBP1A	10514	MYB binding protein 1a	-0.575906	0.0212899
NPLOC4	55666	NPL4 homolog, ubiquitin recognition factor	-0.466086	0.0214225
RBMS1	5937	RNA binding motif single stranded interacting protein 1	-0.437582	0.0214552
HSPA1A	3303	heat shock protein family A (Hsp70) member 1A	-1.04724	0.0214558
H2BC4	8347	H2B clustered histone 4	1.32131	0.0214977
HSPA1B	3304	heat shock protein family A (Hsp70) member 1B	-0.973	0.0217184
SF3B1	23451	splicing factor 3b subunit 1	-0.477654	0.021803
PTK7	5754	protein tyrosine kinase 7 (inactive)	-0.48857	0.0218666
SMARCD1	6602	SWI/SNF related, matrix associated, actin dependent regulator of chromatin, subfamily d, member 1	-0.521209	0.0218716
RIOX2	84864	ribosomal oxygenase 2	-0.563502	0.0218765
BNIP3L	665	BCL2 interacting protein 3 like	0.497037	0.0219816
BDKRB1	623	bradykinin receptor B1	-0.534679	0.0220446
SLC25A12	8604	solute carrier family 25 member 12	-0.582178	0.022289
PHF1	5252	PHD finger protein 1	0.57608	0.0222912
MIR100HG	399959	mir-100-let-7a-2-mir-125b-1 cluster host gene	0.463433	0.0222964
ARHGAP23	57636	Rho GTPase activating protein 23	-0.561751	0.0223448
TSPAN9	10867	tetraspanin 9	-0.549454	0.0223481
PLEKHM3	389072	pleckstrin homology domain containing M3	-0.644112	0.0223525
GAB1	2549	GRB2 associated binding protein 1	0.778749	0.0225371
CACNB1	782	calcium voltage-gated channel auxiliary subunit beta 1	0.818925	0.0227686
MLPH	79083	melanophilin	0.691735	0.0228281
ACVR2B	93	activin A receptor type 2B	0.965852	0.0228568
SFPQ	6421	splicing factor proline and glutamine rich	-0.51123	0.0228764
MIDN	90007	midnolin	-0.492115	0.0229147
SLC39A7	7922	solute carrier family 39 member 7	-0.464154	0.0229259
DNMBP	23268	dynamin binding protein	-0.588159	0.0229445
MRPS31P5	100887750	mitochondrial ribosomal protein S31 pseudogene 5	1.26716	0.0229967
H2BC21	8349	H2B clustered histone 21	0.87304	0.0230376
LDHAP7	100190800	lactate dehydrogenase A pseudogene 7	1.15626	0.0230842
ARL4C	10123	ADP ribosylation factor like GTPase 4C	0.529621	0.0230927
CCDC30	728621	coiled-coil domain containing 30	1.05972	0.0231267
BLCAP	10904	BLCAP apoptosis inducing factor	-0.494493	0.023135
RARRES2	5919	retinoic acid receptor responder 2	-1.69388	0.0231868
ACE	1636	angiotensin I converting enzyme	-0.722063	0.0232243
RPS2P5	100130562	ribosomal protein S2 pseudogene 5	-0.417232	0.0232292
LINC02693	339263	long intergenic non-protein coding RNA 2693	-0.536763	0.0232842
PDE4C	5143	phosphodiesterase 4C	2.36028	0.0233353
EVA1A	84141	eva-1 homolog A, regulator of programmed cell death	-1.02328	0.0234683
MYCT1	80177	MYC target 1	-0.953472	0.0236399
OAF	220323	out at first homolog	-0.510055	0.0236429
SLC52A2	79581	solute carrier family 52 member 2	-0.423258	0.0238017
SNX4	8723	sorting nexin 4	-0.569752	0.0241534
LDHAP4	158222	lactate dehydrogenase A pseudogene 4	1.24848	0.0241805
STARD7	56910	StAR related lipid transfer domain containing 7	-0.466622	0.0241899
SGPP1	81537	sphingosine-1-phosphate phosphatase 1	-0.527885	0.0242905
PYGB	5834	glycogen phosphorylase B	-0.491995	0.0242926
BID	637	BH3 interacting domain death agonist	-0.6472	0.0243548
RSPO3	84870	R-spondin 3	1.27257	0.0243573
MLLT3	4300	MLLT3 super elongation complex subunit	0.996869	0.02436
PAM	5066	peptidylglycine alpha-amidating monooxygenase	0.429523	0.0243683
GAB2	9846	GRB2 associated binding protein 2	0.531162	0.0243873
IL1A	3552	interleukin 1 alpha	-0.640471	0.0243875
LETM1	3954	leucine zipper and EF-hand containing transmembrane protein 1	-0.467156	0.0244316
SLC25A23	79085	solute carrier family 25 member 23	0.566806	0.0244916
KDM4B	23030	lysine demethylase 4B	0.456345	0.0246064
INSYN2A	642938	inhibitory synaptic factor 2A	1.14726	0.0246101
PRPF4B	8899	pre-mRNA processing factor 4B	-0.458165	0.0247142
RAB32	10981	RAB32, member RAS oncogene family	0.446036	0.0247512
MXRA5	25878	matrix remodeling associated 5	1.30244	0.0248397
BAZ1A	11177	bromodomain adjacent to zinc finger domain 1A	-0.554014	0.0248644
ZNF780B	163131	zinc finger protein 780B	0.934419	0.0249514
RPS17	6218	ribosomal protein S17	-0.395464	0.0250373
LAMC1	3915	laminin subunit gamma 1	-0.46343	0.0250487
KCNJ2	3759	potassium inwardly rectifying channel subfamily J member 2	0.721988	0.0251
MTIF3	219402	mitochondrial translational initiation factor 3	0.532122	0.0251422
TOGARAM1	23116	TOG array regulator of axonemal microtubules 1	0.810213	0.0252068
CDH5	1003	cadherin 5	-1.3672	0.0252119
DBI	1622	diazepam binding inhibitor, acyl-CoA binding protein	0.440231	0.0252314
LINC00957	255031	long intergenic non-protein coding RNA 957	1.1689	0.0252854
EIF4A2	1974	eukaryotic translation initiation factor 4A2	0.499441	0.0253378
MBD2	8932	methyl-CpG binding domain protein 2	-0.659917	0.0253447
CCN4	8840	cellular communication network factor 4	-1.19226	0.0254199
TPI1	7167	triosephosphate isomerase 1	0.498949	0.0255946
ZEB1-AS1	220930	ZEB1 antisense RNA 1	1.59253	0.0256093
KLHL24	54800	kelch like family member 24	0.542564	0.0256334
PMPCA	23203	peptidase, mitochondrial processing alpha subunit	-0.520877	0.0257138
GATA2	2624	GATA binding protein 2	-0.680003	0.0258548
TAF13	6884	TATA-box binding protein associated factor 13	-0.594727	0.0258775
NMT2	9397	N-myristoyltransferase 2	0.517598	0.0259023
MAMLD1	10046	mastermind like domain containing 1	-0.770647	0.0259554
STATH	6779	statherin	-2.72305	0.0260575
ISYNA1	51477	inositol-3-phosphate synthase 1	0.981073	0.0260589
SLC7A1	6541	solute carrier family 7 member 1	-0.47872	0.026265
SEPTIN5	5413	septin 5	0.736093	0.0262654
ERF	2077	ETS2 repressor factor	-0.419597	0.0262902
SV2A	9900	synaptic vesicle glycoprotein 2A	0.844885	0.0263863
NAMPT	10135	nicotinamide phosphoribosyltransferase	0.67618	0.0264342
SULT1B1	27284	sulfotransferase family 1B member 1	-0.933058	0.0264635
TIMM50	92609	translocase of inner mitochondrial membrane 50	-0.527339	0.0265128
MANBA	4126	mannosidase beta	0.546803	0.0265521
OGFOD1	55239	2-oxoglutarate and iron dependent oxygenase domain containing 1	-0.597434	0.0265698
HILPDA	29923	hypoxia inducible lipid droplet associated	0.793037	0.0266256
TIMP1	7076	TIMP metallopeptidase inhibitor 1	-0.569488	0.0267323
GAR1	54433	GAR1 ribonucleoprotein	-0.718955	0.0268134
RBM3	5935	RNA binding motif protein 3	-0.524711	0.0268643
GABBR2	9568	gamma-aminobutyric acid type B receptor subunit 2	-1.04954	0.0269221
VAV2	7410	vav guanine nucleotide exchange factor 2	-0.478085	0.026971
FBLN2	2199	fibulin 2	-0.571668	0.0270496
SLC2A1	6513	solute carrier family 2 member 1	0.65894	0.0270575
KLF5	688	Kruppel like factor 5	-0.696809	0.02707
FARSA	2193	phenylalanyl-tRNA synthetase subunit alpha	-0.435437	0.0272343
ZNF316	100131017	zinc finger protein 316	0.48627	0.0273065
C3	718	complement C3	-0.868603	0.0273532
POU6F1	5463	POU class 6 homeobox 1	0.885699	0.0273827
CHD1	1105	chromodomain helicase DNA binding protein 1	-0.55178	0.0274796
PIH1D1	55011	PIH1 domain containing 1	-0.598731	0.0276016
ADGRG1	9289	adhesion G protein-coupled receptor G1	0.558685	0.0276302
CXCL1	2919	C-X-C motif chemokine ligand 1	0.922924	0.027704
GBP2	2634	guanylate binding protein 2	1.19038	0.027881
PCDH9	5101	protocadherin 9	-0.885321	0.0279145
VIM-AS1	100507347	VIM antisense RNA 1	0.961669	0.0280124
FBXW4	6468	F-box and WD repeat domain containing 4	0.579556	0.0280748
LINC00702	100652988	long intergenic non-protein coding RNA 702	-1.55663	0.0282108
RPL23AP42	647099	ribosomal protein L23a pseudogene 42	-0.439062	0.028263
SPATA7	55812	spermatogenesis associated 7	0.727401	0.028334
RHOC	389	ras homolog family member C	-0.407583	0.0284628
CTDSPL2	51496	CTD small phosphatase like 2	-0.688549	0.0284802
COPG1	22820	coatomer protein complex subunit gamma 1	-0.500843	0.0284942
FASN	2194	fatty acid synthase	0.800374	0.0284999
DDX1	1653	DEAD-box helicase 1	-0.44779	0.0285723
RASA4	10156	RAS p21 protein activator 4	0.733847	0.0285972
CLEC2D	29121	C-type lectin domain family 2 member D	1.47152	0.0286816
CCDC77	84318	coiled-coil domain containing 77	-0.764868	0.0287712
NDUFA4L2	56901	NDUFA4 mitochondrial complex associated like 2	-1.02915	0.0287776
COMT	1312	catechol-O-methyltransferase	-0.376855	0.0288376
BAK1	578	BCL2 antagonist/killer 1	-0.497774	0.0288528
NUDT3	11165	nudix hydrolase 3	-0.549229	0.0289023
STIL	6491	STIL centriolar assembly protein	1.18107	0.0289464
LUZP2	338645	leucine zipper protein 2	1.19581	0.0290184
CHCHD7	79145	coiled-coil-helix-coiled-coil-helix domain containing 7	-0.595173	0.0290343
CCNG2	901	cyclin G2	0.648232	0.0291113
ADAMTS12	81792	ADAM metallopeptidase with thrombospondin type 1 motif 12	-0.599305	0.0291618
RPS28	6234	ribosomal protein S28	-0.39229	0.0291853
UTP18	51096	UTP18 small subunit processome component	-0.464438	0.0291954
SRSF2	6427	serine and arginine rich splicing factor 2	-0.5607	0.0292021
ZFAS1	441951	ZNFX1 antisense RNA 1	-0.438734	0.0294687
MYBL2	4605	MYB proto-oncogene like 2	-1.82382	0.0294805
KLHDC3	116138	kelch domain containing 3	-0.523941	0.0294822
ZNF774	342132	zinc finger protein 774	1.63997	0.0294922
EHD1	10938	EH domain containing 1	-0.465205	0.0295262
MTA2	9219	metastasis associated 1 family member 2	-0.412842	0.0297179
OPTN	10133	optineurin	0.461411	0.0297214
RPL31	6160	ribosomal protein L31	-0.408928	0.0297333
DDX39A	10212	DExD-box helicase 39A	-0.594274	0.0299319
NAMPTP1	646309	nicotinamide phosphoribosyltransferase pseudogene 1	0.731238	0.0299931
TBXA2R	6915	thromboxane A2 receptor	1.08093	0.0300262
LRP11	84918	LDL receptor related protein 11	0.426483	0.0300296
AKIRIN1	79647	akirin 1	-0.476739	0.030037
EREG	2069	epiregulin	-1.33979	0.0302021
FKBP11	51303	FKBP prolyl isomerase 11	-0.823319	0.0302499
CHMP7	91782	charged multivesicular body protein 7	-0.430791	0.0302849
U2AF2	11338	U2 small nuclear RNA auxiliary factor 2	-0.441892	0.0303142
KMT2E	55904	lysine methyltransferase 2E	0.441116	0.0303304
RHBDF2	79651	rhomboid 5 homolog 2	0.720188	0.0303658
CCNG1	900	cyclin G1	0.532691	0.0303821
ZPLD1	131368	zona pellucida like domain containing 1	-2.67791	0.0304156
PCDH10	57575	protocadherin 10	-0.699648	0.030455
CDC73	79577	cell division cycle 73	0.435191	0.0307644
EIF5A	1984	eukaryotic translation initiation factor 5A	-0.506869	0.0310597
SLC25A42	284439	solute carrier family 25 member 42	0.790217	0.031075
DBP	1628	D-box binding PAR bZIP transcription factor	1.11942	0.0311933
LPIN1	23175	lipin 1	0.645382	0.0312052
CA9	768	carbonic anhydrase 9	1.58601	0.0313413
DNAJB11	51726	DnaJ heat shock protein family (Hsp40) member B11	-0.38463	0.0313895
EPHB1	2047	EPH receptor B1	-0.991528	0.0314232
CRTC3	64784	CREB regulated transcription coactivator 3	0.41997	0.0314294
PAQR4	124222	progestin and adipoQ receptor family member 4	-1.19772	0.0315194
IL13RA2	3598	interleukin 13 receptor subunit alpha 2	0.506741	0.0315753
TMEM233	387890	transmembrane protein 233	1.8835	0.031591
AOX1	316	aldehyde oxidase 1	-1.14252	0.0315964
EGR1	1958	early growth response 1	-0.595491	0.0316193
RAB11B-AS1	100507567	RAB11B antisense RNA 1	-1.30828	0.0316248
AARSD1	80755	alanyl-tRNA synthetase domain containing 1	-0.674433	0.03165
SMC5	23137	structural maintenance of chromosomes 5	-0.542769	0.0316725
P2RX4	5025	purinergic receptor P2X 4	0.749786	0.0317425
HBEGF	1839	heparin binding EGF like growth factor	-0.901905	0.0318532
TMEM39A	55254	transmembrane protein 39A	-0.598915	0.0322802
CIP2A	57650	cell proliferation regulating inhibitor of protein phosphatase 2A	-1.00085	0.0322824
ITGA3	3675	integrin subunit alpha 3	-0.528123	0.032303
DTL	51514	denticleless E3 ubiquitin protein ligase homolog	-1.42202	0.0323217
NUP35	129401	nucleoporin 35	-0.98668	0.0324029
KPNA2	3838	karyopherin subunit alpha 2	-0.494884	0.0326177
BECN1	8678	beclin 1	-0.418081	0.0326438
CPLANE1	65250	ciliogenesis and planar polarity effector 1	0.754685	0.0327052
IFRD2	7866	interferon related developmental regulator 2	-0.502949	0.0327856
H2BC20P	337873	H2B clustered histone 20, pseudogene	1.06827	0.0328181
LAMC2	3918	laminin subunit gamma 2	-0.585893	0.0328927
RELB	5971	RELB proto-oncogene, NF-kB subunit	0.702573	0.0329161
FBN1	2200	fibrillin 1	-0.546758	0.0329231
ZNF185	7739	zinc finger protein 185 with LIM domain	-0.504585	0.0329886
P3H1	64175	prolyl 3-hydroxylase 1	-0.75214	0.0329932
TRAPPC10	7109	trafficking protein particle complex 10	-0.712351	0.0330317
RPS29	6235	ribosomal protein S29	-0.448812	0.0330628
DLG4	1742	discs large MAGUK scaffold protein 4	0.525646	0.0331316
SUPV3L1	6832	Suv3 like RNA helicase	0.616144	0.0332028
KDM4C	23081	lysine demethylase 4C	0.50872	0.0332274
SCN1B	6324	sodium voltage-gated channel beta subunit 1	0.829863	0.0332389
TM7SF2	7108	transmembrane 7 superfamily member 2	1.18696	0.0333241
NMNAT2	23057	nicotinamide nucleotide adenylyltransferase 2	-0.960298	0.0333304
KLF7	8609	Kruppel like factor 7	0.625766	0.0334371
ABCF3	55324	ATP binding cassette subfamily F member 3	-0.444014	0.03344
ANKRD12	23253	ankyrin repeat domain 12	0.501916	0.0334995
MAP2	4133	microtubule associated protein 2	0.808718	0.0335347
CLUH	23277	clustered mitochondria homolog	-0.462652	0.0335801
SERPINH1	871	serpin family H member 1	-0.484128	0.0336034
LCOR	84458	ligand dependent nuclear receptor corepressor	0.928303	0.0338057
ZNF581	51545	zinc finger protein 581	0.564482	0.0338586
CHSY1	22856	chondroitin sulfate synthase 1	-0.608816	0.033895
ENY2	56943	ENY2 transcription and export complex 2 subunit	-0.484591	0.0339778
LCORL	254251	ligand dependent nuclear receptor corepressor like	0.708017	0.0340697
TMEM132B	114795	transmembrane protein 132B	1.09714	0.0340778
PCYOX1	51449	prenylcysteine oxidase 1	0.416802	0.0341575
TUBGCP2	10844	tubulin gamma complex associated protein 2	-0.503067	0.0341609
PNRC2	55629	proline rich nuclear receptor coactivator 2	-0.463399	0.0343119
RNASEH1	246243	ribonuclease H1	-0.497204	0.0344215
SOX12	6666	SRY-box transcription factor 12	0.430389	0.0344578
HAS2	3037	hyaluronan synthase 2	-1.04996	0.034463
SGMS1	259230	sphingomyelin synthase 1	-0.637061	0.0344721
IFIT3	3437	interferon induced protein with tetratricopeptide repeats 3	0.842811	0.0344953
STMN3	50861	stathmin 3	-0.897501	0.0345363
SEC63	11231	SEC63 homolog, protein translocation regulator	-0.454795	0.0346373
PLEKHO1	51177	pleckstrin homology domain containing O1	0.429406	0.0346581
AHNAK2	113146	AHNAK nucleoprotein 2	0.743791	0.0346613
TMEM104	54868	transmembrane protein 104	-0.506724	0.0347057
ITPR3	3710	inositol 1,4,5-trisphosphate receptor type 3	0.503712	0.0347396
SPNS1	83985	sphingolipid transporter 1 (putative)	-0.384686	0.0348751
CDC14B	8555	cell division cycle 14B	0.769175	0.0349809
SCARA3	51435	scavenger receptor class A member 3	0.518827	0.0350223
HSPA7	3311	heat shock protein family A (Hsp70) member 7	-1.98616	0.0351129
NDNF	79625	neuron derived neurotrophic factor	1.42104	0.0351319
POLD4	57804	DNA polymerase delta 4, accessory subunit	0.460427	0.0351791
ABHD17B	51104	abhydrolase domain containing 17B	-0.568823	0.0352773
CA13	377677	carbonic anhydrase 13	-1.23502	0.0354243
CDH2	1000	cadherin 2	-0.509031	0.0356328
SEMA7A	8482	semaphorin 7A (John Milton Hagen blood group)	-0.575259	0.0357677
MFSD14B	84641	major facilitator superfamily domain containing 14B	-0.38353	0.0358048
MOXD1	26002	monooxygenase DBH like 1	0.542931	0.0358342
NKX3-1	4824	NK3 homeobox 1	-0.78746	0.0359262
PRELID1	27166	PRELI domain containing 1	-0.423257	0.0361981
EPOR	2057	erythropoietin receptor	0.63049	0.0362086
XPNPEP2	7512	X-prolyl aminopeptidase 2	-1.65021	0.0362729
SLC22A23	63027	solute carrier family 22 member 23	0.470229	0.0362974
ASPN	54829	asporin	-1.11285	0.0363259
DPY19L3	147991	dpy-19 like C-mannosyltransferase 3	-0.58865	0.0363479
PNP	4860	purine nucleoside phosphorylase	-0.654144	0.0364052
MKNK2	2872	MAPK interacting serine/threonine kinase 2	0.683364	0.0365123
ST6GAL1	6480	ST6 beta-galactoside alpha-2,6-sialyltransferase 1	0.803392	0.0365656
MT2A	4502	metallothionein 2A	-0.382928	0.036575
DACT3	147906	dishevelled binding antagonist of beta catenin 3	-0.594922	0.0366179
HES1	3280	hes family bHLH transcription factor 1	-1.22124	0.0367358
NBEAL2	23218	neurobeachin like 2	-0.975344	0.036749
BMS1	9790	BMS1 ribosome biogenesis factor	-0.45609	0.0367779
EEF1A2	1917	eukaryotic translation elongation factor 1 alpha 2	1.13519	0.036784
PELI3	246330	pellino E3 ubiquitin protein ligase family member 3	0.588394	0.0368553
GSTM2	2946	glutathione S-transferase mu 2	0.545976	0.0368839
MIR3648-1	100500862	microRNA 3648-1	-1.65121	0.0369118
TACC2	10579	transforming acidic coiled-coil containing protein 2	-0.614857	0.0369316
HBB	3043	hemoglobin subunit beta	1.11006	0.0369526
JTB	10899	jumping translocation breakpoint	-0.444577	0.0369556
PARP14	54625	poly(ADP-ribose) polymerase family member 14	0.542274	0.0369645
CYP27A1	1593	cytochrome P450 family 27 subfamily A member 1	1.02863	0.0370105
PLCD1	5333	phospholipase C delta 1	0.838143	0.0371107
NADK	65220	NAD kinase	-0.425444	0.0375087
FAM136A	84908	family with sequence similarity 136 member A	-0.490132	0.0376769
YIF1A	10897	Yip1 interacting factor homolog A, membrane trafficking protein	-0.527522	0.0377967
ZCCHC8	55596	zinc finger CCHC-type containing 8	-0.635636	0.0378158
MECR	51102	mitochondrial trans-2-enoyl-CoA reductase	-0.58311	0.0378612
ERO1A	30001	endoplasmic reticulum oxidoreductase 1 alpha	0.481784	0.0379707
ZNF525	170958	zinc finger protein 525	1.15389	0.0379903
CLIP3	25999	CAP-Gly domain containing linker protein 3	0.465736	0.0379914
MCM6	4175	minichromosome maintenance complex component 6	-0.622536	0.0380151
SH3RF1	57630	SH3 domain containing ring finger 1	-0.408496	0.0381436
TMEM161B-AS1	100505894	TMEM161B antisense RNA 1	1.09477	0.0382083
TSPAN13	27075	tetraspanin 13	-0.876319	0.0383799
GABBR1	2550	gamma-aminobutyric acid type B receptor subunit 1	0.694197	0.0383951
KCNAB2	8514	potassium voltage-gated channel subfamily A regulatory beta subunit 2	-0.659367	0.0384428
CLK1	1195	CDC like kinase 1	-0.473173	0.0384785
PLIN2	123	perilipin 2	0.556911	0.038498
VAC14	55697	VAC14 component of PIKFYVE complex	0.418789	0.0385189
INPP5A	3632	inositol polyphosphate-5-phosphatase A	-0.617982	0.03854
WDR31	114987	WD repeat domain 31	0.840784	0.0385444
EEF1AKMT4	110599564	EEF1A lysine methyltransferase 4	-0.89093	0.0385678
LRRC8A	56262	leucine rich repeat containing 8 VRAC subunit A	-0.537236	0.0385971
MACO1	55219	macoilin 1	-0.40781	0.0386342
KRT18	3875	keratin 18	-0.919493	0.038847
ZNF737	100129842	zinc finger protein 737	1.20333	0.0388949
TSSC4	10078	tumor suppressing subtransferable candidate 4	-0.456626	0.0390367
CRISPLD2	83716	cysteine rich secretory protein LCCL domain containing 2	-1.12184	0.0390634
BTBD8	284697	BTB domain containing 8	0.994534	0.0391073
SRSF8	10929	serine and arginine rich splicing factor 8	-0.570516	0.0391551
SYNGR3	9143	synaptogyrin 3	1.17662	0.0392332
ALYREF	10189	Aly/REF export factor	-0.512822	0.0392565
EBF3	253738	EBF transcription factor 3	-0.956817	0.0394332
OSER1-DT	100505783	OSER1 divergent transcript	1.02537	0.0394769
MTFP1	51537	mitochondrial fission process 1	0.750143	0.0395603
UACA	55075	uveal autoantigen with coiled-coil domains and ankyrin repeats	-0.365914	0.0395729
ZNF821	55565	zinc finger protein 821	-1.00158	0.0395827
MAT2A	4144	methionine adenosyltransferase 2A	-0.386949	0.0396525
PATJ	10207	PATJ crumbs cell polarity complex component	1.51278	0.0397601
DNAJC9	23234	DnaJ heat shock protein family (Hsp40) member C9	-0.489299	0.0397891
ERG28	11161	ergosterol biosynthesis 28 homolog	0.731252	0.0398974
BOP1	23246	BOP1 ribosomal biogenesis factor	-0.522764	0.0399016
MAX	4149	MYC associated factor X	-0.480492	0.0399644
DIAPH3	81624	diaphanous related formin 3	-1.38596	0.039998
IL21R	50615	interleukin 21 receptor	1.50986	0.0400296
CACNG8	59283	calcium voltage-gated channel auxiliary subunit gamma 8	0.4632	0.040114
ZNF292	23036	zinc finger protein 292	0.673019	0.0401979
PRCC	5546	proline rich mitotic checkpoint control factor	-0.463516	0.0402485
MFSD2A	84879	major facilitator superfamily domain containing 2A	-1.02505	0.0404624
TRIM26	7726	tripartite motif containing 26	-0.462183	0.0404973
ADSS1	122622	adenylosuccinate synthase 1	1.02209	0.0406548
SGCG	6445	sarcoglycan gamma	-1.10818	0.0408055
RHCG	51458	Rh family C glycoprotein	1.65818	0.0408524
GRIN3B	116444	glutamate ionotropic receptor NMDA type subunit 3B	1.07515	0.0408761
EIF6	3692	eukaryotic translation initiation factor 6	-0.430418	0.0409118
ARHGAP18	93663	Rho GTPase activating protein 18	-0.747428	0.0409162
MALINC1	100505636	mitosis associated long intergenic non-coding RNA 1	1.49582	0.0409603
MNT	4335	MAX network transcriptional repressor	0.411615	0.0410162
WWTR1	25937	WW domain containing transcription regulator 1	-0.56642	0.0411137
LENG9	94059	leukocyte receptor cluster member 9	0.646226	0.0411469
TIMM23	100287932	translocase of inner mitochondrial membrane 23	-0.411453	0.0411817
ACSS2	55902	acyl-CoA synthetase short chain family member 2	0.788499	0.0412112
MPC1	51660	mitochondrial pyruvate carrier 1	-0.48675	0.0412588
RSPH3	83861	radial spoke head 3	0.513616	0.0412638
SMIM29	221491	small integral membrane protein 29	0.447077	0.0413753
SMN2	6607	survival of motor neuron 2, centromeric	0.690154	0.0414192
FNIP2	57600	folliculin interacting protein 2	0.623115	0.0415084
ANKRD10	55608	ankyrin repeat domain 10	-0.383293	0.0415147
KIAA0319	9856	KIAA0319	1.4982	0.0415274
DDX21	9188	DExD-box helicase 21	-0.492299	0.0415484
COL4A2	1284	collagen type IV alpha 2 chain	-0.579635	0.0415998
TNIK	23043	TRAF2 and NCK interacting kinase	0.908282	0.0416086
PPP1R13B	23368	protein phosphatase 1 regulatory subunit 13B	-1.03388	0.0418967
ARMH4	145407	armadillo like helical domain containing 4	0.846648	0.0419873
RPSAP52	204010	ribosomal protein SA pseudogene 52	0.619289	0.0420256
MT1M	4499	metallothionein 1M	-0.984179	0.0420733
ZNF285	26974	zinc finger protein 285	1.10199	0.0421187
HCG11	493812	HLA complex group 11	0.533748	0.0421547
ABCA3	21	ATP binding cassette subfamily A member 3	1.08206	0.0422413
TET3	200424	tet methylcytosine dioxygenase 3	-0.672691	0.0422565
FGF13	2258	fibroblast growth factor 13	0.756968	0.042286
C19orf54	284325	chromosome 19 open reading frame 54	0.849394	0.0423278
SAR1A	56681	secretion associated Ras related GTPase 1A	-0.442632	0.0424243
LYRM1	57149	LYR motif containing 1	0.586547	0.0424301
GPX3	2878	glutathione peroxidase 3	0.554632	0.0427876
SAP30	8819	Sin3A associated protein 30	0.572162	0.0428373
TOP1	7150	DNA topoisomerase I	-0.440716	0.0428654
STBD1	8987	starch binding domain 1	0.751601	0.0429504
KIFC2	90990	kinesin family member C2	1.07631	0.0429785
DUSP14	11072	dual specificity phosphatase 14	-0.409361	0.0430064
LIMK1	3984	LIM domain kinase 1	0.379103	0.0430357
CSF2	1437	colony stimulating factor 2	-0.838702	0.0431544
OGFRL1	79627	opioid growth factor receptor like 1	0.553446	0.0432347
MBOAT2	129642	membrane bound O-acyltransferase domain containing 2	0.465031	0.0432485
PGM1	5236	phosphoglucomutase 1	0.465723	0.0432915
EPC1	80314	enhancer of polycomb homolog 1	-0.476214	0.0432948
NCDN	23154	neurochondrin	-0.495091	0.0433314
SEC13	6396	SEC13 homolog, nuclear pore and COPII coat complex component	-0.456514	0.0433957
INTS7	25896	integrator complex subunit 7	-0.560474	0.0433958
PDCD11	22984	programmed cell death 11	-0.459962	0.0434574
CD274	29126	CD274 molecule	-0.922196	0.0434636
TADA2A	6871	transcriptional adaptor 2A	-0.81581	0.0435069
ATR	545	ATR serine/threonine kinase	-0.498771	0.0435361
COX11	1353	cytochrome c oxidase copper chaperone COX11	-0.447678	0.0435758
PHF12	57649	PHD finger protein 12	-0.467446	0.0436244
ZNF420	147923	zinc finger protein 420	0.908577	0.0436533
RPL32P3	132241	ribosomal protein L32 pseudogene 3	1.75734	0.0436892
DMKN	93099	dermokine	0.532472	0.0437031
EIF2B5	8893	eukaryotic translation initiation factor 2B subunit epsilon	-0.567676	0.04371
OPLAH	26873	5-oxoprolinase, ATP-hydrolysing	1.25049	0.0437128
DUS3L	56931	dihydrouridine synthase 3 like	-0.861329	0.0437403
CACNA1A	773	calcium voltage-gated channel subunit alpha1 A	0.713688	0.0438352
P4HB	5034	prolyl 4-hydroxylase subunit beta	-0.35473	0.0438577
HEXIM1	10614	HEXIM P-TEFb complex subunit 1	-0.454988	0.0438993
NAGK	55577	N-acetylglucosamine kinase	-0.468009	0.0439047
SPON2	10417	spondin 2	0.432798	0.0439478
MOK	5891	MOK protein kinase	-0.585748	0.0439515
GCNT1	2650	glucosaminyl (N-acetyl) transferase 1	1.13621	0.0441293
SQLE	6713	squalene epoxidase	0.456963	0.0441484
MMP1	4312	matrix metallopeptidase 1	0.379009	0.0442498
WASF2	10163	WASP family member 2	0.373687	0.0443837
STRAP	11171	serine/threonine kinase receptor associated protein	-0.376778	0.0444079
PDE3A	5139	phosphodiesterase 3A	-1.3874	0.0444584
RNF126	55658	ring finger protein 126	-0.442368	0.044525
LTBP2	4053	latent transforming growth factor beta binding protein 2	-0.376451	0.0447573
RCN3	57333	reticulocalbin 3	-0.456776	0.0448047
DKK3	27122	dickkopf WNT signaling pathway inhibitor 3	0.552486	0.0448416
KCNK1	3775	potassium two pore domain channel subfamily K member 1	-0.543028	0.0448435
IFIH1	64135	interferon induced with helicase C domain 1	0.836015	0.0448818
CSRP1	1465	cysteine and glycine rich protein 1	-0.404793	0.0449977
RAB13	5872	RAB13, member RAS oncogene family	0.427685	0.0450043
R3HDM4	91300	R3H domain containing 4	-0.440994	0.0450492
ABCC2	1244	ATP binding cassette subfamily C member 2	-1.27235	0.0450563
RASL10B	91608	RAS like family 10 member B	2.42165	0.0450646
RBPMS	11030	RNA binding protein, mRNA processing factor	0.550759	0.0451909
CD46	4179	CD46 molecule	0.434196	0.0452509
PAFAH1B3	5050	platelet activating factor acetylhydrolase 1b catalytic subunit 3	0.907811	0.0453215
CEP68	23177	centrosomal protein 68	0.576693	0.0453687
TES	26136	testin LIM domain protein	-0.575278	0.0453932
RNF128	79589	ring finger protein 128	0.80788	0.0454535
PFKP	5214	phosphofructokinase, platelet	0.371359	0.0454984
INKA2	55924	inka box actin regulator 2	0.911876	0.0455606
TBCC	6903	tubulin folding cofactor C	-0.544612	0.0456249
ZBTB37	84614	zinc finger and BTB domain containing 37	0.684183	0.0457732
SRA1	10011	steroid receptor RNA activator 1	-0.541353	0.0458486
WDR20	91833	WD repeat domain 20	-0.487041	0.0458831
KIF20B	9585	kinesin family member 20B	-1.13764	0.0459417
ARF4	378	ADP ribosylation factor 4	-0.421868	0.0460375
DDAH2	23564	dimethylarginine dimethylaminohydrolase 2	0.467695	0.0460409
XPO5	57510	exportin 5	-0.39005	0.046134
ADAMTS18	170692	ADAM metallopeptidase with thrombospondin type 1 motif 18	0.910873	0.0461579
ELOVL6	79071	ELOVL fatty acid elongase 6	0.443343	0.0462438
ADORA2A	135	adenosine A2a receptor	-0.929828	0.0462965
LNPK	80856	lunapark, ER junction formation factor	0.429227	0.0463583
RPL18A	6142	ribosomal protein L18a	-0.365587	0.0464039
FAM227B	196951	family with sequence similarity 227 member B	0.980438	0.0464198
DIS3L	115752	DIS3 like exosome 3'-5' exoribonuclease	0.861275	0.0464589
LRPAP1	4043	LDL receptor related protein associated protein 1	-0.423135	0.0464861
EPB41L1	2036	erythrocyte membrane protein band 4.1 like 1	0.635029	0.0464918
ZNF740	283337	zinc finger protein 740	-0.708645	0.0465984
GRB14	2888	growth factor receptor bound protein 14	1.05919	0.0466268
PPIF	10105	peptidylprolyl isomerase F	-0.479963	0.0466623
MTOR	2475	mechanistic target of rapamycin kinase	-0.556794	0.0467733
FIG4	9896	FIG4 phosphoinositide 5-phosphatase	0.516123	0.0468064
AIMP2	7965	aminoacyl tRNA synthetase complex interacting multifunctional protein 2	-0.48715	0.046855
SLC16A14	151473	solute carrier family 16 member 14	1.69209	0.0468964
ROBO4	54538	roundabout guidance receptor 4	-0.934961	0.0469702
CTPS1	1503	CTP synthase 1	-0.761394	0.047169
PLAAT3	11145	phospholipase A and acyltransferase 3	0.770258	0.0471827
STAG3L5P-PVRIG2P-PILRB	101752399	STAG3L5P-PVRIG2P-PILRB readthrough	1.89398	0.047222
SARM1	23098	sterile alpha and TIR motif containing 1	0.545165	0.0473091
TNS3	64759	tensin 3	0.540755	0.047335
SLC35A2	7355	solute carrier family 35 member A2	-0.484018	0.047361
TENM3	55714	teneurin transmembrane protein 3	-0.636449	0.0474312
WDR46	9277	WD repeat domain 46	-0.451215	0.0474579
PHETA2	150368	PH domain containing endocytic trafficking adaptor 2	-0.640199	0.0475793
POLE	5426	DNA polymerase epsilon, catalytic subunit	-1.15442	0.047735
TM2D2	83877	TM2 domain containing 2	-0.456884	0.0477857
CEP350	9857	centrosomal protein 350	0.529578	0.0477899
HIF1AN	55662	hypoxia inducible factor 1 subunit alpha inhibitor	0.651222	0.0478674
SRP19	6728	signal recognition particle 19	-0.431242	0.047895
PECR	55825	peroxisomal trans-2-enoyl-CoA reductase	0.927895	0.0480244
SLC7A11	23657	solute carrier family 7 member 11	-0.566694	0.048102
PMM2	5373	phosphomannomutase 2	-0.458499	0.0481056
RPS27	6232	ribosomal protein S27	-0.351806	0.0481093
CASKIN2	57513	CASK interacting protein 2	0.528248	0.0481328
CFAP298	56683	cilia and flagella associated protein 298	-0.396151	0.048148
PET100	100131801	PET100 cytochrome c oxidase chaperone	-0.541294	0.0482664
CENPJ	55835	centromere protein J	-0.684548	0.0483362
EBNA1BP2	10969	EBNA1 binding protein 2	-0.497148	0.0483495
TCEAL1	9338	transcription elongation factor A like 1	0.581126	0.0484095
TUBB6	84617	tubulin beta 6 class V	-0.478036	0.0486234
ZNF471	57573	zinc finger protein 471	1.14083	0.0486584
BMP1	649	bone morphogenetic protein 1	-0.574874	0.0486836
SLC20A1	6574	solute carrier family 20 member 1	-0.573091	0.0487073
MECP2	4204	methyl-CpG binding protein 2	0.531168	0.0487399
TUBA1C	84790	tubulin alpha 1c	-0.534996	0.0488639
PRPF31	26121	pre-mRNA processing factor 31	-0.444744	0.0489061
EME2	197342	essential meiotic structure-specific endonuclease subunit 2	-1.19557	0.0489295
RECQL5	9400	RecQ like helicase 5	0.655325	0.0489445
TMEM198B	440104	transmembrane protein 198B (pseudogene)	0.928745	0.048971
PDXDC1	23042	pyridoxal dependent decarboxylase domain containing 1	-0.347715	0.0491086
ANO3	63982	anoctamin 3	0.893126	0.0491166
DDIT4	54541	DNA damage inducible transcript 4	0.466498	0.0491566
ZNF396	252884	zinc finger protein 396	1.13153	0.0491775
LMNB2	84823	lamin B2	-0.480989	0.0491784
GNPAT	8443	glyceronephosphate O-acyltransferase	0.379922	0.0492026
HEXIM2	124790	HEXIM P-TEFb complex subunit 2	0.882741	0.0492752
BST1	683	bone marrow stromal cell antigen 1	-0.676922	0.0494167
KDM3A	55818	lysine demethylase 3A	0.579952	0.0494253
RPL35	11224	ribosomal protein L35	-0.329966	0.0494543
FUBP3	8939	far upstream element binding protein 3	-0.381846	0.0496716
MARVELD1	83742	MARVEL domain containing 1	-0.401898	0.0496995
STX2	2054	syntaxin 2	-0.446415	0.04971
DHX30	22907	DExH-box helicase 30	-0.41501	0.0497146
FARSB	10056	phenylalanyl-tRNA synthetase subunit beta	-0.545002	0.0497189
KRT19	3880	keratin 19	0.983926	0.0497292
THEMIS2	9473	thymocyte selection associated family member 2	0.869545	0.0497315
MAK16	84549	MAK16 homolog	-0.591715	0.0497586
PTBP1	5725	polypyrimidine tract binding protein 1	-0.385614	0.0498492
COPS3	8533	COP9 signalosome subunit 3	-0.508068	0.0498687
ABHD11	83451	abhydrolase domain containing 11	-0.907778	0.0498828
IFITM2	10581	interferon induced transmembrane protein 2	-0.490225	0.0498961
GLS	2744	glutaminase	-0.436371	0.0498979
RRP15	51018	ribosomal RNA processing 15 homolog	-0.605568	0.0499282
ZMYND19	116225	zinc finger MYND-type containing 19	-0.532749	0.0499693
EMG1	10436	EMG1 N1-specific pseudouridine methyltransferase	-0.589739	0.0499953
