# Supplementary material for: An organ-on-chip model of pulmonary arterial hypertension identifies a BMPR2-SOX17-prostacyclin signalling axis
Source: Commun Biol. 2022 Nov 7;5:1192. doi: 10.1038/s42003-022-04169-z (PMC9640600; doi:10.1038/s42003-022-04169-z)
Supplement: Supplementary file 17 — Supplementary Data 14 [file 42003_2022_4169_MOESM17_ESM.xlsx]

## Sheet: 20220202_CTRLnorm_BNPR2hyp_Prot
Supplementary Table XXX
	Samples were analysed by HDMSe and processed in Progenesis QI for Proteomics. Normalised protein abundances (from High 3 quantitation) are given in green, while raw values are provided in blue. Column A (Accession) corresponds to UniProt Accession numbers.
												Normalized abundance								Raw abundance
												CTRL NOM				BNPR2 HYP				CTRL NOM				BNPR2 HYP
Accession	Peptide count	Unique peptides	Confidence score	Anova (p)	q Value	Max fold change	Power	Highest mean condition	Lowest mean condition	Mass	Description	20211013_Beata_1_001	20211013_Beata_2_001	20211013_Beata_3_001	20211013_Beata_4_001	20211013_Beata_25_001	20211013_Beata_26_001	20211013_Beata_27_001	20211013_Beata_28_001	20211013_Beata_1_001	20211013_Beata_2_001	20211013_Beata_3_001	20211013_Beata_4_001	20211013_Beata_25_001	20211013_Beata_26_001	20211013_Beata_27_001	20211013_Beata_28_001
Q9H6I2	13	12	82.6091	0.621034	0.407627	1.60635	0.0727851	CTRL NOM	BNPR2 HYP	44458.8	Transcription factor SOX-17 OS=Homo sapiens OX=9606 GN=SOX17 PE=1 SV=1	1227.72	1616.76	11666.7	9375.97	2128.85	1929.26	9636.54	1175.76	6818.95	13655.8	11530.6	6424.93	21166.1	16714.1	4399.84	7279.72
Q16647	4	3	32.2217	0.347111	0.407627	1.19303	0.139128	CTRL NOM	BNPR2 HYP	57218.2	Prostacyclin synthase OS=Homo sapiens OX=9606 GN=PTGIS PE=1 SV=1	3042.54	3438.75	3963.71	5177.32	3502.21	2364.23	4545.94	2682.32	16898.7	29045.3	3917.48	3547.79	34820.9	20482.5	2075.58	16607.5
Q9UBU2	2	1	16.1843	0.0588319	0.407627	3.33483	0.497439	BNPR2 HYP	CTRL NOM	29701.4	Dickkopf-related protein 2 OS=Homo sapiens OX=9606 GN=DKK2 PE=1 SV=1	9687.52	3220.89	24376.9	4702.79	31103.1	10362.2	52689	45868.7	53805.9	27205.1	24092.5	3222.61	309244	89773.4	24056.7	283995
Q96PL2	1	1	12.6214	0.444992	0.407627	2.76967	0.106753	CTRL NOM	BNPR2 HYP	37697	Beta-tectorin OS=Homo sapiens OX=9606 GN=TECTB PE=2 SV=1	1086.38	1671.57	15788	11913.8	2242.58	1457.77	5696.24	1601.04	6033.94	14118.9	15603.9	8164.03	22296.9	12629.4	2600.78	9912.79
Q9BXK1	3	1	17.2917	0.0594337	0.407627	2.32094	0.494999	BNPR2 HYP	CTRL NOM	25886.8	Krueppel-like factor 16 OS=Homo sapiens OX=9606 GN=KLF16 PE=1 SV=1	109966	78755.8	217120	157871	352544	141942	520719	293138	610770	665207	214587	108182	3.50519e+06	1.22971e+06	237749	1.81496e+06
Q9UBE0	4	2	22.9268	0.479267	0.407627	1.28856	0.0981991	CTRL NOM	BNPR2 HYP	38906.1	SUMO-activating enzyme subunit 1 OS=Homo sapiens OX=9606 GN=SAE1 PE=1 SV=1	5753.08	7219.57	15347.2	12719.7	5301.39	7579.45	10605.4	8362.91	31953.5	60979.7	15168.2	8716.23	52709.3	65664.6	4842.19	51778.7
Q00796	8	5	51.6163	0.065453	0.407627	2.01165	0.471931	CTRL NOM	BNPR2 HYP	38951.9	Sorbitol dehydrogenase OS=Homo sapiens OX=9606 GN=SORD PE=1 SV=4	28878.4	33552.8	44873	63508.6	11110	11082.1	40651.2	22068.4	160395	283402	44349.6	43519.6	110462	96010.2	18560.5	136636
A6NHG4;P30046	2	2	16.5475	0.375327	0.407627	1.17932	0.128342	CTRL NOM	BNPR2 HYP	14423.4	D-dopachrome decarboxylase-like protein OS=Homo sapiens OX=9606 GN=DDTL PE=2 SV=1	1500.38	1703.23	2553.47	2429.32	1780.51	1609.16	2144.98	1406.96	8333.33	14386.3	2523.68	1664.71	17702.8	13941	979.354	8711.18
Q9GZT3	1	0	12.4962	0.428966	0.407627	1.4737	0.111176	CTRL NOM	BNPR2 HYP	12406.1	SRA stem-loop-interacting RNA-binding protein_ mitochondrial OS=Homo sapiens OX=9606 GN=SLIRP PE=1 SV=1	1934.42	2822.26	5626.83	7488.78	2731.88	2708.97	4888.06	1798.62	10744	23838.1	5561.19	5131.73	27161.8	23469.2	2231.78	11136.1
P00441	5	4	27.7608	0.191199	0.407627	1.40798	0.237951	CTRL NOM	BNPR2 HYP	16163.9	Superoxide dismutase [Cu-Zn] OS=Homo sapiens OX=9606 GN=SOD1 PE=1 SV=2	7738.62	7125.23	8374.79	16262.7	7707.35	6281.75	6713.87	7352.45	42981.5	60182.9	8277.1	11144.1	76630.6	54422	3065.41	45522.5
Q8N8N7	1	0	5.2924	0.006076	0.407627	2.86657	0.92842	BNPR2 HYP	CTRL NOM	38955.2	Prostaglandin reductase 2 OS=Homo sapiens OX=9606 GN=PTGR2 PE=1 SV=1	107682	73258.7	68484.3	77635.8	347554	136723	167710	285557	598084	618776	67685.4	53200.4	3.45557e+06	1.1845e+06	76572.8	1.76802e+06
Q9BRL6	6	4	29.6425	0.40378	0.407627	1.67472	0.118749	CTRL NOM	BNPR2 HYP	32401.6	Serine/arginine-rich splicing factor 8 OS=Homo sapiens OX=9606 GN=SRSF8 PE=1 SV=1	6525.33	5445.45	25821.3	16392.4	5539.28	7952.82	13214.9	5647.38	36242.6	45994.7	25520.1	11233	55074.5	68899.3	6033.63	34965.6
Q969H8	5	3	32.7211	0.219684	0.407627	1.33841	0.212479	CTRL NOM	BNPR2 HYP	18909.3	Myeloid-derived growth factor OS=Homo sapiens OX=9606 GN=MYDGF PE=1 SV=1	31950.6	40385.1	59274.7	52477.6	23032.2	36327.6	52419.6	25762.4	177458	341111	58583.3	35960.6	228999	314724	23933.7	159508
Q9UBQ5	3	2	19.2579	0.427731	0.407627	1.35713	0.111529	CTRL NOM	BNPR2 HYP	25344.9	Eukaryotic translation initiation factor 3 subunit K OS=Homo sapiens OX=9606 GN=EIF3K PE=1 SV=1	4471.82	5457.27	13961.1	9408.27	5184.57	3823.22	11190.5	4337.7	24837.2	46094.6	13798.2	6447.07	51547.8	33122.5	5109.32	26856.8
P14324	7	4	36.4274	0.0738196	0.407627	2.39084	0.443383	CTRL NOM	BNPR2 HYP	48788.8	Farnesyl pyrophosphate synthase OS=Homo sapiens OX=9606 GN=FDPS PE=1 SV=4	11464.2	13635.4	28228	42483.2	7488.89	7565.82	17434.8	7584.58	63673.6	115171	27898.7	29111.8	74458.6	65546.5	7960.34	46959.7
P20338	6	3	49.9828	0.159907	0.407627	1.90043	0.272712	CTRL NOM	BNPR2 HYP	24674.8	Ras-related protein Rab-4A OS=Homo sapiens OX=9606 GN=RAB4A PE=1 SV=3	60501	57118.9	154355	171350	36054.4	42758	116961	37502.6	336032	482452	152554	117418	358473	370434	53401.9	232197
Q16630	4	4	33.8318	0.667531	0.409326	1.08765	0.0670666	BNPR2 HYP	CTRL NOM	59381	Cleavage and polyadenylation specificity factor subunit 6 OS=Homo sapiens OX=9606 GN=CPSF6 PE=1 SV=2	23521.9	24710.4	61074.2	114492	53716.4	47448.6	108949	33299.7	130644	208716	60361.8	78456.4	534078	411071	49744	206175
Q9BYD6	3	2	23.1397	0.401688	0.407627	1.84454	0.119415	CTRL NOM	BNPR2 HYP	37136.9	39S ribosomal protein L1_ mitochondrial OS=Homo sapiens OX=9606 GN=MRPL1 PE=1 SV=2	1158.02	2305.08	6912.56	8623.9	2134.5	1798.22	5562.19	805.522	6431.81	19469.7	6831.93	5909.58	21222.4	15578.9	2539.58	4987.37
Q8N8Y2	7	4	36.4439	0.971372	0.467984	2.42679	0.0501163	CTRL NOM	BNPR2 HYP	40939.7	V-type proton ATPase subunit d 2 OS=Homo sapiens OX=9606 GN=ATP6V0D2 PE=1 SV=1	6700.52	7538.99	185608	12950.2	29773.8	8402.72	38402.1	11108.4	37215.7	63677.7	183443	8874.22	296027	72796.9	17533.6	68777.6
O00429	44	28	278.735	0.316171	0.407627	1.2647	0.152707	BNPR2 HYP	CTRL NOM	82390.5	Dynamin-1-like protein OS=Homo sapiens OX=9606 GN=DNM1L PE=1 SV=2	214699	287241	646108	899256	697047	511780	799526	580870	1.19247e+06	2.42617e+06	638571	616220	6.93042e+06	4.4338e+06	365047	3.59644e+06
Q8TEX9	5	2	26.3427	0.0224701	0.407627	2.13436	0.720951	CTRL NOM	BNPR2 HYP	120255	Importin-4 OS=Homo sapiens OX=9606 GN=IPO4 PE=1 SV=2	6964.67	5846.04	10896	6705.04	3333.15	2145.82	6175.11	2594.55	38682.8	49378.3	10768.9	4594.66	33140	18590.3	2819.42	16064.1
Q00688	11	8	68.5874	0.812008	0.433009	1.04275	0.0551449	BNPR2 HYP	CTRL NOM	25233.9	Peptidyl-prolyl cis-trans isomerase FKBP3 OS=Homo sapiens OX=9606 GN=FKBP3 PE=1 SV=1	24127.8	32048.6	15999.2	24943.2	23525.9	23413.1	34983	19348.7	134009	270697	15812.6	17092.4	233907	202839	15972.5	119797
P07948	5	2	26.9029	0.4886	0.407627	1.42547	0.0960645	BNPR2 HYP	CTRL NOM	59030.4	Tyrosine-protein kinase Lyn OS=Homo sapiens OX=9606 GN=LYN PE=1 SV=3	8157.52	7513.02	14456.2	28712.9	14764	9778.69	44432.5	14898.9	45308.1	63458.3	14287.6	19675.7	146792	84717.7	20286.9	92246
P62910	7	2	54.7004	0.462894	0.407627	1.18893	0.102139	CTRL NOM	BNPR2 HYP	15973.9	60S ribosomal protein L32 OS=Homo sapiens OX=9606 GN=RPL32 PE=1 SV=2	17266.4	19526.1	35562.9	24997.6	14474.3	15264.3	34859.9	17284	95900	164926	35148.1	17129.7	143911	132243	15916.3	107014
Q9BU89	7	3	42.2388	0.816702	0.433361	1.62904	0.0548848	CTRL NOM	BNPR2 HYP	33303.5	Deoxyhypusine hydroxylase OS=Homo sapiens OX=9606 GN=DOHH PE=1 SV=1	20400.3	19655.2	199029	370912	43474.3	33901.8	265995	31081	113307	166017	196707	254169	432245	293708	121448	192437
P42766	5	4	46.4854	0.27949	0.407627	2.26055	0.171765	CTRL NOM	BNPR2 HYP	14551.5	60S ribosomal protein L35 OS=Homo sapiens OX=9606 GN=RPL35 PE=1 SV=2	18981.3	26040.3	121975	96014	26326.8	19733.8	53675.5	16611.9	105425	219948	120552	65794.1	261756	170964	24507.1	102852
P63172	1	1	6.1352	0.343125	0.407627	1.24507	0.140767	BNPR2 HYP	CTRL NOM	12680.2	Dynein light chain Tctex-type 1 OS=Homo sapiens OX=9606 GN=DYNLT1 PE=1 SV=1	667.038	212.602	2696.12	263.117	1002.82	707.731	2212.7	856.417	3704.83	1795.73	2664.67	180.302	9970.55	6131.43	1010.27	5302.49
Q9UJ72	2	1	10.5971	0.29256	0.407627	2.27573	0.164555	CTRL NOM	BNPR2 HYP	37848	Annexin A10 OS=Homo sapiens OX=9606 GN=ANXA10 PE=1 SV=3	1121.47	2510.07	9211.47	16376.1	607.076	1120.72	9943.69	1167.97	6228.79	21201.2	9104.02	11221.8	6035.88	9709.36	4540.07	7231.43
P08579	10	8	68.9652	0.240025	0.407627	1.44361	0.196983	CTRL NOM	BNPR2 HYP	25486.4	U2 small nuclear ribonucleoprotein B'' OS=Homo sapiens OX=9606 GN=SNRPB2 PE=1 SV=1	25948.8	31450.2	55582.8	56019.7	17923	17753.1	62681.1	18711.4	144124	265643	54934.4	38387.8	178200	153804	28618.8	115851
O15372	7	3	45.1264	0.157589	0.407627	1.85144	0.275646	CTRL NOM	BNPR2 HYP	40101.5	Eukaryotic translation initiation factor 3 subunit H OS=Homo sapiens OX=9606 GN=EIF3H PE=1 SV=1	17282.9	25767.9	59117.1	44680.6	16373.8	13307	39430.8	10204.1	95991.6	217647	58427.5	30617.7	162797	115286	18003.3	63178.6
O76070	4	4	22.313	0.163317	0.407627	2.86368	0.268498	CTRL NOM	BNPR2 HYP	13330.8	Gamma-synuclein OS=Homo sapiens OX=9606 GN=SNCG PE=1 SV=2	1966.79	2020.62	11321	10498.5	871.731	1611.17	5515.73	1013.17	10923.8	17067.1	11189	7194.16	8667.22	13958.4	2518.36	6273.01
Q9UBQ0	8	5	48.1256	0.792414	0.428328	1.17005	0.0563103	CTRL NOM	BNPR2 HYP	20676.8	Vacuolar protein sorting-associated protein 29 OS=Homo sapiens OX=9606 GN=VPS29 PE=1 SV=1	17145	23448.1	110792	288013	16834	30722.7	297659	30322.8	95225.7	198053	109500	197362	167373	266167	135905	187743
Q16718	5	4	34.7133	0.345137	0.407627	1.57414	0.139936	CTRL NOM	BNPR2 HYP	13515.7	NADH dehydrogenase [ubiquinone] 1 alpha subcomplex subunit 5 OS=Homo sapiens OX=9606 GN=NDUFA5 PE=1 SV=3	11022.7	11678.4	31090.7	35480.5	14417.5	10521.3	24031.5	7741.53	61221.9	98640.7	30728	24313.2	143347	91151.1	10972.3	47931.5
Q5T7P8	7	4	35.2031	0.724227	0.415565	1.33969	0.061424	CTRL NOM	BNPR2 HYP	58009.4	Synaptotagmin-6 OS=Homo sapiens OX=9606 GN=SYT6 PE=1 SV=3	12729.2	11111.5	49756.1	66107.7	13479.9	16051.3	59229.7	15520	70699.8	93852.8	49175.7	45300.7	134024	139061	27043	96091.7
P23284	36	24	216.377	0.354189	0.407627	1.98574	0.13629	CTRL NOM	BNPR2 HYP	23799.6	Peptidyl-prolyl cis-trans isomerase B OS=Homo sapiens OX=9606 GN=PPIB PE=1 SV=2	114730	168258	363403	822358	174987	97931.6	340871	125860	637228	1.42118e+06	359164	563525	1.73982e+06	848430	155634	779257
Q9H115	2	1	16.991	0.190702	0.407627	2.75263	0.238441	CTRL NOM	BNPR2 HYP	33899.2	Beta-soluble NSF attachment protein OS=Homo sapiens OX=9606 GN=NAPB PE=1 SV=2	162102	185419	825145	1.10467e+06	83848.3	134104	482969	126410	900340	1.56614e+06	815520	756983	833665	1.16181e+06	220513	782664
Q15631	5	5	28.2198	0.331434	0.407627	1.65086	0.145756	CTRL NOM	BNPR2 HYP	26297	Translin OS=Homo sapiens OX=9606 GN=TSN PE=1 SV=1	4980.89	6814.43	21896.7	15914.7	6144.12	4621.28	15775	3508.49	27664.6	57557.7	21641.3	10905.6	61088.2	40036.5	7202.54	21722.7
Q86W42	2	2	11.7813	0.37947	0.407627	3.22322	0.12687	CTRL NOM	BNPR2 HYP	38105.3	THO complex subunit 6 homolog OS=Homo sapiens OX=9606 GN=THOC6 PE=1 SV=1	106.773	811.738	3546.76	2202.97	748.79	364.383	882.988	72.6577	593.034	6856.3	3505.39	1509.6	7444.87	3156.83	403.153	449.858
Q9P2M1	3	1	26.2845	0.123772	0.407627	2.32716	0.326046	CTRL NOM	BNPR2 HYP	40179.7	LRP2-binding protein OS=Homo sapiens OX=9606 GN=LRP2BP PE=1 SV=2	23987.6	18325.7	63398	74643.6	12912.5	13951.2	41056.4	9580.11	133230	154787	62658.5	51150	128383	120866	18745.5	59315
O15143	11	5	68.3165	0.172853	0.407627	1.57859	0.257306	CTRL NOM	BNPR2 HYP	41748.2	Actin-related protein 2/3 complex subunit 1B OS=Homo sapiens OX=9606 GN=ARPC1B PE=1 SV=3	20094	24716.9	47229.7	41010.4	16525.4	15857.4	39701.2	12200.4	111605	208770	46678.7	28102.6	164304	137381	18126.7	75538.5
Q8NEZ2	3	0	21.6864	0.470621	0.407627	1.3618	0.100248	CTRL NOM	BNPR2 HYP	44485.6	Vacuolar protein sorting-associated protein 37A OS=Homo sapiens OX=9606 GN=VPS37A PE=1 SV=1	6110.86	8408.32	15824.8	21556.6	6281.93	7176.75	17853.7	6799.43	33940.6	71020.4	15640.2	14771.8	62458.3	62175.8	8151.61	42098.5
P08631	8	3	37.904	0.603183	0.407627	1.18793	0.0752747	CTRL NOM	BNPR2 HYP	60113.2	Tyrosine-protein kinase HCK OS=Homo sapiens OX=9606 GN=HCK PE=1 SV=5	4938.03	5985.16	11549.9	14649.2	4808.48	6135.54	15648.5	4657.19	27426.6	50553.3	11415.2	10038.5	47808.5	53155.3	7144.76	28834.9
O75251	3	1	18.4253	0.748531	0.418493	1.5555	0.0594047	CTRL NOM	BNPR2 HYP	23848.7	NADH dehydrogenase [ubiquinone] iron-sulfur protein 7_ mitochondrial OS=Homo sapiens OX=9606 GN=NDUFS7 PE=1 SV=3	7537.29	6743.06	95557.3	101934	13690.8	11609.1	102292	8551.63	41863.2	56954.9	94442.6	69850.6	136122	100575	46704.3	52947.2
O60784	2	1	13.313	0.126745	0.407627	1.77776	0.320945	CTRL NOM	BNPR2 HYP	54103.7	Target of Myb protein 1 OS=Homo sapiens OX=9606 GN=TOM1 PE=1 SV=2	6029.72	5585.87	11026.5	12830.8	2568.86	3026.52	11710.8	2647.43	33490	47180.7	10897.8	8792.36	25541	26220.3	5346.91	16391.5
P51858	8	7	43.8063	0.120282	0.407627	1.39041	0.332233	CTRL NOM	BNPR2 HYP	26902.4	Hepatoma-derived growth factor OS=Homo sapiens OX=9606 GN=HDGF PE=1 SV=1	13698.8	17309.1	17747.4	20635.3	9130.67	10052.3	20839.1	9884.61	76085	146200	17540.3	14140.5	90782	87088.2	9514.67	61200.3
P01213	4	2	20.8759	0.662811	0.409326	1.56527	0.0675996	CTRL NOM	BNPR2 HYP	28784.4	Proenkephalin-B OS=Homo sapiens OX=9606 GN=PDYN PE=1 SV=1	6787.62	9847.6	92446.5	106963	9008.61	13743.7	106224	9047.38	37699.5	83177.3	91368.1	73296.8	89568.5	119069	48499.8	56016.6
P46778	11	6	72.7008	0.870579	0.442431	1.03118	0.0524046	CTRL NOM	BNPR2 HYP	18621.9	60S ribosomal protein L21 OS=Homo sapiens OX=9606 GN=RPL21 PE=1 SV=2	153474	173899	180504	282530	155399	153648	276355	181104	852416	1.46883e+06	178399	193606	1.54507e+06	1.33113e+06	126178	1.1213e+06
Q9BYG8	2	1	11.1446	0.976126	0.469303	1.24286	0.0500809	CTRL NOM	BNPR2 HYP	57976.9	Gasdermin-C OS=Homo sapiens OX=9606 GN=GSDMC PE=1 SV=3	1481.18	2420.52	52769.5	55751.9	3365.57	6857.83	74982.1	5249.49	8226.67	20444.8	52153.9	38204.3	33462.4	59412.8	34235.2	32502.1
Q86VF5	4	3	21.1445	0.107709	0.407627	1.83582	0.356501	CTRL NOM	BNPR2 HYP	39186.4	2-acylglycerol O-acyltransferase 3 OS=Homo sapiens OX=9606 GN=MOGAT3 PE=1 SV=1	20572.8	16849.7	38145.7	30341.6	10316.4	8075.68	33579	5719.72	114265	142320	37700.7	20791.8	102572	69963.6	15331.4	35413.5
P63167	8	3	69.3932	0.842148	0.43669	1.47771	0.0535991	CTRL NOM	BNPR2 HYP	10537	Dynein light chain 1_ cytoplasmic OS=Homo sapiens OX=9606 GN=DYNLL1 PE=1 SV=1	14055.8	14196.4	13223.8	74107.4	17327.2	19646.2	25591.8	15652.6	78068	119909	13069.6	50782.5	172277	170205	11684.7	96912.5
Q58FF3	7	4	48.5415	0.485158	0.407627	1.4152	0.0968426	CTRL NOM	BNPR2 HYP	46372.3	Putative endoplasmin-like protein OS=Homo sapiens OX=9606 GN=HSP90B2P PE=5 SV=1	35000	36999.5	123696	124923	32531.6	34993.4	126819	32209.1	194395	312515	122253	85604.5	323447	303165	57903	199422
Q86WI0	1	0	5.4459	0.745068	0.417759	1.02195	0.0596787	CTRL NOM	BNPR2 HYP	24575.5	LHFPL tetraspan subfamily member 1 protein OS=Homo sapiens OX=9606 GN=LHFPL1 PE=1 SV=1	110.896	369.259	50275.6	19522.6	795.688	314.394	67507.6	151.478	615.932	3118.93	49689.2	13377.9	7911.16	2723.75	30822.5	937.875
Q96PK6	40	26	258.897	0.669466	0.409326	1.34732	0.066851	CTRL NOM	BNPR2 HYP	69662.8	RNA-binding protein 14 OS=Homo sapiens OX=9606 GN=RBM14 PE=1 SV=2	219662	224631	834808	992872	273051	247774	895779	269687	1.22004e+06	1.89733e+06	825070	680371	2.71482e+06	2.14659e+06	408993	1.66976e+06
P10321	8	2	63.7996	0.329327	0.407627	1.41263	0.146686	CTRL NOM	BNPR2 HYP	41161.8	HLA class I histocompatibility antigen_ C alpha chain OS=Homo sapiens OX=9606 GN=HLA-C PE=1 SV=3	64059.4	85820.5	113850	189581	47136.9	72346	130283	71132.3	355796	724879	112522	129912	468661	626770	59484.5	440414
P50914	12	7	74.9564	0.387482	0.407627	1.45241	0.124098	CTRL NOM	BNPR2 HYP	23545.9	60S ribosomal protein L14 OS=Homo sapiens OX=9606 GN=RPL14 PE=1 SV=4	61692.2	65615.4	187318	174811	52261.9	52131.5	175042	57547.3	342648	554217	185133	119790	519617	451641	79920.2	356302
Q13247	3	2	22.9137	0.471885	0.407627	1.63129	0.0999441	CTRL NOM	BNPR2 HYP	39700.9	Serine/arginine-rich splicing factor 6 OS=Homo sapiens OX=9606 GN=SRSF6 PE=1 SV=2	4105.52	5777.58	23610.1	28310	5967.4	4452.17	24205.6	3261.01	22802.7	48800	23334.7	19399.6	59331.1	38571.4	11051.7	20190.5
P19440	3	1	16.961	0.421178	0.407627	1.3469	0.113434	CTRL NOM	BNPR2 HYP	61752.5	Glutathione hydrolase 1 proenzyme OS=Homo sapiens OX=9606 GN=GGT1 PE=1 SV=2	2445.62	4352.83	3987.15	9716.34	2011.39	1773.82	8790.13	2646.23	13583.4	36765.9	3940.64	6658.18	19998.3	15367.5	4013.39	16384.1
P52292	24	15	163.798	0.610886	0.407627	1.45899	0.0741792	CTRL NOM	BNPR2 HYP	58204.2	Importin subunit alpha-1 OS=Homo sapiens OX=9606 GN=KPNA2 PE=1 SV=1	63607.9	66153.2	317591	203732	73713.6	95226.6	213159	64156.4	353288	558760	313886	139608	732900	824996	97323.9	397223
O15400	3	2	15.9181	0.954003	0.463226	1.51101	0.0503005	CTRL NOM	BNPR2 HYP	29929.6	Syntaxin-7 OS=Homo sapiens OX=9606 GN=STX7 PE=1 SV=4	464.625	440.839	10903.2	6180.56	1552.11	1265.16	8433.65	654.511	2580.6	3723.52	10776	4235.26	15431.9	10960.7	3850.62	4052.39
P62851	10	6	65.381	0.939697	0.460533	1.11729	0.050517	CTRL NOM	BNPR2 HYP	13799.2	40S ribosomal protein S25 OS=Homo sapiens OX=9606 GN=RPS25 PE=1 SV=1	163152	169410	614148	699618	242060	220505	760524	250411	906171	1.43091e+06	606984	479417	2.40669e+06	1.91035e+06	347239	1.55042e+06
O75695	2	0	10.5252	0.516793	0.407627	1.2434	0.0900687	BNPR2 HYP	CTRL NOM	40496.5	Protein XRP2 OS=Homo sapiens OX=9606 GN=RP2 PE=1 SV=4	22280.7	51677.8	278797	544412	155478	129921	703991	126150	123750	436494	275545	373062	1.54585e+06	1.12557e+06	321427	781057
P23297	3	0	16.9567	0.00398921	0.407627	3.02099	0.961839	CTRL NOM	BNPR2 HYP	10602.9	Protein S100-A1 OS=Homo sapiens OX=9606 GN=S100A1 PE=1 SV=2	10346.3	10156.5	15678.8	11986.1	2560.3	2439.15	6836.63	4108.25	57465.1	85786.5	15495.9	8213.57	25455.9	21131.6	3121.46	25436.2
Q9NR33	3	2	15.7185	0.468009	0.407627	1.36775	0.100881	CTRL NOM	BNPR2 HYP	12322.9	DNA polymerase epsilon subunit 4 OS=Homo sapiens OX=9606 GN=POLE4 PE=1 SV=2	901.07	1570.24	5070.32	10656.1	479.305	1036.54	10869.9	919.08	5004.68	13263	5011.17	7302.15	4765.51	8980.06	4962.98	5690.46
Q9BRA2	10	10	72.0788	0.557739	0.407627	1.49714	0.0824448	CTRL NOM	BNPR2 HYP	14226	Thioredoxin domain-containing protein 17 OS=Homo sapiens OX=9606 GN=TXNDC17 PE=1 SV=1	33701.5	33485.5	133690	333191	25918.2	28179.2	265976	36653	187183	282834	132131	228321	257693	244131	121439	226936
Q9H6T0	7	4	50.6475	0.226489	0.407627	2.42413	0.207073	CTRL NOM	BNPR2 HYP	79256.6	Epithelial splicing regulatory protein 2 OS=Homo sapiens OX=9606 GN=ESRP2 PE=1 SV=1	5301.97	8062.45	38844.9	29623	4856.58	5150.67	20702	3048.13	29448	68099	38391.8	20299.3	48286.7	44622.8	9452.11	18872.4
P61353	16	12	89.4279	0.476704	0.407627	1.40032	0.0987992	CTRL NOM	BNPR2 HYP	15797.8	60S ribosomal protein L27 OS=Homo sapiens OX=9606 GN=RPL27 PE=1 SV=2	93392.1	98102.7	310805	294236	86955.7	88218.3	301611	92037.5	518714	828619	307180	201627	864561	764280	137709	569848
P0DN76;Q01081	4	3	23.4103	0.3129	0.407627	1.82422	0.154265	CTRL NOM	BNPR2 HYP	28385.3	Splicing factor U2AF 35 kDa subunit-like protein OS=Homo sapiens OX=9606 GN=U2AF1L5 PE=1 SV=1	6848.32	8468.55	35747.1	26275.8	5995.71	6741.68	25004.5	4654.16	38036.6	71529.2	35330.1	18005.6	59612.5	58406.6	11416.5	28816.1
Q96I13	2	2	17.216	0.746762	0.417759	1.67503	0.0595441	CTRL NOM	BNPR2 HYP	47958.8	Protein ABHD8 OS=Homo sapiens OX=9606 GN=ABHD8 PE=1 SV=1	7133.65	10831	100391	182916	10549.7	16368.4	137285	15657.3	39621.4	91483.6	99219.8	125344	104890	141807	62681.2	96941.5
Q9P0M6	6	6	30.4015	0.252756	0.407627	1.83068	0.188216	CTRL NOM	BNPR2 HYP	40286.4	Core histone macro-H2A.2 OS=Homo sapiens OX=9606 GN=MACROH2A2 PE=1 SV=3	3861.16	4218.37	11629.6	16832.6	3102.07	2561.53	12114.4	2182.76	21445.5	35630.3	11494	11534.6	30842.4	22191.8	5531.18	13514.5
Q8IYA7	3	2	14.0341	0.21509	0.407627	2.11872	0.216264	CTRL NOM	BNPR2 HYP	39445.3	Homeobox protein Mohawk OS=Homo sapiens OX=9606 GN=MKX PE=2 SV=2	221.074	463.317	1083.47	1340.14	206.835	253.263	881.896	124.929	1227.88	3913.38	1070.83	918.34	2056.46	2194.15	402.655	773.492
Q9Y6H1;Q5T1J5	5	2	37.5994	0.121099	0.407627	2.24044	0.330764	CTRL NOM	BNPR2 HYP	15740.7	Coiled-coil-helix-coiled-coil-helix domain-containing protein 2 OS=Homo sapiens OX=9606 GN=CHCHD2 PE=1 SV=1	43251.7	31467.4	65052.8	134351	10852.4	15832.6	73355.5	22311.9	240226	265788	64293.9	92065.1	107900	137166	33492.6	138144
O43809	27	19	203.636	0.641916	0.407627	1.50739	0.0700854	CTRL NOM	BNPR2 HYP	26284.3	Cleavage and polyadenylation specificity factor subunit 5 OS=Homo sapiens OX=9606 GN=NUDT21 PE=1 SV=1	58674.3	84268.1	405291	373401	90685.6	91296.3	351951	77477.8	325886	711766	400563	255875	901645	790945	160693	479702
Q9HBV2	2	0	10.4777	0.620638	0.407627	2.12885	0.0728386	CTRL NOM	BNPR2 HYP	32713.7	Sperm acrosome membrane-associated protein 1 OS=Homo sapiens OX=9606 GN=SPACA1 PE=1 SV=1	2606.52	2258.53	49466.6	31136.7	4799.74	3722.97	29421.6	2203.43	14477	19076.6	48889.6	21336.6	47721.6	32253.9	13433.3	13642.5
Q9UHD8	26	18	165.476	0.608201	0.407627	1.66793	0.0745573	CTRL NOM	BNPR2 HYP	65686.7	Septin-9 OS=Homo sapiens OX=9606 GN=SEPTIN9 PE=1 SV=2	32620.8	32959.6	314120	278744	43756.9	41328.7	276633	33049.9	181181	278392	310455	191011	435055	358052	126305	204628
Q16543	24	9	167.878	0.420413	0.407627	1.73774	0.113659	CTRL NOM	BNPR2 HYP	44981.6	Hsp90 co-chaperone Cdc37 OS=Homo sapiens OX=9606 GN=CDC37 PE=1 SV=1	60876.5	77028.4	307854	375937	62463.8	65265.6	288814	56308.5	338117	650616	304262	257613	621049	565428	131866	348633
Q9UBS4	4	2	22.6226	0.541519	0.407627	1.45619	0.0853223	CTRL NOM	BNPR2 HYP	40799.1	DnaJ homolog subfamily B member 11 OS=Homo sapiens OX=9606 GN=DNAJB11 PE=1 SV=1	3306.75	5176.35	27855.2	59431.3	2544.06	4546.68	55179.4	3497.11	18366.2	43721.7	27530.3	40725.6	25294.5	39390.2	25193.7	21652.2
Q15424	11	5	68.9158	0.735252	0.416654	1.54186	0.0604799	CTRL NOM	BNPR2 HYP	103098	Scaffold attachment factor B1 OS=Homo sapiens OX=9606 GN=SAFB PE=1 SV=4	14939.2	21727.8	127166	170226	26250.2	27113.6	138387	24909.3	82974.7	183523	125683	116648	260993	234899	63184.7	154225
O15116	2	2	11.7575	0.256436	0.407627	2.12168	0.185802	CTRL NOM	BNPR2 HYP	15179.4	U6 snRNA-associated Sm-like protein LSm1 OS=Homo sapiens OX=9606 GN=LSM1 PE=1 SV=1	3635.8	5086.56	20503.6	27975	2437	1860.99	19732.1	2930.18	20193.8	42963.4	20264.4	19170.1	24229.9	16122.7	9009.26	18142.1
P60900	23	16	153.264	0.458133	0.407627	1.4467	0.103334	CTRL NOM	BNPR2 HYP	27855.7	Proteasome subunit alpha type-6 OS=Homo sapiens OX=9606 GN=PSMA6 PE=1 SV=1	59750.2	82526.9	197482	255035	59281.8	62801.5	219476	69579.5	331862	697059	195179	174764	589411	544081	100208	430800
P0C875	3	2	20.4556	0.917641	0.45474	1.15422	0.0509666	CTRL NOM	BNPR2 HYP	38469	Protein FAM228B OS=Homo sapiens OX=9606 GN=FAM228B PE=2 SV=2	81511.2	117339	491755	811506	141055	150495	854664	155194	452726	991099	486018	556089	1.40245e+06	1.30382e+06	390221	960881
Q8WVJ2	1	0	6.5891	0.730258	0.415565	1.49846	0.0609017	CTRL NOM	BNPR2 HYP	17847	NudC domain-containing protein 2 OS=Homo sapiens OX=9606 GN=NUDCD2 PE=1 SV=1	2552.9	2038.18	29755.5	32208.6	2799.85	3485.73	34403.1	3726.99	14179.2	17215.4	29408.4	22071.1	27837.6	30198.6	15707.7	23075.6
E2RYF7	4	1	21.3145	0.577448	0.407627	1.40403	0.0791807	CTRL NOM	BNPR2 HYP	26339.2	Protein PBMUCL2 OS=Homo sapiens OX=9606 GN=HCG22 PE=2 SV=1	18143.1	15994.9	137606	320016	8667.29	17565.1	302017	22000.6	100770	135100	136001	219293	86174.9	152176	137894	136216
Q53GQ0	7	3	39.9697	0.601263	0.407627	1.78064	0.075553	CTRL NOM	BNPR2 HYP	34438.3	Very-long-chain 3-oxoacyl-CoA reductase OS=Homo sapiens OX=9606 GN=HSD17B12 PE=1 SV=2	1872.85	4255.36	28557.8	17958.6	3687.45	3766.2	19324.3	2787.08	10402.1	35942.7	28224.7	12306.2	36662.6	32628.4	8823.08	17256.1
Q13401	2	0	16.4556	0.822369	0.433896	1.44951	0.0545803	CTRL NOM	BNPR2 HYP	18886.9	Putative postmeiotic segregation increased 2-like protein 3 OS=Homo sapiens OX=9606 GN=PMS2P3 PE=5 SV=2	16280.7	16451.2	97162.1	176386	21000.9	31062.5	132795	26441.1	90425.4	138954	96028.7	120869	208802	269110	60631.2	163709
Q9P0J0	3	3	16.855	0.315803	0.407627	3.30355	0.152881	BNPR2 HYP	CTRL NOM	16698.4	NADH dehydrogenase [ubiquinone] 1 alpha subcomplex subunit 13 OS=Homo sapiens OX=9606 GN=NDUFA13 PE=1 SV=3	6116	11853	2724.83	257.185	28222.4	18516.3	798.974	21675	33969.2	100116	2693.04	176.237	280602	160416	364.795	134200
Q8N5I9	2	0	10.6585	0.365422	0.407627	1.806	0.131972	CTRL NOM	BNPR2 HYP	20180.4	NOP protein chaperone 1 OS=Homo sapiens OX=9606 GN=NOPCHAP1 PE=1 SV=2	7149.88	8772.29	1631.37	2925.23	2810.47	3090.94	2323.15	3114.72	39711.5	74094.7	1612.34	2004.53	27943.2	26778.3	1060.7	19284.7
Q9NQW7	15	7	84.3345	0.580874	0.407627	1.56589	0.0786382	CTRL NOM	BNPR2 HYP	70602.3	Xaa-Pro aminopeptidase 1 OS=Homo sapiens OX=9606 GN=XPNPEP1 PE=1 SV=3	26673.8	26747	184694	217343	30644.2	28904.6	204664	26649.8	148150	225917	182539	148935	304681	250415	93445	165002
Q504T8	1	0	5.6664	0.23218	0.407627	2.18241	0.202728	CTRL NOM	BNPR2 HYP	49840	Midnolin OS=Homo sapiens OX=9606 GN=MIDN PE=1 SV=2	1270.6	1549.86	5025.08	9516.02	693.091	782.712	5785.18	694.219	7057.11	13090.8	4966.46	6520.9	6891.08	6781.02	2641.39	4298.24
O43790;Q14533;P78385	4	4	20.55	0.330103	0.407627	2.55619	0.146342	CTRL NOM	BNPR2 HYP	55154.5	Keratin_ type II cuticular Hb6 OS=Homo sapiens OX=9606 GN=KRT86 PE=1 SV=1	206.507	516.773	11662.2	9804.23	110.402	223.872	8212.98	133.533	1146.97	4364.9	11526.2	6718.4	1097.68	1939.52	3749.87	826.769
Q9UJW2	5	5	25.444	0.592628	0.407627	1.04947	0.07683	CTRL NOM	BNPR2 HYP	55973.2	Tubulointerstitial nephritis antigen OS=Homo sapiens OX=9606 GN=TINAG PE=2 SV=3	1202.03	1193.72	812.118	1169.39	1859.52	834.295	313.83	1163.26	6676.23	10082.7	802.645	801.33	18488.4	7227.92	143.288	7202.27
O15460	12	4	76.4481	0.672547	0.40949	1.4132	0.0665112	CTRL NOM	BNPR2 HYP	61301.2	Prolyl 4-hydroxylase subunit alpha-2 OS=Homo sapiens OX=9606 GN=P4HA2 PE=1 SV=1	4377.8	6263.51	38988.4	34001.2	6858.64	6221.29	40364.3	5734.02	24314.9	52904.4	38533.5	23299.5	68192.3	53898.1	18429.5	35502.1
Q07666	19	13	125.589	0.301002	0.407627	1.76896	0.160155	CTRL NOM	BNPR2 HYP	48341.5	KH domain-containing_ RNA-binding_ signal transduction-associated protein 1 OS=Homo sapiens OX=9606 GN=KHDRBS1 PE=1 SV=1	97045	102791	309915	398167	76943.7	83364.3	270304	82637.7	539002	868221	306299	272846	765016	722227	123415	511650
Q96HE7	16	13	97.9124	0.53055	0.407627	1.22131	0.0873723	CTRL NOM	BNPR2 HYP	55248.1	ERO1-like protein alpha OS=Homo sapiens OX=9606 GN=ERO1A PE=1 SV=2	76451.1	95599	304034	104445	62494.4	60148.9	300430	52259.2	424621	807472	300488	71571.7	621353	521100	137170	323561
P82979	13	6	69.5528	0.449626	0.407627	1.52817	0.105526	CTRL NOM	BNPR2 HYP	23727.9	SAP domain-containing ribonucleoprotein OS=Homo sapiens OX=9606 GN=SARNP PE=1 SV=3	18100.2	23112.9	66440.1	80356.8	21440.7	20888.1	64515.4	16185.6	100531	195222	65665.1	55064.9	213175	180964	29456.4	100213
P36871	5	4	30.2983	0.351228	0.407627	4.02404	0.137466	CTRL NOM	BNPR2 HYP	61734.4	Phosphoglucomutase-1 OS=Homo sapiens OX=9606 GN=PGM1 PE=1 SV=3	349.95	754.483	12897.8	18465.1	486.557	399.714	6850.19	331.898	1943.67	6372.7	12747.4	12653.3	4837.61	3462.93	3127.65	2054.94
O14737	3	1	24.0715	0.484236	0.407627	1.53798	0.0970528	CTRL NOM	BNPR2 HYP	14285.1	Programmed cell death protein 5 OS=Homo sapiens OX=9606 GN=PDCD5 PE=1 SV=3	11118.1	18808.1	47701.9	54581.1	24490.9	8526.33	36220.1	16725.7	61751.7	158861	47145.4	37402	243502	73867.9	16537.3	103556
Q9H0C2	7	4	45.2274	0.538698	0.407627	1.6308	0.0858413	CTRL NOM	BNPR2 HYP	35307.1	ADP/ATP translocase 4 OS=Homo sapiens OX=9606 GN=SLC25A31 PE=1 SV=1	14180	19527.2	87595.9	83868	22203.7	21435.1	68920.7	13250.4	78757.7	164936	86574	57471	220761	185703	31467.7	82039.3
Q9UHV9	11	7	88.5839	0.275321	0.407627	1.84781	0.174172	CTRL NOM	BNPR2 HYP	16704.9	Prefoldin subunit 2 OS=Homo sapiens OX=9606 GN=PFDN2 PE=1 SV=1	64117.5	76342.3	211794	303128	53463.7	48704.4	201194	51318.4	356118	644821	209324	207720	531565	421950	91861	317736
Q8IVN8	2	1	15.4161	0.723741	0.415565	1.70331	0.0614667	CTRL NOM	BNPR2 HYP	31036.2	Somatomedin-B and thrombospondin type-1 domain-containing protein OS=Homo sapiens OX=9606 GN=SBSPON PE=1 SV=2	1157.7	2812.64	14811.6	44519.8	2978.27	1730.34	29386.6	3068.64	6430.06	23756.8	14638.8	30507.4	29611.5	14990.8	13417.3	18999.4
P24752	34	21	284.428	0.27864	0.407627	2.15146	0.172251	CTRL NOM	BNPR2 HYP	45484.8	Acetyl-CoA acetyltransferase_ mitochondrial OS=Homo sapiens OX=9606 GN=ACAT1 PE=1 SV=1	135796	152911	433035	925327	109814	105202	452628	97914.9	754232	1.29155e+06	427983	634086	1.09183e+06	911420	206660	606238
Q8TD55	3	2	17.0302	0.750797	0.418809	1.41285	0.0592278	CTRL NOM	BNPR2 HYP	53692.2	Pleckstrin homology domain-containing family O member 2 OS=Homo sapiens OX=9606 GN=PLEKHO2 PE=1 SV=1	5211.99	5202.64	78858	117550	7095.48	8375.88	122852	8062.68	28948.2	43943.8	77938.1	80551.8	70547.1	72564.4	56091.7	49919.9
P35916	5	2	27.9661	0.160996	0.407627	1.19409	0.271354	CTRL NOM	BNPR2 HYP	154868	Vascular endothelial growth factor receptor 3 OS=Homo sapiens OX=9606 GN=FLT4 PE=1 SV=3	12322.4	10001.1	9889.94	8065.73	9056.23	9437.99	7078.43	8159.47	68440.6	84474.1	9774.57	5527.08	90041.9	81766	3231.86	50519.2
P17081	2	2	22.0045	0.563348	0.407627	2.78084	0.0814906	CTRL NOM	BNPR2 HYP	23229.8	Rho-related GTP-binding protein RhoQ OS=Homo sapiens OX=9606 GN=RHOQ PE=1 SV=2	27990.2	9372.82	3.45887e+06	66876.8	499825	80088.2	625537	75861	155462	79167	3.41853e+06	45827.7	4.96953e+06	693844	285607	469691
Q8WWY3	10	4	53.6422	0.206716	0.407627	2.20641	0.223466	CTRL NOM	BNPR2 HYP	55684.3	U4/U6 small nuclear ribonucleoprotein Prp31 OS=Homo sapiens OX=9606 GN=PRPF31 PE=1 SV=2	75231.5	68306.7	397260	410443	27701.4	37225.9	337142	29057.2	417847	576949	392626	281258	275423	322506	153932	179907
Q96NT0	2	1	10.1562	0.134097	0.407627	1.83262	0.308953	CTRL NOM	BNPR2 HYP	19817.6	Coiled-coil domain-containing protein 115 OS=Homo sapiens OX=9606 GN=CCDC115 PE=1 SV=1	313.243	242.025	1447.67	1436.88	0	155.594	1721.4	0	1739.8	2044.25	1430.78	984.631	0	1347.99	785.954	0
Q92747	4	3	27.8958	0.248897	0.407627	1.73281	0.190804	CTRL NOM	BNPR2 HYP	42139.6	Actin-related protein 2/3 complex subunit 1A OS=Homo sapiens OX=9606 GN=ARPC1A PE=1 SV=2	6747.65	3796.15	17029.9	13757.9	3658.23	3176.67	14795.4	2222.05	37477.5	32064	16831.2	9427.69	36372.1	27521.1	6755.26	13757.8
Q05682	36	23	244.087	0.746276	0.417759	1.19307	0.0595826	CTRL NOM	BNPR2 HYP	93288.2	Caldesmon OS=Homo sapiens OX=9606 GN=CALD1 PE=1 SV=3	134824	117659	586284	648513	136374	158903	802894	148426	748831	993803	579445	444397	1.3559e+06	1.37665e+06	366584	918976
P49675	3	1	20.8982	0.460038	0.407627	1.82681	0.102853	CTRL NOM	BNPR2 HYP	32199.1	Steroidogenic acute regulatory protein_ mitochondrial OS=Homo sapiens OX=9606 GN=STAR PE=1 SV=2	7325.89	10686.3	31947.3	56022.2	8181.59	9853.33	30032.6	9947.07	40689.1	90261.1	31574.6	38389.5	81345.8	85364.3	13712.3	61587.1
Q96GM5	4	4	19.9295	0.42988	0.407627	1.70214	0.110916	CTRL NOM	BNPR2 HYP	58517.8	SWI/SNF-related matrix-associated actin-dependent regulator of chromatin subfamily D member 1 OS=Homo sapiens OX=9606 GN=SMARCD1 PE=1 SV=2	1401.23	2388.61	11506.8	15592	1544.07	1363.67	14000.6	1238.66	7782.64	20175.3	11372.6	10684.5	15352	11814.2	6392.37	7669.13
P61006	7	1	43.4168	0.312105	0.407627	1.78542	0.154648	CTRL NOM	BNPR2 HYP	23839.3	Ras-related protein Rab-8A OS=Homo sapiens OX=9606 GN=RAB8A PE=1 SV=1	19229.4	31162.4	93972.8	84895.9	19752.2	20474.3	69393.7	18786.6	106803	263211	92876.6	58175.4	196387	177379	31683.7	116317
P17812	15	8	87.0834	0.615583	0.407627	1.44784	0.0735271	CTRL NOM	BNPR2 HYP	67374.8	CTP synthase 1 OS=Homo sapiens OX=9606 GN=CTPS1 PE=1 SV=2	34645.3	34738.9	162787	174846	34370.3	46400.4	161282	39066.5	192425	293420	160888	119814	341728	401990	73638	241880
Q9UKU7	2	0	16.5849	0.411181	0.407627	1.76323	0.11644	CTRL NOM	BNPR2 HYP	45925.3	Isobutyryl-CoA dehydrogenase_ mitochondrial OS=Homo sapiens OX=9606 GN=ACAD8 PE=1 SV=1	4472.88	4675.09	96219.5	142051	3175.73	2632.03	132410	2103.95	24843	39487.9	95097.1	97341.5	31574.8	22802.6	60455.5	13026.5
O43347	2	2	12.0625	0.407745	0.407627	1.6006	0.117503	CTRL NOM	BNPR2 HYP	39352.7	RNA-binding protein Musashi homolog 1 OS=Homo sapiens OX=9606 GN=MSI1 PE=1 SV=1	5085.33	4183.8	19862	24688.3	3343.63	3010.3	22943.9	4326.73	28244.7	35338.2	19630.3	16917.8	33244.2	26079.7	10475.7	26788.9
Q8WUD4	2	0	11.5166	0.77167	0.422466	1.15572	0.0576874	BNPR2 HYP	CTRL NOM	19237.8	Coiled-coil domain-containing protein 12 OS=Homo sapiens OX=9606 GN=CCDC12 PE=1 SV=1	4331.75	5580.71	3759.56	4338.97	4026.66	4122.25	9234.88	3431.91	24059.2	47137.2	3715.7	2973.3	40035.3	35713.1	4216.45	21248.6
Q14123	4	4	28.657	0.244785	0.407627	1.93645	0.193627	CTRL NOM	BNPR2 HYP	80931.6	Calcium/calmodulin-dependent 3'_5'-cyclic nucleotide phosphodiesterase 1C OS=Homo sapiens OX=9606 GN=PDE1C PE=1 SV=1	3617.09	4164.75	17169.8	6935.38	3609.36	3302.28	7312.78	2242.31	20089.9	35177.4	16969.5	4752.51	35886.2	28609.3	3338.86	13883.2
Q9NY33	7	3	38.116	0.465259	0.407627	1.96746	0.101554	CTRL NOM	BNPR2 HYP	82931.4	Dipeptidyl peptidase 3 OS=Homo sapiens OX=9606 GN=DPP3 PE=1 SV=2	5321.67	4531.12	38872.4	46590	6272.88	3837.57	33977.1	4358.33	29557.3	38271.8	38418.9	31926.1	62368.4	33246.8	15513.2	26984.5
Q9H2U2	6	1	27.507	0.381149	0.407627	1.63983	0.126281	CTRL NOM	BNPR2 HYP	38433.5	Inorganic pyrophosphatase 2_ mitochondrial OS=Homo sapiens OX=9606 GN=PPA2 PE=1 SV=2	10343.1	13154.8	62589.1	59622.4	7219.54	9145.49	64179.6	8311.58	57446.9	111111	61859	40856.6	71780.6	79232	29303	51461
Q13418	7	5	45.9539	0.297154	0.407627	1.61794	0.162137	CTRL NOM	BNPR2 HYP	51932.6	Integrin-linked protein kinase OS=Homo sapiens OX=9606 GN=ILK PE=1 SV=2	6905.66	7267.6	23554.4	18825.9	6229.97	4615.28	19095.2	5013.61	38355.1	61385.5	23279.6	12900.5	61941.7	39984.5	8718.46	31041.6
Q13554	3	2	22.4203	0.977263	0.469303	1.01444	0.0500733	CTRL NOM	BNPR2 HYP	73590.3	Calcium/calmodulin-dependent protein kinase type II subunit beta OS=Homo sapiens OX=9606 GN=CAMK2B PE=1 SV=3	8018	8562.32	3872.44	3648.53	7539.66	6938.13	2715.77	6564.65	44533.2	72321.2	3827.27	2500.17	74963.4	60108.5	1239.96	40644.9
Q13596	4	0	20.3875	0.605667	0.407627	1.21804	0.0749179	CTRL NOM	BNPR2 HYP	59183.6	Sorting nexin-1 OS=Homo sapiens OX=9606 GN=SNX1 PE=1 SV=3	3965.89	2615.6	7117.3	7062.9	4431.88	3675.35	6367.94	2569.94	22027.2	22092.6	7034.27	4839.89	44064.2	31841.4	2907.47	15911.7
P53618	17	13	113.235	0.172423	0.407627	1.44958	0.257794	CTRL NOM	BNPR2 HYP	108283	Coatomer subunit beta OS=Homo sapiens OX=9606 GN=COPB1 PE=1 SV=3	27212.6	23414.9	48273	39545.7	23097.6	17682.9	37751.3	16975.8	151143	197773	47709.9	27098.9	229649	153196	17236.4	105105
Q969G6	1	0	5.5905	0.136958	0.407627	2.33757	0.304508	CTRL NOM	BNPR2 HYP	17680.2	Riboflavin kinase OS=Homo sapiens OX=9606 GN=RFK PE=1 SV=2	837.587	1498.57	4047.05	4309.5	435.04	356.084	3303.65	479.503	4652.08	12657.6	3999.84	2953.11	4325.4	3084.94	1508.38	2968.83
Q8IVM0	7	4	41.5705	0.367868	0.407627	1.50392	0.131061	CTRL NOM	BNPR2 HYP	35936.1	Coiled-coil domain-containing protein 50 OS=Homo sapiens OX=9606 GN=CCDC50 PE=1 SV=1	8114.11	10704	30005	30320.6	7701.19	6629.43	31626.2	6667.91	45067	90410.5	29655	20777.4	76569.4	57434	14439.9	41284.2
P24666	2	1	12.6143	0.122992	0.407627	1.77038	0.327409	CTRL NOM	BNPR2 HYP	18498.7	Low molecular weight phosphotyrosine protein phosphatase OS=Homo sapiens OX=9606 GN=ACP1 PE=1 SV=3	2509.16	3288.24	5095.68	6785.71	2161.72	1609.87	4662.48	1551.81	13936.3	27774	5036.24	4649.95	21493	13947.1	2128.79	9607.97
P61586	17	6	92.39	0.47463	0.407627	1.82406	0.0992893	CTRL NOM	BNPR2 HYP	22110.3	Transforming protein RhoA OS=Homo sapiens OX=9606 GN=RHOA PE=1 SV=1	53968.7	82850	248001	463947	75036.1	67582.4	259202	63497.4	299750	699788	245108	317922	746049	585500	118346	393143
P06737	11	3	63.9475	0.230509	0.407627	1.47573	0.203988	CTRL NOM	BNPR2 HYP	97548	Glycogen phosphorylase_ liver form OS=Homo sapiens OX=9606 GN=PYGL PE=1 SV=4	36106.7	36588.7	73756.8	73494.5	26408.4	21628.2	78702.2	22303.6	200542	309045	72896.4	50362.5	262567	187376	35933.7	138092
Q9UBK9	3	0	15.2863	0.705802	0.412589	1.04016	0.0631095	CTRL NOM	BNPR2 HYP	18303.1	Protein UXT OS=Homo sapiens OX=9606 GN=UXT PE=1 SV=1	32395.3	35931.2	43099.2	42466.1	36479.5	30365.8	49531.7	31572.9	179928	303491	42596.4	29100.1	362699	263074	22615.1	195483
P52961	2	2	10.2776	0.899299	0.45028	1.17797	0.0514487	CTRL NOM	BNPR2 HYP	36676.9	GPI-linked NAD(P)(+)--arginine ADP-ribosyltransferase 1 OS=Homo sapiens OX=9606 GN=ART1 PE=2 SV=2	491.533	616.199	24253.3	49261.9	2169.79	1082.06	58933	1164.03	2730.05	5204.69	23970.4	33757	21573.2	9374.41	26907.6	7207.06
P62424	22	18	153.18	0.602668	0.407627	1.28387	0.0753491	CTRL NOM	BNPR2 HYP	30166.7	60S ribosomal protein L7a OS=Homo sapiens OX=9606 GN=RPL7A PE=1 SV=2	61504.3	78763.1	247277	263400	78268.2	66219.5	298674	63855.9	341604	665269	244393	180496	778185	573693	136368	395363
Q13217	5	4	27.9106	0.749642	0.418809	1.08785	0.0593177	CTRL NOM	BNPR2 HYP	58036.4	DnaJ homolog subfamily C member 3 OS=Homo sapiens OX=9606 GN=DNAJC3 PE=1 SV=1	2832.23	5379.83	21688.2	13155.1	3743.98	3661.22	27403	4770.25	15730.6	45440.5	21435.2	9014.61	37224.7	31719	12511.6	29534.9
O95202	19	12	99.9871	0.750254	0.418809	1.17241	0.05927	CTRL NOM	BNPR2 HYP	84038.6	Mitochondrial proton/calcium exchanger protein OS=Homo sapiens OX=9606 GN=LETM1 PE=1 SV=1	31132.2	26596.7	90102.7	114285	25226.7	33430.4	123040	41874	172913	224648	89051.7	78314.7	250817	289625	56177.4	259262
Q96B26	2	0	11.0753	0.600992	0.407627	2.24619	0.0755924	CTRL NOM	BNPR2 HYP	30609.9	Exosome complex component RRP43 OS=Homo sapiens OX=9606 GN=EXOSC8 PE=1 SV=1	1352.94	2809.05	22823	45369	2731.76	3034.96	24337.4	2107.72	7514.42	23726.5	22556.8	31089.3	27160.6	26293.4	11111.9	13049.9
O14879	3	3	20.6462	0.503665	0.407627	1.54557	0.0927791	CTRL NOM	BNPR2 HYP	56726.2	Interferon-induced protein with tetratricopeptide repeats 3 OS=Homo sapiens OX=9606 GN=IFIT3 PE=1 SV=1	67119.7	64479.3	153537	457739	28057.2	62364.2	308334	81892.1	372793	544621	151746	313668	278960	540292	140779	507033
O75533	31	20	180.621	0.387941	0.407627	1.77501	0.123943	CTRL NOM	BNPR2 HYP	146572	Splicing factor 3B subunit 1 OS=Homo sapiens OX=9606 GN=SF3B1 PE=1 SV=3	61637.5	61156.5	324953	305926	52120	55047.4	272010	45424.5	342344	516555	321162	209637	518205	476903	124194	281245
Q93045	5	3	30.2306	0.452303	0.407627	1.22923	0.104828	CTRL NOM	BNPR2 HYP	20942.2	Stathmin-2 OS=Homo sapiens OX=9606 GN=STMN2 PE=1 SV=3	9535.81	12523.8	21495.4	21913.8	9084.03	8607.82	26545.3	9022.66	52963.3	105781	21244.6	15016.5	90318.4	74573.9	12120	55863.6
P32119	28	23	210.719	0.385015	0.407627	1.79708	0.124941	CTRL NOM	BNPR2 HYP	22063	Peroxiredoxin-2 OS=Homo sapiens OX=9606 GN=PRDX2 PE=1 SV=5	109256	112558	602547	482563	105661	99879.8	441008	80701.1	606825	950716	595518	330679	1.05054e+06	865309	201355	499659
Q9Y5C1	7	1	40.4103	0.377043	0.407627	2.28177	0.127729	CTRL NOM	BNPR2 HYP	53865.6	Angiopoietin-related protein 3 OS=Homo sapiens OX=9606 GN=ANGPTL3 PE=1 SV=1	15714.3	20575.4	106542	175684	16021.6	15176.1	92760	15633.7	87279.8	173789	105299	120389	159296	131478	42352.2	96795.5
Q16378	1	1	5.8258	0.626746	0.407627	1.69302	0.0720245	CTRL NOM	BNPR2 HYP	15096.8	Proline-rich protein 4 OS=Homo sapiens OX=9606 GN=PRR4 PE=1 SV=3	529.415	584.858	7316.97	3334.95	516.709	587.348	4929.79	915.984	2940.45	4939.98	7231.62	2285.3	5137.4	5088.49	2250.84	5671.29
Q14192	17	12	113.689	0.41669	0.407627	1.69198	0.114768	CTRL NOM	BNPR2 HYP	34188.8	Four and a half LIM domains protein 2 OS=Homo sapiens OX=9606 GN=FHL2 PE=1 SV=3	50208.5	41875.2	239083	200712	37499.2	44522.1	194694	37637.8	278866	353697	236294	137539	372837	385717	88893.3	233034
P26599	52	37	321.917	0.214218	0.407627	2.00271	0.216996	CTRL NOM	BNPR2 HYP	57392.5	Polypyrimidine tract-binding protein 1 OS=Homo sapiens OX=9606 GN=PTBP1 PE=1 SV=1	205221	211451	636108	834760	175398	155476	493036	118584	1.13983e+06	1.78601e+06	628688	572024	1.7439e+06	1.34696e+06	225110	734211
P12236	21	4	168.823	0.564544	0.407627	1.56968	0.0812898	CTRL NOM	BNPR2 HYP	33094.4	ADP/ATP translocase 3 OS=Homo sapiens OX=9606 GN=SLC25A6 PE=1 SV=4	54540.2	70720.8	321488	317995	85629.8	73165.8	274657	53744.9	302924	597340	317737	217908	851378	633872	125403	332760
Q7Z5L9	5	0	33.0452	0.560958	0.407627	1.32476	0.0818946	BNPR2 HYP	CTRL NOM	61766.1	Interferon regulatory factor 2-binding protein 2 OS=Homo sapiens OX=9606 GN=IRF2BP2 PE=1 SV=2	37765.1	39712.6	143000	164567	82960.1	80494.5	279370	67265.9	209753	335431	141332	112770	824834	697364	127554	416475
O43586	3	1	16.1627	0.0747042	0.407627	2.12559	0.440573	CTRL NOM	BNPR2 HYP	48047.6	Proline-serine-threonine phosphatase-interacting protein 1 OS=Homo sapiens OX=9606 GN=PSTPIP1 PE=1 SV=1	6904.88	10541.9	24140.7	15627.7	5495.11	4935.52	11228.7	5257.99	38350.7	89041.8	23859.1	10709	54635.3	42758.9	5126.79	32554.7
O43143	26	20	167.429	0.370825	0.407627	2.03972	0.129972	CTRL NOM	BNPR2 HYP	91731.4	Pre-mRNA-splicing factor ATP-dependent RNA helicase DHX15 OS=Homo sapiens OX=9606 GN=DHX15 PE=1 SV=2	34052.5	62222.7	343506	401149	35546.7	35797.3	311461	29472.7	189133	525561	339499	274889	353425	310130	142206	182479
A0A0K0K1C0	1	0	11.8382	0.9464	0.461992	1.02412	0.0504082	CTRL NOM	BNPR2 HYP	13044.8	T cell receptor beta variable 11-1 OS=Homo sapiens OX=9606 GN=TRBV11-1 PE=3 SV=3	7607.16	8131.57	3830.58	3648.53	7349.11	6520.03	2715.77	6086.13	42251.3	68682.9	3785.9	2500.17	73068.9	56486.3	1239.96	37682.1
Q08050	3	3	14.5916	0.192982	0.407627	2.37078	0.236205	CTRL NOM	BNPR2 HYP	84739.1	Forkhead box protein M1 OS=Homo sapiens OX=9606 GN=FOXM1 PE=1 SV=3	855.239	1430.48	6819.74	4651.57	688.791	245.198	4306.72	562.027	4750.13	12082.5	6740.18	3187.51	6848.34	2124.27	1966.36	3479.77
Q7Z2W9	5	3	27.6521	0.304706	0.407627	3.1238	0.158283	CTRL NOM	BNPR2 HYP	22985.8	39S ribosomal protein L21_ mitochondrial OS=Homo sapiens OX=9606 GN=MRPL21 PE=1 SV=2	21513.3	33438.5	56132.4	287724	38851.6	15417.8	49520.1	23877.9	119488	282437	55477.6	197164	386284	133573	22609.8	147840
P14866	59	45	469.64	0.335808	0.407627	2.157	0.143857	CTRL NOM	BNPR2 HYP	64760.2	Heterogeneous nuclear ribonucleoprotein L OS=Homo sapiens OX=9606 GN=HNRNPL PE=1 SV=2	183892	188494	1.32875e+06	2.06324e+06	117908	131770	1.3873e+06	108216	1.02137e+06	1.5921e+06	1.31325e+06	1.41385e+06	1.17231e+06	1.14159e+06	633410	670019
Q8IYK8	4	3	20.1412	0.264807	0.407627	2.74353	0.180495	CTRL NOM	BNPR2 HYP	37366.9	GTP-binding protein REM 2 OS=Homo sapiens OX=9606 GN=REM2 PE=1 SV=2	11232.5	13867	97074.8	165619	5371.83	9436.85	84289.7	5800.55	62386.8	117127	95942.4	113491	53409.6	81756.2	38484.9	35914
Q52LJ0	3	2	17.3758	0.230714	0.407627	1.86917	0.203833	CTRL NOM	BNPR2 HYP	45946.5	Protein FAM98B OS=Homo sapiens OX=9606 GN=FAM98B PE=1 SV=2	1906.72	3461.03	9979.39	4133.03	2088.24	1375.73	5904.31	1053.58	10590.2	29233.4	9862.98	2832.18	20762.4	11918.6	2695.78	6523.19
P43034	6	4	35.6813	0.57866	0.407627	2.27648	0.0789879	CTRL NOM	BNPR2 HYP	47208.3	Platelet-activating factor acetylhydrolase IB subunit beta OS=Homo sapiens OX=9606 GN=PAFAH1B1 PE=1 SV=2	1479.8	1979.73	22530.6	10464.7	3947.34	2017.48	8184.8	1864.03	8219.03	16721.7	22267.8	7170.97	39246.6	17478.5	3737	11541.1
P54577	21	14	140.93	0.905502	0.451888	1.02013	0.0512745	CTRL NOM	BNPR2 HYP	59485.7	Tyrosine--tRNA ligase_ cytoplasmic OS=Homo sapiens OX=9606 GN=YARS1 PE=1 SV=4	80896.9	97680.6	357656	540941	105061	111875	705659	133328	449313	825054	353484	370683	1.04457e+06	969226	322189	825499
O75347	8	4	38.8498	0.362791	0.407627	1.64852	0.132964	CTRL NOM	BNPR2 HYP	12911.9	Tubulin-specific chaperone A OS=Homo sapiens OX=9606 GN=TBCA PE=1 SV=3	23017.1	25568.5	105185	85036.1	17873.2	20416.3	87889.3	18681.8	127840	215963	103958	58271.4	177705	176877	40128.4	115668
P62633	5	4	30.0234	0.411533	0.407627	1.59953	0.116332	CTRL NOM	BNPR2 HYP	20717.3	Cellular nucleic acid-binding protein OS=Homo sapiens OX=9606 GN=CNBP PE=1 SV=1	4070.01	6212.02	22465.9	25456.6	3957.98	3644.73	24733.7	4052.11	22605.5	52469.5	22203.9	17444.3	39352.4	31576.1	11292.9	25088.6
P13747	6	3	34.3167	0.401473	0.407627	1.84668	0.119484	CTRL NOM	BNPR2 HYP	40285.7	HLA class I histocompatibility antigen_ alpha chain E OS=Homo sapiens OX=9606 GN=HLA-E PE=1 SV=4	12232.6	12433.4	112899	87159.3	5604.05	10714.1	93307.1	12065.7	67941.9	105018	111582	59726.4	55718.5	92822	42602	74704.2
Q8NBT0	6	5	36.3907	0.954038	0.463226	1.16067	0.0503	CTRL NOM	BNPR2 HYP	45579.3	POC1 centriolar protein homolog A OS=Homo sapiens OX=9606 GN=POC1A PE=1 SV=2	2836.73	4797.67	89420.6	115209	10305.4	7765.72	156426	8383.03	15755.6	40523.3	88377.5	78947.4	102462	67278.4	71420.9	51903.3
Q70UQ0	14	7	102.436	0.734825	0.416654	1.13119	0.0605155	CTRL NOM	BNPR2 HYP	39423.1	Inhibitor of nuclear factor kappa-B kinase-interacting protein OS=Homo sapiens OX=9606 GN=IKBIP PE=1 SV=1	16538.3	25318.3	44423.6	60355.6	23801.5	21027.5	65553	19247.3	91856.1	213850	43905.4	41359	236648	182172	29930.1	119169
Q8NEK8	4	4	26.0813	0.520905	0.407627	2.05027	0.0892478	CTRL NOM	BNPR2 HYP	45013	Terminal nucleotidyltransferase 5D OS=Homo sapiens OX=9606 GN=TENT5D PE=1 SV=1	2263.47	4392.51	32514.2	27085.3	3788.3	3729.63	21561.1	3236.5	12571.6	37101.1	32134.9	18560.4	37665.3	32311.7	9844.35	20038.7
P14314	6	5	45.2719	0.45648	0.407627	1.66248	0.103754	CTRL NOM	BNPR2 HYP	60395	Glucosidase 2 subunit beta OS=Homo sapiens OX=9606 GN=PRKCSH PE=1 SV=2	33298.1	37634.5	188851	216298	34804.9	34787	191673	25102.9	184943	317878	186648	148219	346050	301377	87513.8	155424
P14406	4	3	27.312	0.302942	0.407627	1.84033	0.15917	CTRL NOM	BNPR2 HYP	9396	Cytochrome c oxidase subunit 7A2_ mitochondrial OS=Homo sapiens OX=9606 GN=COX7A2 PE=1 SV=1	3857.33	4467.14	16166.8	16978.6	3566.73	3798.32	12753.2	2415.68	21424.2	37731.4	15978.2	11634.7	35462.4	32906.7	5822.85	14956.6
O00244	7	6	49.1523	0.0213149	0.407627	1.70692	0.732104	CTRL NOM	BNPR2 HYP	7572.73	Copper transport protein ATOX1 OS=Homo sapiens OX=9606 GN=ATOX1 PE=1 SV=1	18471	18514.4	27312.9	23428.4	9260.72	10094.1	17815.2	14224.7	102591	156381	26994.2	16054.4	92075.1	87450.4	8134.03	88071.6
Q8NFI4	6	0	46.8043	0.79942	0.429309	1.03137	0.0558787	BNPR2 HYP	CTRL NOM	41605.9	Putative protein FAM10A5 OS=Homo sapiens OX=9606 GN=ST13P5 PE=5 SV=1	7858.96	7839.41	9615.32	4763.53	7770.43	6824.17	9981.55	6444.5	43649.8	66215.2	9503.16	3264.24	77257.8	59121.2	4557.36	39901
Q8N1F7	22	12	135.092	0.285265	0.407627	2.11457	0.168518	CTRL NOM	BNPR2 HYP	94001.7	Nuclear pore complex protein Nup93 OS=Homo sapiens OX=9606 GN=NUP93 PE=1 SV=2	31986.7	29678.6	188391	172835	22426.3	20459.4	139524	17580	177659	250679	186194	118436	222974	177250	63703.5	108846
P12235	21	6	164.187	0.645728	0.407627	1.51527	0.0696162	CTRL NOM	BNPR2 HYP	33292.7	ADP/ATP translocase 1 OS=Homo sapiens OX=9606 GN=SLC25A4 PE=1 SV=4	41388.9	55213.1	339456	375430	66876	59364.8	361378	47922.6	229880	466355	335497	257266	664917	514307	164998	296711
P62995	20	15	172.342	0.437523	0.407627	1.68546	0.108778	CTRL NOM	BNPR2 HYP	33779.8	Transformer-2 protein homolog beta OS=Homo sapiens OX=9606 GN=TRA2B PE=1 SV=1	64381.4	63723.3	403453	652052	41157.1	49144.7	558557	53389.2	357584	538236	398747	446822	409206	425765	255025	330558
A6NJT0	2	1	10.1213	0.429197	0.407627	2.83504	0.11111	CTRL NOM	BNPR2 HYP	54203.5	Homeobox protein unc-4 homolog OS=Homo sapiens OX=9606 GN=UNCX PE=3 SV=1	387.266	815.83	40866.6	39800.9	196.982	838.002	27427	416.116	2150.93	6890.87	40389.9	27273.8	1958.5	7260.03	12522.6	2576.37
P08708	18	15	130.137	0.439989	0.407627	1.73207	0.108103	CTRL NOM	BNPR2 HYP	15607.2	40S ribosomal protein S17 OS=Homo sapiens OX=9606 GN=RPS17 PE=1 SV=2	49588.1	59420.2	322950	333381	52807.6	47852.9	299468	41735.5	275420	501890	319182	228451	525042	414573	136731	258404
Q86VP6	15	9	87.9122	0.675112	0.40949	1.17298	0.0662317	CTRL NOM	BNPR2 HYP	138087	Cullin-associated NEDD8-dissociated protein 1 OS=Homo sapiens OX=9606 GN=CAND1 PE=1 SV=2	29279.6	47492.7	102760	119926	42392.6	31892.9	142452	38558.2	162623	401145	101562	82179.9	421490	276304	65040.7	238732
O95372	1	0	5.2915	0.699059	0.412126	1.44376	0.0637611	CTRL NOM	BNPR2 HYP	25079.2	Acyl-protein thioesterase 2 OS=Homo sapiens OX=9606 GN=LYPLA2 PE=1 SV=1	91.2258	320.149	1735.64	1309.42	227.613	232.209	1759.22	175.017	506.682	2704.13	1715.39	897.29	2263.05	2011.74	803.224	1083.61
Q9Y224	24	19	182.339	0.70599	0.412589	1.08876	0.0630917	BNPR2 HYP	CTRL NOM	28182.2	RNA transcription_ translation and transport factor protein OS=Homo sapiens OX=9606 GN=RTRAF PE=1 SV=1	270186	357599	1.64495e+06	2.60057e+06	886361	623364	3.09987e+06	696263	1.50065e+06	3.02044e+06	1625762	1.78206e+06	8.81268e+06	5.40051e+06	1.41534e+06	4.31089e+06
P05423	4	2	28.6917	0.372003	0.407627	2.37406	0.129542	CTRL NOM	BNPR2 HYP	44567	DNA-directed RNA polymerase III subunit RPC4 OS=Homo sapiens OX=9606 GN=POLR3D PE=1 SV=2	1424	2337.38	31424.3	32059	1439.3	1159.72	24655.7	1070.08	7909.09	19742.6	31057.7	21968.6	14310.3	10047.2	11257.3	6625.39
Q96N68	1	1	9.6218	0.36174	0.407627	2.44279	0.133363	CTRL NOM	BNPR2 HYP	20220.1	Putative uncharacterized protein C18orf15 OS=Homo sapiens OX=9606 GN=C18orf15 PE=5 SV=1	3103.48	3655.29	48034.3	39851.2	2993.16	3425.87	31040.8	1284.51	17237.2	30874.2	47474	27308.2	29759.6	29680	14172.6	7952.99
P30047	5	3	38.1397	0.721507	0.41504	1.63647	0.0616642	CTRL NOM	BNPR2 HYP	9755.27	GTP cyclohydrolase 1 feedback regulatory protein OS=Homo sapiens OX=9606 GN=GCHFR PE=1 SV=3	1342.06	2152.3	56447.9	56678.8	3853.59	2427.02	62674.9	2308.47	7454.03	18179.3	55789.4	38839.4	38314.4	21026.5	28616	14292.8
P12955	6	5	32.0952	0.687078	0.411251	1.22093	0.0649661	CTRL NOM	BNPR2 HYP	55346.7	Xaa-Pro dipeptidase OS=Homo sapiens OX=9606 GN=PEPD PE=1 SV=3	2146.28	3988.98	1233.93	3893.44	1580.27	1892.06	3467.1	2285.25	11920.8	33692.7	1219.54	2668	15711.9	16391.9	1583	14149.1
Q71UI9;P0C0S5	15	9	84.3377	0.269915	0.407627	1.58631	0.177377	CTRL NOM	BNPR2 HYP	13508.7	Histone H2A.V OS=Homo sapiens OX=9606 GN=H2AZ2 PE=1 SV=3	102914	83536.2	235545	243911	66260.8	93851.7	192055	67616	571599	705584	232797	167141	658801	813084	87688.2	418643
Q9UQB9	4	1	25.8747	0.664713	0.409326	1.04658	0.0673836	CTRL NOM	BNPR2 HYP	35876.5	Aurora kinase C OS=Homo sapiens OX=9606 GN=AURKC PE=1 SV=1	9257.34	11547.4	18558.1	22377.7	7995.97	9261.19	32734.9	9000.33	51416.7	97534.4	18341.6	15334.4	79500.3	80234.4	14946.1	55725.3
Q9UGM5	3	2	16.9653	0.322017	0.407627	2.18875	0.149984	CTRL NOM	BNPR2 HYP	42910.4	Fetuin-B OS=Homo sapiens OX=9606 GN=FETUB PE=1 SV=2	1236.19	1616.59	7701.57	9935.93	1180.53	1090.06	6058.77	1032.27	6865.98	13654.5	7611.72	6808.65	11737.5	9443.76	2766.3	6391.29
O75569	3	3	17.5528	0.00822528	0.407627	5.01351	0.894484	BNPR2 HYP	CTRL NOM	34860.5	Interferon-inducible double-stranded RNA-dependent protein kinase activator A OS=Homo sapiens OX=9606 GN=PRKRA PE=1 SV=1	673.825	895.979	581.393	911.794	2577.19	1928.64	8704.42	2146.1	3742.53	7567.84	574.611	624.812	25623.8	16708.8	3974.25	13287.5
Q14257	6	5	39.7124	0.368799	0.407627	1.85339	0.130716	CTRL NOM	BNPR2 HYP	36933.5	Reticulocalbin-2 OS=Homo sapiens OX=9606 GN=RCN2 PE=1 SV=1	5020.27	8713.94	49444.2	47847.6	5634.24	3899.26	46407	3963.71	27883.3	73601.8	48867.4	32787.8	56018.6	33781.2	21188.4	24541.2
P21796	49	41	339.673	0.64618	0.407627	1.43815	0.0695611	CTRL NOM	BNPR2 HYP	30886.7	Voltage-dependent anion-selective channel protein 1 OS=Homo sapiens OX=9606 GN=VDAC1 PE=1 SV=2	107226	149479	805211	797200	148266	167627	849900	126917	595548	1.26257e+06	795818	546286	1.47414e+06	1.45224e+06	388046	785805
P05129	8	2	38.4603	0.526756	0.407627	1.35705	0.0881018	CTRL NOM	BNPR2 HYP	79702.6	Protein kinase C gamma type OS=Homo sapiens OX=9606 GN=PRKCG PE=1 SV=3	11051.8	16576	69933.6	53449.1	11370.1	10917.1	76386.6	12604.3	61383.3	140008	69117.8	36626.3	113047	94580.4	34876.5	78039.2
P29317	9	5	45.794	0.340253	0.407627	1.29406	0.141967	BNPR2 HYP	CTRL NOM	109749	Ephrin type-A receptor 2 OS=Homo sapiens OX=9606 GN=EPHA2 PE=1 SV=2	12773.8	11289.6	16153.5	43990.8	21201.8	19861.1	43328.4	24578.6	70947.6	95357.2	15965.1	30144.9	210800	172067	19782.8	152178
P20340	7	2	48.0877	0.224679	0.407627	1.89362	0.208489	CTRL NOM	BNPR2 HYP	23706.9	Ras-related protein Rab-6A OS=Homo sapiens OX=9606 GN=RAB6A PE=1 SV=3	21250.6	20669	74833.7	75123.4	13853	11095.7	63327.1	13052.3	118029	174580	73960.7	51478.8	137734	96127.9	28913.8	80813.3
Q5JXC2	2	0	10.8786	0.431821	0.407627	1.57223	0.110367	CTRL NOM	BNPR2 HYP	43394.4	Migration and invasion-inhibitory protein OS=Homo sapiens OX=9606 GN=MIIP PE=1 SV=3	7752.12	10977.7	43745.2	27644.1	6205.44	8562.09	33296.3	9255.44	43056.4	92722.4	43234.9	18943.2	61697.8	74177.7	15202.4	57304.8
P40429	13	8	98.7894	0.762581	0.421406	1.32936	0.0583388	CTRL NOM	BNPR2 HYP	23634.3	60S ribosomal protein L13a OS=Homo sapiens OX=9606 GN=RPL13A PE=1 SV=2	24720.7	35184.6	140079	212336	39030.6	38335.5	194118	38681.2	137303	297185	138445	145505	388063	332120	88630.2	239494
P61018	4	1	27.2111	0.83078	0.435015	1.3794	0.0541477	CTRL NOM	BNPR2 HYP	23871.9	Ras-related protein Rab-4B OS=Homo sapiens OX=9606 GN=RAB4B PE=1 SV=1	2024.99	3777.87	131066	165926	7902.95	5262.9	200900	5446.27	11247.1	31909.6	129537	113702	78575.4	45595.2	91726.8	33720.4
Q96G03	21	9	135.555	0.686342	0.411251	1.14576	0.0650421	CTRL NOM	BNPR2 HYP	68796.7	Phosphoglucomutase-2 OS=Homo sapiens OX=9606 GN=PGM2 PE=1 SV=4	119909	137615	346944	371281	140471	128846	460390	121909	665991	1.16236e+06	342897	254423	1.39664e+06	1.11625e+06	210204	754796
P43487	6	4	36.403	0.415732	0.407627	1.91446	0.115056	CTRL NOM	BNPR2 HYP	23481.2	Ran-specific GTPase-activating protein OS=Homo sapiens OX=9606 GN=RANBP1 PE=1 SV=1	13797.1	18704.3	141244	172456	10639.7	13478.7	143788	12929.3	76630.9	157985	139596	118176	105786	116773	65650.3	80051.5
Q8NGZ3	3	1	16.1297	0.340473	0.407627	2.5263	0.141875	CTRL NOM	BNPR2 HYP	35185.8	Olfactory receptor 13G1 OS=Homo sapiens OX=9606 GN=OR13G1 PE=2 SV=1	4453.53	6533.63	52570.9	47322.6	5923.9	3741.87	30669.7	3555.03	24735.6	55185.9	51957.7	32428	58898.6	32417.7	14003.1	22010.9
P62277	23	20	121.217	0.952999	0.463226	1.12864	0.0503137	CTRL NOM	BNPR2 HYP	17222.3	40S ribosomal protein S13 OS=Homo sapiens OX=9606 GN=RPS13 PE=1 SV=2	45075.5	48525.4	183232	154545	58714.3	70444.2	177388	75663.9	250356	409867	181095	105903	583769	610294	80991.4	468471
Q9NXZ2	6	6	30.8356	0.481224	0.407627	1.80378	0.0977451	CTRL NOM	BNPR2 HYP	73300.5	Probable ATP-dependent RNA helicase DDX43 OS=Homo sapiens OX=9606 GN=DDX43 PE=1 SV=2	3886.05	8396.63	26958	41817.3	8071.55	5600.71	27616.5	3649.1	21583.7	70921.7	26643.5	28655.6	80251.7	48521.8	12609.1	22593.3
Q9ULZ3	6	4	30.585	0.718105	0.414377	1.10286	0.0619688	CTRL NOM	BNPR2 HYP	21683.9	Apoptosis-associated speck-like protein containing a CARD OS=Homo sapiens OX=9606 GN=PYCARD PE=1 SV=2	2445.26	3984.19	55805.5	48589.4	17655.8	8394.94	62837.2	11600.5	13581.3	33652.2	55154.5	33296.2	175544	72729.6	28690.1	71824.2
Q9Y5G2	7	3	49.6752	0.467397	0.407627	1.84659	0.10103	CTRL NOM	BNPR2 HYP	101389	Protocadherin gamma-B2 OS=Homo sapiens OX=9606 GN=PCDHGB2 PE=2 SV=1	5186.96	5707	48032.2	46140.4	5967.75	5144.91	41834.5	3950.53	28809.2	48203.9	47471.9	31618	59334.6	44572.9	19100.7	24459.6
Q8N7B9	3	2	15.6755	0.639812	0.407627	1.85795	0.0703475	CTRL NOM	BNPR2 HYP	50717.2	EF-hand calcium-binding domain-containing protein 3 OS=Homo sapiens OX=9606 GN=EFCAB3 PE=1 SV=1	95.2514	218.747	11896.8	8882.36	305.97	196.3	10702.8	147.872	529.04	1847.63	11758.1	6086.69	3042.12	1700.65	4886.68	915.544
P23246	56	36	421.726	0.607812	0.407627	1.47772	0.0746125	CTRL NOM	BNPR2 HYP	76263.6	Splicing factor_ proline- and glutamine-rich OS=Homo sapiens OX=9606 GN=SFPQ PE=1 SV=2	286039	302876	1.4139e+06	1.98247e+06	348832	307295	1.7244e+06	316389	1.5887e+06	2.55823e+06	1.39741e+06	1.3585e+06	3.46828e+06	2.66225e+06	787325	1.95892e+06
Q15847	1	1	6.2875	0.237159	0.407627	2.8184	0.199049	CTRL NOM	BNPR2 HYP	7854.77	Adipogenesis regulatory factor OS=Homo sapiens OX=9606 GN=ADIRF PE=1 SV=1	1539.62	2975.07	18287.6	12584.5	1618.4	1348.82	8472.74	1115.66	8551.26	25128.7	18074.3	8623.61	16091	11685.5	3868.47	6907.61
O75390	36	24	243.064	0.351663	0.407627	1.46349	0.137292	CTRL NOM	BNPR2 HYP	51940.7	Citrate synthase_ mitochondrial OS=Homo sapiens OX=9606 GN=CS PE=1 SV=2	190508	183719	507740	552954	167768	118195	560102	134413	1.05811e+06	1.55177e+06	501817	378915	1.66804e+06	1.02398e+06	255731	832217
Q56UQ5	4	3	12.2401	0.784381	0.426051	1.14071	0.0568258	CTRL NOM	BNPR2 HYP	15814	TPT1-like protein OS=Homo sapiens OX=9606 PE=2 SV=2	1552.21	1429.17	8060.86	16407.6	2509.29	2056.09	18331.2	1167.22	8621.23	12071.4	7966.83	11243.4	24948.7	17813	8369.62	7226.79
O43175	21	15	112.46	0.349065	0.407627	1.61684	0.138335	CTRL NOM	BNPR2 HYP	57392	D-3-phosphoglycerate dehydrogenase OS=Homo sapiens OX=9606 GN=PHGDH PE=1 SV=4	29353.5	28063.1	96481	120941	19354.2	20655.4	107179	22796.8	163034	237034	95355.5	82875.8	192430	178948	48935.5	141146
P40261	11	8	63.3368	0.450618	0.407627	1.33401	0.105267	CTRL NOM	BNPR2 HYP	30030.3	Nicotinamide N-methyltransferase OS=Homo sapiens OX=9606 GN=NNMT PE=1 SV=1	43462	49117.6	115880	114692	41773.7	36843.3	114869	48754.7	241395	414869	114529	78593.2	415337	319192	52446.9	301863
P00491	33	24	235.688	0.414611	0.407627	1.70793	0.115394	CTRL NOM	BNPR2 HYP	32346.1	Purine nucleoside phosphorylase OS=Homo sapiens OX=9606 GN=PNP PE=1 SV=2	82178.4	104961	498652	639834	74708.1	70466	559808	71176.4	456431	886549	492835	438450	742788	610482	255596	440687
O60739	7	2	52.1091	0.429063	0.407627	1.70045	0.111149	CTRL NOM	BNPR2 HYP	12937.7	Eukaryotic translation initiation factor 1b OS=Homo sapiens OX=9606 GN=EIF1B PE=1 SV=2	16583.5	21029.1	101654	122563	15401.5	15451.3	108113	15010.3	92107.3	177622	100468	83987	153130	133862	49362.3	92936.1
P30085	12	9	82.6089	0.472368	0.407627	1.5112	0.0998283	CTRL NOM	BNPR2 HYP	22450.5	UMP-CMP kinase OS=Homo sapiens OX=9606 GN=CMPK1 PE=1 SV=3	17922.8	22611.6	98062.2	102049	19094.3	15824.1	107555	16768.5	99545.7	190988	96918.3	69929.9	189846	137092	49107.3	103822
O15231	24	15	131.894	0.495877	0.407627	1.66682	0.0944535	CTRL NOM	BNPR2 HYP	74438	Zinc finger protein 185 OS=Homo sapiens OX=9606 GN=ZNF185 PE=1 SV=3	19285.5	18383.5	216778	197633	17741.7	17619.6	222087	13775.1	107114	155275	214249	135429	176397	152647	101400	85288.1
Q9BRX8	8	4	46.5554	0.583731	0.407627	1.65743	0.0781911	CTRL NOM	BNPR2 HYP	25878.3	Peroxiredoxin-like 2A OS=Homo sapiens OX=9606 GN=PRXL2A PE=1 SV=3	10763.3	15972	118198	145223	17083.9	16274.9	131036	10669.1	59781.1	134907	116819	99515.2	169858	140997	59828.4	66057.2
Q96DS6	1	0	6.2584	0.264938	0.407627	2.33811	0.180414	CTRL NOM	BNPR2 HYP	16079.7	Membrane-spanning 4-domains subfamily A member 6E OS=Homo sapiens OX=9606 GN=MS4A6E PE=1 SV=1	12930.1	18096.9	122319	104603	10727	6598.83	84203.8	8794.07	71816	152855	120892	71679.7	106653	57169	38445.7	54448.2
P51665	16	9	97.941	0.752759	0.418811	1.23882	0.0590763	CTRL NOM	BNPR2 HYP	37082.5	26S proteasome non-ATPase regulatory subunit 7 OS=Homo sapiens OX=9606 GN=PSMD7 PE=1 SV=2	53743.8	64863.8	351945	510728	77044.8	68199.7	571418	75447.2	298501	547869	347839	349979	766021	590848	260897	467129
O95831	13	8	75.271	0.462667	0.407627	1.65369	0.102196	CTRL NOM	BNPR2 HYP	67185.8	Apoptosis-inducing factor 1_ mitochondrial OS=Homo sapiens OX=9606 GN=AIFM1 PE=1 SV=1	11053.5	14037.7	94743.7	77755.2	11876.7	10649.1	87933.6	9025.1	61392.7	118569	93638.5	53282.2	118085	92258.6	40148.6	55878.7
O43765	7	5	37.098	0.485605	0.407627	2.12506	0.096741	CTRL NOM	BNPR2 HYP	34291.3	Small glutamine-rich tetratricopeptide repeat-containing protein alpha OS=Homo sapiens OX=9606 GN=SGTA PE=1 SV=1	7163.55	6576.32	132511	182017	4036.98	9716.03	134634	6088.36	39787.4	55546.5	130966	124728	40137.8	84174.9	61470.8	37695.9
A0A075B6I3	1	0	12.1178	0.215939	0.407627	1.5329	0.215556	CTRL NOM	BNPR2 HYP	13373	Probable non-functional immunoglobulin lambda variable 11-55 OS=Homo sapiens OX=9606 GN=IGLV11-55 PE=1 SV=3	3773.55	4139.77	19112.7	17961.9	114.208	1792.43	26108.1	1333.58	20958.9	34966.4	18889.8	12308.5	1135.52	15528.7	11920.4	8256.8
Q00325	26	20	174.263	0.680695	0.410236	1.45623	0.0656334	CTRL NOM	BNPR2 HYP	40551.2	Phosphate carrier protein_ mitochondrial OS=Homo sapiens OX=9606 GN=SLC25A3 PE=1 SV=2	45546.1	55968.9	404568	479126	66895.8	63803.5	487285	58565	252970	472738	399849	328324	665114	552762	222484	362604
P28072	8	4	48.7019	0.280386	0.407627	2.30254	0.171254	CTRL NOM	BNPR2 HYP	25585.9	Proteasome subunit beta type-6 OS=Homo sapiens OX=9606 GN=PSMB6 PE=1 SV=4	17683.6	23767	167369	142942	15324.1	10179.2	115850	11418.3	98217.4	200747	165417	97951.8	152360	88187.5	52894.5	70696.4
P30566	6	3	33.5411	0.376775	0.407627	1.9659	0.127824	CTRL NOM	BNPR2 HYP	55630.7	Adenylosuccinate lyase OS=Homo sapiens OX=9606 GN=ADSL PE=1 SV=2	3414.83	6974.12	44497.5	31938.7	3558.42	3578.7	33806.2	3222.36	18966.5	58906.5	43978.4	21886.2	35379.7	31004	15435.2	19951.1
O14757	3	1	17.5563	0.557857	0.407627	1.13544	0.0824245	BNPR2 HYP	CTRL NOM	55003.9	Serine/threonine-protein kinase Chk1 OS=Homo sapiens OX=9606 GN=CHEK1 PE=1 SV=2	35.0471	53.9827	12923.2	17639.2	14.2282	34.3141	34697.3	56.9891	194.657	455.962	12772.4	12087.4	141.464	297.28	15842	352.847
O43390	48	24	326.981	0.436419	0.407627	1.72216	0.109083	CTRL NOM	BNPR2 HYP	71228.3	Heterogeneous nuclear ribonucleoprotein R OS=Homo sapiens OX=9606 GN=HNRNPR PE=1 SV=1	121945	144021	880228	816449	117309	120329	805517	96482.4	677298	1.21646e+06	869960	559476	1.16635e+06	1.04247e+06	367782	597368
O95156	6	2	35.6102	0.499113	0.407627	1.55892	0.0937515	CTRL NOM	BNPR2 HYP	30336.8	Neurexophilin-2 OS=Homo sapiens OX=9606 GN=NXPH2 PE=2 SV=2	7049.76	8675.73	47977.8	56025.3	6868.89	6612.95	56021.2	7299.43	39155.5	73279.1	47418.1	38391.6	68294.3	57291.3	25578.1	45194.2
P78537	1	1	6.2509	0.937771	0.460337	1.24619	0.0505507	CTRL NOM	BNPR2 HYP	17319.7	Biogenesis of lysosome-related organelles complex 1 subunit 1 OS=Homo sapiens OX=9606 GN=BLOC1S1 PE=1 SV=2	100.995	68.2685	109192	132693	3654.24	327.854	189252	1000.6	560.942	576.627	107918	90928.3	36332.4	2840.37	86408.2	6195.21
P05141	26	12	180.87	0.573858	0.407627	1.53484	0.0797571	CTRL NOM	BNPR2 HYP	33080.4	ADP/ATP translocase 2 OS=Homo sapiens OX=9606 GN=SLC25A5 PE=1 SV=7	66923.1	76012.5	393145	451120	89645.6	75784.3	411785	65979.6	371701	642036	388559	309132	891305	656557	188012	408511
P49189	8	4	48.5889	0.376415	0.407627	1.53034	0.127952	CTRL NOM	BNPR2 HYP	54714.5	4-trimethylaminobutyraldehyde dehydrogenase OS=Homo sapiens OX=9606 GN=ALDH9A1 PE=1 SV=3	4286.88	5150.26	15596.5	11555.4	9130.15	2771.35	8495.7	3511.9	23810	43501.4	15414.6	7918.38	90776.9	24009.6	3878.95	21743.8
P49411	55	41	416.192	0.568495	0.407627	1.48936	0.0806328	CTRL NOM	BNPR2 HYP	49883.8	Elongation factor Tu_ mitochondrial OS=Homo sapiens OX=9606 GN=TUFM PE=1 SV=2	132020	176283	875577	979996	191388	153238	981101	127161	733259	1.48897e+06	865363	671547	1.90288e+06	1.32758e+06	447949	787312
O60869	5	3	34.9373	0.320627	0.407627	1.19605	0.150624	BNPR2 HYP	CTRL NOM	16368.7	Endothelial differentiation-related factor 1 OS=Homo sapiens OX=9606 GN=EDF1 PE=1 SV=1	10429.8	12009.3	14774.5	6797.58	13697	14241.5	14852.7	9848.37	57928.7	101436	14602.1	4658.08	136183	123382	6781.43	60976
Q8NBT2	2	0	9.7507	0.28646	0.407627	1.6828	0.167858	CTRL NOM	BNPR2 HYP	22535.3	Kinetochore protein Spc24 OS=Homo sapiens OX=9606 GN=SPC24 PE=1 SV=2	4648.34	5212.81	19792.6	25897.1	1397.31	3379.21	25303.9	2930.54	25817.6	44029.7	19561.7	17746.1	13892.8	29275.8	11553.2	18144.4
P25789	22	15	170.808	0.554525	0.407627	1.44417	0.0830008	CTRL NOM	BNPR2 HYP	29769	Proteasome subunit alpha type-4 OS=Homo sapiens OX=9606 GN=PSMA4 PE=1 SV=1	22397.7	39044.9	203837	214533	32447	24380	249196	26218.3	124400	329791	201460	147010	322605	211216	113778	162330
P51114	6	3	33.566	0.444452	0.407627	1.42775	0.106897	CTRL NOM	BNPR2 HYP	70063.1	Fragile X mental retardation syndrome-related protein 1 OS=Homo sapiens OX=9606 GN=FXR1 PE=1 SV=3	36917.1	38211.2	236322	304920	24698.6	25434.3	355298	26277.1	205043	322749	233565	208948	245567	220350	162221	162694
Q92552	2	0	9.0126	0.408635	0.407627	2.16528	0.117227	CTRL NOM	BNPR2 HYP	47953.6	28S ribosomal protein S27_ mitochondrial OS=Homo sapiens OX=9606 GN=MRPS27 PE=1 SV=3	7515.52	8211.39	71506.3	90654.2	6798.28	7430.07	62360.3	5565.82	41742.3	69357.1	70672.1	62121.3	67592.2	64370.4	28472.4	34460.6
P28066	19	12	162.966	0.282907	0.407627	2.04728	0.169831	CTRL NOM	BNPR2 HYP	26582.2	Proteasome subunit alpha type-5 OS=Homo sapiens OX=9606 GN=PSMA5 PE=1 SV=3	107161	104757	758852	732864	54542.8	60868.1	660539	56197.2	595190	884826	750000	502199	542294	527330	301588	347943
P51151	2	0	11.0104	0.0371562	0.407627	1.37163	0.607318	CTRL NOM	BNPR2 HYP	23122.7	Ras-related protein Rab-9A OS=Homo sapiens OX=9606 GN=RAB9A PE=1 SV=1	20098.4	23658.9	25365	16536.4	17847.2	13143.6	16524.5	14935.1	111629	199834	25069.1	11331.7	177446	113870	7544.74	92470.2
Q9Y617	24	19	148.634	0.917042	0.454689	1.02411	0.0509808	BNPR2 HYP	CTRL NOM	40821.9	Phosphoserine aminotransferase OS=Homo sapiens OX=9606 GN=PSAT1 PE=1 SV=2	50252.9	55012.8	381899	394595	77956.9	75610.3	675374	74079	279112	464662	377444	270398	775090	655050	308361	458658
O14662	3	3	16.4595	0.421307	0.407627	2.12001	0.113396	CTRL NOM	BNPR2 HYP	37202.4	Syntaxin-16 OS=Homo sapiens OX=9606 GN=STX16 PE=1 SV=3	1261.36	1935.34	47239	65473	1077.36	1178.21	51589.9	828.272	7005.78	16346.8	46687.9	44865.8	10711.7	10207.4	23554.8	5128.23
Q99986	6	4	32.0035	0.7939	0.428426	1.07208	0.0562173	BNPR2 HYP	CTRL NOM	45818.3	Serine/threonine-protein kinase VRK1 OS=Homo sapiens OX=9606 GN=VRK1 PE=1 SV=1	898.854	1238.95	557.423	1181.8	1603.35	1436.8	196.666	919.667	4992.37	10464.7	550.92	809.837	15941.4	12447.7	89.7936	5694.1
P49903	5	2	25.8786	0.315984	0.407627	1.96838	0.152795	CTRL NOM	BNPR2 HYP	43424	Selenide_ water dikinase 1 OS=Homo sapiens OX=9606 GN=SEPHS1 PE=1 SV=2	917.895	1360.31	11174.2	20588.5	406.725	754.684	15790.4	342.071	5098.13	11489.8	11043.9	14108.4	4043.88	6538.21	7209.55	2117.92
Q8N1G4	10	8	60.4392	0.279125	0.407627	1.68672	0.171973	CTRL NOM	BNPR2 HYP	64043.3	Leucine-rich repeat-containing protein 47 OS=Homo sapiens OX=9606 GN=LRRC47 PE=1 SV=1	12148.9	11945.6	34845.6	46870.6	7791.04	7424.67	39758.3	7757.51	67476.7	100898	34439.1	32118.4	77462.7	64323.7	18152.8	48030.4
O14929	14	8	82.8862	0.372744	0.407627	4.16213	0.129273	CTRL NOM	BNPR2 HYP	49911.9	Histone acetyltransferase type B catalytic subunit OS=Homo sapiens OX=9606 GN=HAT1 PE=1 SV=1	10922.2	12372.5	1.19566e+06	2.05249e+06	8865.72	5881.12	764339	6917.14	60663.7	104503	1.18171e+06	1.40648e+06	88147.8	50951.1	348981	42827.3
P52907	26	17	176.431	0.436429	0.407627	1.54593	0.10908	CTRL NOM	BNPR2 HYP	33093.9	F-actin-capping protein subunit alpha-1 OS=Homo sapiens OX=9606 GN=CAPZA1 PE=1 SV=3	141373	192111	661808	1.12082e+06	99014.9	133129	1.00088e+06	135802	785208	1.62265e+06	654088	768050	984459	1.15336e+06	456981	840813
Q6NVV1	6	4	37.5424	0.835717	0.435096	1.27311	0.0539044	CTRL NOM	BNPR2 HYP	12191.7	Putative 60S ribosomal protein L13a protein RPL13AP3 OS=Homo sapiens OX=9606 GN=RPL13AP3 PE=5 SV=1	2597.72	6925.38	55747.7	102603	13148.7	14414.1	90190.4	14108	14428.1	58494.9	55097.4	70309.4	130731	124877	41179	87349.6
Q9UBR2	11	6	66.1416	0.37329	0.407627	1.70208	0.129075	CTRL NOM	BNPR2 HYP	34552.3	Cathepsin Z OS=Homo sapiens OX=9606 GN=CTSZ PE=1 SV=1	84578.6	103650	504364	612612	64710.7	65169.5	576172	60777.5	469762	875477	498480	419796	643388	564596	263068	376302
P27824	11	7	69.4798	0.529585	0.407627	1.72957	0.0875569	CTRL NOM	BNPR2 HYP	68024.6	Calnexin OS=Homo sapiens OX=9606 GN=CANX PE=1 SV=2	18540.3	23770.4	244606	325074	21114.8	20919	293522	18283.5	102976	200775	241753	222759	209934	181232	134016	113202
Q96KP4	12	6	76.8068	0.35653	0.407627	1.73644	0.135372	CTRL NOM	BNPR2 HYP	53220.7	Cytosolic non-specific dipeptidase OS=Homo sapiens OX=9606 GN=CNDP2 PE=1 SV=2	28654.9	30447.3	145152	156444	22505.4	21318.1	144644	19255.3	159154	257171	143459	107204	223761	184689	66041.1	119219
P36873	30	1	250.067	0.521989	0.407627	1.47701	0.0890334	CTRL NOM	BNPR2 HYP	37725.2	Serine/threonine-protein phosphatase PP1-gamma catalytic subunit OS=Homo sapiens OX=9606 GN=PPP1CC PE=1 SV=1	71583.5	102257	349171	350332	94364.9	85611.1	334497	76818.6	397585	863709	345098	240067	938227	741692	152724	475620
O75439	12	7	65.5898	0.256066	0.407627	2.11916	0.186042	CTRL NOM	BNPR2 HYP	55107.6	Mitochondrial-processing peptidase subunit beta OS=Homo sapiens OX=9606 GN=PMPCB PE=1 SV=2	119471	127751	563956	574574	86573.8	94492.2	382705	90144.7	663559	1.07904e+06	557377	393730	860764	818633	174735	558129
Q9BXU9	2	2	10.8216	0.359418	0.407627	2.21538	0.134253	CTRL NOM	BNPR2 HYP	29495.3	Calcium-binding protein 8 OS=Homo sapiens OX=9606 GN=CALN1 PE=1 SV=2	1259.45	1504.15	9304.83	12103.1	898.335	1260.51	7569.05	1182.92	6995.18	12704.7	9196.29	8293.73	8931.73	10920.5	3455.87	7324.02
Q9UBB4	3	2	16.999	0.727142	0.415565	1.28949	0.0611698	CTRL NOM	BNPR2 HYP	54230.2	Ataxin-10 OS=Homo sapiens OX=9606 GN=ATXN10 PE=1 SV=1	1206.43	1484.85	9929.72	3921.28	1767.83	1372.38	8368.91	1319.4	6700.71	12541.7	9813.89	2687.08	17576.7	11889.6	3821.06	8169.01
Q16644	2	2	10.5589	0.621182	0.407627	3.63895	0.0727652	CTRL NOM	BNPR2 HYP	43500.3	MAP kinase-activated protein kinase 3 OS=Homo sapiens OX=9606 GN=MAPKAPK3 PE=1 SV=1	40.0755	68.3205	16131.4	25465.8	217.757	91.3138	11086.6	65.2629	222.585	577.066	15943.2	17450.6	2165.06	791.098	5061.89	404.073
P10599	12	5	91.1063	0.314757	0.407627	1.71691	0.153377	CTRL NOM	BNPR2 HYP	12022.7	Thioredoxin OS=Homo sapiens OX=9606 GN=TXN PE=1 SV=3	61543.3	56918	236237	224635	43408.4	41249.1	211258	41511.7	341821	480755	233481	153932	431590	357362	96455.9	257018
O43684	11	4	69.5488	0.616177	0.407627	1.52954	0.0734455	CTRL NOM	BNPR2 HYP	37611.1	Mitotic checkpoint protein BUB3 OS=Homo sapiens OX=9606 GN=BUB3 PE=1 SV=1	26373.5	27020.8	176085	269461	32323.6	31155.8	236825	25898	146482	228230	174031	184650	321379	269918	108129	160347
P25398	13	9	125.642	0.448264	0.407627	1.59935	0.105885	CTRL NOM	BNPR2 HYP	14914.2	40S ribosomal protein S12 OS=Homo sapiens OX=9606 GN=RPS12 PE=1 SV=3	78865.7	80712.7	360918	488002	63649.8	66824.2	431127	68967.6	438032	681736	356708	334406	632840	578931	196843	427011
O94993	3	3	15.9157	0.308665	0.407627	1.8327	0.156321	CTRL NOM	BNPR2 HYP	82253.5	Transcription factor SOX-30 OS=Homo sapiens OX=9606 GN=SOX30 PE=1 SV=1	697.314	1101.87	6653.22	5667.28	795.97	507.911	6225.85	174.591	3872.98	9306.93	6575.61	3883.54	7913.96	4400.28	2842.59	1080.97
Q15907	12	1	79.1855	0.555357	0.407627	1.52318	0.0828563	CTRL NOM	BNPR2 HYP	24602.6	Ras-related protein Rab-11B OS=Homo sapiens OX=9606 GN=RAB11B PE=1 SV=4	20874.2	26216.8	106971	143318	27860.3	23502.3	122580	21294.3	115939	221439	105723	98209.4	277002	203612	55967.3	131843
Q9H773	5	4	33.908	0.420232	0.407627	1.3423	0.113713	CTRL NOM	BNPR2 HYP	18794.9	dCTP pyrophosphatase 1 OS=Homo sapiens OX=9606 GN=DCTPP1 PE=1 SV=1	23497.5	28447.4	65642.2	191559	13610.1	14237	188363	14100.6	130509	240280	64876.5	131267	135319	123343	86002.3	87303.5
Q8NBJ5	4	1	21.7351	0.345569	0.407627	2.41661	0.139758	CTRL NOM	BNPR2 HYP	71978.4	Procollagen galactosyltransferase 1 OS=Homo sapiens OX=9606 GN=COLGALT1 PE=1 SV=1	4003.64	5399.58	43035.5	35463.2	4862.34	3775.08	24822.6	2914.05	22236.8	45607.3	42533.5	24301.3	48344	32705.5	11333.5	18042.3
Q8IVL6	4	2	21.7189	0.764936	0.422194	1.28327	0.0581671	CTRL NOM	BNPR2 HYP	82635	Prolyl 3-hydroxylase 3 OS=Homo sapiens OX=9606 GN=P3H3 PE=1 SV=1	350.731	910.471	14127.2	14738.7	1192.23	844.905	20771.8	667.745	1948.01	7690.25	13962.4	10099.8	11853.8	7319.83	9483.98	4134.33
Q5T2N8	25	7	173.388	0.289863	0.407627	1.7301	0.166002	CTRL NOM	BNPR2 HYP	46664.8	ATPase family AAA domain-containing protein 3C OS=Homo sapiens OX=9606 GN=ATAD3C PE=2 SV=2	115759	106532	434343	318581	94908.6	75563.1	318256	74946.1	642942	899818	429276	218309	943633	654641	145309	464027
Q07020	14	9	81.636	0.648085	0.407627	1.5222	0.0693298	CTRL NOM	BNPR2 HYP	21748.6	60S ribosomal protein L18 OS=Homo sapiens OX=9606 GN=RPL18 PE=1 SV=2	28574.5	30909.1	341795	365207	34625.5	34576.9	395595	38740.8	158707	261072	337808	250260	344266	299557	180620	239863
P23396	56	42	363.38	0.669296	0.409326	1.52078	0.0668698	CTRL NOM	BNPR2 HYP	26859.4	40S ribosomal protein S3 OS=Homo sapiens OX=9606 GN=RPS3 PE=1 SV=2	152051	186789	1.6257e+06	2.01866e+06	220449	208534	1.98187e+06	208327	844512	1.5777e+06	1.60674e+06	1.3833e+06	2.19183e+06	1.80664e+06	904880	1.28985e+06
Q9NZP8	3	3	15.1231	0.262326	0.407627	2.01838	0.182041	CTRL NOM	BNPR2 HYP	54239.8	Complement C1r subcomponent-like protein OS=Homo sapiens OX=9606 GN=C1RL PE=1 SV=2	7542.24	5790.43	53786.6	65922.2	2903.44	2443.99	57896.6	2671	41890.7	48908.5	53159.2	45173.6	28867.5	21173.5	26434.4	16537.4
Q13242	12	7	67.3279	0.408559	0.407627	1.75807	0.11725	CTRL NOM	BNPR2 HYP	25656.3	Serine/arginine-rich splicing factor 9 OS=Homo sapiens OX=9606 GN=SRSF9 PE=1 SV=1	12577.7	15598	74458.1	54036.4	14883.9	12878.6	50205.5	11146.6	69858.2	131747	73589.5	37028.7	147984	111573	22922.7	69013.9
P33992	16	8	96.5156	0.291068	0.407627	1.56059	0.165353	CTRL NOM	BNPR2 HYP	83084.1	DNA replication licensing factor MCM5 OS=Homo sapiens OX=9606 GN=MCM5 PE=1 SV=5	65241.1	72487	140954	205429	78567.4	38410.6	139604	53629.5	362359	612258	139310	140772	781160	332770	63740.1	332046
O75964	3	2	18.3898	0.691934	0.412003	1.02387	0.0644703	BNPR2 HYP	CTRL NOM	11428.5	ATP synthase subunit g_ mitochondrial OS=Homo sapiens OX=9606 GN=ATP5MG PE=1 SV=3	2137.97	2659.57	32756.8	7058.4	2309.25	2040.72	39997.5	1330.3	11874.6	22464	32374.7	4836.81	22959.8	17679.8	18262	8236.55
P35637	15	8	87.2623	0.470763	0.407627	1.78944	0.100214	CTRL NOM	BNPR2 HYP	53654	RNA-binding protein FUS OS=Homo sapiens OX=9606 GN=FUS PE=1 SV=1	39634.1	39141.2	226401	260281	38790.2	47871.5	197652	31682.7	220134	330604	223760	178359	385673	414735	90243.9	196162
Q9UH65	12	5	72.3202	0.354447	0.407627	2.01066	0.136189	CTRL NOM	BNPR2 HYP	69396.9	Switch-associated protein 70 OS=Homo sapiens OX=9606 GN=SWAP70 PE=1 SV=1	32152.1	38139.4	189519	191282	37344.6	29372.9	131600	26033.4	178577	322143	187309	131077	371301	254472	60085.7	161185
P41227	5	2	33.6492	0.468207	0.407627	1.42714	0.100833	CTRL NOM	BNPR2 HYP	26629.6	N-alpha-acetyltransferase 10 OS=Homo sapiens OX=9606 GN=NAA10 PE=1 SV=1	41852.4	44653.4	262388	328421	33977.2	30884.2	378906	30828.7	232454	377163	259327	225052	337820	267565	173000	190875
O00625	21	11	173.292	0.504304	0.407627	1.44595	0.0926439	CTRL NOM	BNPR2 HYP	32227.5	Pirin OS=Homo sapiens OX=9606 GN=PIR PE=1 SV=1	118028	145516	480411	730168	115252	103264	676291	124675	655543	1.2291e+06	474807	500351	1.14589e+06	894628	308780	771924
Q9NQT5	5	2	36.8421	0.326425	0.407627	1.7775	0.147981	CTRL NOM	BNPR2 HYP	30028.4	Exosome complex component RRP40 OS=Homo sapiens OX=9606 GN=EXOSC3 PE=1 SV=3	48609.9	55774.2	185778	250979	42244.4	35734.8	188670	37789.5	269986	471094	183611	171985	420017	309588	86142.9	233973
Q9UHX1	8	6	36.3363	0.409614	0.407627	1.85733	0.116923	CTRL NOM	BNPR2 HYP	60046.7	Poly(U)-binding-splicing factor PUF60 OS=Homo sapiens OX=9606 GN=PUF60 PE=1 SV=1	17623.3	22195.3	111796	136572	17500.1	15496.8	104775	17389.6	97882.5	187471	110492	93586.5	173995	134257	47838	107667
Q00059	4	4	21.3161	0.606866	0.407627	1.78154	0.0747468	CTRL NOM	BNPR2 HYP	29324.8	Transcription factor A_ mitochondrial OS=Homo sapiens OX=9606 GN=TFAM PE=1 SV=1	10827.1	13055.8	62889.4	141558	12698.6	14922.9	86057.8	14485.1	60135.3	110275	62155.8	97003.5	126256	129284	39292.1	89684.2
Q2MJR0	1	0	5.8004	0.505403	0.407627	3.19886	0.0924123	CTRL NOM	BNPR2 HYP	43810.9	Sprouty-related_ EVH1 domain-containing protein 3 OS=Homo sapiens OX=9606 GN=SPRED3 PE=1 SV=1	0	0	2158.19	1785.19	0	0	1232.75	0	0	0	2133.01	1223.31	0	0	562.845	0
P08727	14	7	78.5795	0.542598	0.407627	1.53853	0.0851253	CTRL NOM	BNPR2 HYP	44106.1	Keratin_ type I cytoskeletal 19 OS=Homo sapiens OX=9606 GN=KRT19 PE=1 SV=4	8889	11709.5	59058.4	62712.3	9590.53	10575	61996.7	10373.6	49370.8	98904.1	58369.5	42973.9	95354.2	91616.2	28306.4	64227.8
P55145	10	6	60.1577	0.540038	0.407627	1.89034	0.0855941	CTRL NOM	BNPR2 HYP	21156.4	Mesencephalic astrocyte-derived neurotrophic factor OS=Homo sapiens OX=9606 GN=MANF PE=1 SV=3	10695.3	13308.8	111893	177602	13352.4	13833.4	127864	10793.1	59403.4	112412	110587	121703	132756	119846	58379.8	66825.3
P46776	18	14	116.464	0.484876	0.407627	1.77214	0.0969069	CTRL NOM	BNPR2 HYP	16675.5	60S ribosomal protein L27a OS=Homo sapiens OX=9606 GN=RPL27A PE=1 SV=2	40006.8	44055.2	302497	238716	44339.7	43997.9	227311	37188.2	222204	372110	298968	163581	440849	381176	103785	230250
Q96S42	2	2	15.9834	0.271805	0.407627	1.36264	0.176246	CTRL NOM	BNPR2 HYP	40131.6	Nodal homolog OS=Homo sapiens OX=9606 GN=NODAL PE=1 SV=2	975.804	1277.9	2245.03	1721.13	1141.54	794.848	1818.75	809.43	5419.76	10793.7	2218.84	1179.41	11349.8	6886.17	830.4	5011.56
Q99541	6	2	31.8146	0.358562	0.407627	1.60207	0.134583	CTRL NOM	BNPR2 HYP	48303.6	Perilipin-2 OS=Homo sapiens OX=9606 GN=PLIN2 PE=1 SV=2	14400.7	14063.9	63892.7	69494.7	7241.73	12871.9	72374.1	8539.13	79983.4	118790	63147.4	47621.6	72001.2	111516	33044.5	52869.8
P29590	5	3	26.902	0.448791	0.407627	2.24573	0.105746	CTRL NOM	BNPR2 HYP	99204.5	Protein PML OS=Homo sapiens OX=9606 GN=PML PE=1 SV=3	4017.78	3428.7	63259.9	117147	3002.27	3555.09	74664.9	2427.05	22315.4	28960.3	62521.9	80275.9	29850.1	30799.6	34090.4	15027
P18077	8	5	48.9273	0.511804	0.407627	1.56325	0.0910825	CTRL NOM	BNPR2 HYP	12594.7	60S ribosomal protein L35a OS=Homo sapiens OX=9606 GN=RPL35A PE=1 SV=2	14678.5	15523.9	69846.2	73637.2	16150.4	15714.1	65094.8	14146.6	81526.5	131122	69031.4	50460.3	160576	136139	29720.9	87588.6
P49419	11	5	63.0744	0.328061	0.407627	2.2716	0.147248	CTRL NOM	BNPR2 HYP	59057.5	Alpha-aminoadipic semialdehyde dehydrogenase OS=Homo sapiens OX=9606 GN=ALDH7A1 PE=1 SV=5	16030.1	21925.8	98129.8	192041	11103.4	13265	105760	14318.8	89033.6	185195	96985.1	131597	110396	114921	48287.9	88654.8
P30049	8	7	53.3027	0.511528	0.407627	1.8104	0.0911393	CTRL NOM	BNPR2 HYP	17490	ATP synthase subunit delta_ mitochondrial OS=Homo sapiens OX=9606 GN=ATP5F1D PE=1 SV=2	19122	27893.2	320065	435244	27487.6	22111.3	378188	15389.3	106206	235599	316332	298253	273297	191561	172672	95282.2
P52209	48	31	340.672	0.388418	0.407627	1.80979	0.123781	CTRL NOM	BNPR2 HYP	53653.3	6-phosphogluconate dehydrogenase_ decarboxylating OS=Homo sapiens OX=9606 GN=PGD PE=1 SV=3	108647	131130	776860	767150	104168	84080.2	713824	83559.4	603444	1.10758e+06	767798	525694	1.03569e+06	728429	325917	517356
Q9UJZ1	35	24	286.598	0.686638	0.411251	1.38488	0.0650115	CTRL NOM	BNPR2 HYP	38648.2	Stomatin-like protein 2_ mitochondrial OS=Homo sapiens OX=9606 GN=STOML2 PE=1 SV=1	72824.2	101161	635749	833886	116443	100302	875123	94965.8	404476	854452	628333	571425	1.15774e+06	868969	399562	587978
P49257	6	5	36.0452	0.405416	0.407627	1.65117	0.118233	CTRL NOM	BNPR2 HYP	57834.2	Protein ERGIC-53 OS=Homo sapiens OX=9606 GN=LMAN1 PE=1 SV=2	3508.98	4131.7	38634.7	35835.9	1941.85	2657.87	42321.8	2807.7	19489.4	34898.2	38184	24556.8	19306.9	23026.4	19323.2	17383.8
Q9NRW1	6	0	36.5796	0.0131442	0.407627	1.5721	0.824592	CTRL NOM	BNPR2 HYP	23575.8	Ras-related protein Rab-6B OS=Homo sapiens OX=9606 GN=RAB6B PE=1 SV=1	21668	20391.4	28679.1	21584.3	14570.5	11504.8	19253	13397.5	120348	172235	28344.6	14790.8	144868	99671.9	8790.52	82950.4
Q02218	21	14	124.131	0.53456	0.407627	1.52066	0.0866127	CTRL NOM	BNPR2 HYP	117133	2-oxoglutarate dehydrogenase_ mitochondrial OS=Homo sapiens OX=9606 GN=OGDH PE=1 SV=3	29899.5	54694.5	181584	216103	38708	34005.6	196819	47620.5	166066	461974	179465	148086	384856	294607	89863.2	294841
P62879	23	10	144.562	0.571415	0.407627	1.57782	0.0801538	CTRL NOM	BNPR2 HYP	38072.5	Guanine nucleotide-binding protein G(I)/G(S)/G(T) subunit beta-2 OS=Homo sapiens OX=9606 GN=GNB2 PE=1 SV=3	26949.8	30223	257232	275804	37672.4	29722.9	283677	22992.4	149683	255277	254231	188996	374560	257504	129521	142357
A6XGL0	2	0	12.283	0.482592	0.407627	1.99465	0.0974298	CTRL NOM	BNPR2 HYP	33041.5	YjeF N-terminal domain-containing protein 3 OS=Homo sapiens OX=9606 GN=YJEFN3 PE=1 SV=1	1543.49	2253.31	56755.4	51056.5	1613.35	1467.82	51205.1	1667.81	8572.8	19032.5	56093.3	34986.8	16040.8	12716.4	23379.2	10326.2
O43852	20	16	124.497	0.464841	0.407627	1.85513	0.101657	CTRL NOM	BNPR2 HYP	37220.9	Calumenin OS=Homo sapiens OX=9606 GN=CALU PE=1 SV=2	16379.1	26162.7	164766	175816	20062.1	19007.7	149861	17590.7	90971.9	220982	162844	120479	199468	164674	68423.2	108912
P14209	1	1	6.1973	0.365343	0.407627	1.96832	0.132002	CTRL NOM	BNPR2 HYP	18904.9	CD99 antigen OS=Homo sapiens OX=9606 GN=CD99 PE=1 SV=1	509.682	546.555	4066.89	6122.93	281.399	375.093	4688.97	368.074	2830.85	4616.45	4019.45	4195.77	2797.82	3249.62	2140.88	2278.92
Q6TFL4	3	0	15.6849	0.679668	0.410236	1.52606	0.0657423	CTRL NOM	BNPR2 HYP	69730	Kelch-like protein 24 OS=Homo sapiens OX=9606 GN=KLHL24 PE=1 SV=1	3173.75	6890.43	41996	30386.5	8676.96	5694.83	35492.8	4161.42	17627.5	58199.7	41506.1	20822.5	86271	49337.2	16205.2	25765.3
P61289	8	4	44.3416	0.429856	0.407627	1.95742	0.110923	CTRL NOM	BNPR2 HYP	29620.2	Proteasome activator complex subunit 3 OS=Homo sapiens OX=9606 GN=PSME3 PE=1 SV=1	12955.4	16636.5	260492	317706	8153.24	11296.5	278859	12196.7	71956	140519	257454	217710	81063.9	97867.3	127321	75515.6
Q96A33	6	2	35.5567	0.285229	0.407627	2.47321	0.168537	CTRL NOM	BNPR2 HYP	56159.1	PAT complex subunit CCDC47 OS=Homo sapiens OX=9606 GN=CCDC47 PE=1 SV=1	3997.03	4304.98	55632	62000.5	2069.86	2250.06	44937.7	1661.82	22200.1	36361.8	54983	42486.2	20579.7	19493.4	20517.6	10289.1
P0DTU4;A0A5B9	3	1	16.0935	0.0936526	0.407627	2.60773	0.388046	CTRL NOM	BNPR2 HYP	35889.4	T cell receptor beta chain MC.7.G5 OS=Homo sapiens OX=9606 GN=TRB PE=1 SV=1	6664.17	4410.6	17739.7	32817.9	669.761	766.228	21496.2	702.289	37013.8	37253.9	17532.8	22488.6	6659.13	6638.21	9814.7	4348.21
O14907	2	1	12.6038	0.148771	0.407627	1.51064	0.287345	CTRL NOM	BNPR2 HYP	13734.7	Tax1-binding protein 3 OS=Homo sapiens OX=9606 GN=TAX1BP3 PE=1 SV=2	20926.5	16720.3	26969.5	34511.1	14052.9	13059	28810.8	9696.78	116229	141227	26654.9	23648.9	139722	113137	13154.4	60037.4
P62244	24	17	180.562	0.357611	0.407627	1.87131	0.134951	CTRL NOM	BNPR2 HYP	14953.6	40S ribosomal protein S15a OS=Homo sapiens OX=9606 GN=RPS15A PE=1 SV=2	126074	116914	827639	1.01343e+06	75077.6	83458.4	875322	79833.7	700232	987507	817985	694459	746463	723042	399653	494289
Q09028	8	5	49.4843	0.409149	0.407627	1.74091	0.117067	CTRL NOM	BNPR2 HYP	47940.9	Histone-binding protein RBBP4 OS=Homo sapiens OX=9606 GN=RBBP4 PE=1 SV=3	16293.8	19747	133040	178282	13335.5	12594.8	161850	11749.4	90498.3	166792	131488	122169	132589	109115	73897.1	72746.2
Q04760	7	5	25.9639	0.441825	0.407627	1.51822	0.107604	CTRL NOM	BNPR2 HYP	21005.9	Lactoylglutathione lyase OS=Homo sapiens OX=9606 GN=GLO1 PE=1 SV=4	5664.29	6991.52	24501.1	24061.9	7643.18	4381.93	23385.5	4912.07	31460.3	59053.5	24215.3	16488.6	75992.6	37962.9	10677.3	30413
P52565	17	12	152.953	0.282966	0.407627	2.28824	0.169798	CTRL NOM	BNPR2 HYP	23264.2	Rho GDP-dissociation inhibitor 1 OS=Homo sapiens OX=9606 GN=ARHGDIA PE=1 SV=3	70002.1	73510.2	391435	559396	42604.7	48871.1	336975	49796.5	388802	620900	386869	383329	423599	423395	153856	308314
P62491	13	3	65.9454	0.536906	0.407627	1.57938	0.0861739	CTRL NOM	BNPR2 HYP	24507.6	Ras-related protein Rab-11A OS=Homo sapiens OX=9606 GN=RAB11A PE=1 SV=3	19237.9	24433.9	114863	152174	25400.5	21135.6	131424	18767.2	106850	206380	113523	104278	252546	183109	60005.5	116197
P61160	42	25	295.02	0.789336	0.427728	1.23208	0.0565052	CTRL NOM	BNPR2 HYP	45046	Actin-related protein 2 OS=Homo sapiens OX=9606 GN=ACTR2 PE=1 SV=1	212283	219138	1.02678e+06	1.33863e+06	259069	262800	1.42621e+06	321940	1.17905e+06	1.85094e+06	1.0148e+06	917306	2.5758e+06	2.27676e+06	651177	1.99328e+06
P09429;B2RPK0	31	22	179.798	0.33636	0.407627	2.07206	0.143621	CTRL NOM	BNPR2 HYP	25064.9	High mobility group protein B1 OS=Homo sapiens OX=9606 GN=HMGB1 PE=1 SV=3	163910	168530	1.06296e+06	1.10699e+06	129910	134838	834930	108003	910380	1.42348e+06	1.05056e+06	758574	1.29163e+06	1.16817e+06	381211	668696
Q9UKM9	31	20	213.858	0.339856	0.407627	1.78497	0.142135	CTRL NOM	BNPR2 HYP	32520.2	RNA-binding protein Raly OS=Homo sapiens OX=9606 GN=RALY PE=1 SV=1	43673.8	62594.7	189702	231788	45449.9	43991.7	166479	39747.3	242571	528703	187489	158834	451887	381122	76010.8	246095
P61026;P51153	13	8	77.9768	0.519894	0.407627	1.52968	0.0894484	CTRL NOM	BNPR2 HYP	22769.1	Ras-related protein Rab-10 OS=Homo sapiens OX=9606 GN=RAB10 PE=1 SV=1	21247.6	29858	182529	131536	23322.4	24492.7	169600	21307.7	118012	252194	180400	90135.7	231884	212192	77435.7	131926
Q92688	19	9	156.187	0.361095	0.407627	1.54903	0.13361	CTRL NOM	BNPR2 HYP	28958.8	Acidic leucine-rich nuclear phosphoprotein 32 family member B OS=Homo sapiens OX=9606 GN=ANP32B PE=1 SV=1	322530	302420	892620	1.05376e+06	252124	265867	873633	268339	1.79138e+06	2.55437e+06	882207	722092	2.50676e+06	2.30334e+06	398882	1.66141e+06
Q9Y314	5	5	26.2212	0.0906584	0.407627	1.45537	0.39549	CTRL NOM	BNPR2 HYP	33685.3	Nitric oxide synthase-interacting protein OS=Homo sapiens OX=9606 GN=NOSIP PE=1 SV=1	2872.5	4249.48	3467.53	3133.51	2603.47	1999.31	3416.29	1410.15	15954.3	35893	3427.08	2147.26	25885.1	17321	1559.8	8730.88
Q00005	8	3	46.2032	0.571764	0.407627	1.2172	0.0800968	CTRL NOM	BNPR2 HYP	52109.4	Serine/threonine-protein phosphatase 2A 55 kDa regulatory subunit B beta isoform OS=Homo sapiens OX=9606 GN=PPP2R2B PE=1 SV=1	18167.3	17942.4	136878	290188	10553.5	12352.5	334824	22795.8	100904	151549	135281	198853	104929	107016	152874	141140
Q92769	18	11	135.864	0.451282	0.407627	1.70763	0.105094	CTRL NOM	BNPR2 HYP	55934.6	Histone deacetylase 2 OS=Homo sapiens OX=9606 GN=HDAC2 PE=1 SV=2	29294.7	35240.4	367632	376420	23763.6	22944.4	400386	26419.8	162707	297656	363344	257944	236271	198779	182808	163577
Q9BUX1	1	1	5.2654	0.433308	0.407627	3.61073	0.109949	CTRL NOM	BNPR2 HYP	24702.7	Glutathione-specific gamma-glutamylcyclotransferase 1 OS=Homo sapiens OX=9606 GN=CHAC1 PE=1 SV=3	38.9985	22.2982	1298.91	775.532	27.9761	36.5617	501.425	25.5354	216.603	188.341	1283.76	531.437	278.153	316.752	228.94	158.102
P13667	75	52	428.901	0.624427	0.407627	1.45662	0.0723312	CTRL NOM	BNPR2 HYP	73274.7	Protein disulfide-isomerase A4 OS=Homo sapiens OX=9606 GN=PDIA4 PE=1 SV=2	169438	212316	1.33738e+06	2.01176e+06	211380	210337	1.94321e+06	196419	941084	1.79332e+06	1.32178e+06	1.37857e+06	2.10165e+06	1.82225e+06	887228	1.21612e+06
Q3KQV9	1	1	5.0119	0.336911	0.407627	2.20294	0.143385	CTRL NOM	BNPR2 HYP	57600.6	UDP-N-acetylhexosamine pyrophosphorylase-like protein 1 OS=Homo sapiens OX=9606 GN=UAP1L1 PE=1 SV=2	301.096	453.722	6101.17	5030.27	256.464	148.661	4778.08	212.426	1672.33	3832.34	6030	3447.02	2549.9	1287.92	2181.57	1315.23
P27816	11	6	59.1256	0.611497	0.407627	1.43023	0.0740936	CTRL NOM	BNPR2 HYP	121518	Microtubule-associated protein 4 OS=Homo sapiens OX=9606 GN=MAP4 PE=1 SV=3	14878.3	17661.1	72870.2	71553.3	22860.3	17530.4	67696.3	15643.2	82636.2	149174	72020.1	49032.3	227289	151874	30908.7	96854.6
Q8WUP2	23	18	164.481	0.242386	0.407627	2.2074	0.195306	CTRL NOM	BNPR2 HYP	42209.6	Filamin-binding LIM protein 1 OS=Homo sapiens OX=9606 GN=FBLIM1 PE=1 SV=2	119386	114202	602755	647282	68581.5	70712.8	461068	71751.7	663085	964603	595723	443554	681874	612620	210514	444249
Q99829	9	4	61.0354	0.41814	0.407627	2.16269	0.114334	CTRL NOM	BNPR2 HYP	59686.2	Copine-1 OS=Homo sapiens OX=9606 GN=CPNE1 PE=1 SV=1	13561.4	16652.8	124836	160032	14090.7	13800.5	105607	12191.9	75322.1	140657	123380	109663	140097	119561	48217.9	75486
P63151	20	10	124.262	0.438294	0.407627	2.03694	0.108566	CTRL NOM	BNPR2 HYP	52205.4	Serine/threonine-protein phosphatase 2A 55 kDa regulatory subunit B alpha isoform OS=Homo sapiens OX=9606 GN=PPP2R2A PE=1 SV=1	39230.6	61468.5	237304	525274	48990.2	37823.6	294269	42727.4	217893	519190	234536	359947	487087	327685	134357	264546
Q8TAE8	5	2	31.9103	0.604765	0.407627	1.54634	0.075047	CTRL NOM	BNPR2 HYP	25440.9	Growth arrest and DNA damage-inducible proteins-interacting protein 1 OS=Homo sapiens OX=9606 GN=GADD45GIP1 PE=1 SV=1	9613.49	17963.8	307471	356201	19590.6	11067.8	402584	13779	53394.8	151731	303884	244088	194780	95885.9	183811	85312.2
Q08J23	9	7	55.9196	0.411944	0.407627	1.97195	0.116207	CTRL NOM	BNPR2 HYP	87269.3	RNA cytosine C(5)-methyltransferase NSUN2 OS=Homo sapiens OX=9606 GN=NSUN2 PE=1 SV=2	5484.5	7095.31	45407.9	68703.2	5898.57	4725.06	49485.5	4137.56	30461.7	59930.2	44878.2	47079.3	58646.7	40935.6	22594	25617.6
P30626	9	4	52.765	0.424617	0.407627	1.69664	0.112428	CTRL NOM	BNPR2 HYP	21961.6	Sorcin OS=Homo sapiens OX=9606 GN=SRI PE=1 SV=1	50050.9	56154.9	275341	281201	42892.3	40756.6	253279	53696	277990	474310	272129	192694	426458	353095	115642	332458
P08559	4	3	22.7014	0.368787	0.407627	1.27139	0.130721	BNPR2 HYP	CTRL NOM	43980.1	Pyruvate dehydrogenase E1 component subunit alpha_ somatic form_ mitochondrial OS=Homo sapiens OX=9606 GN=PDHA1 PE=1 SV=3	1948.8	2387.12	133.1	884.472	1851.72	2147.09	1108.62	1698.95	10823.9	20162.7	131.547	606.089	18410.8	18601.3	506.172	10519
P62249	21	17	111.064	0.56326	0.407627	1.72709	0.0815054	CTRL NOM	BNPR2 HYP	16559.4	40S ribosomal protein S16 OS=Homo sapiens OX=9606 GN=RPS16 PE=1 SV=2	24223	33812.8	335730	301857	34354.5	30084.2	310260	28072.5	134538	285598	331814	206849	341571	260634	141658	173810
P17844	75	50	556.955	0.403241	0.407627	1.98109	0.11892	CTRL NOM	BNPR2 HYP	69661.4	Probable ATP-dependent RNA helicase DDX5 OS=Homo sapiens OX=9606 GN=DDX5 PE=1 SV=1	182261	211573	1.34926e+06	1.71322e+06	179547	159085	1.25952e+06	146495	1.0123e+06	1.78704e+06	1.33352e+06	1.17399e+06	1.78515e+06	1.37823e+06	575070	907021
P18754	19	13	120.227	0.296631	0.407627	2.05603	0.162409	CTRL NOM	BNPR2 HYP	45425.3	Regulator of chromosome condensation OS=Homo sapiens OX=9606 GN=RCC1 PE=1 SV=1	68097	73289.2	315274	498531	43273.2	49937.5	328061	43309.3	378221	619034	311596	341621	430246	432633	149785	268148
Q9UBI1	1	1	5.9338	0.540748	0.407627	1.53063	0.0854635	BNPR2 HYP	CTRL NOM	22379.3	COMM domain-containing protein 3 OS=Homo sapiens OX=9606 GN=COMMD3 PE=1 SV=1	848.356	1064.5	0	0	1434.96	742.521	0	750.39	4711.9	8991.24	0	0	14267.2	6432.83	0	4646.02
P01889	4	1	30.886	0.465786	0.407627	1.93392	0.101425	CTRL NOM	BNPR2 HYP	40802.3	HLA class I histocompatibility antigen_ B alpha chain OS=Homo sapiens OX=9606 GN=HLA-B PE=1 SV=3	1431.24	3530.12	21790.4	17363.5	2023.7	2469.46	16643	1675.11	7949.3	29817	21536.2	11898.4	20120.7	21394.1	7598.82	10371.4
O00629	21	13	143.857	0.331604	0.407627	1.59189	0.145682	CTRL NOM	BNPR2 HYP	58400.1	Importin subunit alpha-3 OS=Homo sapiens OX=9606 GN=KPNA4 PE=1 SV=1	216941	223208	444090	823751	178554	156587	554255	183535	1.20492e+06	1.88531e+06	438910	564480	1.77528e+06	1.35659e+06	253061	1.13635e+06
O00505	15	9	85.6566	0.4551	0.407627	1.46153	0.104107	CTRL NOM	BNPR2 HYP	58324.2	Importin subunit alpha-4 OS=Homo sapiens OX=9606 GN=KPNA3 PE=1 SV=2	29523.2	35939.4	115946	118533	29156.3	30006.3	119014	27047.7	163976	303560	114593	81225.7	289887	259960	54339.3	167465
Q02543	15	10	121.631	0.464541	0.407627	1.84317	0.101731	CTRL NOM	BNPR2 HYP	21047.5	60S ribosomal protein L18a OS=Homo sapiens OX=9606 GN=RPL18A PE=1 SV=2	36078.7	46320.9	348373	403574	34114.6	36876.1	344070	37609.1	200387	391247	344309	276551	339186	319476	157095	232856
Q9BZE1	7	3	40.3115	0.8967	0.449963	1.28071	0.051525	CTRL NOM	BNPR2 HYP	48630.8	39S ribosomal protein L37_ mitochondrial OS=Homo sapiens OX=9606 GN=MRPL37 PE=1 SV=2	33006.1	31423.5	74078.1	246357	40216.2	42337.5	170710	47245.6	183321	265417	73213.9	168818	399851	366791	77942.4	292520
B2RXH8	22	0	198.212	0.446111	0.407627	1.62185	0.106455	CTRL NOM	BNPR2 HYP	32129.4	Heterogeneous nuclear ribonucleoprotein C-like 2 OS=Homo sapiens OX=9606 GN=HNRNPCL2 PE=1 SV=1	128808	121390	733317	879697	100143	108452	848153	92069.9	715419	1.02531e+06	724762	602817	995671	939570	387248	570049
P26373	16	12	96.2697	0.601424	0.407627	1.56547	0.0755295	CTRL NOM	BNPR2 HYP	24318.5	60S ribosomal protein L13 OS=Homo sapiens OX=9606 GN=RPL13 PE=1 SV=4	27519.5	30044.4	195203	253709	37156.3	28398.5	226682	31292	152847	253768	192925	173856	369428	246030	103498	193744
O95073	4	1	21.2873	0.420024	0.407627	1.13252	0.113774	CTRL NOM	BNPR2 HYP	34881.8	Fibrinogen silencer-binding protein OS=Homo sapiens OX=9606 GN=FSBP PE=1 SV=1	4633.16	6577.28	4474.4	5804.22	3846.44	5553.98	5961.33	3612.84	25733.3	55554.6	4422.21	3977.37	38243.4	48116.9	2721.82	22368.8
O60361	28	13	145.15	0.448372	0.407627	1.63754	0.105856	CTRL NOM	BNPR2 HYP	15700.2	Putative nucleoside diphosphate kinase OS=Homo sapiens OX=9606 GN=NME2P1 PE=5 SV=1	85838.9	95312.8	490105	464362	83077.2	81104.9	455875	73434.6	476762	805055	484388	318206	825999	702653	208143	454668
P45880	32	28	199.431	0.534581	0.407627	1.55321	0.086609	CTRL NOM	BNPR2 HYP	32079.8	Voltage-dependent anion-selective channel protein 2 OS=Homo sapiens OX=9606 GN=VDAC2 PE=1 SV=2	61504.6	78870.9	344642	370966	87916.1	80189.1	331420	51580.8	341606	666179	340622	254206	874109	694718	151319	319361
Q3ZCQ8	2	2	10.7686	0.608561	0.407627	1.02164	0.0745064	CTRL NOM	BNPR2 HYP	39874.4	Mitochondrial import inner membrane translocase subunit TIM50 OS=Homo sapiens OX=9606 GN=TIMM50 PE=1 SV=2	297.573	163.201	0	0	172.633	162.728	0	115.653	1652.76	1378.47	0	0	1716.41	1409.8	0	716.063
O14979	39	30	270.865	0.344102	0.407627	2.14142	0.140362	CTRL NOM	BNPR2 HYP	46608.7	Heterogeneous nuclear ribonucleoprotein D-like OS=Homo sapiens OX=9606 GN=HNRNPDL PE=1 SV=3	111284	120656	888498	1.14816e+06	102331	75989.6	819824	61245.6	618090	1.01912e+06	878133	786781	1.01743e+06	658336	374314	379201
P80723	17	13	97.8475	0.354158	0.407627	2.54527	0.136303	CTRL NOM	BNPR2 HYP	22693.4	Brain acid soluble protein 1 OS=Homo sapiens OX=9606 GN=BASP1 PE=1 SV=2	14003.1	21192.1	238267	298765	11241.6	10623.7	189761	13193.6	77775.4	178998	235487	204730	111770	92038.8	86640.8	81687.7
P55263	8	6	52.7003	0.512421	0.407627	1.49423	0.090956	CTRL NOM	BNPR2 HYP	40944.7	Adenosine kinase OS=Homo sapiens OX=9606 GN=ADK PE=1 SV=2	15704.2	23910.9	94426.6	105817	17644.8	16154.9	107204	19520	87223.5	201962	93325.1	72511.8	175434	139958	48947	120857
P13688	3	3	15.7693	0.459943	0.407627	1.93559	0.102877	CTRL NOM	BNPR2 HYP	58016.7	Carcinoembryonic antigen-related cell adhesion molecule 1 OS=Homo sapiens OX=9606 GN=CEACAM1 PE=1 SV=2	220.335	42.7965	15789.7	15691.3	267.013	18.0232	16081.1	34.0928	1223.77	361.479	15605.5	10752.5	2654.79	156.144	7342.28	211.085
P68036;A0A1B0GUS4	4	3	29.3659	0.243554	0.407627	2.38193	0.194486	CTRL NOM	BNPR2 HYP	18032.7	Ubiquitin-conjugating enzyme E2 L3 OS=Homo sapiens OX=9606 GN=UBE2L3 PE=1 SV=1	12083.4	15757.9	65232.3	84390.7	11208.5	8671.15	45402.7	9222.28	67113	133099	64471.3	57829.2	111440	75122.5	20729.9	57099.5
Q9Y6J8	3	1	15.0617	0.380154	0.407627	1.98042	0.126629	CTRL NOM	BNPR2 HYP	36331.5	Serine/threonine/tyrosine-interacting-like protein 1 OS=Homo sapiens OX=9606 GN=STYXL1 PE=1 SV=1	7821.53	15573.9	64545.5	67039.3	12057.3	9436.32	50081	6681.77	43442	131544	63792.6	45939	119880	81751.6	22865.9	41370
O95670	4	1	22.0279	0.397275	0.407627	1.87549	0.12084	CTRL NOM	BNPR2 HYP	13661.4	V-type proton ATPase subunit G 2 OS=Homo sapiens OX=9606 GN=ATP6V1G2 PE=1 SV=1	12154.9	10252.1	113658	162082	5577.7	8056.41	136788	8548.32	67510	86594	112332	111068	55456.6	69796.7	62454.4	52926.7
Q96FW1	16	11	116.812	0.384054	0.407627	1.74174	0.125272	CTRL NOM	BNPR2 HYP	31512.2	Ubiquitin thioesterase OTUB1 OS=Homo sapiens OX=9606 GN=OTUB1 PE=1 SV=2	31524.5	43988.6	188377	249733	25117.4	27940.9	214054	27778.5	175092	371548	186180	171131	249731	242066	97732.6	171990
O94979	18	14	106.454	0.564926	0.407627	1.46375	0.0812259	CTRL NOM	BNPR2 HYP	133984	Protein transport protein Sec31A OS=Homo sapiens OX=9606 GN=SEC31A PE=1 SV=3	13449.4	23261.1	170854	144689	21248.5	17156.8	189389	12857.4	74700.1	196474	168861	99148.8	211264	148638	86470.8	79606.3
P06744	68	53	516.263	0.667972	0.409326	1.40354	0.0670173	CTRL NOM	BNPR2 HYP	63375.4	Glucose-6-phosphate isomerase OS=Homo sapiens OX=9606 GN=GPI PE=1 SV=4	147056	189553	1.5539e+06	1.75089e+06	206608	183997	2.00001e+06	203820	816770	1.60105e+06	1.53577e+06	1.1998e+06	2.05421e+06	1.59406e+06	913160	1.26195e+06
P06132	38	29	248.943	0.458242	0.407627	1.54668	0.103306	CTRL NOM	BNPR2 HYP	41129.1	Uroporphyrinogen decarboxylase OS=Homo sapiens OX=9606 GN=UROD PE=1 SV=2	129310	156194	652068	642774	121896	133495	647576	118799	718210	1.31928e+06	644461	440464	1.21195e+06	1.15654e+06	295669	735544
P17752	16	11	110.166	0.555913	0.407627	1.33834	0.0827598	CTRL NOM	BNPR2 HYP	51555.5	Tryptophan 5-hydroxylase 1 OS=Homo sapiens OX=9606 GN=TPH1 PE=1 SV=4	66013.5	80053.8	439072	590839	60167.8	64952	687969	65596.6	366649	676170	433950	404876	598221	562712	314112	406140
P08134	14	1	93.596	0.474635	0.407627	1.53682	0.0992881	CTRL NOM	BNPR2 HYP	22348.6	Rho-related GTP-binding protein RhoC OS=Homo sapiens OX=9606 GN=RHOC PE=1 SV=1	57333.6	77896.6	241291	306265	63725.4	68765.1	255749	56045.8	318439	657950	238476	209870	633593	595747	116769	347006
O76003	12	6	74.9511	0.455376	0.407627	2.04068	0.104036	CTRL NOM	BNPR2 HYP	37717.2	Glutaredoxin-3 OS=Homo sapiens OX=9606 GN=GLRX3 PE=1 SV=2	12435	13018.2	148574	150846	11667.1	12067	124844	10621.1	69065.7	109958	146841	103368	116001	104542	57000.9	65760.4
P08237	13	7	81.2647	0.41829	0.407627	1.67864	0.114289	CTRL NOM	BNPR2 HYP	86038.1	ATP-dependent 6-phosphofructokinase_ muscle type OS=Homo sapiens OX=9606 GN=PFKM PE=1 SV=2	19490	20951.7	118868	83296.2	21154.7	16902.2	93526.2	12942	108250	176967	117481	57079.2	210332	146432	42702.1	80130.2
Q96AB3	7	0	42.2507	0.373436	0.407627	2.04235	0.129022	CTRL NOM	BNPR2 HYP	22622.4	Isochorismatase domain-containing protein 2 OS=Homo sapiens OX=9606 GN=ISOC2 PE=1 SV=1	4942.47	7343.63	116782	110027	2270.86	5695.88	106038	3063.38	27451.2	62027.6	115420	75396.3	22578.1	49346.3	48414.8	18966.8
Q9H078	8	6	40.692	0.445538	0.407627	1.90974	0.106607	CTRL NOM	BNPR2 HYP	79242.2	Caseinolytic peptidase B protein homolog OS=Homo sapiens OX=9606 GN=CLPB PE=1 SV=1	7844.67	9229.62	110763	128680	7921.38	6228.25	114106	6064.52	43570.5	77957.5	109471	88178.5	78758.6	53958.4	52098.3	37548.3
Q9Y262	28	17	172.854	0.587496	0.407627	1.61642	0.0776094	CTRL NOM	BNPR2 HYP	66955.2	Eukaryotic translation initiation factor 3 subunit L OS=Homo sapiens OX=9606 GN=EIF3L PE=1 SV=1	41697.5	45607.1	683409	996065	36145.4	49859.3	952049	54967.6	231594	385218	675436	682559	359377	431956	434685	340330
Q4VXU2	19	4	122.428	0.512025	0.407627	1.57531	0.0910373	CTRL NOM	BNPR2 HYP	69019.7	Polyadenylate-binding protein 1-like OS=Homo sapiens OX=9606 GN=PABPC1L PE=2 SV=1	33228.3	41493.7	225336	241138	39665.1	35236.7	238370	30276.4	184555	350474	222708	165241	394372	305273	108835	187455
P30043	2	2	10.8319	0.561605	0.407627	1.24677	0.0817849	BNPR2 HYP	CTRL NOM	22233.4	Flavin reductase (NADPH) OS=Homo sapiens OX=9606 GN=BLVRB PE=1 SV=3	594.121	847.17	0	0	652.085	576.575	0	568.297	3299.84	7155.57	0	0	6483.38	4995.16	0	3518.6
P18124	18	15	105.221	0.540628	0.407627	1.28065	0.0854855	CTRL NOM	BNPR2 HYP	29282.9	60S ribosomal protein L7 OS=Homo sapiens OX=9606 GN=RPL7 PE=1 SV=1	40629	39741.7	126536	120825	37714.2	34713.9	145554	37928.7	225659	335677	125060	82796.2	374975	300744	66456.6	234835
P62241	30	28	221.125	0.471513	0.407627	1.6815	0.100033	CTRL NOM	BNPR2 HYP	24490.3	40S ribosomal protein S8 OS=Homo sapiens OX=9606 GN=RPS8 PE=1 SV=2	137504	135304	1.12553e+06	1.27117e+06	113910	113983	1.24452e+06	115167	763717	1.14284e+06	1.1124e+06	871077	1.13256e+06	987491	568220	713051
P48047	20	11	112.834	0.531316	0.407627	1.51549	0.0872263	CTRL NOM	BNPR2 HYP	23391.4	ATP synthase subunit O_ mitochondrial OS=Homo sapiens OX=9606 GN=ATP5PO PE=1 SV=1	56929	73604.2	347649	445569	68174.1	66571.4	425058	49737.2	316192	621694	343593	305329	677824	576741	194072	307946
P62258	34	20	259.556	0.342382	0.407627	1.91724	0.141076	CTRL NOM	BNPR2 HYP	29345	14-3-3 protein epsilon OS=Homo sapiens OX=9606 GN=YWHAE PE=1 SV=1	114198	141954	766808	791315	89826.1	97334.3	677174	81961.4	634275	1.19901e+06	757863	542253	893099	843256	309183	507462
Q9H1K6	2	1	10.5477	0.242652	0.407627	2.51386	0.195119	CTRL NOM	BNPR2 HYP	38556.7	Talin rod domain-containing protein 1 OS=Homo sapiens OX=9606 GN=TLNRD1 PE=1 SV=1	3311.95	2295.72	49714.5	44655.4	507.995	1369.11	36959.9	933.539	18395	19390.7	49134.6	30600.4	5050.76	11861.3	16875.1	5779.99
Q96C90	7	5	45.5771	0.244695	0.407627	2.09592	0.19369	CTRL NOM	BNPR2 HYP	16025	Protein phosphatase 1 regulatory subunit 14B OS=Homo sapiens OX=9606 GN=PPP1R14B PE=1 SV=3	28413.2	32994.9	121623	162748	15113.8	23085.1	107315	19463.7	157811	278690	120204	111524	150269	199997	48997.6	120509
O95567	2	1	10.4194	0.385558	0.407627	1.87963	0.124755	CTRL NOM	BNPR2 HYP	32996.9	Uncharacterized protein C22orf31 OS=Homo sapiens OX=9606 GN=C22orf31 PE=2 SV=1	2192.83	4394.06	32484.6	40834.3	1723.99	2334.3	36659.8	1793.39	12179.3	37114.2	32105.7	27981.9	17140.8	20223.2	16738.1	11103.8
Q13907	3	2	16.3733	0.444651	0.407627	2.08398	0.106844	CTRL NOM	BNPR2 HYP	26661.4	Isopentenyl-diphosphate Delta-isomerase 1 OS=Homo sapiens OX=9606 GN=IDI1 PE=1 SV=2	2355.43	4367.57	23269.7	21011.7	3552.09	3085	14356.4	3481.07	13082.4	36890.4	22998.3	14398.4	35316.7	26726.9	6554.82	21553
Q9BSF8	3	1	16.526	0.625301	0.407627	1.31903	0.0722153	CTRL NOM	BNPR2 HYP	54235.5	BTB/POZ domain-containing protein 10 OS=Homo sapiens OX=9606 GN=BTBD10 PE=1 SV=2	2326.52	2774.68	16960.6	19227.1	3175.01	2987.4	23300.9	1839.1	12921.8	23436.2	16762.7	13175.5	31567.7	25881.4	10638.7	11386.7
P69849;Q15155;Q5JPE7	18	11	106.337	0.57297	0.407627	1.50923	0.0799009	CTRL NOM	BNPR2 HYP	135103	Nodal modulator 3 OS=Homo sapiens OX=9606 GN=NOMO3 PE=1 SV=2	38023.2	48534.6	240534	263801	48889.7	38084.5	255152	49393.1	211187	409945	237728	180771	486088	329945	116497	305816
O00217	7	4	51.1078	0.188089	0.407627	2.84231	0.24105	CTRL NOM	BNPR2 HYP	24218.4	NADH dehydrogenase [ubiquinone] iron-sulfur protein 8_ mitochondrial OS=Homo sapiens OX=9606 GN=NDUFS8 PE=1 SV=1	55681	39788	253349	497823	12103.9	22371.4	243477	19918.7	309261	336067	250394	341136	120343	193814	111166	123326
P51157	2	1	15.4831	0.862811	0.439964	1.44699	0.0527061	CTRL NOM	BNPR2 HYP	25069.5	Ras-related protein Rab-28 OS=Homo sapiens OX=9606 GN=RAB28 PE=1 SV=2	1722.87	478.551	20326.6	18507.4	2413.27	2060.52	22663.8	1221.56	9569.07	4042.05	20089.5	12682.3	23994	17851.3	10347.8	7563.25
Q9UN86	21	17	136.257	0.833402	0.435096	1.17531	0.0540175	CTRL NOM	BNPR2 HYP	54178.3	Ras GTPase-activating protein-binding protein 2 OS=Homo sapiens OX=9606 GN=G3BP2 PE=1 SV=2	165793	146466	886956	1.40939e+06	185521	218359	1.57215e+06	243478	920841	1.23712e+06	876609	965790	1.84455e+06	1.89175e+06	717810	1.50749e+06
Q15435	9	5	53.2159	0.697231	0.412126	1.26026	0.063941	CTRL NOM	BNPR2 HYP	41678.3	Protein phosphatase 1 regulatory subunit 7 OS=Homo sapiens OX=9606 GN=PPP1R7 PE=1 SV=1	19879.7	26587.3	73330	36121.1	35539.9	24351.3	36883.8	26944.1	110415	224568	72474.6	24752.2	353357	210967	16840.3	166824
Q15506	2	2	10.6652	0.52882	0.407627	2.36304	0.0877036	CTRL NOM	BNPR2 HYP	17406.1	Sperm surface protein Sp17 OS=Homo sapiens OX=9606 GN=SPA17 PE=1 SV=1	0	0	9434.35	14054	0	0	9939.91	0	0	0	9324.3	9630.61	0	0	4538.35	0
P22234	44	36	332.921	0.473137	0.407627	1.54017	0.0996445	CTRL NOM	BNPR2 HYP	47820.6	Multifunctional protein ADE2 OS=Homo sapiens OX=9606 GN=PAICS PE=1 SV=3	227143	279692	1.08627e+06	1.61477e+06	218569	199620	1.44812e+06	216496	1.26159e+06	2.36241e+06	1.0736e+06	1.10653e+06	2.17313e+06	1.72941e+06	661183	1.34043e+06
P69905	19	14	102.432	0.508343	0.407627	1.53986	0.0917974	CTRL NOM	BNPR2 HYP	15314.6	Hemoglobin subunit alpha OS=Homo sapiens OX=9606 GN=HBA1 PE=1 SV=2	35287.3	34126.2	175578	122994	39975.7	42320.9	132113	24564.4	195991	288245	173530	84282.4	397460	366647	60319.8	152090
P18859	7	4	47.2264	0.586204	0.407627	1.47891	0.0778081	CTRL NOM	BNPR2 HYP	12587.5	ATP synthase-coupling factor 6_ mitochondrial OS=Homo sapiens OX=9606 GN=ATP5PF PE=1 SV=1	9391.81	14598	64049.1	72624.1	14407.5	13890.2	71074.9	9263.25	52163.5	123301	63302	49766.1	143247	120338	32451.3	57353.2
Q8NCA5	3	3	23.0695	0.248053	0.407627	3.01712	0.191378	CTRL NOM	BNPR2 HYP	55728.8	Protein FAM98A OS=Homo sapiens OX=9606 GN=FAM98A PE=1 SV=2	788.585	1156.55	20250.5	23948.5	378.814	334.231	14273.7	307.324	4379.92	9768.71	20014.3	16410.8	3766.37	2895.61	6517.08	1902.79
P0DTE1	1	1	4.8649	0.318651	0.407627	1.3126	0.151542	BNPR2 HYP	CTRL NOM	12842.6	Probable non-functional immunoglobulin heavy variable 3-38-3 OS=Homo sapiens OX=9606 GN=IGHV3-38-3 PE=1 SV=1	2932.91	5257.06	9570.53	1885.65	5463.2	6875.4	9071.53	4377.32	16289.8	44403.5	9458.89	1292.15	54318.1	59565	4141.87	27102.1
Q8IYT4	9	6	70.1419	0.45972	0.407627	1.64947	0.102933	CTRL NOM	BNPR2 HYP	61595.1	Katanin p60 ATPase-containing subunit A-like 2 OS=Homo sapiens OX=9606 GN=KATNAL2 PE=1 SV=3	26162.3	28585.1	196856	145824	25463.5	22297.7	171094	22088.1	145309	241443	194560	99926.7	253172	193176	78117.8	136758
P55884	7	5	44.8044	0.461165	0.407627	1.42191	0.102571	CTRL NOM	BNPR2 HYP	92880.9	Eukaryotic translation initiation factor 3 subunit B OS=Homo sapiens OX=9606 GN=EIF3B PE=1 SV=3	20251	18213.4	99468.8	97937.8	14874.5	15008.4	121883	14117.5	112477	153838	98308.5	67112.4	147891	130026	55649	87408.3
P07237	90	72	733.345	0.519694	0.407627	1.4437	0.0894882	CTRL NOM	BNPR2 HYP	57515.6	Protein disulfide-isomerase OS=Homo sapiens OX=9606 GN=P4HB PE=1 SV=3	324358	361521	1.48656e+06	1.72034e+06	330479	335010	1.74518e+06	285731	1.80153e+06	3.05357e+06	1.46922e+06	1.17887e+06	3.2858e+06	2.90236e+06	796811	1.76909e+06
Q9Y4L1	109	74	755.163	0.46697	0.407627	1.72915	0.101134	CTRL NOM	BNPR2 HYP	111564	Hypoxia up-regulated protein 1 OS=Homo sapiens OX=9606 GN=HYOU1 PE=1 SV=1	217097	254271	1.93659e+06	2.32015e+06	213117	193061	2.14078e+06	187384	1.20579e+06	2.14769e+06	1.914e+06	1.58989e+06	2.11892e+06	1.67259e+06	977436	1.16018e+06
P53004	10	8	58.2614	0.698791	0.412126	1.26913	0.0637873	CTRL NOM	BNPR2 HYP	33713.7	Biliverdin reductase A OS=Homo sapiens OX=9606 GN=BLVRA PE=1 SV=2	5693.37	7577.75	37219.1	38474.1	9000.49	7851.97	47212.8	6033.46	31621.8	64005.1	36785	26364.6	89487.7	68025.5	21556.4	37356
Q92945	56	42	388.925	0.355427	0.407627	1.96183	0.135804	CTRL NOM	BNPR2 HYP	73400.6	Far upstream element-binding protein 2 OS=Homo sapiens OX=9606 GN=KHSRP PE=1 SV=4	216895	227005	1.26328e+06	1.7218e+06	168084	155807	1.26741e+06	156546	1.20467e+06	1.91739e+06	1.24854e+06	1.17987e+06	1.67118e+06	1.34983e+06	578673	969251
P48052	2	2	17.3284	0.771783	0.422466	1.19451	0.0576795	CTRL NOM	BNPR2 HYP	47315.6	Carboxypeptidase A2 OS=Homo sapiens OX=9606 GN=CPA2 PE=1 SV=3	5516.91	6572.81	1.23114e+06	2.11328e+06	13255.2	13597.5	2.76814e+06	14952.5	30641.8	55516.9	1.21678e+06	1.44814e+06	131791	117802	1.26388e+06	92577.9
Q03135	13	9	103.442	0.563633	0.407627	1.65698	0.0814427	CTRL NOM	BNPR2 HYP	20642.7	Caveolin-1 OS=Homo sapiens OX=9606 GN=CAV1 PE=1 SV=4	35951.2	37749.3	313766	245260	45356	42081.8	261174	33245	199678	318847	310106	168066	450954	364576	119246	205835
O96001	3	2	15.3496	0.256344	0.407627	2.5446	0.185861	CTRL NOM	BNPR2 HYP	17979.6	Protein phosphatase 1 regulatory subunit 17 OS=Homo sapiens OX=9606 GN=PPP1R17 PE=1 SV=2	2934.7	1476.75	12036.6	27048.7	1263.04	842.161	14202.5	786.037	16299.8	12473.3	11896.2	18535.3	12557.9	7296.06	6484.57	4866.73
P27797	68	57	373.868	0.55304	0.407627	1.29956	0.08326	CTRL NOM	BNPR2 HYP	48312.7	Calreticulin OS=Homo sapiens OX=9606 GN=CALR PE=1 SV=1	275531	255113	1.63983e+06	1.96242e+06	220039	227066	2.5004e+06	232704	1.53034e+06	2.1548e+06	1.6207e+06	1.34476e+06	2.18775e+06	1.96719e+06	1.14163e+06	1.44078e+06
P29966	9	7	50.0968	0.787797	0.4274	1.11821	0.0566038	CTRL NOM	BNPR2 HYP	31725.8	Myristoylated alanine-rich C-kinase substrate OS=Homo sapiens OX=9606 GN=MARCKS PE=1 SV=4	18071.8	19499.8	173385	304710	21555.5	25283.8	385719	28597.3	100373	164704	171362	208804	214316	219046	176111	177059
Q9BZK3	4	1	35.7723	0.577411	0.407627	1.42646	0.0791867	CTRL NOM	BNPR2 HYP	23306.1	Putative nascent polypeptide-associated complex subunit alpha-like protein OS=Homo sapiens OX=9606 GN=NACA4P PE=5 SV=1	17053.9	18361.4	125122	158712	16508.6	14448.4	171659	21189	94720.2	155089	123662	108758	164138	125174	78375.9	131191
A8MUA0	3	2	16.2243	0.903775	0.45178	1.04247	0.0513219	CTRL NOM	BNPR2 HYP	38125.8	Putative UPF0607 protein ENSP00000381514 OS=Homo sapiens OX=9606 PE=3 SV=1	4980.41	4443.38	4681.53	2325.98	4877.56	2810.49	4816.49	3257.43	27661.9	37530.8	4626.92	1593.89	48495.3	24348.7	2199.11	20168.3
Q16881	45	25	309.306	0.470705	0.407627	1.84532	0.100228	CTRL NOM	BNPR2 HYP	71725.6	Thioredoxin reductase 1_ cytoplasmic OS=Homo sapiens OX=9606 GN=TXNRD1 PE=1 SV=3	99576.9	130748	993277	852604	112352	108065	805723	98976.4	553065	1.10436e+06	981690	584251	1.11706e+06	936225	367876	612810
B7ZW38;P0DMR1;O60812	43	18	270.493	0.470454	0.407627	1.61876	0.100288	CTRL NOM	BNPR2 HYP	32200.6	Heterogeneous nuclear ribonucleoprotein C-like 3 OS=Homo sapiens OX=9606 GN=HNRNPCL3 PE=2 SV=1	145007	135946	943468	1.08465e+06	119174	125544	1.07338e+06	108344	805390	1.14826e+06	932463	743264	1.18489e+06	1.08765e+06	490083	670811
P38117	19	14	137.555	0.492377	0.407627	1.52803	0.0952227	CTRL NOM	BNPR2 HYP	28071.8	Electron transfer flavoprotein subunit beta OS=Homo sapiens OX=9606 GN=ETFB PE=1 SV=3	17074.5	20771.7	156996	187182	16714.8	17161.9	203821	12313.6	94834.3	175447	155164	128267	166188	148682	93060.3	76239.4
P35527	6	2	34.6506	0.189904	0.407627	2.25226	0.239233	CTRL NOM	BNPR2 HYP	62292.5	Keratin_ type I cytoskeletal 9 OS=Homo sapiens OX=9606 GN=KRT9 PE=1 SV=3	2947.85	13292.5	9908.57	21907.4	3414.73	2801.69	12886	2234.51	16372.8	112274	9792.98	15012.2	33951.1	24272.4	5883.49	13834.9
P22570	29	20	186.888	0.710632	0.41319	1.0598	0.0626544	BNPR2 HYP	CTRL NOM	54293.1	NADPH:adrenodoxin oxidoreductase_ mitochondrial OS=Homo sapiens OX=9606 GN=FDXR PE=1 SV=3	219152	292593	1.86629e+06	2.56703e+06	818303	569054	3.19723e+06	656210	1.2172e+06	2.47137e+06	1.84452e+06	1.75907e+06	8.13601e+06	4.93e+06	1.45978e+06	4.06291e+06
Q14566	54	29	325.837	0.458626	0.407627	1.89424	0.103209	CTRL NOM	BNPR2 HYP	93858.9	DNA replication licensing factor MCM6 OS=Homo sapiens OX=9606 GN=MCM6 PE=1 SV=1	66615.4	75354.5	2.77246e+06	3.48231e+06	50327.3	50150.8	3.22651e+06	49958.5	369992	636478	2.74012e+06	2.38627e+06	500381	434481	1.47316e+06	309317
Q9BWD1	19	12	104.384	0.426142	0.407627	1.89446	0.111987	CTRL NOM	BNPR2 HYP	41864.2	Acetyl-CoA acetyltransferase_ cytosolic OS=Homo sapiens OX=9606 GN=ACAT2 PE=1 SV=2	39481.4	48931.4	396524	816852	29386.3	32978.2	595754	29035.5	219286	413296	391899	559752	292174	285707	272009	179773
Q6DRA6;Q6DN03	15	11	72.4587	0.491811	0.407627	1.92992	0.095348	CTRL NOM	BNPR2 HYP	18417.3	Putative histone H2B type 2-D OS=Homo sapiens OX=9606 GN=H2BC19P PE=5 SV=3	44200.9	43051.9	497027	400602	45490.2	37976.1	381604	45252	245498	363636	491229	274515	452288	329006	174232	280177
P39019	11	10	68.9328	0.491637	0.407627	2.11731	0.0953866	CTRL NOM	BNPR2 HYP	16060.5	40S ribosomal protein S19 OS=Homo sapiens OX=9606 GN=RPS19 PE=1 SV=2	14681.7	16555.4	349449	350124	15712.6	16369.3	300773	12305.5	81544.3	139834	345372	239925	156223	141816	137327	76189.3
P62750	18	15	106.855	0.484862	0.407627	1.50888	0.0969102	CTRL NOM	BNPR2 HYP	17695.1	60S ribosomal protein L23a OS=Homo sapiens OX=9606 GN=RPL23A PE=1 SV=1	49497	46370.9	254500	260148	41789.4	40322	280088	42414	274914	391669	251531	178268	415492	349329	127882	262605
Q99497	29	22	262.293	0.345396	0.407627	1.84159	0.139829	CTRL NOM	BNPR2 HYP	20062.2	Parkinson disease protein 7 OS=Homo sapiens OX=9606 GN=PARK7 PE=1 SV=2	83140.2	100304	523632	561039	66653.9	62494.5	501350	58098.4	461773	847213	517523	384455	662709	541422	228905	359715
P18621	13	6	97.2363	0.493871	0.407627	1.14275	0.0948929	CTRL NOM	BNPR2 HYP	21625.2	60S ribosomal protein L17 OS=Homo sapiens OX=9606 GN=RPL17 PE=1 SV=3	63706.5	60230.3	105800	110613	41572.2	53187.5	153610	49463.2	353835	508732	104566	75798.5	413333	460790	70135.1	306250
P08195	32	18	188.543	0.467511	0.407627	1.82032	0.101002	CTRL NOM	BNPR2 HYP	68222.2	4F2 cell-surface antigen heavy chain OS=Homo sapiens OX=9606 GN=SLC3A2 PE=1 SV=3	54368.1	59371.3	627556	677051	50632.7	48549.1	634600	45391.8	301968	501476	620236	463953	503418	420605	289745	281042
P08648	53	36	430.791	0.545031	0.407627	1.66208	0.084684	CTRL NOM	BNPR2 HYP	115677	Integrin alpha-5 OS=Homo sapiens OX=9606 GN=ITGA5 PE=1 SV=2	99485	110216	919129	1.07069e+06	114878	114627	1.00452e+06	89326	552555	930932	908407	733699	1.14218e+06	993071	458643	553060
P51813	9	4	55.9866	0.509173	0.407627	1.51165	0.0916252	CTRL NOM	BNPR2 HYP	78752.1	Cytoplasmic tyrosine-protein kinase BMX OS=Homo sapiens OX=9606 GN=BMX PE=1 SV=1	8377.01	12763.5	68437.9	80097.6	11682.4	8620.07	84941.5	7001.92	46527.1	107807	67639.6	54887.3	116153	74680	38782.5	43352.2
P06748	30	25	246.671	0.374479	0.407627	1.80878	0.128646	CTRL NOM	BNPR2 HYP	32746.2	Nucleophosmin OS=Homo sapiens OX=9606 GN=NPM1 PE=1 SV=2	336506	381472	2.26661e+06	2.27286e+06	252756	257215	2.12643e+06	270225	1.869e+06	3.22208e+06	2.24017e+06	1.55749e+06	2.51303e+06	2.22838e+06	970884	1.67309e+06
P63244	38	29	277.82	0.577762	0.407627	1.91907	0.0791308	CTRL NOM	BNPR2 HYP	35533	Receptor of activated protein C kinase 1 OS=Homo sapiens OX=9606 GN=RACK1 PE=1 SV=3	90562.8	105671	1.25025e+06	2.09067e+06	123623	100518	1.5043e+06	114717	502999	892541	1.23567e+06	1.43264e+06	1.22912e+06	870840	686831	710270
P62136	39	9	308.613	0.504702	0.407627	1.61752	0.0925599	CTRL NOM	BNPR2 HYP	38253.5	Serine/threonine-protein phosphatase PP1-alpha catalytic subunit OS=Homo sapiens OX=9606 GN=PPP1CA PE=1 SV=1	82575.5	114412	564329	596765	101371	95338.5	559294	83606.6	458637	966375	557746	408936	1.00788e+06	825965	255362	517648
O95336	2	1	11.4301	0.113644	0.407627	3.0746	0.344636	CTRL NOM	BNPR2 HYP	27832	6-phosphogluconolactonase OS=Homo sapiens OX=9606 GN=PGLS PE=1 SV=2	1669.9	1371.44	8847.48	9421.63	407.25	335.496	5737.99	450.386	9274.88	11583.8	8744.27	6456.23	4049.1	2906.57	2619.84	2788.56
P30101	118	90	687.18	0.530359	0.407627	1.38106	0.0874088	CTRL NOM	BNPR2 HYP	57181.6	Protein disulfide-isomerase A3 OS=Homo sapiens OX=9606 GN=PDIA3 PE=1 SV=4	646154	695481	3.50803e+06	4.30739e+06	597940	554871	4.89029e+06	587346	3.58884e+06	5.87434e+06	3.46711e+06	2.95167e+06	5.94504e+06	4.80713e+06	2.2328e+06	3.63654e+06
Q9BVG4	4	0	22.0719	0.63738	0.407627	1.16956	0.0706531	CTRL NOM	BNPR2 HYP	26170.9	Protein PBDC1 OS=Homo sapiens OX=9606 GN=PBDC1 PE=1 SV=1	26760.1	3684.69	254983	23909.8	26264.3	31814.6	178128	28283.9	148630	31122.6	252008	16384.3	261134	275625	81329.6	175119
P0DP24;P0DP23;P0DP25	29	21	222.581	0.452407	0.407627	1.59881	0.104801	CTRL NOM	BNPR2 HYP	16837.7	Calmodulin-2 OS=Homo sapiens OX=9606 GN=CALM2 PE=1 SV=1	90295	102610	501939	576408	76154.6	84921.7	553400	80648.9	501512	866691	496083	394987	757170	735719	252671	499336
Q04837	13	7	90.4783	0.677669	0.410177	1.22582	0.0659559	CTRL NOM	BNPR2 HYP	17259.7	Single-stranded DNA-binding protein_ mitochondrial OS=Homo sapiens OX=9606 GN=SSBP1 PE=1 SV=1	93172.2	103281	525973	674698	112909	96102.2	825318	105420	517492	872357	519837	462341	1.1226e+06	832582	376823	652703
P37108	13	7	87.6885	0.434913	0.407627	1.73765	0.109501	CTRL NOM	BNPR2 HYP	14684	Signal recognition particle 14 kDa protein OS=Homo sapiens OX=9606 GN=SRP14 PE=1 SV=2	25819.5	30008.4	218673	221661	25922.3	21305.3	219117	19191	143406	253465	216122	151895	257733	184579	100044	118821
Q14152	56	45	337.886	0.413378	0.407627	1.98822	0.115769	CTRL NOM	BNPR2 HYP	166969	Eukaryotic translation initiation factor 3 subunit A OS=Homo sapiens OX=9606 GN=EIF3A PE=1 SV=1	258600	301689	1.94981e+06	2.62744e+06	223430	240744	1.88416e+06	235648	1.4363e+06	2.5482e+06	1.92707e+06	1.80047e+06	2.22146e+06	2.08569e+06	860268	1.45901e+06
Q9NVZ3	3	0	21.297	0.691658	0.412003	1.5912	0.0644982	CTRL NOM	BNPR2 HYP	28452.9	Adaptin ear-binding coat-associated protein 2 OS=Homo sapiens OX=9606 GN=NECAP2 PE=1 SV=1	8594.51	13582.4	103546	86465.7	17101.2	14168.8	88803.7	13277.6	47735.2	114723	102338	59251.1	170029	122752	40545.9	82207.7
Q07817	2	0	9.8821	0.549212	0.407627	1.81122	0.0839352	CTRL NOM	BNPR2 HYP	26106.1	Bcl-2-like protein 1 OS=Homo sapiens OX=9606 GN=BCL2L1 PE=1 SV=1	1106.13	1367.09	11489.6	38904.7	1085.3	1308.8	25843.3	951.348	6143.6	11547	11355.5	26659.6	10790.6	11338.8	11799.5	5890.25
P16284	64	48	481.659	0.509325	0.407627	1.67341	0.0915937	CTRL NOM	BNPR2 HYP	83434.8	Platelet endothelial cell adhesion molecule OS=Homo sapiens OX=9606 GN=PECAM1 PE=1 SV=2	106734	136373	898867	1.00106e+06	116977	125310	936459	101892	592815	1.15187e+06	888381	685980	1.16304e+06	1.08562e+06	427567	630865
Q13547	11	2	69.5017	0.711438	0.41319	1.42857	0.0625794	CTRL NOM	BNPR2 HYP	55673.4	Histone deacetylase 1 OS=Homo sapiens OX=9606 GN=HDAC1 PE=1 SV=1	6242.07	9503.81	53182.3	56588.4	9901.02	10310.3	57767.4	9883.21	34669.4	80273.4	52561.9	38777.5	98441.3	89323.1	26375.4	61191.6
Q93052	4	3	22.6341	0.104088	0.407627	2.19826	0.364137	CTRL NOM	BNPR2 HYP	67172.1	Lipoma-preferred partner OS=Homo sapiens OX=9606 GN=LPP PE=1 SV=1	2935.2	4029.55	7188.12	10841.5	1263.33	1390.26	7359.3	1357.18	16302.6	34035.4	7104.27	7429.21	12560.7	12044.5	3360.1	8402.93
P09467	10	6	60.8079	0.609563	0.407627	1.37424	0.0743651	CTRL NOM	BNPR2 HYP	37241.7	Fructose-1_6-bisphosphatase 1 OS=Homo sapiens OX=9606 GN=FBP1 PE=1 SV=5	42630.7	55952.4	264423	303572	62982.4	42218.3	331875	47975.4	236777	472599	261338	208024	626205	365759	151527	297038
P30040	30	22	197.937	0.474378	0.407627	1.65686	0.099349	CTRL NOM	BNPR2 HYP	29050.5	Endoplasmic reticulum resident protein 29 OS=Homo sapiens OX=9606 GN=ERP29 PE=1 SV=4	61832.6	78556.7	541020	512492	66236	59861.4	540672	53812.5	343428	663525	534709	351188	658554	518610	246859	333179
Q96DU3	3	2	14.7735	0.701652	0.412126	1.57146	0.0635082	BNPR2 HYP	CTRL NOM	37687.7	SLAM family member 6 OS=Homo sapiens OX=9606 GN=SLAMF6 PE=1 SV=3	6385.4	9865.06	53136	125866	20322.2	19641.5	247411	19456.8	35465.5	83324.7	52516.1	86250.3	202054	170165	112962	120466
Q9NP97	10	5	73.9221	0.564777	0.407627	1.66441	0.0812508	CTRL NOM	BNPR2 HYP	10921.6	Dynein light chain roadblock-type 1 OS=Homo sapiens OX=9606 GN=DYNLRB1 PE=1 SV=3	28246.9	26877.1	319840	408769	24852.2	27734.1	384859	33432.7	156887	227016	316109	280111	247094	240275	175719	206998
Q92966	3	2	22.0855	0.412898	0.407627	1.37912	0.115915	CTRL NOM	BNPR2 HYP	47722.2	snRNA-activating protein complex subunit 3 OS=Homo sapiens OX=9606 GN=SNAPC3 PE=1 SV=1	443796	429655	1.24904e+06	2.4933e+06	193739	245781	2.5155e+06	391888	2.46491e+06	3.62906e+06	1.23447e+06	1.70855e+06	1.92626e+06	2.12933e+06	1.14852e+06	2.42636e+06
Q7Z4W1	7	4	49.5345	0.590025	0.407627	1.5829	0.0772234	CTRL NOM	BNPR2 HYP	26198.2	L-xylulose reductase OS=Homo sapiens OX=9606 GN=DCXR PE=1 SV=2	1544.64	2638.16	128560	147078	2551.13	2240.3	170072	1913.04	8579.15	22283.1	127060	100786	25364.7	19408.9	77651.4	11844.5
P25788	6	4	48.4184	0.370949	0.407627	1.51897	0.129927	CTRL NOM	BNPR2 HYP	28661.4	Proteasome subunit alpha type-3 OS=Homo sapiens OX=9606 GN=PSMA3 PE=1 SV=2	14297.6	15609.2	57101.3	59649.1	11100.5	10503.4	65420.1	9526.27	79411.2	131842	56435.2	40874.9	110367	90996.5	29869.4	58981.7
P60174	61	51	309.76	0.466862	0.407627	1.62824	0.101161	CTRL NOM	BNPR2 HYP	26954.7	Triosephosphate isomerase OS=Homo sapiens OX=9606 GN=TPI1 PE=1 SV=4	283196	302139	1.92532e+06	1.96101e+06	274929	228219	1.99673e+06	246445	1.57291e+06	2.552e+06	1.90286e+06	1.34379e+06	2.73349e+06	1.97717e+06	911664	1.52586e+06
Q15084	60	54	344.64	0.574156	0.407627	1.50998	0.079709	CTRL NOM	BNPR2 HYP	48520.6	Protein disulfide-isomerase A6 OS=Homo sapiens OX=9606 GN=PDIA6 PE=1 SV=1	199104	214476	1.53274e+06	1.5001e+06	229893	209858	1.64451e+06	198159	1.10585e+06	1.81156e+06	1.51486e+06	1.02795e+06	2.28572e+06	1.8181e+06	750850	1.2269e+06
Q15417	5	4	24.9158	0.554372	0.407627	1.80732	0.0830275	CTRL NOM	BNPR2 HYP	36584.9	Calponin-3 OS=Homo sapiens OX=9606 GN=CNN3 PE=1 SV=1	5578.06	7059.19	136781	168604	7813.82	6586	156242	5321.71	30981.4	59625.1	135186	115537	77689.2	57057.9	71336.5	32949.2
P63220	9	6	74.7227	0.470602	0.407627	1.67212	0.100252	CTRL NOM	BNPR2 HYP	9225.45	40S ribosomal protein S21 OS=Homo sapiens OX=9606 GN=RPS21 PE=1 SV=1	24095.2	31674.3	262958	327489	15787.5	26906.8	318968	24804.3	133828	267535	259891	224414	156967	233107	145634	153575
P15927	13	7	87.7023	0.697357	0.412126	1.21895	0.0639285	CTRL NOM	BNPR2 HYP	29361	Replication protein A 32 kDa subunit OS=Homo sapiens OX=9606 GN=RPA2 PE=1 SV=1	38298.1	47312	306683	567619	34520.2	53454	642496	57022.5	212713	399618	303106	388964	343218	463099	293350	353053
P62140	30	5	254.672	0.523284	0.407627	1.56085	0.0887787	CTRL NOM	BNPR2 HYP	37985.3	Serine/threonine-protein phosphatase PP1-beta catalytic subunit OS=Homo sapiens OX=9606 GN=PPP1CB PE=1 SV=3	58202.4	84974.6	382745	385849	76497.7	71574.9	375825	60253.9	323265	717733	378280	264405	760582	620089	171593	373060
P61978	65	56	415.624	0.393771	0.407627	1.75487	0.12199	CTRL NOM	BNPR2 HYP	51261.5	Heterogeneous nuclear ribonucleoprotein K OS=Homo sapiens OX=9606 GN=HNRNPK PE=1 SV=1	409290	441839	2.53949e+06	3.26937e+06	340106	298575	2.8729e+06	283558	2.27326e+06	3.73197e+06	2.50987e+06	2.24036e+06	3.38152e+06	2.5867e+06	1.3117e+06	1.75564e+06
O43670	5	3	28.9306	0.136467	0.407627	2.63467	0.305262	CTRL NOM	BNPR2 HYP	51035.9	BUB3-interacting and GLEBS motif-containing protein ZNF207 OS=Homo sapiens OX=9606 GN=ZNF207 PE=1 SV=1	8675.85	10625.1	51199.8	45481.6	3525.09	3727.71	33999.3	2769.45	48187	89744.4	50602.5	31166.5	35048.3	32295	15523.4	17147
P0DME0	16	9	136.702	0.361826	0.407627	1.8597	0.133331	CTRL NOM	BNPR2 HYP	34882.4	Protein SETSIP OS=Homo sapiens OX=9606 GN=SETSIP PE=1 SV=1	63239.9	67651.6	298788	390254	53045.3	47444.1	285864	54542	351244	571416	295303	267424	527405	411032	130520	337695
P07947;P06241	11	7	60.3862	0.411392	0.407627	1.31462	0.116376	CTRL NOM	BNPR2 HYP	61314.6	Tyrosine-protein kinase Yes OS=Homo sapiens OX=9606 GN=YES1 PE=1 SV=3	15805.3	16069	25102.1	41686.3	15054	14259.2	36427.4	9309.46	87784.9	135726	24809.3	28565.8	149675	123535	16632	57639.3
A6NDN8	2	0	10.4399	0.540415	0.407627	1.9605	0.0855247	CTRL NOM	BNPR2 HYP	11022.6	Putative ubiquitin-like protein FUBI-like protein ENSP00000310146 OS=Homo sapiens OX=9606 PE=4 SV=2	0	0	37410.1	27283.8	0	0	32998.6	0.057596	0	0	36973.7	18696.4	0	0	15066.4	0.356604
P13051	2	2	11.667	0.45767	0.407627	1.2568	0.103451	BNPR2 HYP	CTRL NOM	34816.6	Uracil-DNA glycosylase OS=Homo sapiens OX=9606 GN=UNG PE=1 SV=2	69.2627	105.155	858.11	678.75	1078.98	507.099	226.404	338.255	384.695	888.19	848.1	465.118	10727.8	4393.25	103.371	2094.3
P14625	168	121	1051.78	0.54901	0.407627	1.47559	0.0839711	CTRL NOM	BNPR2 HYP	92754.2	Endoplasmin OS=Homo sapiens OX=9606 GN=HSP90B1 PE=1 SV=1	485624	522952	3.58013e+06	3.98379e+06	486023	483704	4.38453e+06	455271	2.69723e+06	4.41709e+06	3.53837e+06	2.72991e+06	4.83231e+06	4.19057e+06	2.00188e+06	2.8188e+06
Q14157	19	18	128.761	0.572936	0.407627	1.36841	0.0799063	CTRL NOM	BNPR2 HYP	114649	Ubiquitin-associated protein 2-like OS=Homo sapiens OX=9606 GN=UBAP2L PE=1 SV=2	86873.7	72270	549738	407013	73098.4	77175.6	592357	72837.7	482510	610425	543325	278908	726784	668611	270457	450973
Q8WXS5	2	2	10.4364	0.637236	0.407627	1.56766	0.0706712	CTRL NOM	BNPR2 HYP	43712.1	Voltage-dependent calcium channel gamma-8 subunit OS=Homo sapiens OX=9606 GN=CACNG8 PE=2 SV=3	2180.59	3638.55	429.885	448.277	1365.55	1486.77	108.246	1311.6	12111.3	30732.8	424.87	307.185	13577	12880.6	49.4227	8120.77
Q96H79	3	3	15.6612	0.771207	0.422466	1.27074	0.0577199	BNPR2 HYP	CTRL NOM	33988.5	Zinc finger CCCH-type antiviral protein 1-like OS=Homo sapiens OX=9606 GN=ZC3HAV1L PE=1 SV=2	1449.66	2558.47	9318.36	2934.26	3263.35	2734.8	12880.7	1784.29	8051.65	21610	9209.66	2010.72	32446	23693	5881.07	11047.4
Q96D15	20	15	134.208	0.379728	0.407627	2.15312	0.126779	CTRL NOM	BNPR2 HYP	37493	Reticulocalbin-3 OS=Homo sapiens OX=9606 GN=RCN3 PE=1 SV=1	31811.6	42934.2	326095	375343	26734	32163.9	275150	26444.4	176687	362642	322291	257206	265804	278652	125628	163730
P05387	36	26	184.267	0.526965	0.407627	1.53181	0.0880613	CTRL NOM	BNPR2 HYP	11665	60S acidic ribosomal protein P2 OS=Homo sapiens OX=9606 GN=RPLP2 PE=1 SV=1	135578	151408	920249	1.05794e+06	129332	133496	1.07815e+06	137775	753021	1.27886e+06	909514	724959	1.28589e+06	1.15654e+06	492260	853032
Q9BWM7	18	10	130.797	0.353061	0.407627	1.76503	0.136736	CTRL NOM	BNPR2 HYP	35845.6	Sideroflexin-3 OS=Homo sapiens OX=9606 GN=SFXN3 PE=1 SV=3	108333	107681	1.03251e+06	1.28724e+06	51057.5	62379.1	1.26289e+06	60347.8	601696	909524	1.02047e+06	882091	507641	540422	576608	373642
Q6UXT9	6	3	30.6232	0.216146	0.407627	1.57794	0.215385	CTRL NOM	BNPR2 HYP	52626.7	Protein ABHD15 OS=Homo sapiens OX=9606 GN=ABHD15 PE=1 SV=2	12747.4	17213	6796.79	27966.4	2305.45	3289.14	30217.1	5206.16	70801	145389	6717.5	19164.1	22922	28495.5	13796.5	32233.8
Q9UHG3	3	0	16.0222	0.572294	0.407627	1.47323	0.0800106	CTRL NOM	BNPR2 HYP	57039.5	Prenylcysteine oxidase 1 OS=Homo sapiens OX=9606 GN=PCYOX1 PE=1 SV=3	380.646	681.356	934438	1.74683e+06	519.328	635.982	1.81906e+06	493.534	2114.16	5755.04	923537	1.19702e+06	5163.44	5509.83	830544	3055.7
P30838	7	4	40.5272	0.40708	0.407627	2.51363	0.117711	CTRL NOM	BNPR2 HYP	50794.2	Aldehyde dehydrogenase_ dimeric NADP-preferring OS=Homo sapiens OX=9606 GN=ALDH3A1 PE=1 SV=3	2783.15	2852.75	80267.4	58140.1	2718	2079.52	50862.3	1645.16	15458	24095.6	79331.1	39840.8	27023.9	18015.9	23222.6	10186
P07737	51	39	274.648	0.382757	0.407627	1.69455	0.125721	CTRL NOM	BNPR2 HYP	15225.3	Profilin-1 OS=Homo sapiens OX=9606 GN=PFN1 PE=1 SV=2	352435	321149	1.78331e+06	2.10782e+06	223836	225312	1.97505e+06	269561	1.95748e+06	2.71257e+06	1.76251e+06	1.44439e+06	2.2255e+06	1.95199e+06	901767	1.66898e+06
Q6PIU2	7	3	41.7234	0.496327	0.407627	1.54381	0.0943554	CTRL NOM	BNPR2 HYP	46093.1	Neutral cholesterol ester hydrolase 1 OS=Homo sapiens OX=9606 GN=NCEH1 PE=1 SV=3	3767.9	4436.88	41930	39091.1	4783.15	3188.03	47389.2	2435.67	20927.5	37475.9	41440.9	26787.4	47556.6	27619.5	21636.9	15080.4
Q14011	2	1	18.6925	0.626213	0.407627	1.95176	0.0720948	CTRL NOM	BNPR2 HYP	18648	Cold-inducible RNA-binding protein OS=Homo sapiens OX=9606 GN=CIRBP PE=1 SV=1	766.906	1999.65	32011.4	17090.2	1833.8	1719.56	21737.9	1283.74	4259.51	16890	31638	11711.2	18232.7	14897.4	9925.07	7948.26
Q05639	81	47	432.009	0.486635	0.407627	1.63142	0.0965074	CTRL NOM	BNPR2 HYP	50812.4	Elongation factor 1-alpha 2 OS=Homo sapiens OX=9606 GN=EEF1A2 PE=1 SV=1	473387	570255	3.25918e+06	4.13723e+06	445437	414406	3.79505e+06	518557	2.62926e+06	4.81663e+06	3.22116e+06	2.83506e+06	4.42877e+06	3.59021e+06	1.73274e+06	3.21063e+06
Q03113	12	5	68.101	0.474726	0.407627	1.45106	0.0992664	CTRL NOM	BNPR2 HYP	44450.4	Guanine nucleotide-binding protein subunit alpha-12 OS=Homo sapiens OX=9606 GN=GNA12 PE=1 SV=4	18699.5	27317.6	194091	119787	14944.9	14407.3	197231	21439.5	103860	230737	191827	82084.9	148590	124818	90051.4	132742
P61960	4	2	24.1403	0.527632	0.407627	1.73449	0.0879325	CTRL NOM	BNPR2 HYP	9174.62	Ubiquitin-fold modifier 1 OS=Homo sapiens OX=9606 GN=UFM1 PE=1 SV=1	3105.34	4032.76	23626.7	28276	4479.41	3630.01	22822.7	3107.26	17247.5	34062.5	23351.1	19376.3	44536.7	31448.6	10420.3	19238.5
Q15165	10	5	73.449	0.566437	0.407627	1.63517	0.0809738	CTRL NOM	BNPR2 HYP	39552	Serum paraoxonase/arylesterase 2 OS=Homo sapiens OX=9606 GN=PON2 PE=1 SV=4	22596.5	33075.6	283149	274427	38574.9	28479.4	287110	20871.6	125505	279372	279846	188053	383532	246731	131088	129226
P27482	2	1	12.7416	0.79325	0.428328	2.0448	0.0562579	CTRL NOM	BNPR2 HYP	16947.8	Calmodulin-like protein 3 OS=Homo sapiens OX=9606 GN=CALML3 PE=1 SV=2	605.148	1081.82	0	0	631.079	107.609	0	86.3169	3361.08	9137.56	0	0	6274.53	932.27	0	534.429
P04899	41	20	335.092	0.508313	0.407627	1.45108	0.0918036	CTRL NOM	BNPR2 HYP	41021.3	Guanine nucleotide-binding protein G(i) subunit alpha-2 OS=Homo sapiens OX=9606 GN=GNAI2 PE=1 SV=3	139684	154486	844112	993108	112083	137026	1.09203e+06	127700	775825	1.30486e+06	834265	680533	1.11439e+06	1.18712e+06	498595	790650
Q8WVM8	16	10	99.6015	0.219885	0.407627	1.44493	0.212316	CTRL NOM	BNPR2 HYP	72722.2	Sec1 family domain-containing protein 1 OS=Homo sapiens OX=9606 GN=SCFD1 PE=1 SV=4	19459.6	26184.2	38417.9	42151.5	20474.6	12887.2	40058.1	13929.1	108081	221164	37969.8	28884.5	203570	111649	18289.7	86241.5
Q13636	1	0	5.1285	0.557816	0.407627	1.39547	0.0824314	CTRL NOM	BNPR2 HYP	21911	Ras-related protein Rab-31 OS=Homo sapiens OX=9606 GN=RAB31 PE=1 SV=1	0	0	12411.8	9385.48	0	0	15620.1	0	0	0	12267	6431.45	0	0	7131.78	0
P0DPH7;P0DPH8;Q6PEY2	94	43	565.843	0.469492	0.407627	1.50004	0.100521	CTRL NOM	BNPR2 HYP	50644	Tubulin alpha-3C chain OS=Homo sapiens OX=9606 GN=TUBA3C PE=1 SV=1	931667	1.02316e+06	5.59217e+06	6.45968e+06	776705	704918	7.00076e+06	855176	5.17462e+06	8.64207e+06	5.52693e+06	4.42653e+06	7.72242e+06	6.10706e+06	3.1964e+06	5.2948e+06
Q14919	1	1	5.6901	0.745235	0.417759	1.81543	0.0596653	CTRL NOM	BNPR2 HYP	22463.9	Dr1-associated corepressor OS=Homo sapiens OX=9606 GN=DRAP1 PE=1 SV=3	250.608	280.098	0	0	90.0826	55.9824	0	146.266	1391.91	2365.83	0	0	895.65	485.004	0	905.6
Q86V81	17	12	125.396	0.72837	0.415565	1.25645	0.0610636	CTRL NOM	BNPR2 HYP	26887.9	THO complex subunit 4 OS=Homo sapiens OX=9606 GN=ALYREF PE=1 SV=3	53949.2	47353.3	961318	896093	61610.5	68179.7	1.35399e+06	75146	299642	399967	950104	614053	612565	590675	618203	465264
P08590	4	2	30.6524	0.574437	0.407627	1.79015	0.0796635	CTRL NOM	BNPR2 HYP	22103.2	Myosin light chain 3 OS=Homo sapiens OX=9606 GN=MYL3 PE=1 SV=3	4920.28	2571.11	30526.7	41477	3026.98	4953.7	32149.3	4277.01	27328	21716.8	30170.6	28422.4	30095.8	42916.4	14678.7	26481
P09874	72	52	428.606	0.556264	0.407627	1.67986	0.0826991	CTRL NOM	BNPR2 HYP	113882	Poly [ADP-ribose] polymerase 1 OS=Homo sapiens OX=9606 GN=PARP1 PE=1 SV=4	154263	158320	1.30557e+06	1.87836e+06	150129	171181	1.5983e+06	161822	856798	1.33724e+06	1.29034e+06	1.28716e+06	1.49266e+06	1.48303e+06	729751	1.00192e+06
P62266	9	8	49.0112	0.447541	0.407627	1.35377	0.106075	CTRL NOM	BNPR2 HYP	15978.7	40S ribosomal protein S23 OS=Homo sapiens OX=9606 GN=RPS23 PE=1 SV=3	21922	23542.9	97321.5	100263	18360.5	15550	130414	15211	121758	198854	96186.2	68706	182550	134718	59544	94178.7
P62805	61	50	262.487	0.616369	0.407627	1.66237	0.0734192	CTRL NOM	BNPR2 HYP	11367.4	Histone H4 OS=Homo sapiens OX=9606 GN=H4C1 PE=1 SV=2	331090	342583	3.64998e+06	2.6932e+06	355875	428506	3.00677e+06	429847	1.83892e+06	2.89361e+06	3.6074e+06	1.84553e+06	3.5383e+06	3.71236e+06	1.37282e+06	2.66139e+06
O75131	16	10	92.0036	0.390887	0.407627	1.85801	0.12295	CTRL NOM	BNPR2 HYP	60986.1	Copine-3 OS=Homo sapiens OX=9606 GN=CPNE3 PE=1 SV=1	18270.2	21504.3	115784	128275	19476	14226.3	104351	14708.8	101475	181635	114433	87901.5	193641	123250	47644.5	91069.1
Q99836	7	4	41.7719	0.565519	0.407627	1.39778	0.0811268	CTRL NOM	BNPR2 HYP	33746.7	Myeloid differentiation primary response protein MyD88 OS=Homo sapiens OX=9606 GN=MYD88 PE=1 SV=1	49421.3	69305.2	368967	481701	61554.9	50272.3	530220	51478.5	274494	585383	364663	330088	612012	435534	242087	318728
O75521	21	16	176.147	0.596501	0.407627	1.47641	0.076252	CTRL NOM	BNPR2 HYP	43984.4	Enoyl-CoA delta isomerase 2 OS=Homo sapiens OX=9606 GN=ECI2 PE=1 SV=4	30984.4	38628.6	282582	314401	41611	36077.1	342241	31567.8	172092	326274	279286	215445	413719	312554	156260	195451
Q99714	27	18	190.99	0.456245	0.407627	1.74097	0.103814	CTRL NOM	BNPR2 HYP	27151.2	3-hydroxyacyl-CoA dehydrogenase type-2 OS=Homo sapiens OX=9606 GN=HSD17B10 PE=1 SV=3	60931.6	77588.8	578777	706331	60737.6	56548.6	650030	50405.3	338423	655350	572026	484017	603886	489909	296790	312083
Q14568	40	24	248.611	0.527405	0.407627	1.31302	0.0879763	CTRL NOM	BNPR2 HYP	39478.9	Heat shock protein HSP 90-alpha A2 OS=Homo sapiens OX=9606 GN=HSP90AA2P PE=1 SV=2	222220	218045	783942	948664	213510	180702	1.08382e+06	176834	1.23424e+06	1.84171e+06	774797	650077	2.12283e+06	1.56551e+06	494848	1.09486e+06
Q9NRG9	4	4	21.759	0.517816	0.407627	1.74162	0.0898633	CTRL NOM	BNPR2 HYP	60429.6	Aladin OS=Homo sapiens OX=9606 GN=AAAS PE=1 SV=1	4197.48	4779.66	70864.4	68421.9	2963.92	5358.68	72401.5	4405.66	23313.4	40371.2	70037.7	46886.5	29468.9	46424.9	33057	27277.5
O00241	3	2	21.7661	0.270428	0.407627	2.23843	0.177069	CTRL NOM	BNPR2 HYP	43667.4	Signal-regulatory protein beta-1 OS=Homo sapiens OX=9606 GN=SIRPB1 PE=1 SV=5	33760	43780.9	278586	402456	21258.6	17403.5	282889	17339.3	187508	369793	275336	275785	211364	150775	129161	107356
P21291	22	18	179.597	0.459333	0.407627	1.7249	0.103031	CTRL NOM	BNPR2 HYP	21422.8	Cysteine and glycine-rich protein 1 OS=Homo sapiens OX=9606 GN=CSRP1 PE=1 SV=3	88736.8	100103	729561	902161	94589	83561.7	818422	58885.2	492857	845513	721050	618211	940455	723937	373674	364586
P17174	6	5	32.9322	0.361541	0.407627	2.27799	0.133439	CTRL NOM	BNPR2 HYP	46475.7	Aspartate aminotransferase_ cytoplasmic OS=Homo sapiens OX=9606 GN=GOT1 PE=1 SV=3	1904.65	3035.93	35900.6	35335.9	1355.7	1518.88	28785.2	1780.63	10578.7	25642.8	35481.8	24214.1	13479.1	13158.8	13142.7	11024.7
Q07065	77	52	600.198	0.487211	0.407627	1.75205	0.0963773	CTRL NOM	BNPR2 HYP	66136.6	Cytoskeleton-associated protein 4 OS=Homo sapiens OX=9606 GN=CKAP4 PE=1 SV=2	175305	206299	1.67526e+06	2.13758e+06	192126	181077	1.88405e+06	136770	973672	1.74249e+06	1.65572e+06	1.46479e+06	1.91022e+06	1.56876e+06	860218	846809
Q5T0L3	2	2	15.5887	0.547297	0.407627	1.75492	0.0842767	CTRL NOM	BNPR2 HYP	29834.3	Spermatogenesis-associated protein 46 OS=Homo sapiens OX=9606 GN=SPATA46 PE=1 SV=3	0	0	4632.89	2831.5	0	0	4253.41	0	0	0	4578.84	1940.3	0	0	1942.02	0
P00568	13	9	96.4143	0.33926	0.407627	2.21266	0.142386	CTRL NOM	BNPR2 HYP	21748.9	Adenylate kinase isoenzyme 1 OS=Homo sapiens OX=9606 GN=AK1 PE=1 SV=3	16985.5	22120.2	176558	147651	15224.3	13540.3	122827	12606	94340.1	186837	174498	101178	151368	117306	56080.2	78049.8
P30044	37	23	281.452	0.338624	0.407627	2.05423	0.142655	CTRL NOM	BNPR2 HYP	22314.6	Peroxiredoxin-5_ mitochondrial OS=Homo sapiens OX=9606 GN=PRDX5 PE=1 SV=4	72456.3	85618.8	680918	645948	58824.5	46057.1	569321	48667	402433	723175	672975	442640	584865	399015	259940	301321
Q02818	12	8	68.7025	0.532739	0.407627	1.77113	0.0869563	CTRL NOM	BNPR2 HYP	53879.4	Nucleobindin-1 OS=Homo sapiens OX=9606 GN=NUCB1 PE=1 SV=4	10439.2	13920.8	84441.3	121894	10059.7	13296.9	92440.9	14455.5	57980.8	117581	83456.3	83528.5	100019	115198	42206.6	89501.2
Q99536	37	25	221.054	0.570935	0.407627	1.63199	0.0802321	CTRL NOM	BNPR2 HYP	42148.5	Synaptic vesicle membrane protein VAT-1 homolog OS=Homo sapiens OX=9606 GN=VAT1 PE=1 SV=2	49323.6	62626.7	500538	564945	68142.2	60973.2	543202	49155.1	273951	528973	494699	387132	677506	528242	248015	304343
P07205	19	9	155.637	0.547547	0.407627	1.44538	0.0842318	CTRL NOM	BNPR2 HYP	45195.4	Phosphoglycerate kinase 2 OS=Homo sapiens OX=9606 GN=PGK2 PE=1 SV=3	32010.8	31592.3	313808	299137	31329.2	29192.2	381475	26081.7	177793	266843	310147	204986	311491	252907	174173	161484
Q13492	19	12	121.177	0.284255	0.407627	2.19012	0.169078	CTRL NOM	BNPR2 HYP	70925.8	Phosphatidylinositol-binding clathrin assembly protein OS=Homo sapiens OX=9606 GN=PICALM PE=1 SV=2	19845.9	27804	156889	146729	15939.7	14979.5	115912	13556.2	110227	234845	155059	100547	158481	129775	52922.9	83933
Q9Y5R6	1	1	5.9159	0.579485	0.407627	1.18394	0.0788573	CTRL NOM	BNPR2 HYP	40043.3	Doublesex- and mab-3-related transcription factor 1 OS=Homo sapiens OX=9606 GN=DMRT1 PE=1 SV=2	0	0	17226.2	4624.42	0	0	18455.9	0	0	0	17025.3	3168.91	0	0	8426.55	0
P16152	32	16	223.817	0.521036	0.407627	1.4449	0.0892218	CTRL NOM	BNPR2 HYP	30660.1	Carbonyl reductase [NADPH] 1 OS=Homo sapiens OX=9606 GN=CBR1 PE=1 SV=3	93989.8	111369	658517	803741	96691.2	84825.2	889564	83061.3	522033	940677	650835	550768	961356	734883	406156	514272
Q504U0	2	2	10.8715	0.514277	0.407627	2.15364	0.0905776	CTRL NOM	BNPR2 HYP	11956.2	Renal cancer differentiation gene 1 protein OS=Homo sapiens OX=9606 GN=C4orf46 PE=1 SV=1	245.147	1143.38	18747.5	31775.3	626.121	582.927	22587.7	307.198	1361.58	9657.51	18528.8	21774.2	6225.23	5050.19	10313.1	1902.01
P62081	41	33	249.987	0.484564	0.407627	1.48591	0.0969781	CTRL NOM	BNPR2 HYP	22126.9	40S ribosomal protein S7 OS=Homo sapiens OX=9606 GN=RPS7 PE=1 SV=1	123183	148049	661166	527466	133934	113128	620751	114657	684177	1.25049e+06	653454	361449	1.33164e+06	980082	283422	709894
P06753	37	13	283.827	0.399313	0.407627	1.81737	0.120178	CTRL NOM	BNPR2 HYP	33007.1	Tropomyosin alpha-3 chain OS=Homo sapiens OX=9606 GN=TPM3 PE=1 SV=2	195123	201424	1.38554e+06	1.56019e+06	152492	148498	1.39301e+06	145071	1.08374e+06	1.70132e+06	1.36938e+06	1.06913e+06	1.51616e+06	1.28651e+06	636019	898203
Q9BT78	14	8	75.3482	0.373549	0.407627	2.22201	0.128982	CTRL NOM	BNPR2 HYP	46554	COP9 signalosome complex subunit 4 OS=Homo sapiens OX=9606 GN=COPS4 PE=1 SV=1	14127.4	16789.6	177236	179844	11045.2	11097.6	141203	11269.5	78465.9	141813	175168	123239	109818	96143.9	64470.2	69774.8
P83731	8	7	56.9946	0.525445	0.407627	1.68786	0.0883563	CTRL NOM	BNPR2 HYP	17893	60S ribosomal protein L24 OS=Homo sapiens OX=9606 GN=RPL24 PE=1 SV=1	16166.6	12771.3	103777	71794.9	19267.3	13565.7	75486.8	12845.5	89791.8	107872	102567	49197.9	191565	117526	34465.7	79532.8
Q9UI08	8	3	43.7649	0.525258	0.407627	1.59452	0.0883927	CTRL NOM	BNPR2 HYP	44734	Ena/VASP-like protein OS=Homo sapiens OX=9606 GN=EVL PE=1 SV=2	19501.3	21235.3	151471	177906	21201.1	20127.1	174373	16414.7	108313	179363	149704	121911	210793	174371	79615.1	101631
Q14565	2	0	11.0904	0.688045	0.411549	1.08168	0.0648666	BNPR2 HYP	CTRL NOM	37852.2	Meiotic recombination protein DMC1/LIM15 homolog OS=Homo sapiens OX=9606 GN=DMC1 PE=1 SV=2	18749.9	23223.4	1361.62	731.73	8486.26	16943.3	960.608	21275.6	104140	196155	1345.74	501.422	84375	146789	438.593	131727
P40926	50	35	343.243	0.630853	0.407627	1.44327	0.071488	CTRL NOM	BNPR2 HYP	35959.6	Malate dehydrogenase_ mitochondrial OS=Homo sapiens OX=9606 GN=MDH2 PE=1 SV=3	117665	147817	1.03175e+06	1.28482e+06	170661	156656	1.34534e+06	116380	653531	1.24853e+06	1.01972e+06	880429	1.69681e+06	1.35719e+06	614252	720565
Q9NVX0	2	1	9.6438	0.37917	0.407627	1.33282	0.126975	BNPR2 HYP	CTRL NOM	27161.7	HAUS augmin-like complex subunit 2 OS=Homo sapiens OX=9606 GN=HAUS2 PE=1 SV=1	912.995	825.312	369.886	0	686.21	642.56	1207.63	273.438	5070.91	6970.95	365.571	0	6822.67	5566.82	551.379	1692.99
Q8TBE3	2	1	10.1104	0.490984	0.407627	1.49623	0.0955317	CTRL NOM	BNPR2 HYP	25788.1	Fibronectin type III domain-containing protein 9 OS=Homo sapiens OX=9606 GN=FNDC9 PE=1 SV=2	2801.57	1656.73	28266.4	6899.5	1914.21	1242.92	22243.9	1081.78	15560.3	13993.4	27936.7	4727.92	19032.1	10768	10156.1	6697.82
A6NMY6	145	75	744.341	0.535527	0.407627	1.55203	0.0864315	CTRL NOM	BNPR2 HYP	38830.2	Putative annexin A2-like protein OS=Homo sapiens OX=9606 GN=ANXA2P2 PE=5 SV=2	1.16565e+06	1.26935e+06	7.99236e+06	9.39588e+06	1.31712e+06	1.16732e+06	9.25727e+06	1.03076e+06	6.47418e+06	1.07215e+07	7.89912e+06	6.43858e+06	1.30955e+07	1.01131e+07	4.22667e+06	6.3819e+06
Q9Y624	3	3	16.7259	0.395244	0.407627	2.60389	0.121504	CTRL NOM	BNPR2 HYP	32982.4	Junctional adhesion molecule A OS=Homo sapiens OX=9606 GN=F11R PE=1 SV=1	2009.52	3160.09	41042.3	39656.5	2867.43	2042.12	26582	1485.46	11161.2	26691.5	40563.6	27174.9	28509.6	17691.9	12136.8	9197.19
O15498	8	2	46.4698	0.486461	0.407627	2.40569	0.0965468	CTRL NOM	BNPR2 HYP	22588.7	Synaptobrevin homolog YKT6 OS=Homo sapiens OX=9606 GN=YKT6 PE=1 SV=1	17560.8	20796.6	391836	344878	19723.7	22741	262264	17453	97535.2	175658	387265	236330	196104	197017	119744	108060
P0C5J1;Q8N7N1	3	1	21.0817	0.275604	0.407627	2.12958	0.174007	CTRL NOM	BNPR2 HYP	37170.5	Putative protein N-methyltransferase FAM86B2 OS=Homo sapiens OX=9606 GN=FAM86B2 PE=1 SV=1	13036.9	16372.8	69061.2	99730	8715.42	9554.6	66051.5	8748.73	72409.2	138292	68255.5	68340.6	86653.4	82776.3	30157.7	54167.6
P98077	4	1	21.7283	0.146448	0.407627	2.34724	0.290578	CTRL NOM	BNPR2 HYP	62600.5	SHC-transforming protein 2 OS=Homo sapiens OX=9606 GN=SHC2 PE=1 SV=4	3954.76	2219.82	2849.94	11974.4	1180.15	1180.66	5891.1	694.334	21965.4	18749.6	2816.69	8205.54	11733.7	10228.6	2689.75	4298.95
Q99622	6	4	42.5778	0.464367	0.407627	2.22335	0.101774	CTRL NOM	BNPR2 HYP	13292.2	Protein C10 OS=Homo sapiens OX=9606 GN=C12orf57 PE=1 SV=1	2208	2422.54	30466.5	31507.9	3200.07	2127.15	22993.1	1636.7	12263.6	20461.9	30111.1	21590.9	31816.8	18428.5	10498.2	10133.6
Q86U42	7	3	42.9409	0.512331	0.407627	1.62454	0.0909746	CTRL NOM	BNPR2 HYP	32863.2	Polyadenylate-binding protein 2 OS=Homo sapiens OX=9606 GN=PABPN1 PE=1 SV=3	8980.16	9682.98	69598.4	52621.1	8846.2	9480.49	59926.7	8468.14	49877.2	81786.8	68786.5	36058.9	87953.6	82134.2	27361.2	52430.3
Q8N4C9	2	1	10.8783	0.562337	0.407627	1.39355	0.081661	CTRL NOM	BNPR2 HYP	31011.6	Uncharacterized protein C17orf78 OS=Homo sapiens OX=9606 GN=C17orf78 PE=2 SV=2	10141.8	11347.9	14925.2	64539.8	6176.6	8422.4	48502	9343.24	56329	95849.8	14751.1	44226.2	61411.1	72967.5	22145	57848.4
P46783;Q9NQ39	24	17	158.589	0.717336	0.414202	1.35854	0.0620384	CTRL NOM	BNPR2 HYP	18897.8	40S ribosomal protein S10 OS=Homo sapiens OX=9606 GN=RPS10 PE=1 SV=1	70756.6	89016	788288	931533	95825.5	104256	1.07449e+06	108966	392993	751869	779093	638338	952749	903222	490591	674662
P62906	19	13	119.867	0.842914	0.43669	1.46054	0.0535635	CTRL NOM	BNPR2 HYP	25002.4	60S ribosomal protein L10a OS=Homo sapiens OX=9606 GN=RPL10A PE=1 SV=2	39934.8	44945.5	510251	599188	97246.4	68134.7	585449	66897	221804	379630	504299	410597	966877	590285	267303	414191
O95782	64	33	430.159	0.555767	0.407627	1.68829	0.0827851	CTRL NOM	BNPR2 HYP	108630	AP-2 complex subunit alpha-1 OS=Homo sapiens OX=9606 GN=AP2A1 PE=1 SV=3	93061.8	106382	886676	1.26959e+06	103632	105331	1.0889e+06	97459.7	516879	898548	876333	869991	1.03037e+06	912537	497168	603419
O75494	13	9	105.209	0.36154	0.407627	1.90745	0.13344	CTRL NOM	BNPR2 HYP	31357.6	Serine/arginine-rich splicing factor 10 OS=Homo sapiens OX=9606 GN=SRSF10 PE=1 SV=1	47825.9	61148.6	336852	381854	41096.4	41137.6	316786	34899	265632	516488	332922	261668	408602	356395	144638	216076
Q16629	15	13	116.377	0.580372	0.407627	1.42191	0.0787172	CTRL NOM	BNPR2 HYP	27594.7	Serine/arginine-rich splicing factor 7 OS=Homo sapiens OX=9606 GN=SRSF7 PE=1 SV=1	49210.4	49880.5	360007	386187	55939.7	48100	447304	43129.4	273322	421313	355807	264637	556183	416715	204229	267035
P14174	12	8	70.0536	0.38619	0.407627	3.97068	0.124539	CTRL NOM	BNPR2 HYP	12647.4	Macrophage migration inhibitory factor OS=Homo sapiens OX=9606 GN=MIF PE=1 SV=4	57415.3	51407.4	2.12223e+06	2.62705e+06	60525.3	49853.7	1.08089e+06	32222.9	318893	434210	2.09747e+06	1.8002e+06	601775	431908	493512	199508
P55769	12	9	97.4074	0.413686	0.407627	1.90847	0.115675	CTRL NOM	BNPR2 HYP	14401.7	NHP2-like protein 1 OS=Homo sapiens OX=9606 GN=SNU13 PE=1 SV=3	29333.6	31375.1	224311	285901	23305.6	28767.5	226340	20738.1	162923	265008	221695	195915	231717	249228	103342	128399
P46781	22	20	122.041	0.81944	0.433827	1.17608	0.0547363	CTRL NOM	BNPR2 HYP	22648.5	40S ribosomal protein S9 OS=Homo sapiens OX=9606 GN=RPS9 PE=1 SV=3	18281.3	25160.4	220869	287326	33208.8	27814	373753	34273.1	101537	212516	218293	196891	330180	240966	170647	212201
P56705	6	1	31.1502	0.365448	0.407627	1.94106	0.131962	CTRL NOM	BNPR2 HYP	40477.5	Protein Wnt-4 OS=Homo sapiens OX=9606 GN=WNT4 PE=1 SV=4	16022.8	21682.8	106317	160310	12928.5	13240.9	117292	13325.7	88992.9	183143	105077	109853	128543	114712	53553	82505.7
Q16352	63	33	353.754	0.693328	0.412126	1.27689	0.0643299	CTRL NOM	BNPR2 HYP	55561.8	Alpha-internexin OS=Homo sapiens OX=9606 GN=INA PE=1 SV=2	503644	525571	2.80163e+06	3.68142e+06	592940	551275	4.12698e+06	612055	2.79732e+06	4.43921e+06	2.76895e+06	2.52271e+06	5.89533e+06	4.77597e+06	1.88429e+06	3.78952e+06
Q96HQ0	5	3	21.9862	0.619505	0.407627	1.66264	0.0729917	CTRL NOM	BNPR2 HYP	60046.4	Zinc finger protein 419 OS=Homo sapiens OX=9606 GN=ZNF419 PE=1 SV=2	1954.27	3210.11	24769.9	25844.7	3988.91	3477.91	24126.1	1955.45	10854.3	27114.1	24481	17710.2	39659.9	30130.9	11015.5	12107.1
P46777	31	21	200.054	0.463858	0.407627	1.72662	0.1019	CTRL NOM	BNPR2 HYP	34590.8	60S ribosomal protein L5 OS=Homo sapiens OX=9606 GN=RPL5 PE=1 SV=3	86825.6	85172.5	660082	704619	79296.8	70736.2	667763	72207.4	482242	719405	652382	482844	788412	612823	304886	447070
P07919	5	5	34.6409	0.368039	0.407627	1.72068	0.130997	CTRL NOM	BNPR2 HYP	11023.9	Cytochrome b-c1 complex subunit 6_ mitochondrial OS=Homo sapiens OX=9606 GN=UQCRH PE=1 SV=2	23382.7	25807.6	138298	194145	15085.8	14473.5	174731	17502.6	129871	217983	136684	133039	149991	125391	79778.2	108367
O76042	3	2	21.9651	0.237535	0.407627	1.32497	0.198776	CTRL NOM	BNPR2 HYP	15766.3	Putative uncharacterized protein encoded by ERC2-IT1 OS=Homo sapiens OX=9606 GN=ERC2-IT1 PE=5 SV=2	5771.58	11204	59233.3	92358.5	872.916	1328.71	122472	2550.07	32056.2	94634.1	58542.3	63289.2	8679	11511.3	55918.1	15788.7
Q6PIV2	2	0	10.1766	0.678623	0.410236	1.32348	0.0658538	CTRL NOM	BNPR2 HYP	33595	Forkhead box protein R1 OS=Homo sapiens OX=9606 GN=FOXR1 PE=1 SV=2	4507.49	4841.6	22387.5	25251.7	7407.05	5373.1	26340.7	3938.61	25035.3	40894.4	22126.4	17303.8	73644.9	46549.8	12026.6	24385.8
Q13885	142	76	718.45	0.436031	0.407627	1.66939	0.10919	CTRL NOM	BNPR2 HYP	50306.3	Tubulin beta-2A chain OS=Homo sapiens OX=9606 GN=TUBB2A PE=1 SV=1	1.01322e+06	1.03791e+06	7.32345e+06	7.56651e+06	747736	780708	7.74823e+06	871405	5.62758e+06	8.76662e+06	7.23802e+06	5.18499e+06	7.43439e+06	6.76366e+06	3.53767e+06	5.39528e+06
P07196	27	14	178.206	0.485795	0.407627	1.66021	0.0966978	CTRL NOM	BNPR2 HYP	61573.7	Neurofilament light polypeptide OS=Homo sapiens OX=9606 GN=NEFL PE=1 SV=3	123171	131637	663216	878014	112065	120134	724783	124830	684108	1.11187e+06	655480	601664	1.11421e+06	1.04078e+06	330920	772879
Q9H488	10	7	66.2716	0.402391	0.407627	2.08021	0.119191	CTRL NOM	BNPR2 HYP	44412.1	GDP-fucose protein O-fucosyltransferase 1 OS=Homo sapiens OX=9606 GN=POFUT1 PE=1 SV=1	8322.92	9247.95	81718.7	85266.4	9437.26	6323.59	67052.2	5906.61	46226.7	78112.3	80765.4	58429.2	93830.3	54784.5	30614.6	36570.7
P13637	17	5	115.26	0.623403	0.407627	1.45729	0.0724676	CTRL NOM	BNPR2 HYP	113174	Sodium/potassium-transporting ATPase subunit alpha-3 OS=Homo sapiens OX=9606 GN=ATP1A3 PE=1 SV=3	23888.5	34483.1	256542	378363	32877.6	30559.5	382430	29862.1	132680	291260	253550	259275	326887	264752	174609	184890
O75694	10	6	47.6309	0.465427	0.407627	1.65106	0.101513	CTRL NOM	BNPR2 HYP	156796	Nuclear pore complex protein Nup155 OS=Homo sapiens OX=9606 GN=NUP155 PE=1 SV=1	6128.93	9997.31	48106.8	60812.2	5953.3	6160.13	56072	7551.05	34041	84441.7	47545.6	41671.9	59190.9	53368.3	25601.3	46752.1
Q9Y6E2	10	6	60.6774	0.183854	0.407627	1.76292	0.245384	BNPR2 HYP	CTRL NOM	48390.6	Basic leucine zipper and W2 domain-containing protein 2 OS=Homo sapiens OX=9606 GN=BZW2 PE=1 SV=1	158712	109856	441613	254568	441708	198206	709992	350874	881511	927896	436461	174444	4.3917e+06	1.71715e+06	324167	2.17243e+06
A0A0B4J262	1	0	4.3486	0.611171	0.407627	1.10108	0.0741393	CTRL NOM	BNPR2 HYP	12804.5	T cell receptor alpha variable 8-6 OS=Homo sapiens OX=9606 GN=TRAV8-6 PE=3 SV=1	348.863	617.251	0	0	318.302	283.918	0	275.206	1937.64	5213.58	0	0	3164.73	2459.73	0	1703.93
P07355	130	70	946.133	0.510425	0.407627	1.59585	0.0913662	CTRL NOM	BNPR2 HYP	38832.2	Annexin A2 OS=Homo sapiens OX=9606 GN=ANXA2 PE=1 SV=2	1.70176e+06	1.8768e+06	1.09945e+07	1.35335e+07	1.86596e+06	1.65046e+06	1.26137e+07	1.48208e+06	9.45182e+06	1.58523e+07	1.08662e+07	9.27388e+06	1.85524e+07	1.42987e+07	5.75915e+06	9.17626e+06
P04843	65	46	462.182	0.581855	0.407627	1.4334	0.0784842	CTRL NOM	BNPR2 HYP	68683.6	Dolichyl-diphosphooligosaccharide--protein glycosyltransferase subunit 1 OS=Homo sapiens OX=9606 GN=RPN1 PE=1 SV=1	200824	203107	1.57812e+06	2.01765e+06	221106	194098	2.19415e+06	181008	1.11541e+06	1.71554e+06	1.55972e+06	1.38261e+06	2.19836e+06	1.68156e+06	1.0018e+06	1.12071e+06
P08758	49	32	347.31	0.625104	0.407627	1.47408	0.0722414	CTRL NOM	BNPR2 HYP	35993.9	Annexin A5 OS=Homo sapiens OX=9606 GN=ANXA5 PE=1 SV=2	420790	491256	2.91376e+06	3.39067e+06	524670	485918	3.35486e+06	530130	2.33713e+06	4.14937e+06	2.87977e+06	2.32347e+06	5.21655e+06	4.20975e+06	1.53176e+06	3.28229e+06
P46063	25	17	174.006	0.608578	0.407627	1.64067	0.0745039	CTRL NOM	BNPR2 HYP	74484	ATP-dependent DNA helicase Q1 OS=Homo sapiens OX=9606 GN=RECQL PE=1 SV=3	46802.8	44393.8	338795	356164	52639.5	67247.3	313039	46242.9	259950	374970	334843	244063	523370	582597	142927	286312
P39656	27	20	187.448	0.546645	0.407627	1.56272	0.0843934	CTRL NOM	BNPR2 HYP	50972	Dolichyl-diphosphooligosaccharide--protein glycosyltransferase 48 kDa subunit OS=Homo sapiens OX=9606 GN=DDOST PE=1 SV=4	43574.8	58010.6	370586	403707	60595.5	47172	410833	41881.6	242021	489984	366263	276642	602473	408674	187578	259309
Q6YN16	9	4	46.2549	0.432207	0.407627	1.522	0.110258	CTRL NOM	BNPR2 HYP	45680	Hydroxysteroid dehydrogenase-like protein 2 OS=Homo sapiens OX=9606 GN=HSDL2 PE=1 SV=1	9639.29	9003.64	51311.9	42649.6	7035.3	7564.14	52639.6	6745.65	53538	76048.8	50713.3	29225.8	69948.8	65531.9	24034.1	41765.5
P07437	68	15	866.963	0.421049	0.407627	1.63305	0.113472	CTRL NOM	BNPR2 HYP	50127.2	Tubulin beta chain OS=Homo sapiens OX=9606 GN=TUBB PE=1 SV=2	1.36703e+06	1.38486e+06	8.31858e+06	9.07429e+06	988152	982339	9.22519e+06	1.14002e+06	7.5927e+06	1.16972e+07	8.22154e+06	6.21821e+06	9.82474e+06	8.5105e+06	4.21203e+06	7.05841e+06
P09382	46	34	360.727	0.324228	0.407627	1.85653	0.148974	CTRL NOM	BNPR2 HYP	15057.9	Galectin-1 OS=Homo sapiens OX=9606 GN=LGALS1 PE=1 SV=2	576773	584868	3.35046e+06	4.08954e+06	339697	332977	3.57785e+06	382653	3.20348e+06	4.94006e+06	3.31137e+06	2.80238e+06	3.37745e+06	2.88475e+06	1.63357e+06	2.36919e+06
O00425	41	23	294.305	0.374219	0.407627	1.88696	0.12874	CTRL NOM	BNPR2 HYP	64047.3	Insulin-like growth factor 2 mRNA-binding protein 3 OS=Homo sapiens OX=9606 GN=IGF2BP3 PE=1 SV=2	248162	229223	1.39914e+06	1.54829e+06	229801	178452	1.25347e+06	153265	1.37833e+06	1.93612e+06	1.38282e+06	1.06097e+06	2.28481e+06	1.54602e+06	572308	948936
Q8NFH5	7	3	45.1967	0.484409	0.407627	1.37499	0.0970134	CTRL NOM	BNPR2 HYP	34887.9	Nucleoporin NUP35 OS=Homo sapiens OX=9606 GN=NUP35 PE=1 SV=1	8317.06	15778.3	53683.9	87891.4	7572.7	8370.23	95645.3	8900.56	46194.2	133271	53057.7	60228.1	75291.9	72515.5	43669.6	55107.6
Q9NVJ2;Q96BM9	7	5	46.8394	0.438705	0.407627	1.57481	0.108454	CTRL NOM	BNPR2 HYP	21767.2	ADP-ribosylation factor-like protein 8B OS=Homo sapiens OX=9606 GN=ARL8B PE=1 SV=1	4025.83	7017.93	53711.1	67277	3853.21	2724.79	73079.2	4182.6	22360.1	59276.6	53084.6	46102	38310.7	23606.2	33366.4	25896.5
P0C7M4;Q9BQY4	2	0	22.42	0.589843	0.407627	1.08445	0.077251	CTRL NOM	BNPR2 HYP	31808.7	Rhox homeobox family member 2B OS=Homo sapiens OX=9606 GN=RHOXF2B PE=1 SV=1	5246.79	7684.87	15338.1	17096.4	4023.53	4740.09	26621.2	6448.48	29141.5	64909.9	15159.2	11715.4	40004.1	41065.7	12154.7	39925.6
P07858	36	23	230.08	0.520226	0.407627	1.4656	0.0893823	CTRL NOM	BNPR2 HYP	38791.1	Cathepsin B OS=Homo sapiens OX=9606 GN=CTSB PE=1 SV=3	127511	152233	789039	968625	132765	118102	1.02001e+06	119273	708213	1.28583e+06	779835	663755	1.32002e+06	1.02318e+06	465716	738477
Q14651	5	3	28.1037	0.450339	0.407627	1.8777	0.10534	CTRL NOM	BNPR2 HYP	70652.8	Plastin-1 OS=Homo sapiens OX=9606 GN=PLS1 PE=1 SV=2	6052.29	7552.3	172786	243177	3635.3	4979.33	214360	5798.24	33615.3	63790.1	170770	166639	36144.2	43138.5	97872.3	35899.7
Q02790	30	17	198.099	0.701804	0.412126	1.3638	0.0634935	CTRL NOM	BNPR2 HYP	52089.8	Peptidyl-prolyl cis-trans isomerase FKBP4 OS=Homo sapiens OX=9606 GN=FKBP4 PE=1 SV=3	41729.9	52594.3	291226	369449	62261.8	52593	380957	57787.7	231774	444235	287829	253167	619041	455640	173937	357791
H3BRN8	2	2	14.4735	0.430884	0.407627	2.0134	0.110632	CTRL NOM	BNPR2 HYP	13934.6	Uncharacterized protein C15orf65 OS=Homo sapiens OX=9606 GN=C15orf65 PE=1 SV=1	3218.02	4021.93	147658	155821	2238.33	2621.63	147271	2194.29	17873.4	33971	145935	106778	22254.7	22712.5	67240.9	13585.9
P11021	153	119	888.1	0.600889	0.407627	1.35869	0.0756074	CTRL NOM	BNPR2 HYP	72447.1	Endoplasmic reticulum chaperone BiP OS=Homo sapiens OX=9606 GN=HSPA5 PE=1 SV=2	943665	1.00559e+06	5.5216e+06	6.40628e+06	969561	956646	7.28728e+06	1.00016e+06	5.24126e+06	8.49369e+06	5.45719e+06	4.38994e+06	9.6399e+06	8.28791e+06	3.32722e+06	6.19246e+06
P05091	37	20	232.613	0.406643	0.407627	1.8581	0.117847	CTRL NOM	BNPR2 HYP	56894.6	Aldehyde dehydrogenase_ mitochondrial OS=Homo sapiens OX=9606 GN=ALDH2 PE=1 SV=2	60859	70014	515052	577208	53320.7	49564.5	509678	45708	338020	591369	509043	395535	530143	429402	232708	283000
P84103	14	10	103.965	0.447754	0.407627	1.80556	0.106019	CTRL NOM	BNPR2 HYP	19557.7	Serine/arginine-rich splicing factor 3 OS=Homo sapiens OX=9606 GN=SRSF3 PE=1 SV=1	68076.1	70131.7	680394	731253	64753.8	51638.9	690422	51566.3	378105	592364	672457	501095	643817	447374	315232	319271
P46926	4	1	22.2407	0.482495	0.407627	2.00561	0.0974519	CTRL NOM	BNPR2 HYP	32839.7	Glucosamine-6-phosphate isomerase 1 OS=Homo sapiens OX=9606 GN=GNPDA1 PE=1 SV=1	2306.88	2174.12	55198.8	68295.7	2255.65	1883.39	58026.3	1643.37	12812.8	18363.6	54554.9	46800	22426.9	16316.8	26493.6	10174.9
P26583	15	6	101.171	0.37059	0.407627	2.02562	0.130058	CTRL NOM	BNPR2 HYP	24204.9	High mobility group protein B2 OS=Homo sapiens OX=9606 GN=HMGB2 PE=1 SV=2	56758.9	73871	383636	455544	69483.7	60860.6	314612	33814.8	315247	623948	379161	312164	690844	527266	143645	209363
Q99828	2	1	10.0318	0.387646	0.407627	2.21445	0.124043	CTRL NOM	BNPR2 HYP	21874.5	Calcium and integrin-binding protein 1 OS=Homo sapiens OX=9606 GN=CIB1 PE=1 SV=4	739.705	1300.14	27845.6	27963.3	328.243	718.309	24265.3	811.489	4108.43	10981.6	27520.8	19162	3263.57	6223.07	11079	5024.32
Q6P1R3	6	2	42.7414	0.709212	0.413144	1.26727	0.0627872	CTRL NOM	BNPR2 HYP	61946.7	Myb/SANT-like DNA-binding domain-containing protein 2 OS=Homo sapiens OX=9606 GN=MSANTD2 PE=1 SV=1	39476.4	44729.8	520778	811495	54220.5	46451.4	960032	57037	219258	377808	514703	556082	539090	402431	438330	353143
P29401	118	95	682.392	0.366175	0.407627	1.93569	0.13169	CTRL NOM	BNPR2 HYP	68562.1	Transketolase OS=Homo sapiens OX=9606 GN=TKT PE=1 SV=3	551833	596513	3.54934e+06	4.17026e+06	520650	414394	3.28661e+06	359619	3.06497e+06	5.03842e+06	3.50793e+06	2.85769e+06	5.17658e+06	3.59011e+06	1.5006e+06	2.22657e+06
P00387	9	4	62.2243	0.602044	0.407627	1.28205	0.0754395	CTRL NOM	BNPR2 HYP	34463	NADH-cytochrome b5 reductase 3 OS=Homo sapiens OX=9606 GN=CYB5R3 PE=1 SV=3	26570.8	31597.3	141119	178637	29411.4	31712.9	211377	22278.8	147578	266885	139473	122412	292425	274745	96510.2	137939
Q8N6G2	2	1	11.6883	0.821902	0.433896	1.04261	0.054605	BNPR2 HYP	CTRL NOM	33880.3	Testis-expressed protein 26 OS=Homo sapiens OX=9606 GN=TEX26 PE=2 SV=1	3260.95	4394.04	1290.02	7517.79	2858.55	2715.71	8282.16	3307.8	18111.8	37114	1274.97	5151.6	28421.2	23527.6	3781.46	20480.1
P09936	33	24	276.837	0.39991	0.407627	1.69541	0.119986	CTRL NOM	BNPR2 HYP	25166.6	Ubiquitin carboxyl-terminal hydrolase isozyme L1 OS=Homo sapiens OX=9606 GN=UCHL1 PE=1 SV=2	162234	175802	846955	1.09521e+06	99971.5	134084	960166	150705	901070	1.4849e+06	837075	750496	993970	1.16163e+06	438391	933086
O00264	4	4	22.158	0.923129	0.456248	1.11598	0.0508415	CTRL NOM	BNPR2 HYP	21785.2	Membrane-associated progesterone receptor component 1 OS=Homo sapiens OX=9606 GN=PGRMC1 PE=1 SV=3	6778.37	6289.29	59061.3	103437	21289.7	11704	110828	13497.4	37648.1	53122.1	58372.4	70880.5	211674	101397	50601.7	83569
Q14103	44	25	409.938	0.431104	0.407627	1.81888	0.110569	CTRL NOM	BNPR2 HYP	38605.3	Heterogeneous nuclear ribonucleoprotein D0 OS=Homo sapiens OX=9606 GN=HNRNPD PE=1 SV=1	178202	194824	1.44834e+06	1.88518e+06	162576	147155	1.59702e+06	131064	989763	1.64557e+06	1.43144e+06	1.29183e+06	1.61642e+06	1.27487e+06	729167	811479
P52597	42	29	337.99	0.441888	0.407627	1.78409	0.107587	CTRL NOM	BNPR2 HYP	46014.1	Heterogeneous nuclear ribonucleoprotein F OS=Homo sapiens OX=9606 GN=HNRNPF PE=1 SV=3	161834	168842	1.26499e+06	1.44782e+06	153770	139311	1.29599e+06	116828	898850	1.42612e+06	1.25023e+06	992127	1.52887e+06	1.20692e+06	591722	723335
P53621	54	30	316.527	0.487636	0.407627	1.64017	0.0962813	CTRL NOM	BNPR2 HYP	139886	Coatomer subunit alpha OS=Homo sapiens OX=9606 GN=COPA PE=1 SV=2	115217	128113	656702	793972	143618	95302.3	688119	105784	639934	1.0821e+06	649042	544074	1.42793e+06	825651	314180	654957
Q9BVJ7	7	4	37.5751	0.590898	0.407627	1.38414	0.0770911	CTRL NOM	BNPR2 HYP	16816.3	Dual specificity protein phosphatase 23 OS=Homo sapiens OX=9606 GN=DUSP23 PE=1 SV=1	19330.5	22467.6	91048	42997.3	24652.7	20578.8	62181.4	19628.9	107365	189772	89985.9	29464.1	245111	178284	28390.7	121532
P22626	67	52	487.743	0.344983	0.407627	1.91507	0.139999	CTRL NOM	BNPR2 HYP	37486.8	Heterogeneous nuclear ribonucleoproteins A2/B1 OS=Homo sapiens OX=9606 GN=HNRNPA2B1 PE=1 SV=2	704875	695050	3.65174e+06	4.35115e+06	585138	511335	3.35243e+06	461007	3.91498e+06	5.8707e+06	3.60914e+06	2.98165e+06	5.81776e+06	4.42995e+06	1.53065e+06	2.85431e+06
P25787	18	14	140.679	0.398899	0.407627	1.79094	0.120312	CTRL NOM	BNPR2 HYP	26012.7	Proteasome subunit alpha type-2 OS=Homo sapiens OX=9606 GN=PSMA2 PE=1 SV=2	39103.3	46535.5	341507	317465	34857.1	27326.5	322518	31062.4	217185	393060	337523	217545	346568	236743	147255	192322
P55957	3	3	15.8568	0.49319	0.407627	1.0851	0.0950429	CTRL NOM	BNPR2 HYP	22165.8	BH3-interacting domain death agonist OS=Homo sapiens OX=9606 GN=BID PE=1 SV=1	190.033	473.611	943.542	0	134.282	348.512	800.487	197.864	1055.47	4000.33	932.535	0	1335.1	3019.33	365.485	1225.07
Q99439	9	5	66.8293	0.636086	0.407627	1.81407	0.0708169	CTRL NOM	BNPR2 HYP	34096.3	Calponin-2 OS=Homo sapiens OX=9606 GN=CNN2 PE=1 SV=4	32740.8	27085.6	812869	992997	45049.5	37849.2	907797	37760.9	181847	228777	803387	680457	447907	327907	414481	233796
Q8N4H5	1	1	5.7163	0.606155	0.407627	1.00748	0.0748482	CTRL NOM	BNPR2 HYP	6035.33	Mitochondrial import receptor subunit TOM5 homolog OS=Homo sapiens OX=9606 GN=TOMM5 PE=1 SV=1	52.5623	243.414	0	0	181.237	61.3001	0	51.2413	291.939	2055.98	0	0	1801.96	531.074	0	317.259
P62280	15	10	108.721	0.587243	0.407627	1.3974	0.0776483	CTRL NOM	BNPR2 HYP	18601.8	40S ribosomal protein S11 OS=Homo sapiens OX=9606 GN=RPS11 PE=1 SV=3	38650	47797.6	211050	200656	42022.3	49316.8	223418	41730	214668	403720	208588	137500	417808	427257	102008	258370
P63000	7	3	57.2809	0.619336	0.407627	1.34099	0.0730146	CTRL NOM	BNPR2 HYP	21849.3	Ras-related C3 botulinum toxin substrate 1 OS=Homo sapiens OX=9606 GN=RAC1 PE=1 SV=1	16471	18537.4	73948.6	73930.1	19735.3	19110.6	80290.6	17245.5	91482.2	156575	73086	50661	196219	165565	36658.9	106775
P60842	84	42	620.572	0.455805	0.407627	1.58932	0.103927	CTRL NOM	BNPR2 HYP	46382.2	Eukaryotic initiation factor 4A-I OS=Homo sapiens OX=9606 GN=EIF4A1 PE=1 SV=1	417764	454486	2.31534e+06	2.62978e+06	362658	351971	2.5669e+06	378748	2.32032e+06	3.83879e+06	2.28833e+06	1.80207e+06	3.60575e+06	3.0493e+06	1.17199e+06	2.34501e+06
Q9UMX0	4	2	26.7518	0.253392	0.407627	2.84512	0.187795	CTRL NOM	BNPR2 HYP	62519.1	Ubiquilin-1 OS=Homo sapiens OX=9606 GN=UBQLN1 PE=1 SV=2	52954.7	62708.3	373322	739786	26665	36662	336737	31822.6	294118	529662	368967	506942	265118	317622	153747	197029
Q99798	27	20	178.607	0.471841	0.407627	1.70286	0.0999546	CTRL NOM	BNPR2 HYP	86166.9	Aconitate hydratase_ mitochondrial OS=Homo sapiens OX=9606 GN=ACO2 PE=1 SV=2	27255.5	33748.9	168241	206242	33660	27345.6	171017	23716.8	151381	285059	166278	141328	334666	236909	78082.7	146842
P04632	26	20	212.927	0.366205	0.407627	1.46814	0.131679	CTRL NOM	BNPR2 HYP	28486.9	Calpain small subunit 1 OS=Homo sapiens OX=9606 GN=CAPNS1 PE=1 SV=1	138252	164639	408265	574438	96425.1	104589	564290	110355	767872	1.39061e+06	403502	393637	958710	906104	257643	683263
Q6ZVK8	1	1	5.6508	0.553535	0.407627	1.46341	0.0831735	BNPR2 HYP	CTRL NOM	36014.3	8-oxo-dGDP phosphatase NUDT18 OS=Homo sapiens OX=9606 GN=NUDT18 PE=1 SV=3	976.29	472.348	0	0	925.846	919.929	0	274.178	5422.46	3989.66	0	0	9205.26	7969.81	0	1697.57
Q9NY65	30	2	373.614	0.465021	0.407627	1.60892	0.101613	CTRL NOM	BNPR2 HYP	50778	Tubulin alpha-8 chain OS=Homo sapiens OX=9606 GN=TUBA8 PE=1 SV=1	479504	531045	3.52554e+06	3.73874e+06	425768	385124	3.89987e+06	432330	2.66323e+06	4.48544e+06	3.48441e+06	2.56199e+06	4.23322e+06	3.33652e+06	1.7806e+06	2.67676e+06
P17987	68	48	490.417	0.527485	0.407627	1.27386	0.0879609	CTRL NOM	BNPR2 HYP	60856.9	T-complex protein 1 subunit alpha OS=Homo sapiens OX=9606 GN=TCP1 PE=1 SV=1	214380	223763	1.06631e+06	991265	176484	167249	1.42364e+06	191807	1.1907e+06	1.89e+06	1.05388e+06	679270	1.7547e+06	1.44896e+06	650003	1.18757e+06
P14649	25	13	203.049	0.52853	0.407627	1.52422	0.0877593	CTRL NOM	BNPR2 HYP	22878.1	Myosin light chain 6B OS=Homo sapiens OX=9606 GN=MYL6B PE=1 SV=1	125694	103736	672949	683952	111318	109451	712991	106993	698122	876199	665099	468682	1.10679e+06	948226	325536	662442
P68366	76	30	641.824	0.438189	0.407627	1.62173	0.108595	CTRL NOM	BNPR2 HYP	50665.8	Tubulin alpha-4A chain OS=Homo sapiens OX=9606 GN=TUBA4A PE=1 SV=1	886049	947891	6.35292e+06	6.98592e+06	704697	628688	7.26478e+06	757765	4.92125e+06	8.00631e+06	6.27881e+06	4.78714e+06	7.00648e+06	5.44664e+06	3.31694e+06	4.69168e+06
O95433	5	4	33.7915	0.940752	0.460708	1.09295	0.050499	CTRL NOM	BNPR2 HYP	38445.5	Activator of 90 kDa heat shock protein ATPase homolog 1 OS=Homo sapiens OX=9606 GN=AHSA1 PE=1 SV=1	4846.66	5242.63	22035.9	23926.8	7692.69	6783.75	29496.5	7312.07	26919.1	44281.6	21778.8	16396	76484.9	58771	13467.5	45272.5
P37802	24	11	161.125	0.468412	0.407627	1.86923	0.100783	CTRL NOM	BNPR2 HYP	22562.6	Transgelin-2 OS=Homo sapiens OX=9606 GN=TAGLN2 PE=1 SV=3	53618.3	68510.5	531477	594227	62683.3	55755.4	501753	47372.9	297804	578671	525278	407198	623231	483037	229090	293308
Q96F86	5	2	28.4537	0.435368	0.407627	2.31292	0.109374	CTRL NOM	BNPR2 HYP	56819	Enhancer of mRNA-decapping protein 3 OS=Homo sapiens OX=9606 GN=EDC3 PE=1 SV=1	1259.42	2387.53	67587.6	66373.8	1162.81	1298.96	55647	1386.83	6995.03	20166.1	66799.1	45483	11561.3	11253.5	25407.2	8586.52
Q06830	64	49	419.297	0.562915	0.407627	1.50664	0.0815635	CTRL NOM	BNPR2 HYP	22338.5	Peroxiredoxin-1 OS=Homo sapiens OX=9606 GN=PRDX1 PE=1 SV=1	296116	270603	1.88951e+06	1.59178e+06	347811	279589	1.81439e+06	244998	1.64467e+06	2.28564e+06	1.86747e+06	1.09078e+06	3.45812e+06	2.42222e+06	828412	1.5169e+06
Q15637	12	7	74.1223	0.529904	0.407627	1.99616	0.0874958	CTRL NOM	BNPR2 HYP	68558.2	Splicing factor 1 OS=Homo sapiens OX=9606 GN=SF1 PE=1 SV=4	24428.7	22191.7	293170	377342	27808	25019.3	284353	22075.2	135681	187441	289750	258576	276482	216754	129830	136678
P21964	10	6	65.3574	0.755588	0.419621	1.06825	0.0588602	CTRL NOM	BNPR2 HYP	30493.3	Catechol O-methyltransferase OS=Homo sapiens OX=9606 GN=COMT PE=1 SV=2	110491	125982	179931	267471	125679	114469	294357	105675	613682	1.0641e+06	177832	183286	1.24957e+06	991699	134397	654285
P68371	59	0	773.207	0.407915	0.407627	1.69166	0.11745	CTRL NOM	BNPR2 HYP	50287.4	Tubulin beta-4B chain OS=Homo sapiens OX=9606 GN=TUBB4B PE=1 SV=1	1.12268e+06	1.1496e+06	6.95049e+06	7.60569e+06	824705	805889	7.39663e+06	920698	6.23554e+06	9.71004e+06	6.86941e+06	5.21184e+06	8.19966e+06	6.98182e+06	3.37714e+06	5.70048e+06
P28074	9	6	61.1287	0.541355	0.407627	1.76882	0.0853523	CTRL NOM	BNPR2 HYP	28651.4	Proteasome subunit beta type-5 OS=Homo sapiens OX=9606 GN=PSMB5 PE=1 SV=3	4910.21	8253.79	101295	139400	4946.59	7026.74	124629	6916.81	27272.1	69715.2	100113	95524.7	49181.7	60876.2	56902.8	42825.3
Q12849	2	1	10.7552	0.41242	0.407627	2.36143	0.116061	CTRL NOM	BNPR2 HYP	53639.7	G-rich sequence factor 1 OS=Homo sapiens OX=9606 GN=GRSF1 PE=1 SV=3	1556.21	1518.99	63874.6	72043.8	1332.87	468.155	55523.2	1535.72	8643.42	12830.1	63129.5	49368.4	13252.1	4055.86	25350.7	9508.4
Q8N413	3	1	21.6508	0.519708	0.407627	3.09185	0.0894855	CTRL NOM	BNPR2 HYP	32248.2	Solute carrier family 25 member 45 OS=Homo sapiens OX=9606 GN=SLC25A45 PE=2 SV=2	0	0	438324	586635	0	0	331504	0	0	0	433211	401995	0	0	151358	0
Q96PY0	1	0	10.2564	0.295308	0.407627	1.91916	0.163101	CTRL NOM	BNPR2 HYP	28643.9	Putative uncharacterized protein PSMG3-AS1 OS=Homo sapiens OX=9606 GN=PSMG3-AS1 PE=5 SV=2	1182.79	1650.92	5115.39	6724.86	871.292	1254.62	4492.09	1028.02	6569.38	13944.4	5055.72	4608.25	8662.85	10869.4	2050.99	6364.96
P23526	13	11	84.3468	0.45978	0.407627	1.80592	0.102918	CTRL NOM	BNPR2 HYP	48286.5	Adenosylhomocysteinase OS=Homo sapiens OX=9606 GN=AHCY PE=1 SV=4	30863.7	39238.5	316167	317752	29140.1	28966.3	300135	31599.1	171421	331426	312479	217741	289727	250950	137035	195645
P31689	31	21	220.684	0.783139	0.425931	1.2682	0.0569075	CTRL NOM	BNPR2 HYP	45609.6	DnaJ homolog subfamily A member 1 OS=Homo sapiens OX=9606 GN=DNAJA1 PE=1 SV=2	65139.2	73934.6	532141	609274	103002	92225	723192	91270.5	361793	624485	525933	417508	1.0241e+06	798992	330194	565099
O60664	34	24	227.843	0.641851	0.407627	1.20361	0.0700935	CTRL NOM	BNPR2 HYP	47246.1	Perilipin-3 OS=Homo sapiens OX=9606 GN=PLIN3 PE=1 SV=3	74538	82777.4	1.6886e+06	2.60778e+06	88237.6	78299.3	3.44978e+06	83970.7	413995	699175	1.6689e+06	1.787e+06	877306	678346	1.5751e+06	519903
P39023	13	9	108.561	0.560107	0.407627	1.44148	0.0820394	CTRL NOM	BNPR2 HYP	46394.1	60S ribosomal protein L3 OS=Homo sapiens OX=9606 GN=RPL3 PE=1 SV=2	61285.6	69835.1	440979	579071	58254.5	59149.4	614107	67090.7	340390	589859	435835	396811	579197	512441	280388	415390
Q9HAV0	12	3	78.9914	0.399801	0.407627	1.75664	0.120021	CTRL NOM	BNPR2 HYP	38308.6	Guanine nucleotide-binding protein subunit beta-4 OS=Homo sapiens OX=9606 GN=GNB4 PE=1 SV=3	15683.6	21480.3	94137.8	96225.9	17339.1	13671.3	83478.3	15035.4	87109.1	181432	93039.6	65939.3	172395	118441	38114.4	93091
Q13509	57	19	633.352	0.447068	0.407627	1.67741	0.106201	CTRL NOM	BNPR2 HYP	50889	Tubulin beta-3 chain OS=Homo sapiens OX=9606 GN=TUBB3 PE=1 SV=2	647347	648416	4.45675e+06	5.03122e+06	493007	526220	4.85784e+06	551716	3.59546e+06	5.47681e+06	4.40476e+06	3.44767e+06	4.90174e+06	4.55891e+06	2.21799e+06	3.41593e+06
O43399	25	16	204.938	0.555741	0.407627	1.57253	0.0827896	CTRL NOM	BNPR2 HYP	22294.8	Tumor protein D54 OS=Homo sapiens OX=9606 GN=TPD52L2 PE=1 SV=2	101688	112831	763310	984713	115451	109543	925973	97044.9	564788	953017	754406	674780	1.14788e+06	949023	422780	600851
P35270	11	6	65.3675	0.405217	0.407627	1.42582	0.118295	CTRL NOM	BNPR2 HYP	28333.6	Sepiapterin reductase OS=Homo sapiens OX=9606 GN=SPR PE=1 SV=1	19016	21318.3	62820.2	56533.5	16318.4	16823.8	62772.7	16082.7	105618	180064	62087.4	38739.9	162246	145753	28660.7	99575.8
P07741	24	17	189.009	0.452083	0.407627	1.74892	0.104885	CTRL NOM	BNPR2 HYP	19778.9	Adenine phosphoribosyltransferase OS=Homo sapiens OX=9606 GN=APRT PE=1 SV=2	45982.7	55893.5	322867	342503	49428.7	41266.7	303384	44618.2	255395	472101	319101	234702	491447	357515	138519	276252
Q9H910	8	6	54.7547	0.626712	0.407627	1.65888	0.0720289	CTRL NOM	BNPR2 HYP	20120.4	Jupiter microtubule associated homolog 2 OS=Homo sapiens OX=9606 GN=JPT2 PE=1 SV=1	5471.6	5206.74	83541.5	63575.6	8204.63	6520.23	75356.1	5040.97	30390.1	43978.5	82567	43565.5	81574.8	56488.1	34406	31211.1
Q9UKY7	18	15	170.254	0.45287	0.407627	1.52474	0.104682	CTRL NOM	BNPR2 HYP	27334.9	Protein CDV3 homolog OS=Homo sapiens OX=9606 GN=CDV3 PE=1 SV=1	33252.1	46712.3	290407	427557	26521.2	26964.2	440177	29658.9	184687	394553	287019	292986	263689	233604	200975	183633
Q9UJQ1	1	0	5.9142	0.540102	0.407627	1.93844	0.0855822	CTRL NOM	BNPR2 HYP	31700.3	Lysosome-associated membrane glycoprotein 5 OS=Homo sapiens OX=9606 GN=LAMP5 PE=1 SV=1	0	0	2842.36	4092.92	0	0	3577.77	0	0	0	2809.2	2804.7	0	0	1633.53	0
Q71U36	108	36	815.484	0.422691	0.407627	1.57306	0.112989	CTRL NOM	BNPR2 HYP	50820	Tubulin alpha-1A chain OS=Homo sapiens OX=9606 GN=TUBA1A PE=1 SV=1	1.44154e+06	1.48539e+06	8.51556e+06	9.36976e+06	1.06095e+06	958993	1.00125e+07	1.19797e+06	8.00654e+06	1.25463e+07	8.41622e+06	6.42068e+06	1.05485e+07	8.30824e+06	4.57151e+06	7.41718e+06
P53602	6	1	35.0598	0.435137	0.407627	2.10799	0.109438	CTRL NOM	BNPR2 HYP	43917.9	Diphosphomevalonate decarboxylase OS=Homo sapiens OX=9606 GN=MVD PE=1 SV=1	6480.78	11073.2	136762	137099	8242.75	7554.56	117620	4825.59	35995.2	93529.1	135167	93947.7	81953.9	65449	53702.8	29877.5
P62841	8	6	78.7051	0.497768	0.407627	1.52248	0.0940423	CTRL NOM	BNPR2 HYP	17040.2	40S ribosomal protein S15 OS=Homo sapiens OX=9606 GN=RPS15 PE=1 SV=2	40644.8	43984.3	362146	460396	41724	28171.4	491555	34400	225747	371511	357922	315489	414842	244063	224434	212987
Q9Y3E5	5	3	30.5184	0.493718	0.407627	1.4382	0.0949266	CTRL NOM	BNPR2 HYP	19478.7	Peptidyl-tRNA hydrolase 2_ mitochondrial OS=Homo sapiens OX=9606 GN=PTRH2 PE=1 SV=1	18392	25280.4	69781.4	127378	19240	18625.9	114442	15146.1	102152	213530	68967.4	87286.2	191295	161365	52251.8	93776.6
Q9Y305	8	6	47.796	0.889231	0.448673	1.0065	0.0517556	BNPR2 HYP	CTRL NOM	50301	Acyl-coenzyme A thioesterase 9_ mitochondrial OS=Homo sapiens OX=9606 GN=ACOT9 PE=1 SV=2	6168.04	10644.3	22186.9	26692.7	13033.1	7604.58	37730.4	7751.07	34258.2	89906.9	21928.1	18291.3	129582	65882.3	17226.9	47990.5
P38646	92	67	685.396	0.576074	0.407627	1.45555	0.0794004	CTRL NOM	BNPR2 HYP	73965.8	Stress-70 protein_ mitochondrial OS=Homo sapiens OX=9606 GN=HSPA9 PE=1 SV=2	230396	258226	1.89254e+06	2.05571e+06	269188	243827	2.32128e+06	213955	1.27965e+06	2.18109e+06	1.87046e+06	1.40868e+06	2.67641e+06	2.11239e+06	1.05984e+06	1.3247e+06
P61764	9	3	44.2517	0.520115	0.407627	1.60932	0.0894045	CTRL NOM	BNPR2 HYP	67968	Syntaxin-binding protein 1 OS=Homo sapiens OX=9606 GN=STXBP1 PE=1 SV=1	5243.81	7041.95	197918	181087	4868.18	5544.36	227682	5046.47	29124.9	59479.5	195610	124091	48402.1	48033.6	103955	31245.1
P0DMV0;P0DMU7;P0DMU8;P0DMU9;P0DMV1;P0DMV2;Q5DJT8;Q5HYN5;Q8NHU0	4	1	27.661	0.415276	0.407627	2.24946	0.115194	CTRL NOM	BNPR2 HYP	21459.7	Cancer/testis antigen family 45 member A7 OS=Homo sapiens OX=9606 GN=CT45A7 PE=3 SV=1	31504	42893.3	166629	482604	21217	34678	229300	36495.3	174978	362296	164685	330707	210951	300433	104693	225960
Q13435	16	9	97.2143	0.488066	0.407627	1.53379	0.0961846	CTRL NOM	BNPR2 HYP	100342	Splicing factor 3B subunit 2 OS=Homo sapiens OX=9606 GN=SF3B2 PE=1 SV=2	26683.4	31948.6	133404	141324	24647.6	39810.4	133070	19815.3	148203	269852	131848	96843.1	245060	344898	60757.1	122686
Q9NZM1	43	24	260.468	0.551644	0.407627	1.59142	0.0835051	CTRL NOM	BNPR2 HYP	236249	Myoferlin OS=Homo sapiens OX=9606 GN=MYOF PE=1 SV=1	80112.1	91872.4	1.10485e+06	1.42683e+06	84107	81452.6	1.45243e+06	80914	444955	775995	1.09197e+06	977744	836237	705665	663148	500977
P16520	4	1	16.5715	0.355011	0.407627	2.05718	0.135967	CTRL NOM	BNPR2 HYP	38190.7	Guanine nucleotide-binding protein G(I)/G(S)/G(T) subunit beta-3 OS=Homo sapiens OX=9606 GN=GNB3 PE=1 SV=1	7455.29	11027	77368.6	162364	3892.27	6080.48	110309	5237.05	41407.8	93138.8	76466.1	111261	38699.1	52678.3	50364.6	32425.1
Q5JNZ3	2	0	15.1531	0.792005	0.428328	2.2107	0.056336	CTRL NOM	BNPR2 HYP	78545.7	Zinc finger protein 311 OS=Homo sapiens OX=9606 GN=ZNF311 PE=2 SV=2	2135.86	366.111	81244.4	67370.5	3074.27	2520.86	61156.3	1605.62	11862.9	3092.34	80296.7	46166	30566.1	21839.5	27922.7	9941.18
Q15366	31	21	258.626	0.475938	0.407627	1.68077	0.0989798	CTRL NOM	BNPR2 HYP	38979.4	Poly(rC)-binding protein 2 OS=Homo sapiens OX=9606 GN=PCBP2 PE=1 SV=1	141122	168374	1.11751e+06	1.24907e+06	163474	126720	1.18549e+06	116490	783812	1.42217e+06	1.10448e+06	855930	1.62535e+06	1.09784e+06	541268	721244
P30837	7	2	37.8636	0.423668	0.407627	1.63937	0.112704	CTRL NOM	BNPR2 HYP	57662.6	Aldehyde dehydrogenase X_ mitochondrial OS=Homo sapiens OX=9606 GN=ALDH1B1 PE=1 SV=3	3397.6	4045.98	44735.2	46121.8	3759.92	2199.17	52350.8	1652.7	18870.8	34174.1	44213.4	31605.2	37383.1	19052.5	23902.3	10232.7
Q15691	19	12	138.394	0.490877	0.407627	1.56661	0.0955555	CTRL NOM	BNPR2 HYP	30170.2	Microtubule-associated protein RP/EB family member 1 OS=Homo sapiens OX=9606 GN=MAPRE1 PE=1 SV=3	40970.9	45888.5	347211	359908	35498.1	32849.9	396775	41688.3	227559	387594	343160	246629	352942	284595	181159	258112
Q9UNN8	8	6	58.9223	0.171996	0.407627	1.69856	0.258279	CTRL NOM	BNPR2 HYP	27013.6	Endothelial protein C receptor OS=Homo sapiens OX=9606 GN=PROCR PE=1 SV=1	19595.4	19972.1	47493.9	45682.4	14468.3	13965.7	37541.6	12174.9	108836	168693	46939.8	31304.1	143852	120992	17140.7	75380.8
P62847	13	9	94.1428	0.509413	0.407627	1.52374	0.0915755	CTRL NOM	BNPR2 HYP	15423.2	40S ribosomal protein S24 OS=Homo sapiens OX=9606 GN=RPS24 PE=1 SV=1	47878.2	57150.4	427927	489856	41435.8	43216	536612	49988.2	265923	482718	422935	335677	411978	374402	245006	309501
Q13772	2	1	11.1212	0.24223	0.407627	2.28669	0.195416	BNPR2 HYP	CTRL NOM	70980.8	Nuclear receptor coactivator 4 OS=Homo sapiens OX=9606 GN=NCOA4 PE=1 SV=1	417.571	685.668	57.5988	28.4792	1295.32	710.703	107.152	606.421	2319.25	5791.46	56.9269	19.5155	12878.8	6157.18	48.9231	3754.64
P09651	48	19	435.742	0.240312	0.407627	2.12808	0.196777	CTRL NOM	BNPR2 HYP	38860.8	Heterogeneous nuclear ribonucleoprotein A1 OS=Homo sapiens OX=9606 GN=HNRNPA1 PE=1 SV=5	529488	469522	2.2675e+06	2.44503e+06	402033	288867	1.73515e+06	257838	2.94085e+06	3.96579e+06	2.24105e+06	1.67547e+06	3.99723e+06	2.5026e+06	792234	1.5964e+06
Q9NQI0	16	9	92.2743	0.646462	0.407627	1.21694	0.0695268	CTRL NOM	BNPR2 HYP	80163.1	Probable ATP-dependent RNA helicase DDX4 OS=Homo sapiens OX=9606 GN=DDX4 PE=1 SV=2	109187	134973	604730	439627	156475	104103	693024	105215	606442	1.14004e+06	597676	301257	1.55576e+06	901896	316420	651438
P23528	66	53	312.113	0.43244	0.407627	1.77019	0.110193	CTRL NOM	BNPR2 HYP	18730.6	Cofilin-1 OS=Homo sapiens OX=9606 GN=CFL1 PE=1 SV=3	256052	268074	3.29628e+06	2.84336e+06	196764	185173	3.19146e+06	191046	1.42215e+06	2.26427e+06	3.25783e+06	1.94843e+06	1.95634e+06	1.60424e+06	1.45715e+06	1.18286e+06
O75368	6	4	34.3114	0.335464	0.407627	1.66482	0.144005	CTRL NOM	BNPR2 HYP	12774.3	SH3 domain-binding glutamic acid-rich-like protein OS=Homo sapiens OX=9606 GN=SH3BGRL PE=1 SV=1	5459.31	6537.47	33990.1	30144.4	3423.51	3782.4	35064.2	3459.34	30321.8	55218.4	33593.6	20656.6	34038.3	32768.9	16009.6	21418.4
Q9HB71	1	1	4.5153	0.587693	0.407627	1.81724	0.0775793	CTRL NOM	BNPR2 HYP	26324	Calcyclin-binding protein OS=Homo sapiens OX=9606 GN=CACYBP PE=1 SV=2	445.994	785.671	9069.4	10265.4	1147.42	804.387	9029.69	335.876	2477.12	6636.13	8963.61	7034.41	11408.3	6968.8	4122.76	2079.57
Q9UI15	7	5	43.0502	0.651909	0.408294	1.68005	0.0688705	CTRL NOM	BNPR2 HYP	22643.8	Transgelin-3 OS=Homo sapiens OX=9606 GN=TAGLN3 PE=1 SV=2	4683.06	5819.17	128821	134328	8906.9	6143.3	141609	6223.47	26010.4	49151.3	127319	92048.7	88557.2	53222.5	64655.8	38532.5
Q14847	19	13	138.077	0.379766	0.407627	1.94536	0.126766	CTRL NOM	BNPR2 HYP	30116.4	LIM and SH3 domain protein 1 OS=Homo sapiens OX=9606 GN=LASP1 PE=1 SV=2	56597.5	68728.3	390596	426969	52906.3	49920.7	334446	47414.7	314351	580510	386040	292583	526023	432488	152701	293567
P06576	129	105	773.325	0.522718	0.407627	1.63647	0.0888899	CTRL NOM	BNPR2 HYP	56560	ATP synthase subunit beta_ mitochondrial OS=Homo sapiens OX=9606 GN=ATP5F1B PE=1 SV=3	483925	565901	4.36991e+06	5.42939e+06	589394	502068	5.14443e+06	393683	2.68779e+06	4.77986e+06	4.31893e+06	3.72052e+06	5.86007e+06	4.34967e+06	2.34884e+06	2.43748e+06
Q6UB35	23	12	130.298	0.508231	0.407627	1.79007	0.0918207	CTRL NOM	BNPR2 HYP	106703	Monofunctional C1-tetrahydrofolate synthase_ mitochondrial OS=Homo sapiens OX=9606 GN=MTHFD1L PE=1 SV=1	47012.1	66353.8	396348	478942	67458	59890.4	381063	43888.5	261112	560454	391725	328198	670704	518861	173985	271735
P37837	28	20	178.23	0.572801	0.407627	1.08208	0.0799282	CTRL NOM	BNPR2 HYP	37711.3	Transaldolase OS=Homo sapiens OX=9606 GN=TALDO1 PE=1 SV=2	105565	109350	454798	612428	74042.1	86516.7	938377	85952.8	586326	923617	449492	419670	736167	749537	428443	532175
P13598	13	5	78.3741	0.344066	0.407627	2.03195	0.140377	CTRL NOM	BNPR2 HYP	31167.6	Intercellular adhesion molecule 2 OS=Homo sapiens OX=9606 GN=ICAM2 PE=1 SV=2	26877.4	29344.8	208181	287473	17670.9	16822.5	218120	18985.3	149281	247859	205753	196992	175694	145742	99588.9	117547
P42167	7	1	45.5202	0.5612	0.407627	1.96189	0.0818535	CTRL NOM	BNPR2 HYP	50727.3	Lamina-associated polypeptide 2_ isoforms beta/gamma OS=Homo sapiens OX=9606 GN=TMPO PE=1 SV=2	7148.75	11552.9	173863	211824	9855.86	9612.39	175508	11146.2	39705.2	97581.2	171835	145153	97992.3	83276.9	80133.1	69011.7
P05023	50	26	349.391	0.420263	0.407627	1.84067	0.113703	CTRL NOM	BNPR2 HYP	114208	Sodium/potassium-transporting ATPase subunit alpha-1 OS=Homo sapiens OX=9606 GN=ATP1A1 PE=1 SV=1	206376	243479	1.30857e+06	1.67166e+06	198309	199515	1.29348e+06	172199	1.14624e+06	2.05653e+06	1.29331e+06	1.14552e+06	1.9717e+06	1.7285e+06	590573	1.06616e+06
P35241	67	34	440.197	0.597494	0.407627	1.38087	0.0761051	CTRL NOM	BNPR2 HYP	68678.1	Radixin OS=Homo sapiens OX=9606 GN=RDX PE=1 SV=1	174608	182647	1.96334e+06	2.39623e+06	206485	174585	2.88133e+06	153440	969799	1.54272e+06	1.94043e+06	1.64203e+06	2.05298e+06	1.51252e+06	1.31555e+06	950021
P32969	26	19	174.199	0.523322	0.407627	1.61028	0.0887712	CTRL NOM	BNPR2 HYP	21977.5	60S ribosomal protein L9 OS=Homo sapiens OX=9606 GN=RPL9 PE=1 SV=1	77457.8	93579.7	695946	843940	82129.8	74518	825193	80661.8	430212	790416	687828	578315	816579	645586	376766	499416
P26368	25	18	167.395	0.356591	0.407627	2.18773	0.135348	CTRL NOM	BNPR2 HYP	53843.3	Splicing factor U2AF 65 kDa subunit OS=Homo sapiens OX=9606 GN=U2AF2 PE=1 SV=4	23457.7	24669.4	243092	307159	17561.1	16708.3	225590	13655.6	130287	208369	240256	210483	174602	144752	103000	84548.3
O75643	20	12	104.847	0.426681	0.407627	1.41748	0.111831	CTRL NOM	BNPR2 HYP	246162	U5 small nuclear ribonucleoprotein 200 kDa helicase OS=Homo sapiens OX=9606 GN=SNRNP200 PE=1 SV=2	21824.5	26431.8	115643	96524.8	18356.3	17555.1	132528	15284.9	121217	223255	114294	66144.1	182508	152088	60509.2	94635.9
O00571	73	24	550.737	0.532247	0.407627	1.53416	0.0870496	CTRL NOM	BNPR2 HYP	73642.7	ATP-dependent RNA helicase DDX3X OS=Homo sapiens OX=9606 GN=DDX3X PE=1 SV=3	146758	177668	1.03005e+06	1.31056e+06	157549	147239	1.28471e+06	147642	815114	1.50066e+06	1.01803e+06	898072	1.56643e+06	1.27561e+06	586569	914122
O14818	23	18	157.952	0.338345	0.407627	1.83009	0.142774	CTRL NOM	BNPR2 HYP	28058	Proteasome subunit alpha type-7 OS=Homo sapiens OX=9606 GN=PSMA7 PE=1 SV=1	92924.8	79644.4	474658	602851	55881.7	55304.3	519090	52793.8	516119	672712	469121	413107	555606	479129	237005	326872
P00374	1	1	12.3338	0.120985	0.407627	1.63431	0.330968	CTRL NOM	BNPR2 HYP	21509.8	Dihydrofolate reductase OS=Homo sapiens OX=9606 GN=DHFR PE=1 SV=2	5849.17	6077.58	9717.19	10327.9	2790.11	2789.92	10306.6	3676.27	32487.2	51334	9603.84	7077.23	27740.8	24170.4	4705.77	22761.5
Q07812	16	11	117.772	0.652713	0.408294	1.38208	0.0687749	CTRL NOM	BNPR2 HYP	21298.5	Apoptosis regulator BAX OS=Homo sapiens OX=9606 GN=BAX PE=1 SV=1	33875.5	36784	276755	358591	30482.6	51208.7	389178	39959.1	188150	310694	273527	245726	303075	443647	177691	247406
P08133	115	88	837.324	0.361592	0.407627	1.69665	0.13342	CTRL NOM	BNPR2 HYP	76215.6	Annexin A6 OS=Homo sapiens OX=9606 GN=ANXA6 PE=1 SV=3	406807	422723	1.87609e+06	2.47364e+06	293425	270778	2.204e+06	284438	2.25946e+06	3.5705e+06	1.8542e+06	1.69507e+06	2.91739e+06	2.34588e+06	1.0063e+06	1.76109e+06
P53384	5	2	25.5518	0.318613	0.407627	1.79307	0.15156	CTRL NOM	BNPR2 HYP	35161.9	Cytosolic Fe-S cluster assembly factor NUBP1 OS=Homo sapiens OX=9606 GN=NUBP1 PE=1 SV=2	3559.88	4580.66	22969.6	39629.7	1381.41	1982.6	33282.9	2804.86	19772.1	38690.3	22701.7	27156.5	13734.7	17176.2	15196.3	17366.2
P35613	9	6	66.0076	0.92363	0.456248	1.26856	0.0508306	CTRL NOM	BNPR2 HYP	42599.6	Basigin OS=Homo sapiens OX=9606 GN=BSG PE=1 SV=2	6572.36	6156.36	79073	81689	13801.7	14301	99382.9	9275.83	36503.9	51999.4	78150.5	55977.8	137224	123897	45376.1	57431.1
Q6PCB0	4	2	30.9366	0.417236	0.407627	1.8062	0.114604	CTRL NOM	BNPR2 HYP	46918.2	von Willebrand factor A domain-containing protein 1 OS=Homo sapiens OX=9606 GN=VWA1 PE=1 SV=1	15053.3	19339.5	163207	162193	13167.7	12390	161512	12128.9	83608.4	163350	161303	111143	130920	107341	73742.9	75095.6
Q9Y3B8	12	7	72.1928	0.347871	0.407627	1.8955	0.138819	CTRL NOM	BNPR2 HYP	27060.9	Oligoribonuclease_ mitochondrial OS=Homo sapiens OX=9606 GN=REXO2 PE=1 SV=3	90209.6	84317.1	647977	909633	36837.8	58570.8	756394	62013	501037	712180	640418	623331	366261	507428	345353	383952
Q13508	3	1	16.4854	0.292304	0.407627	1.62146	0.164691	CTRL NOM	BNPR2 HYP	44265.5	Ecto-ADP-ribosyltransferase 3 OS=Homo sapiens OX=9606 GN=ART3 PE=1 SV=2	3790.73	5858.55	10314	22350	2020.6	2414.53	18836.5	2824.15	21054.3	49484	10193.7	15315.5	20089.9	20918.3	8600.33	17485.7
O14531	5	4	30.1828	0.491014	0.407627	1.0498	0.0955249	CTRL NOM	BNPR2 HYP	62505	Dihydropyrimidinase-related protein 4 OS=Homo sapiens OX=9606 GN=DPYSL4 PE=1 SV=2	10147.3	9496.3	70776.2	59703.8	6101.39	6789.91	125149	4962.33	56359.9	80210	69950.6	40912.4	60663.3	58824.4	57140.4	30724.1
P61981	23	14	214.795	0.352898	0.407627	2.659	0.136801	CTRL NOM	BNPR2 HYP	28473.7	14-3-3 protein gamma OS=Homo sapiens OX=9606 GN=YWHAG PE=1 SV=2	79831.3	96640.7	1.14277e+06	2.06651e+06	61278.8	59732.1	1.10233e+06	49976	443395	816271	1.12944e+06	1.41609e+06	609267	517489	503299	309425
P09211	26	20	221.765	0.416095	0.407627	1.68579	0.114947	CTRL NOM	BNPR2 HYP	23584	Glutathione S-transferase P OS=Homo sapiens OX=9606 GN=GSTP1 PE=1 SV=2	185633	178642	1.25643e+06	1.40265e+06	125955	132544	1.39172e+06	143222	1.03103e+06	1.50889e+06	1.24177e+06	961177	1.25232e+06	1.1483e+06	635429	886755
A5PLL1	2	1	10.5138	0.571094	0.407627	1.36695	0.0802062	CTRL NOM	BNPR2 HYP	56984.6	Ankyrin repeat domain-containing protein 34B OS=Homo sapiens OX=9606 GN=ANKRD34B PE=2 SV=3	0	103.942	21708.7	18725.9	5.99384	59.3557	29590.8	0	0	877.944	21455.4	12832	59.594	514.228	13510.5	0
Q8TDB4	2	2	12.0799	0.621221	0.407627	1.55587	0.0727599	CTRL NOM	BNPR2 HYP	25446.6	Protein MGARP OS=Homo sapiens OX=9606 GN=MGARP PE=1 SV=1	1415.18	3301.84	28303.2	43159	2812.17	3007.21	41493.8	1649.38	7860.1	27888.8	27973	29574.9	27960.1	26053	18945.2	10212.1
Q13838	66	29	458.602	0.43619	0.407627	1.70379	0.109146	CTRL NOM	BNPR2 HYP	49447.7	Spliceosome RNA helicase DDX39B OS=Homo sapiens OX=9606 GN=DDX39B PE=1 SV=1	229111	245996	1.21694e+06	1.42162e+06	231163	195661	1.20602e+06	194651	1.27252e+06	2.07779e+06	1.20275e+06	974176	2.29834e+06	1.69511e+06	550643	1.20518e+06
Q9Y2H0	5	2	27.5032	0.540552	0.407627	1.6881	0.0854996	CTRL NOM	BNPR2 HYP	108982	Disks large-associated protein 4 OS=Homo sapiens OX=9606 GN=DLGAP4 PE=1 SV=3	6964.1	10893.5	247234	325158	9782.34	7814.43	325046	7009.78	38679.6	92011.6	244350	222816	97261.3	67700.3	148409	43400.9
Q15056	19	12	142.183	0.455729	0.407627	1.53246	0.103946	CTRL NOM	BNPR2 HYP	27442.1	Eukaryotic translation initiation factor 4H OS=Homo sapiens OX=9606 GN=EIF4H PE=1 SV=5	30312.4	37453.8	302262	359278	26499.1	22300.5	403357	23748	168360	316352	298736	246197	263469	193200	184164	147035
Q9Y678	61	36	383.869	0.382387	0.407627	1.88098	0.12585	CTRL NOM	BNPR2 HYP	99030.1	Coatomer subunit gamma-1 OS=Homo sapiens OX=9606 GN=COPG1 PE=1 SV=1	215748	252243	1.6772e+06	1.99006e+06	160211	157616	1.69656e+06	184078	1.1983e+06	2.13056e+06	1.65763e+06	1.3637e+06	1.5929e+06	1.36551e+06	774611	1.13971e+06
P35221	84	48	600.78	0.5047	0.407627	1.50205	0.0925603	CTRL NOM	BNPR2 HYP	100756	Catenin alpha-1 OS=Homo sapiens OX=9606 GN=CTNNA1 PE=1 SV=1	252587	282864	1.59616e+06	1.73249e+06	249259	236430	1.8675e+06	219371	1.4029e+06	2.3892e+06	1.57754e+06	1.1872e+06	2.47827e+06	2.04831e+06	852658	1.35823e+06
P35237	13	7	81.8911	0.4261	0.407627	1.68329	0.111998	CTRL NOM	BNPR2 HYP	42964.2	Serpin B6 OS=Homo sapiens OX=9606 GN=SERPINB6 PE=1 SV=3	6910.22	10100.5	45009.4	50295.4	8385.99	5086.27	46068.1	7183.27	38380.4	85313	44484.3	34465.2	83378.1	44064.9	21033.7	44475
P62829	22	17	163.327	0.645931	0.407627	1.3231	0.0695915	CTRL NOM	BNPR2 HYP	14979.5	60S ribosomal protein L23 OS=Homo sapiens OX=9606 GN=RPL23 PE=1 SV=1	59781.2	67667.1	356465	438660	71224.1	62118.8	492587	71352.2	332034	571546	352306	300594	708148	538166	224905	441775
P56377	4	3	21.3075	0.651682	0.408294	2.41614	0.0688976	CTRL NOM	BNPR2 HYP	18842.9	AP-1 complex subunit sigma-2 OS=Homo sapiens OX=9606 GN=AP1S2 PE=1 SV=1	233.223	221.481	16851.1	17947.3	491.907	475.421	13352.6	270.794	1295.36	1870.73	16654.6	12298.5	4890.81	4118.81	6096.5	1676.61
P25705	120	99	712.487	0.54327	0.407627	1.54344	0.0850029	CTRL NOM	BNPR2 HYP	59864.8	ATP synthase subunit alpha_ mitochondrial OS=Homo sapiens OX=9606 GN=ATP5F1A PE=1 SV=1	438585	520315	3.6047e+06	4.27032e+06	538266	475344	4.3415e+06	368402	2.43597e+06	4.39482e+06	3.56265e+06	2.92626e+06	5.35173e+06	4.11814e+06	1.98224e+06	2.28095e+06
P13797	68	45	523.498	0.505368	0.407627	1.53955	0.0924197	CTRL NOM	BNPR2 HYP	71324.4	Plastin-3 OS=Homo sapiens OX=9606 GN=PLS3 PE=1 SV=4	173062	200925	1.71657e+06	2.03816e+06	143546	165077	2.21146e+06	161682	961211	1.6971e+06	1.69655e+06	1.39666e+06	1.42721e+06	1.43015e+06	1.00971e+06	1.00105e+06
Q9HCM4	7	5	37.5132	0.237053	0.407627	1.63929	0.199127	CTRL NOM	BNPR2 HYP	82426.6	Band 4.1-like protein 5 OS=Homo sapiens OX=9606 GN=EPB41L5 PE=1 SV=3	15748.5	11094.4	36311	40418.5	5524.72	6188.61	42577.4	8890.35	87469.3	93708.7	35887.4	27697	54929.8	53615.1	19439.9	55044.4
Q14554	7	2	38.0304	0.861076	0.439964	1.29265	0.052776	CTRL NOM	BNPR2 HYP	60335.9	Protein disulfide-isomerase A5 OS=Homo sapiens OX=9606 GN=PDIA5 PE=1 SV=1	16625.8	23514.7	84007.6	189751	24645.6	32261	155961	29964.9	92342.4	198616	83027.7	130028	245040	279494	71208.5	185527
P55209	24	14	218.051	0.433467	0.407627	1.51454	0.109905	CTRL NOM	BNPR2 HYP	45659.3	Nucleosome assembly protein 1-like 1 OS=Homo sapiens OX=9606 GN=NAP1L1 PE=1 SV=1	84286.7	94905.7	515266	616269	63871.4	59298.9	673076	69179.7	468141	801616	509255	422302	635044	513736	307312	428324
P30041	37	25	310.27	0.846921	0.436707	1.32043	0.0533809	CTRL NOM	BNPR2 HYP	25149.1	Peroxiredoxin-6 OS=Homo sapiens OX=9606 GN=PRDX6 PE=1 SV=3	176587	193272	1.76225e+06	1.28642e+06	394171	234728	1.69213e+06	267923	980790	1.63246e+06	1.7417e+06	881524	3.91906e+06	2.03356e+06	772591	1.65884e+06
Q9BVA1	57	0	707.136	0.405499	0.407627	1.65699	0.118207	CTRL NOM	BNPR2 HYP	50409.4	Tubulin beta-2B chain OS=Homo sapiens OX=9606 GN=TUBB2B PE=1 SV=1	1.07336e+06	1.11493e+06	6.62793e+06	7.34176e+06	723093	759101	7.36869e+06	900518	5.96163e+06	9.41718e+06	6.55061e+06	5.03098e+06	7.18938e+06	6.57647e+06	3.36439e+06	5.57553e+06
Q13442	5	0	27.7319	0.544272	0.407627	2.18278	0.0848213	CTRL NOM	BNPR2 HYP	20630	28 kDa heat- and acid-stable phosphoprotein OS=Homo sapiens OX=9606 GN=PDAP1 PE=1 SV=1	582.239	1034.4	60360	57533	882.793	941.871	52184.7	741.779	3233.84	8736.99	59655.9	39424.8	8777.2	8159.91	23826.4	4592.71
P61081	7	2	49.859	0.539439	0.407627	1.36879	0.0857044	CTRL NOM	BNPR2 HYP	21185.1	NEDD8-conjugating enzyme Ubc12 OS=Homo sapiens OX=9606 GN=UBE2M PE=1 SV=1	6638.57	8773.08	165152	157200	7782.04	5586.81	227642	5751.42	36871.6	74101.3	163226	107722	77373.3	48401.3	103936	35609.8
P08574	9	6	56.0936	0.522933	0.407627	1.75724	0.0888475	CTRL NOM	BNPR2 HYP	35764.2	Cytochrome c1_ heme protein_ mitochondrial OS=Homo sapiens OX=9606 GN=CYC1 PE=1 SV=3	7178.43	7821.8	199777	355799	8804.12	5484.73	304618	5793.56	39870.1	66066.5	197446	243813	87535.3	47517	139082	35870.7
P0CF74	2	2	11.4356	0.744087	0.417759	1.15095	0.0597571	CTRL NOM	BNPR2 HYP	11447.6	Immunoglobulin lambda constant 6 OS=Homo sapiens OX=9606 GN=IGLC6 PE=1 SV=1	40.7605	5.45082	148709	12249.9	22.3188	32.7563	139781	52.0379	226.39	46.0401	146974	8394.31	221.906	283.784	63821.1	322.191
P55735	3	3	16.619	0.76063	0.420889	1.17221	0.0584824	BNPR2 HYP	CTRL NOM	36053.8	Protein SEC13 homolog OS=Homo sapiens OX=9606 GN=SEC13 PE=1 SV=3	8756.25	14558.2	5762.35	4475.52	7978.63	12920.8	3631.18	14799.6	48633.5	122965	5695.13	3066.88	79327.8	111939	1657.92	91631.4
Q32ZL2	1	0	6.0022	0.60875	0.407627	1.88511	0.0744797	BNPR2 HYP	CTRL NOM	35997.8	Phospholipid phosphatase-related protein type 5 OS=Homo sapiens OX=9606 GN=PLPPR5 PE=2 SV=2	0	0	25434.1	69759.2	0	0	179450	0	0	0	25137.4	47802.9	0	0	81933	0
A0A075B6T6	2	1	10.2579	0.812322	0.433009	1.05251	0.0551272	BNPR2 HYP	CTRL NOM	12951.6	T cell receptor alpha variable 12-2 OS=Homo sapiens OX=9606 GN=TRAV12-2 PE=1 SV=1	366.309	414.075	2306.9	928.854	480.687	429.547	3056.44	260.36	2034.54	3497.46	2279.99	636.502	4779.25	3721.38	1395.5	1612.01
P07602	20	14	125.882	0.569002	0.407627	1.53328	0.0805494	CTRL NOM	BNPR2 HYP	59937.6	Prosaposin OS=Homo sapiens OX=9606 GN=PSAP PE=1 SV=2	41946.4	55534.1	292793	339289	65539.8	42994.2	322808	44475.9	232977	469066	289378	232500	651632	372481	147387	275371
Q16658	52	37	394.19	0.445059	0.407627	1.69811	0.106735	CTRL NOM	BNPR2 HYP	55157.3	Fascin OS=Homo sapiens OX=9606 GN=FSCN1 PE=1 SV=3	138086	157887	1.06436e+06	1.14142e+06	134089	110729	1.11388e+06	114549	766948	1.33358e+06	1.05194e+06	782162	1.33319e+06	959297	508575	709230
P62753	27	19	150.574	0.47116	0.407627	1.75341	0.100118	CTRL NOM	BNPR2 HYP	28851.8	40S ribosomal protein S6 OS=Homo sapiens OX=9606 GN=RPS6 PE=1 SV=1	74964.4	86644.9	742044	923266	72518.9	70546.6	838153	60704.6	416363	731842	733388	632673	721023	611181	382683	375851
P99999	2	2	12.3389	0.729545	0.415565	1.15361	0.0609626	BNPR2 HYP	CTRL NOM	11862.8	Cytochrome c OS=Homo sapiens OX=9606 GN=CYCS PE=1 SV=2	197.886	907.894	150.768	741.752	533.967	1047.21	151.902	572.195	1099.09	7668.48	149.009	508.29	5308.99	9072.47	69.3551	3542.73
P68363	63	0	806.949	0.420907	0.407627	1.58675	0.113513	CTRL NOM	BNPR2 HYP	50836	Tubulin alpha-1B chain OS=Homo sapiens OX=9606 GN=TUBA1B PE=1 SV=1	1.40752e+06	1.43139e+06	8.46263e+06	9.08289e+06	1.03011e+06	929907	9.71978e+06	1.16687e+06	7.81756e+06	1.20902e+07	8.36391e+06	6.2241e+06	1.02419e+07	8.05625e+06	4.43784e+06	7.22465e+06
P61201	19	11	104.335	0.713936	0.414066	1.21795	0.0623485	CTRL NOM	BNPR2 HYP	51881.9	COP9 signalosome complex subunit 2 OS=Homo sapiens OX=9606 GN=COPS2 PE=1 SV=1	54476.8	61233.3	334625	396944	65610.9	67507.1	497563	64980.8	302572	517204	330722	272008	652339	584848	227177	402327
P23368	20	11	122.939	0.48181	0.407627	1.55761	0.0976098	CTRL NOM	BNPR2 HYP	66071	NAD-dependent malic enzyme_ mitochondrial OS=Homo sapiens OX=9606 GN=ME2 PE=1 SV=1	57833.9	59651.4	389882	473912	51251.4	45109.3	484052	49580.1	321218	503843	385334	324751	509569	390805	221008	306974
Q9H8L6	6	5	30.5465	0.49345	0.407627	1.26521	0.0949857	CTRL NOM	BNPR2 HYP	105093	Multimerin-2 OS=Homo sapiens OX=9606 GN=MMRN2 PE=1 SV=2	6676.08	8956.36	19343.5	27356.1	5648.92	6523.53	31161	5932.51	37080	75649.4	19117.9	18745.9	56164.6	56516.7	14227.5	36731
P61247	44	28	346.89	0.599797	0.407627	1.46281	0.0757667	CTRL NOM	BNPR2 HYP	30173.1	40S ribosomal protein S3a OS=Homo sapiens OX=9606 GN=RPS3A PE=1 SV=2	81818.1	99376.6	575284	561175	107271	90330.9	610082	93087.1	454430	839379	568574	384549	1.06655e+06	782582	278550	576347
P31350	18	9	109.899	0.486851	0.407627	1.90715	0.0964587	CTRL NOM	BNPR2 HYP	45162.9	Ribonucleoside-diphosphate reductase subunit M2 OS=Homo sapiens OX=9606 GN=RRM2 PE=1 SV=1	22987.4	24721.4	993416	1.14391e+06	20657.8	16633.3	1.08758e+06	20832.4	127676	208808	981828	783871	205391	144103	496568	128983
Q15286	6	1	42.7143	0.462713	0.407627	1.31981	0.102184	CTRL NOM	BNPR2 HYP	23310.4	Ras-related protein Rab-35 OS=Homo sapiens OX=9606 GN=RAB35 PE=1 SV=1	11209.8	12060	33426.3	27111.6	9681.11	10437.6	33259.3	10121.7	62260.9	101864	33036.4	18578.4	96254.8	90426.6	15185.5	62668.4
P53675	117	54	836.518	0.530829	0.407627	1.56272	0.0873192	CTRL NOM	BNPR2 HYP	189140	Clathrin heavy chain 2 OS=Homo sapiens OX=9606 GN=CLTCL1 PE=1 SV=2	340072	417972	3.06361e+06	4.0162e+06	348616	337313	3.97967e+06	349917	1.88881e+06	3.53038e+06	3.02787e+06	2.75213e+06	3.46613e+06	2.92231e+06	1.81703e+06	2.1665e+06
Q9BQE3	61	3	773.842	0.413364	0.407627	1.59976	0.115773	CTRL NOM	BNPR2 HYP	50579.7	Tubulin alpha-1C chain OS=Homo sapiens OX=9606 GN=TUBA1C PE=1 SV=1	1.33282e+06	1.3648e+06	7.70412e+06	8.36562e+06	970561	883497	8.77335e+06	1.10392e+06	7.40267e+06	1.15277e+07	7.61425e+06	5.73259e+06	9.64984e+06	7.65417e+06	4.00572e+06	6.83489e+06
Q562R1	36	17	294.242	0.470198	0.407627	1.53364	0.10035	CTRL NOM	BNPR2 HYP	42345.5	Beta-actin-like protein 2 OS=Homo sapiens OX=9606 GN=ACTBL2 PE=1 SV=2	893968	841084	4.67262e+06	5.56053e+06	694535	664130	5.6533e+06	791814	4.96523e+06	7.10418e+06	4.61812e+06	3.81038e+06	6.90544e+06	5.75369e+06	2.58117e+06	4.90249e+06
O00410	39	22	234.368	0.363765	0.407627	1.98635	0.132595	CTRL NOM	BNPR2 HYP	125113	Importin-5 OS=Homo sapiens OX=9606 GN=IPO5 PE=1 SV=4	85341.2	87118.2	1.09114e+06	1.38038e+06	43562.9	51062.2	1.18081e+06	55641.6	473998	735839	1.07842e+06	945916	433126	442378	539135	344504
P62318	18	11	115.726	0.437588	0.407627	1.80349	0.108761	CTRL NOM	BNPR2 HYP	14030.4	Small nuclear ribonucleoprotein Sm D3 OS=Homo sapiens OX=9606 GN=SNRPD3 PE=1 SV=1	40170.1	54911.6	786155	1.14006e+06	40000.5	32113.6	1.02397e+06	24681.8	223111	463808	776984	781235	397706	278216	467524	152817
Q3ZCM7	22	0	246.438	0.438304	0.407627	1.48256	0.108564	CTRL NOM	BNPR2 HYP	50289.4	Tubulin beta-8 chain OS=Homo sapiens OX=9606 GN=TUBB8 PE=1 SV=2	437382	415630	2.30911e+06	2.84007e+06	277524	313803	3.12948e+06	327711	2.42928e+06	3.5106e+06	2.28217e+06	1.94617e+06	2.75929e+06	2.71863e+06	1.42885e+06	2.02902e+06
O75348	6	4	40.6332	0.398394	0.407627	1.72186	0.120476	CTRL NOM	BNPR2 HYP	13871.6	V-type proton ATPase subunit G 1 OS=Homo sapiens OX=9606 GN=ATP6V1G1 PE=1 SV=3	14333.4	12735.4	119255	157303	7572.84	7911.7	150209	10643.2	79609.7	107569	117864	107793	75293.2	68543	68582.1	65896.9
P60981	14	11	95.0629	0.476989	0.407627	1.69518	0.0987321	CTRL NOM	BNPR2 HYP	18962	Destrin OS=Homo sapiens OX=9606 GN=DSTN PE=1 SV=3	22095	27964.4	157033	213853	21156.3	23007.4	182823	21331.1	122719	236199	155201	146544	210348	199324	83473.3	132071
Q8N815	1	1	6.2875	0.116707	0.407627	2.59366	0.338805	CTRL NOM	BNPR2 HYP	37262.8	Cyclin N-terminal domain-containing protein 1 OS=Homo sapiens OX=9606 GN=CNTD1 PE=2 SV=2	12321.4	11187.1	47256.3	62708.7	3071.35	2651.75	42312.3	3425.99	68434.8	94491.2	46705.1	42971.5	30537	22973.5	19318.9	21212
Q6P4A7	2	0	10.501	0.75176	0.418809	1.22542	0.0591533	CTRL NOM	BNPR2 HYP	38283.6	Sideroflexin-4 OS=Homo sapiens OX=9606 GN=SFXN4 PE=1 SV=1	2048.67	5135.94	48177	61981.4	4722.14	4786.75	82385.3	3862.91	11378.6	43380.5	47615	42473.1	46950	41470	37615.4	23917.1
Q6V702	2	1	10.1534	0.326728	0.407627	1.25712	0.147845	BNPR2 HYP	CTRL NOM	26869.1	Cilia- and flagella-associated protein 299 OS=Homo sapiens OX=9606 GN=CFAP299 PE=1 SV=4	5323.93	10637.7	1468.58	2798.31	5310.32	6496.15	8370.79	5252.42	29569.9	89851.2	1451.45	1917.56	52798.1	56279.4	3821.92	32520.2
P04083	117	92	675.358	0.459759	0.407627	1.65723	0.102924	CTRL NOM	BNPR2 HYP	38942.4	Annexin A1 OS=Homo sapiens OX=9606 GN=ANXA1 PE=1 SV=2	460304	511765	3.53101e+06	3.86295e+06	421472	378517	3.85107e+06	397149	2.5566e+06	4.32259e+06	3.48982e+06	2.64711e+06	4.1905e+06	3.27928e+06	1.75832e+06	2.45894e+06
O75832	17	7	95.4487	0.543749	0.407627	1.43807	0.0849159	CTRL NOM	BNPR2 HYP	24713	26S proteasome non-ATPase regulatory subunit 10 OS=Homo sapiens OX=9606 GN=PSMD10 PE=1 SV=1	28447	30978.7	150420	254985	27630.7	28167.2	243973	23462.3	157999	261660	148665	174730	274719	244026	111393	145267
P78371	70	51	560.225	0.496997	0.407627	1.59162	0.0942094	CTRL NOM	BNPR2 HYP	57830.5	T-complex protein 1 subunit beta OS=Homo sapiens OX=9606 GN=CCT2 PE=1 SV=4	155581	178436	1.3736e+06	1.50247e+06	151384	131202	1.58537e+06	148908	864122	1.50715e+06	1.35758e+06	1.02957e+06	1.50514e+06	1.13667e+06	723846	921962
P61326;Q96A72	9	3	61.8397	0.434497	0.407627	2.18386	0.109617	CTRL NOM	BNPR2 HYP	17220.7	Protein mago nashi homolog OS=Homo sapiens OX=9606 GN=MAGOH PE=1 SV=1	13549.2	19839.8	220372	255471	18379.8	13142.1	191040	10617.6	75254.4	167576	217801	175063	182742	113856	87224.9	65738.4
P55072	152	117	1140.17	0.375751	0.407627	1.81182	0.12819	CTRL NOM	BNPR2 HYP	90006.3	Transitional endoplasmic reticulum ATPase OS=Homo sapiens OX=9606 GN=VCP PE=1 SV=4	722314	716663	4.92785e+06	5.26772e+06	485563	474730	4.91289e+06	548285	4.01184e+06	6.05325e+06	4.87036e+06	3.60973e+06	4.82772e+06	4.11282e+06	2.24312e+06	3.39469e+06
P07195	44	31	372.354	0.299688	0.407627	1.90607	0.160827	CTRL NOM	BNPR2 HYP	36923.7	L-lactate dehydrogenase B chain OS=Homo sapiens OX=9606 GN=LDHB PE=1 SV=2	288055	273097	1.77696e+06	1.96384e+06	167146	122088	1.79277e+06	174968	1.5999e+06	2.3067e+06	1.75624e+06	1.34573e+06	1.66186e+06	1.05771e+06	818540	1.08331e+06
P50454	95	71	622.255	0.556499	0.407627	1.37109	0.0826584	CTRL NOM	BNPR2 HYP	46554.7	Serpin H1 OS=Homo sapiens OX=9606 GN=SERPINH1 PE=1 SV=2	483048	497081	2.50451e+06	2.64561e+06	507707	452445	3.0987e+06	412223	2.68292e+06	4.19857e+06	2.47529e+06	1.81292e+06	5.0479e+06	3.91976e+06	1.4148e+06	2.55227e+06
Q9UBW8	4	2	21.1499	0.468783	0.407627	1.57969	0.100693	CTRL NOM	BNPR2 HYP	30447.7	COP9 signalosome complex subunit 7a OS=Homo sapiens OX=9606 GN=COPS7A PE=1 SV=1	763.949	981.297	21936.4	22651.6	802.331	532.791	27502.2	493.243	4243.09	8288.47	21680.5	15522.1	7977.21	4615.84	12556.9	3053.9
Q15185	25	16	154.925	0.502896	0.407627	1.5894	0.0929422	CTRL NOM	BNPR2 HYP	18982.6	Prostaglandin E synthase 3 OS=Homo sapiens OX=9606 GN=PTGES3 PE=1 SV=1	44564.2	51945.4	441926	534894	41179.6	39923.4	551963	42239.9	247516	438754	436771	366539	409430	345876	252014	261527
O60701	41	22	275.936	0.828364	0.434978	1.14114	0.0542696	CTRL NOM	BNPR2 HYP	55708.5	UDP-glucose 6-dehydrogenase OS=Homo sapiens OX=9606 GN=UGDH PE=1 SV=1	358551	401534	2.94586e+06	4.70802e+06	536671	538856	5.76411e+06	533647	1.99145e+06	3.39154e+06	2.91149e+06	3.2262e+06	5.33587e+06	4.66838e+06	2.63177e+06	3.30406e+06
P20073	7	3	42.2488	0.419372	0.407627	2.73203	0.113968	CTRL NOM	BNPR2 HYP	53024.5	Annexin A7 OS=Homo sapiens OX=9606 GN=ANXA7 PE=1 SV=3	2665.63	3322.22	149165	194779	2964.82	1958.53	121474	1687.63	14805.3	28061	147425	133474	29477.8	16967.7	55462.4	10448.9
O00116	34	14	220.049	0.385083	0.407627	1.89961	0.124918	CTRL NOM	BNPR2 HYP	73710.3	Alkyldihydroxyacetonephosphate synthase_ peroxisomal OS=Homo sapiens OX=9606 GN=AGPS PE=1 SV=1	77991.5	69266.5	913042	1.04261e+06	50565.5	47015.9	968653	40789.2	433176	585056	902391	714455	502749	407323	442266	252546
Q9NRH1	4	3	20.6563	0.495837	0.407627	1.15529	0.0944622	BNPR2 HYP	CTRL NOM	25755.7	Protein YAE1 homolog OS=Homo sapiens OX=9606 GN=YAE1 PE=1 SV=1	2595.2	3564.63	11126.3	1019.18	7655.58	2512.51	7088.78	3891.18	14414.1	30108.5	10996.6	698.401	76116	21767.2	3236.58	24092.1
P04350	89	35	717.376	0.411486	0.407627	1.69663	0.116347	CTRL NOM	BNPR2 HYP	50042.1	Tubulin beta-4A chain OS=Homo sapiens OX=9606 GN=TUBB4A PE=1 SV=2	945476	960950	6.28794e+06	7.00056e+06	678465	671080	6.84141e+06	764987	5.25132e+06	8.11661e+06	6.21459e+06	4.79717e+06	6.74566e+06	5.81391e+06	3.12364e+06	4.7364e+06
Q06787	4	2	22.393	0.332947	0.407627	1.78974	0.145095	CTRL NOM	BNPR2 HYP	71516.7	Synaptic functional regulator FMR1 OS=Homo sapiens OX=9606 GN=FMR1 PE=1 SV=1	9772.61	10156.3	29713.8	65586.3	7358.84	6424.64	45485.8	5113.97	54278.5	85784.3	29367.2	44943.4	73165.5	55659.8	20767.8	31663
P07339	31	22	231.311	0.5639	0.407627	1.64859	0.0813978	CTRL NOM	BNPR2 HYP	45065.5	Cathepsin D OS=Homo sapiens OX=9606 GN=CTSD PE=1 SV=1	79787.1	86566.3	957331	1.17018e+06	96143.8	82074.5	1.13437e+06	78830.2	443150	731178	946164	801873	955914	711053	517927	488075
P09769	2	0	12.0937	0.51315	0.407627	2.00824	0.0908071	CTRL NOM	BNPR2 HYP	60106	Tyrosine-protein kinase Fgr OS=Homo sapiens OX=9606 GN=FGR PE=1 SV=2	3437.6	4594.16	38412.6	54901.3	4774.27	4778.54	37818.6	3093.44	19093	38804.4	37964.6	37621.4	47468.4	41398.9	17267.2	19153
P35080	8	4	46.3412	0.570653	0.407627	1.56829	0.0802784	CTRL NOM	BNPR2 HYP	15388.4	Profilin-2 OS=Homo sapiens OX=9606 GN=PFN2 PE=1 SV=3	16171.4	15151.7	98437.8	82945.9	10343.1	20713.8	81210	23362.8	89818.6	127978	97289.5	56839.1	102836	179454	37078.8	144650
P54709	3	1	24.5371	0.641439	0.407627	1.95494	0.0701447	CTRL NOM	BNPR2 HYP	31854.8	Sodium/potassium-transporting ATPase subunit beta-3 OS=Homo sapiens OX=9606 GN=ATP1B3 PE=1 SV=1	1751.87	1940.58	35137.6	44634.4	3027.36	2866.4	34762.2	2038.12	9730.17	16391	34727.7	30586	30099.7	24833.1	15871.7	12619
Q6UN15	3	2	17.2819	0.260993	0.407627	2.49884	0.182882	CTRL NOM	BNPR2 HYP	66640.5	Pre-mRNA 3'-end-processing factor FIP1 OS=Homo sapiens OX=9606 GN=FIP1L1 PE=1 SV=1	4777.27	5207.94	65699.2	80671.3	2732.22	1980.58	56407.8	1450.77	26533.7	43988.6	64932.8	55280.5	27165.2	17158.8	25754.6	8982.4
O95777	4	3	28.0694	0.0946645	0.407627	1.60951	0.385593	CTRL NOM	BNPR2 HYP	10402.7	U6 snRNA-associated Sm-like protein LSm8 OS=Homo sapiens OX=9606 GN=LSM8 PE=1 SV=3	4927.07	6812.6	8458.69	10586.1	4135.49	3507.63	7898.28	3585.21	27365.7	57542.3	8360.02	7254.21	41117.2	30388.3	3606.19	22197.7
P13639	177	143	1134.64	0.520996	0.407627	1.56528	0.0892297	CTRL NOM	BNPR2 HYP	96307.8	Elongation factor 2 OS=Homo sapiens OX=9606 GN=EEF2 PE=1 SV=4	588517	712957	4.94345e+06	5.7884e+06	631744	558672	5.916e+06	581214	3.26871e+06	6.02195e+06	4.88579e+06	3.96654e+06	6.28114e+06	4.84006e+06	2.70112e+06	3.59857e+06
Q14258	4	1	26.6026	0.699275	0.412126	1.38272	0.0637399	CTRL NOM	BNPR2 HYP	72627.3	E3 ubiquitin/ISG15 ligase TRIM25 OS=Homo sapiens OX=9606 GN=TRIM25 PE=1 SV=2	1560.89	2115.11	18299.7	11019.2	2864.69	2162.1	17122.1	1713.43	8669.44	17865.2	18086.2	7550.94	28482.2	18731.4	7817.6	10608.7
P18206	113	74	708.933	0.56202	0.407627	1.6337	0.0817146	CTRL NOM	BNPR2 HYP	124370	Vinculin OS=Homo sapiens OX=9606 GN=VCL PE=1 SV=4	271143	338969	4.04887e+06	5.27132e+06	312657	284919	5.1653e+06	315548	1.50597e+06	2.86309e+06	4.00164e+06	3.6122e+06	3.10861e+06	2.46839e+06	2.35836e+06	1.95371e+06
Q86TL0	3	1	16.2951	0.540116	0.407627	1.87981	0.0855797	CTRL NOM	BNPR2 HYP	53720.8	Cysteine protease ATG4D OS=Homo sapiens OX=9606 GN=ATG4D PE=1 SV=1	0	0	31499.6	31997.1	0	0	33778.3	0	0	0	31132.1	21926.2	0	0	15422.4	0
Q9NVL1	3	2	15.4585	0.418484	0.407627	3.25494	0.114231	CTRL NOM	BNPR2 HYP	18853.2	Putative protein FAM86C1P OS=Homo sapiens OX=9606 GN=FAM86C1P PE=5 SV=3	74.0619	23.0537	21735.8	31845.8	18.6844	23.3281	16421.4	28.0906	411.351	194.722	21482.3	21822.5	185.77	202.103	7497.65	173.922
P55786	47	23	259.167	0.495207	0.407627	1.99087	0.0945999	CTRL NOM	BNPR2 HYP	103961	Puromycin-sensitive aminopeptidase OS=Homo sapiens OX=9606 GN=NPEPPS PE=1 SV=2	31820.2	42354.4	726264	896791	36483.1	27811.3	751687	36525.5	176734	357744	717792	614531	362734	240944	343204	226147
P28838	37	28	238.363	0.74675	0.417759	1.30211	0.059545	CTRL NOM	BNPR2 HYP	56565.6	Cytosol aminopeptidase OS=Homo sapiens OX=9606 GN=LAP3 PE=1 SV=3	93436.9	117390	932898	1.11557e+06	165550	123783	1.31501e+06	130759	518963	991529	922015	764451	1.64599e+06	1.07239e+06	600406	809594
O00469	70	47	509.159	0.502086	0.407627	1.56683	0.0931145	CTRL NOM	BNPR2 HYP	85427.1	Procollagen-lysine_2-oxoglutarate 5-dioxygenase 2 OS=Homo sapiens OX=9606 GN=PLOD2 PE=1 SV=2	405456	407887	3.55968e+06	4.49766e+06	329351	325257	4.63061e+06	376327	2.25196e+06	3.4452e+06	3.51816e+06	3.08205e+06	3.27458e+06	2.81787e+06	2.11423e+06	2.33002e+06
P02545	160	117	940.946	0.414897	0.407627	1.9456	0.115308	CTRL NOM	BNPR2 HYP	74424.7	Prelamin-A/C OS=Homo sapiens OX=9606 GN=LMNA PE=1 SV=1	724579	816901	5.1825e+06	5.90082e+06	729421	740678	4.46857e+06	550228	4.02442e+06	6.89991e+06	5.12204e+06	4.04357e+06	7.2523e+06	6.41686e+06	2.04025e+06	3.40672e+06
Q9UGV2	4	3	20.8354	0.42435	0.407627	1.77347	0.112506	CTRL NOM	BNPR2 HYP	41922	Protein NDRG3 OS=Homo sapiens OX=9606 GN=NDRG3 PE=1 SV=2	1615.63	662.515	38794.1	55104.3	722.365	518.231	52487.7	502.485	8973.45	5595.9	38341.6	37760.5	7182.14	4489.69	23964.8	3111.13
Q9BUF5	67	36	579.719	0.335729	0.407627	1.76277	0.143891	CTRL NOM	BNPR2 HYP	50313.5	Tubulin beta-6 chain OS=Homo sapiens OX=9606 GN=TUBB6 PE=1 SV=1	497834	523285	3.01351e+06	3.31078e+06	287385	302775	3.23836e+06	338448	2.76505e+06	4.4199e+06	2.97836e+06	2.26873e+06	2.85734e+06	2.62309e+06	1.47856e+06	2.09549e+06
Q99729	38	30	253.319	0.544896	0.407627	1.84521	0.0847084	CTRL NOM	BNPR2 HYP	36339	Heterogeneous nuclear ribonucleoprotein A/B OS=Homo sapiens OX=9606 GN=HNRNPAB PE=1 SV=2	51684.4	63127.7	479025	472196	76034.7	65433.9	380519	55743.4	287063	533205	473437	323575	755978	566886	173737	345134
Q9NQB0	4	3	21.2296	0.487269	0.407627	2.04886	0.0963641	CTRL NOM	BNPR2 HYP	68432.1	Transcription factor 7-like 2 OS=Homo sapiens OX=9606 GN=TCF7L2 PE=1 SV=2	2686.43	3325.36	133188	127725	2300.85	2521.27	122616	2841.38	14920.8	28087.5	131635	87524.2	22876.3	21843	55984	17592.4
Q7Z406	166	88	1082.39	0.505933	0.407627	1.58051	0.0923009	CTRL NOM	BNPR2 HYP	228840	Myosin-14 OS=Homo sapiens OX=9606 GN=MYH14 PE=1 SV=2	586516	646951	4.52817e+06	6.87371e+06	529562	514321	6.41492e+06	535668	3.2576e+06	5.46444e+06	4.47535e+06	4.71025e+06	5.26519e+06	4.45582e+06	2.92891e+06	3.31658e+06
Q9UNZ2	17	11	100.537	0.553373	0.407627	1.45258	0.0832018	CTRL NOM	BNPR2 HYP	40572.9	NSFL1 cofactor p47 OS=Homo sapiens OX=9606 GN=NSFL1C PE=1 SV=2	19340.7	25864.4	158773	145077	20697.1	21045.2	176867	21692.2	107421	218463	156921	99415	205782	182325	80753.5	134307
P35908	5	2	29.4873	0.399412	0.407627	1.7364	0.120146	CTRL NOM	BNPR2 HYP	65718.1	Keratin_ type II cytoskeletal 2 epidermal OS=Homo sapiens OX=9606 GN=KRT2 PE=1 SV=2	15786.9	18479.3	88565.6	88127.4	10343	18748.1	78419.3	13981.7	87682.8	156084	87532.5	60389.8	102835	162424	35804.6	86567.1
P40939	96	69	718.129	0.643227	0.407627	1.37506	0.0699233	CTRL NOM	BNPR2 HYP	83741.2	Trifunctional enzyme subunit alpha_ mitochondrial OS=Homo sapiens OX=9606 GN=HADHA PE=1 SV=2	184922	239486	1.62039e+06	1.88478e+06	259474	235995	2.16032e+06	201961	1.02709e+06	2.0228e+06	1.60149e+06	1.29156e+06	2.57983e+06	2.04455e+06	986358	1.25044e+06
Q9Y3I0	48	34	313.92	0.525016	0.407627	1.48308	0.0884398	CTRL NOM	BNPR2 HYP	55723.7	RNA-splicing ligase RtcB homolog OS=Homo sapiens OX=9606 GN=RTCB PE=1 SV=1	75589.7	88752.5	506144	539590	84623	72498.2	591595	67203.7	419837	749643	500240	369757	841367	628088	270109	416090
Q9Y2Q3	6	4	38.1252	0.493042	0.407627	2.17072	0.0950756	CTRL NOM	BNPR2 HYP	25611	Glutathione S-transferase kappa 1 OS=Homo sapiens OX=9606 GN=GSTK1 PE=1 SV=3	2284.38	4150.97	52171.9	61395.2	3993.62	2964.83	46055.2	2268.74	12687.8	35061	51563.3	42071.4	39706.8	25685.8	21027.8	14046.9
P16083	2	1	9.837	0.6324	0.407627	1.9643	0.0712881	BNPR2 HYP	CTRL NOM	26146.7	Ribosyldihydronicotinamide dehydrogenase [quinone] OS=Homo sapiens OX=9606 GN=NQO2 PE=1 SV=5	0	0	1463.14	2798.31	0	0	8370.8	0	0	0	1446.08	1917.56	0	0	3821.93	0
P62269	7	6	43.4436	0.686413	0.411251	1.62435	0.0650348	CTRL NOM	BNPR2 HYP	17718.7	40S ribosomal protein S18 OS=Homo sapiens OX=9606 GN=RPS18 PE=1 SV=3	5016.75	5627.07	57991.9	51912.9	10846.1	6725.98	51197.6	5443.65	27863.8	47528.8	57315.4	35573.6	107838	58270.6	23375.7	33704.2
Q96E17	2	1	16.4483	0.562594	0.407627	1.15361	0.0816177	CTRL NOM	BNPR2 HYP	26180.4	Ras-related protein Rab-3C OS=Homo sapiens OX=9606 GN=RAB3C PE=1 SV=1	0	0	120053	92385.9	0	0	184152	0	0	0	118653	63307.9	0	0	84079.6	0
Q15067	4	4	20.3154	0.471471	0.407627	1.39096	0.100044	CTRL NOM	BNPR2 HYP	74937	Peroxisomal acyl-coenzyme A oxidase 1 OS=Homo sapiens OX=9606 GN=ACOX1 PE=1 SV=3	387.855	738.63	2839.82	4087.4	528.008	371.607	4620.42	270.016	2154.21	6238.8	2806.7	2800.91	5249.74	3219.42	2109.58	1671.8
P59190	8	5	51.3172	0.514346	0.407627	1.40066	0.0905637	CTRL NOM	BNPR2 HYP	24675.8	Ras-related protein Rab-15 OS=Homo sapiens OX=9606 GN=RAB15 PE=1 SV=1	18934.3	19313.7	454524	366700	17308.3	14214.4	569374	12721.4	105164	163132	449222	251283	172089	123146	259964	78764.5
P46940	57	40	347.394	0.576382	0.407627	1.60988	0.0793511	CTRL NOM	BNPR2 HYP	189880	Ras GTPase-activating-like protein IQGAP1 OS=Homo sapiens OX=9606 GN=IQGAP1 PE=1 SV=1	74476.3	89710	749125	1.01232e+06	73989.8	91505.4	938267	92372	413653	757731	740386	693697	735647	792757	428393	571919
Q6NXG1	16	9	92.4671	0.335819	0.407627	1.77149	0.143853	CTRL NOM	BNPR2 HYP	76497.9	Epithelial splicing regulatory protein 1 OS=Homo sapiens OX=9606 GN=ESRP1 PE=1 SV=2	46337	51168.9	176727	206918	42807	43852.4	148728	36221.4	257363	432196	174665	141792	425611	379915	67906	224264
Q5JRX3	25	13	141.827	0.460312	0.407627	1.47404	0.102784	CTRL NOM	BNPR2 HYP	118439	Presequence protease_ mitochondrial OS=Homo sapiens OX=9606 GN=PITRM1 PE=1 SV=3	77165.4	76049.5	496938	683344	57103.9	54343.7	738234	54971.9	428588	642348	491141	468265	567758	470807	337062	340357
O00159	107	73	796.264	0.688475	0.411549	1.34506	0.0648224	CTRL NOM	BNPR2 HYP	122537	Unconventional myosin-Ic OS=Homo sapiens OX=9606 GN=MYO1C PE=1 SV=4	239640	262305	2.76578e+06	3.30922e+06	292056	310966	3.9722e+06	314482	1.331e+06	2.21555e+06	2.73352e+06	2.26766e+06	2.90378e+06	2.69405e+06	1.81362e+06	1.94711e+06
P61604	36	29	179.788	0.759026	0.420889	1.22888	0.0586016	CTRL NOM	BNPR2 HYP	10931.7	10 kDa heat shock protein_ mitochondrial OS=Homo sapiens OX=9606 GN=HSPE1 PE=1 SV=2	113372	116510	892123	1.03304e+06	154359	160836	1.30801e+06	130470	629683	984099	881716	707896	1.53472e+06	1.39341e+06	597207	807799
P50607	3	3	16.4468	0.642492	0.407627	1.6206	0.0700141	CTRL NOM	BNPR2 HYP	55879.3	Tubby protein homolog OS=Homo sapiens OX=9606 GN=TUB PE=1 SV=1	1395.53	2792.47	38011.2	48980.7	2941.17	2743.38	48724.2	1854.23	7750.97	23586.5	37567.8	33564.3	29242.7	23767.3	22246.4	11480.4
P13987	15	13	51.1983	0.824244	0.434308	1.30086	0.0544819	CTRL NOM	BNPR2 HYP	14804.6	CD59 glycoprotein OS=Homo sapiens OX=9606 GN=CD59 PE=1 SV=1	11304.4	15539.6	129070	79337.8	21670.4	22131.1	121828	15214.9	62786.3	131254	127565	54366.7	215459	191733	55623.9	94202.9
Q13630	4	1	22.278	0.395597	0.407627	1.90927	0.121388	CTRL NOM	BNPR2 HYP	36120.8	GDP-L-fucose synthase OS=Homo sapiens OX=9606 GN=GFUS PE=1 SV=1	10277.5	14043.2	128218	154726	8220.21	7375.81	136612	8725.13	57082.8	118615	126723	106027	81729.8	63900.4	62374.2	54021.4
P51991	55	35	375.137	0.244868	0.407627	1.96002	0.193569	CTRL NOM	BNPR2 HYP	39823.1	Heterogeneous nuclear ribonucleoprotein A3 OS=Homo sapiens OX=9606 GN=HNRNPA3 PE=1 SV=2	426516	390530	1.48469e+06	1.96129e+06	285476	232255	1.44383e+06	213421	2.36894e+06	3.29859e+06	1.46737e+06	1.34398e+06	2.83835e+06	2.01214e+06	659224	1.32139e+06
P05455	45	30	309.929	0.373156	0.407627	1.89728	0.129124	CTRL NOM	BNPR2 HYP	47008.2	Lupus La protein OS=Homo sapiens OX=9606 GN=SSB PE=1 SV=2	94805.9	112318	843454	891963	78943.9	68849.4	811939	64126.3	526566	948691	833615	611223	784903	596477	370714	397037
Q96B54	3	3	23.077	0.996687	0.475637	1.01664	0.0500016	CTRL NOM	BNPR2 HYP	20879.8	Zinc finger protein 428 OS=Homo sapiens OX=9606 GN=ZNF428 PE=1 SV=2	707.189	431.618	14260.7	5149.49	1099.86	1213.91	16886.1	1012.83	3927.84	3645.64	14094.4	3528.72	10935.4	10516.7	7709.82	6270.91
P00558	80	58	628.968	0.535283	0.407627	1.45335	0.0864771	CTRL NOM	BNPR2 HYP	45014	Phosphoglycerate kinase 1 OS=Homo sapiens OX=9606 GN=PGK1 PE=1 SV=3	318842	351201	2.75998e+06	3.75828e+06	297878	277418	4.07253e+06	298187	1.7709e+06	2.9664e+06	2.72778e+06	2.57538e+06	2.96166e+06	2.40341e+06	1.85943e+06	1.84622e+06
Q16836	12	9	73.068	0.489094	0.407627	1.27878	0.0959536	CTRL NOM	BNPR2 HYP	34350.6	Hydroxyacyl-coenzyme A dehydrogenase_ mitochondrial OS=Homo sapiens OX=9606 GN=HADH PE=1 SV=3	41841.6	47197.4	200143	390930	28663.5	28540.6	441541	33100.7	232395	398650	197809	267887	284988	247262	201598	204942
P24298	9	4	48.8858	0.359195	0.407627	2.10392	0.134339	CTRL NOM	BNPR2 HYP	55207.3	Alanine aminotransferase 1 OS=Homo sapiens OX=9606 GN=GPT PE=1 SV=3	80313.4	79238.4	622102	671588	60795.9	56135.6	512996	60801.8	446073	669284	614845	460209	604466	486331	234223	376453
Q06210	9	6	42.2593	0.468357	0.407627	1.48872	0.100796	CTRL NOM	BNPR2 HYP	79605	Glutamine--fructose-6-phosphate aminotransferase [isomerizing] 1 OS=Homo sapiens OX=9606 GN=GFPT1 PE=1 SV=3	334707	312949	2.07032e+06	2.72077e+06	222459	230917	2.91563e+06	284287	1.85901e+06	2.64331e+06	2.04617e+06	1.86442e+06	2.2118e+06	2.00055e+06	1.33121e+06	1.76016e+06
Q15404	16	8	125.852	0.334912	0.407627	1.53454	0.144243	CTRL NOM	BNPR2 HYP	31540.3	Ras suppressor protein 1 OS=Homo sapiens OX=9606 GN=RSU1 PE=1 SV=3	57995.9	68117.3	243844	241192	41335	34530.6	281796	40601.4	322118	575350	240999	165278	410975	299156	128662	251383
Q9NZV8	1	1	4.4144	0.135021	0.407627	Infinity	0.307505	CTRL NOM	BNPR2 HYP	71449.1	Potassium voltage-gated channel subfamily D member 2 OS=Homo sapiens OX=9606 GN=KCND2 PE=1 SV=2	0	20.9016	0	13.9508	0	0	0	0	0	176.545	0	9.55984	0	0	0	0
Q15365	43	26	339.857	0.397155	0.407627	1.82753	0.120879	CTRL NOM	BNPR2 HYP	38011.1	Poly(rC)-binding protein 1 OS=Homo sapiens OX=9606 GN=PCBP1 PE=1 SV=2	157717	176785	1.14356e+06	1.36855e+06	135243	135719	1.18337e+06	103292	875982	1.4932e+06	1.13022e+06	937806	1.34466e+06	1.1758e+06	540302	639531
P62701	35	25	205.465	0.611794	0.407627	1.45676	0.0740522	CTRL NOM	BNPR2 HYP	29825.9	40S ribosomal protein S4_ X isoform OS=Homo sapiens OX=9606 GN=RPS4X PE=1 SV=2	58511.2	74202.9	733600	748459	73623.1	70342.3	896736	67771.2	324980	626751	725042	512886	732001	609411	409430	419603
P20794	4	1	27.5232	0.614668	0.407627	1.00723	0.0736532	BNPR2 HYP	CTRL NOM	70809.1	Serine/threonine-protein kinase MAK OS=Homo sapiens OX=9606 GN=MAK PE=1 SV=2	5049.68	3925.64	3950.12	489.45	3281.65	4283.99	3146.05	2800.23	28046.7	33157.7	3904.05	335.399	32628	37114.4	1436.42	17337.5
P62736;P63267	43	1	470.322	0.447404	0.407627	1.67829	0.106112	CTRL NOM	BNPR2 HYP	42408.3	Actin_ aortic smooth muscle OS=Homo sapiens OX=9606 GN=ACTA2 PE=1 SV=1	690021	674591	4.31406e+06	4.71061e+06	599799	522081	4.4837e+06	584824	3.83248e+06	5.6979e+06	4.26374e+06	3.22797e+06	5.96353e+06	4.52305e+06	2.04716e+06	3.62092e+06
P30048	30	22	199.243	0.466545	0.407627	1.72983	0.101238	CTRL NOM	BNPR2 HYP	28034.8	Thioredoxin-dependent peroxide reductase_ mitochondrial OS=Homo sapiens OX=9606 GN=PRDX3 PE=1 SV=3	86361.3	101998	757695	953944	85139.7	81067.9	862079	70088.7	479664	861519	748856	653695	846505	702332	393607	433952
Q6NZI2	55	41	310.365	0.570984	0.407627	1.38788	0.0802242	CTRL NOM	BNPR2 HYP	43476.2	Caveolae-associated protein 1 OS=Homo sapiens OX=9606 GN=CAVIN1 PE=1 SV=1	206067	247505	1.38801e+06	1.69698e+06	202768	222230	1.90988e+06	214731	1.14453e+06	2.09054e+06	1.37182e+06	1.16286e+06	2.01603e+06	1.92529e+06	872011	1.3295e+06
A0A0K0K1A5	1	1	5.5119	0.661433	0.409326	1.57936	0.0677571	CTRL NOM	BNPR2 HYP	12630.3	T cell receptor beta variable 6-5 OS=Homo sapiens OX=9606 GN=TRBV6-5 PE=1 SV=3	967.518	1485.59	0	0	615.603	511.612	0	426.012	5373.74	12548	0	0	6120.66	4432.35	0	2637.64
Q9UDY2	22	6	123.219	0.509818	0.407627	1.49786	0.0914916	CTRL NOM	BNPR2 HYP	134186	Tight junction protein ZO-2 OS=Homo sapiens OX=9606 GN=TJP2 PE=1 SV=2	91063.4	100210	778006	1.33832e+06	71480.4	81701.2	1.31047e+06	76952.1	505780	846420	768930	917093	710697	707818	598333	476447
P30050	30	24	175.238	0.513208	0.407627	1.67203	0.0907952	CTRL NOM	BNPR2 HYP	17989.7	60S ribosomal protein L12 OS=Homo sapiens OX=9606 GN=RPL12 PE=1 SV=1	120007	122939	1.52753e+06	1.73078e+06	95667.5	116383	1.76698e+06	114982	666540	1.03839e+06	1.50971e+06	1.18603e+06	951178	1.00828e+06	806766	711911
P52566	18	11	117.228	0.358217	0.407627	2.16028	0.134717	CTRL NOM	BNPR2 HYP	23045.1	Rho GDP-dissociation inhibitor 2 OS=Homo sapiens OX=9606 GN=ARHGDIB PE=1 SV=3	59320.9	75302.7	484307	700399	45807.9	50637.5	466781	47494.4	329477	636041	478657	479953	455447	438698	213122	294061
Q02809	50	30	337.655	0.557937	0.407627	1.5364	0.0824108	CTRL NOM	BNPR2 HYP	84120.6	Procollagen-lysine_2-oxoglutarate 5-dioxygenase 1 OS=Homo sapiens OX=9606 GN=PLOD1 PE=1 SV=2	144827	148262	1.11387e+06	1.78612e+06	136726	144744	1.65911e+06	137713	804393	1.25229e+06	1.10088e+06	1.22395e+06	1.3594e+06	1.25399e+06	757513	852644
P43631	2	2	15.4019	0.539457	0.407627	1.89543	0.0857011	CTRL NOM	BNPR2 HYP	33843.9	Killer cell immunoglobulin-like receptor 2DS2 OS=Homo sapiens OX=9606 GN=KIR2DS2 PE=1 SV=2	0	0	100018	95240.6	0	0	103016	0	0	0	98851.5	65264.1	0	0	47034.8	0
P42785	22	14	127.737	0.283022	0.407627	1.81784	0.169767	CTRL NOM	BNPR2 HYP	56313.1	Lysosomal Pro-X carboxypeptidase OS=Homo sapiens OX=9606 GN=PRCP PE=1 SV=1	50134.7	63518.7	170588	240463	50798.4	39393.1	164464	33987.4	278456	536507	168598	164779	505065	341282	75090.5	210432
Q9Y3B2	1	1	5.9342	0.835373	0.435096	1.53986	0.0539211	CTRL NOM	BNPR2 HYP	21794	Exosome complex component CSL4 OS=Homo sapiens OX=9606 GN=EXOSC1 PE=1 SV=1	453.789	8.38779	6071.84	2545.08	429.663	417.509	4772.95	275.948	2520.41	70.847	6001.01	1744.03	4271.95	3617.09	2179.23	1708.52
Q04917	20	14	196.054	0.525895	0.407627	1.5942	0.0882688	CTRL NOM	BNPR2 HYP	28389.9	14-3-3 protein eta OS=Homo sapiens OX=9606 GN=YWHAH PE=1 SV=4	49542.9	58027.5	425883	456599	56808.7	47732.4	469055	47438.2	275169	490127	420915	312887	564823	413530	214160	293712
Q3MHD2	5	2	39.2982	0.420098	0.407627	1.69699	0.113752	CTRL NOM	BNPR2 HYP	21985.9	Protein LSM12 homolog OS=Homo sapiens OX=9606 GN=LSM12 PE=1 SV=2	15372	13651.2	135418	197782	7154.14	13629.4	183815	8852.64	85378.4	115304	133839	135531	71130.4	118078	83926.1	54810.9
P33176	54	31	332.637	0.477634	0.407627	1.54544	0.0985809	CTRL NOM	BNPR2 HYP	110426	Kinesin-1 heavy chain OS=Homo sapiens OX=9606 GN=KIF5B PE=1 SV=1	423775	427206	3.28546e+06	3.99228e+06	315460	321607	4.24756e+06	375177	2.35371e+06	3.60837e+06	3.24714e+06	2.73573e+06	3.13648e+06	2.78624e+06	1.93934e+06	2.3229e+06
Q9Y265	43	18	322.719	0.431288	0.407627	1.70955	0.110517	CTRL NOM	BNPR2 HYP	50570.3	RuvB-like 1 OS=Homo sapiens OX=9606 GN=RUVBL1 PE=1 SV=1	121076	134803	1.09143e+06	1.19593e+06	108775	89962.2	1.20114e+06	87779.9	672476	1.13861e+06	1.07869e+06	819517	1.0815e+06	779388	548416	543487
P49591	54	34	371.856	0.500781	0.407627	1.66234	0.0933931	CTRL NOM	BNPR2 HYP	59290.6	Serine--tRNA ligase_ cytoplasmic OS=Homo sapiens OX=9606 GN=SARS1 PE=1 SV=3	65161.8	83649.7	1.31463e+06	1.70739e+06	61786.5	55576.2	1.72553e+06	64561	361919	706543	1.29929e+06	1.17e+06	614315	481485	787838	399728
P31153	30	20	192.508	0.590592	0.407627	1.31624	0.0771375	CTRL NOM	BNPR2 HYP	44002.9	S-adenosylmethionine synthase isoform type-2 OS=Homo sapiens OX=9606 GN=MAT2A PE=1 SV=1	61494.6	59227.1	362322	364374	66999.3	53994.3	470207	52617.8	341550	500259	358095	249689	666143	467780	214686	325782
P12081	32	16	193.812	0.771107	0.422466	1.28651	0.0577269	CTRL NOM	BNPR2 HYP	57980.9	Histidine--tRNA ligase_ cytoplasmic OS=Homo sapiens OX=9606 GN=HARS1 PE=1 SV=2	72278.8	79996.8	623436	827993	107161	111687	932947	94760.4	401447	675689	616164	567387	1.06546e+06	967598	425964	586707
Q9NR12	17	11	120.509	0.765482	0.422194	1.02391	0.0581276	CTRL NOM	BNPR2 HYP	50928.3	PDZ and LIM domain protein 7 OS=Homo sapiens OX=9606 GN=PDLIM7 PE=1 SV=1	39916.1	42934.1	129455	193752	69831.8	74129.4	165294	87320.8	221700	362641	127945	132770	694305	642220	75469.5	540645
P16104;Q96QV6	47	32	147.066	0.483865	0.407627	2.09443	0.0971376	CTRL NOM	BNPR2 HYP	15144.6	Histone H2AX OS=Homo sapiens OX=9606 GN=H2AX PE=1 SV=2	144354	124938	1.84088e+06	1.86373e+06	126237	157178	1.50076e+06	113186	801765	1.05528e+06	1.81941e+06	1.27713e+06	1.25512e+06	1.36171e+06	685216	700791
P19338	77	59	565.294	0.488295	0.407627	1.49023	0.0961331	CTRL NOM	BNPR2 HYP	76671.5	Nucleolin OS=Homo sapiens OX=9606 GN=NCL PE=1 SV=3	357494	387099	2.00964e+06	2.23897e+06	305424	304894	2.40373e+06	336570	1.98557e+06	3.26961e+06	1.98619e+06	1.53426e+06	3.03669e+06	2.64145e+06	1.09749e+06	2.08387e+06
Q15717	30	23	219.589	0.432051	0.407627	1.57433	0.110302	CTRL NOM	BNPR2 HYP	36263	ELAV-like protein 1 OS=Homo sapiens OX=9606 GN=ELAVL1 PE=1 SV=2	155028	160774	946019	1.23517e+06	117865	118939	1.24263e+06	106622	861050	1.35797e+06	934983	846405	1.17188e+06	1.03043e+06	567360	660147
Q9BR76	6	3	33.5064	0.470386	0.407627	1.45366	0.100305	CTRL NOM	BNPR2 HYP	54919.1	Coronin-1B OS=Homo sapiens OX=9606 GN=CORO1B PE=1 SV=1	8819.4	11538.9	36914.3	65085	5927.53	8556.01	60692	8996.77	48984.3	97463.1	36483.6	44599.9	58934.7	74125	27710.7	55703.3
P07996	24	15	131.352	0.580027	0.407627	1.61651	0.0787716	CTRL NOM	BNPR2 HYP	133375	Thrombospondin-1 OS=Homo sapiens OX=9606 GN=THBS1 PE=1 SV=2	13604.4	19041.7	167111	195005	17914.2	19243.7	192570	14479.2	75561.1	160835	165162	133628	178113	166718	87923.1	89647.3
P27105	21	13	147.054	0.582127	0.407627	1.73388	0.0784416	CTRL NOM	BNPR2 HYP	31901.9	Stomatin OS=Homo sapiens OX=9606 GN=STOM PE=1 SV=3	36465.7	66635.5	748003	889167	59524	51779.1	840448	51934.2	202536	562834	739277	609306	591820	448588	383731	321549
Q16643	24	16	141.216	0.436245	0.407627	1.82324	0.109131	CTRL NOM	BNPR2 HYP	71885.6	Drebrin OS=Homo sapiens OX=9606 GN=DBN1 PE=1 SV=4	38686.5	50606.4	457588	452170	32663.4	39995.1	444020	31276.2	214871	427444	452250	309852	324757	346498	202730	193646
P06733	125	97	717.684	0.327945	0.407627	2.05977	0.1473	CTRL NOM	BNPR2 HYP	47511.2	Alpha-enolase OS=Homo sapiens OX=9606 GN=ENO1 PE=1 SV=2	1.24269e+06	1.19415e+06	8.6579e+06	1.05209e+07	714592	734124	8.15799e+06	887519	6.90207e+06	1.00863e+07	8.5569e+06	7.20952e+06	7.10486e+06	6.36009e+06	3.72476e+06	5.49505e+06
Q01813	75	55	564.777	0.55563	0.407627	1.49854	0.0828089	CTRL NOM	BNPR2 HYP	86508.7	ATP-dependent 6-phosphofructokinase_ platelet type OS=Homo sapiens OX=9606 GN=PFKP PE=1 SV=2	208142	233504	1.87032e+06	2.16362e+06	208036	204401	2.35568e+06	218508	1.15605e+06	1.97228e+06	1.8485e+06	1.48263e+06	2.06841e+06	1.77083e+06	1.07555e+06	1.35288e+06
P16989	26	16	181.903	0.54546	0.407627	1.42916	0.0846065	CTRL NOM	BNPR2 HYP	40090	Y-box-binding protein 3 OS=Homo sapiens OX=9606 GN=YBX3 PE=1 SV=4	55604.8	73832.5	258450	369830	66529.3	60916.5	348965	53772.6	308837	623622	255435	253428	661471	527750	159330	332932
P04406	110	90	853.324	0.473386	0.407627	1.58522	0.0995852	CTRL NOM	BNPR2 HYP	36224.4	Glyceraldehyde-3-phosphate dehydrogenase OS=Homo sapiens OX=9606 GN=GAPDH PE=1 SV=3	1.94399e+06	1.83214e+06	1.12589e+07	1.29681e+07	1.75933e+06	1.50489e+06	1.28555e+07	1.54545e+06	1.07972e+07	1.54751e+07	1.11276e+07	8.88644e+06	1.74922e+07	1.30376e+07	5.86952e+06	9.56863e+06
Q9BXK5	4	3	24.6618	0.632893	0.407627	1.63241	0.0712247	CTRL NOM	BNPR2 HYP	52837.3	Bcl-2-like protein 13 OS=Homo sapiens OX=9606 GN=BCL2L13 PE=1 SV=1	3358.01	3349.58	80811.5	65278.6	3508.83	5288.02	80997.4	3808.24	18650.9	28292.1	79868.8	44732.5	34886.7	45812.8	36981.7	23578.6
P10768	24	15	200.898	0.503592	0.407627	1.25539	0.0927944	CTRL NOM	BNPR2 HYP	31976.1	S-formylglutathione hydrolase OS=Homo sapiens OX=9606 GN=ESD PE=1 SV=2	105559	146531	653652	817959	80493	88720.4	1.09946e+06	104370	586289	1.23767e+06	646027	560511	800305	768629	501990	646203
P35606	57	37	341.46	0.70439	0.412589	1.42694	0.0632444	CTRL NOM	BNPR2 HYP	103343	Coatomer subunit beta' OS=Homo sapiens OX=9606 GN=COPB2 PE=1 SV=2	108246	117313	742063	783132	143425	133144	788661	161699	601215	990881	733406	536645	1.426e+06	1.1535e+06	360086	1.00116e+06
P61163	35	22	268.523	0.402147	0.407627	1.83207	0.119268	CTRL NOM	BNPR2 HYP	42727.9	Alpha-centractin OS=Homo sapiens OX=9606 GN=ACTR1A PE=1 SV=1	54536.1	76304.8	446520	453112	61185	44782.6	410797	45700.4	302902	644504	441312	310498	608334	387975	187561	282953
Q14974	57	37	391.665	0.429526	0.407627	1.7149	0.111017	CTRL NOM	BNPR2 HYP	98482	Importin subunit beta-1 OS=Homo sapiens OX=9606 GN=KPNB1 PE=1 SV=2	231802	269454	2.03383e+06	1.27978e+06	196972	195814	1.63746e+06	194294	1.28746e+06	2.27593e+06	2.01011e+06	876978	1.9584e+06	1.69643e+06	747630	1.20297e+06
P15559	20	13	125.722	0.38037	0.407627	1.63853	0.126554	CTRL NOM	BNPR2 HYP	30924.7	NAD(P)H dehydrogenase [quinone] 1 OS=Homo sapiens OX=9606 GN=NQO1 PE=1 SV=1	49776.7	57705.1	262494	265292	41363.3	37652.6	271381	37308.9	276467	487403	259432	181793	411256	326204	123907	230997
Q13443	4	4	28.1221	0.381249	0.407627	2.86362	0.126246	CTRL NOM	BNPR2 HYP	93065.3	Disintegrin and metalloproteinase domain-containing protein 9 OS=Homo sapiens OX=9606 GN=ADAM9 PE=1 SV=1	981.079	794.834	27717.2	43046.5	638.91	541.411	23603	548.105	5449.06	6713.53	27393.9	29497.8	6352.39	4690.51	10776.6	3393.58
P50995	34	21	237.123	0.612177	0.407627	1.64271	0.0739988	CTRL NOM	BNPR2 HYP	54732	Annexin A11 OS=Homo sapiens OX=9606 GN=ANXA11 PE=1 SV=1	56022.9	65534.5	922589	1.26171e+06	68179	70070.4	1.19327e+06	72171.8	311159	553534	911826	864595	677873	607055	544820	446850
Q14498	22	19	135.012	0.289712	0.407627	2.0937	0.166084	CTRL NOM	BNPR2 HYP	59664.8	RNA-binding protein 39 OS=Homo sapiens OX=9606 GN=RBM39 PE=1 SV=2	52628.4	47876.8	364322	386737	27604.5	30548.3	322773	25800.8	292306	404389	360072	265014	274459	264656	147371	159745
Q8IY31	1	0	3.9598	0.53468	0.407627	1.55055	0.0865903	BNPR2 HYP	CTRL NOM	15394.7	Intraflagellar transport protein 20 homolog OS=Homo sapiens OX=9606 GN=IFT20 PE=1 SV=1	342.438	567.627	0	0	526.321	589.971	0	294.809	1901.95	4794.43	0	0	5232.97	5111.21	0	1825.3
Q99757	1	1	6.1597	0.861338	0.439964	3.92658	0.0527654	CTRL NOM	BNPR2 HYP	18554.4	Thioredoxin_ mitochondrial OS=Homo sapiens OX=9606 GN=TXN2 PE=1 SV=2	1068.73	370.627	0	0	178.356	48.688	0	139.524	5935.9	3130.48	0	0	1773.32	421.809	0	863.859
P22314	95	64	766.964	0.517454	0.407627	1.46674	0.0899359	CTRL NOM	BNPR2 HYP	118933	Ubiquitin-like modifier-activating enzyme 1 OS=Homo sapiens OX=9606 GN=UBA1 PE=1 SV=3	501161	489282	3.1495e+06	4.46086e+06	394460	407627	4.59914e+06	462681	2.78352e+06	4.13269e+06	3.11276e+06	3.05683e+06	3.92194e+06	3.53147e+06	2.09987e+06	2.86468e+06
P61769	6	5	37.6726	0.438252	0.407627	2.24371	0.108578	CTRL NOM	BNPR2 HYP	13828.6	Beta-2-microglobulin OS=Homo sapiens OX=9606 GN=B2M PE=1 SV=1	8059.56	8173.6	48036.6	76172.6	8123.6	10433.4	35962.6	8074.08	44764	69037.9	47476.3	52197.7	80769.2	90390.1	16419.8	49990.5
P0C0S8;Q96KK5;Q99878;Q9BTM1;P20671	10	0	155.313	0.481539	0.407627	1.89598	0.0976723	CTRL NOM	BNPR2 HYP	14091.5	Histone H2A type 1 OS=Homo sapiens OX=9606 GN=H2AC11 PE=1 SV=2	313469	240733	3.93806e+06	4.21746e+06	274495	256388	3.86324e+06	199669	1.74105e+06	2.03334e+06	3.89212e+06	2.89004e+06	2.72918e+06	2.22122e+06	1.76387e+06	1.23624e+06
O15523	46	2	379.92	0.604321	0.407627	1.40184	0.0751108	CTRL NOM	BNPR2 HYP	73610	ATP-dependent RNA helicase DDX3Y OS=Homo sapiens OX=9606 GN=DDX3Y PE=1 SV=2	128247	153281	725567	891005	163275	134665	914903	141160	712302	1.29468e+06	717103	610566	1.62336e+06	1.16667e+06	417725	873986
Q5JQF8	13	5	76.9331	0.543342	0.407627	1.32237	0.0849899	CTRL NOM	BNPR2 HYP	22970.2	Polyadenylate-binding protein 1-like 2 OS=Homo sapiens OX=9606 GN=PABPC1L2A PE=2 SV=1	351695	310201	1.21827e+06	1.63274e+06	278507	270618	1.7822e+06	325197	1.95337e+06	2.6201e+06	1.20406e+06	1.11884e+06	2.76906e+06	2.3445e+06	813714	2.01345e+06
A6NNZ2	37	9	349.87	0.410445	0.407627	1.63405	0.116667	CTRL NOM	BNPR2 HYP	50200	Tubulin beta 8B OS=Homo sapiens OX=9606 GN=TUBB8B PE=1 SV=1	470405	447392	2.93268e+06	4.77693e+06	262516	309124	4.37706e+06	331057	2.6127e+06	3.77887e+06	2.89847e+06	3.27342e+06	2.61007e+06	2.6781e+06	1.99847e+06	2.04973e+06
Q16222	47	29	299.983	0.813449	0.433134	1.10941	0.0550642	CTRL NOM	BNPR2 HYP	59168.3	UDP-N-acetylhexosamine pyrophosphorylase OS=Homo sapiens OX=9606 GN=UAP1 PE=1 SV=3	268639	307918	3.80719e+06	5.92772e+06	440842	427270	8.00611e+06	420303	1.49206e+06	2.60081e+06	3.76278e+06	4.062e+06	4.38309e+06	3.70165e+06	3.65542e+06	2.60229e+06
Q9GZV4	10	1	124.781	0.472882	0.407627	1.82209	0.0997054	CTRL NOM	BNPR2 HYP	17135.4	Eukaryotic translation initiation factor 5A-2 OS=Homo sapiens OX=9606 GN=EIF5A2 PE=1 SV=3	50090.3	51555.1	438865	629832	41803.4	41948.3	510165	48390	278209	435457	433745	431596	415632	363419	232931	299605
Q9NWK9	3	1	22.0584	0.466044	0.407627	1.91919	0.101361	CTRL NOM	BNPR2 HYP	54545.7	Box C/D snoRNA protein 1 OS=Homo sapiens OX=9606 GN=ZNHIT6 PE=1 SV=1	1378.46	2771.15	31615.2	26221.6	2130.16	1764.78	27300.4	1102.87	7656.19	23406.3	31246.4	17968.5	21179.2	15289.2	12464.8	6828.4
P15311	66	42	533.993	0.706435	0.412589	1.36854	0.0630494	CTRL NOM	BNPR2 HYP	69527	Ezrin OS=Homo sapiens OX=9606 GN=EZR PE=1 SV=4	241775	260141	1.56386e+06	1.76961e+06	355253	327807	1.85658e+06	262903	1.34285e+06	2.19727e+06	1.54562e+06	1.21263e+06	3.53211e+06	2.83996e+06	847675	1.62776e+06
P49593	19	16	118.796	0.400142	0.407627	1.84179	0.119911	CTRL NOM	BNPR2 HYP	50002	Protein phosphatase 1F OS=Homo sapiens OX=9606 GN=PPM1F PE=1 SV=3	38183.1	43008.7	338538	365836	29713.9	26709	338175	31924.6	212075	363271	334589	250691	295431	231393	154404	197661
P41567	11	5	82.8485	0.489635	0.407627	1.62045	0.0958325	CTRL NOM	BNPR2 HYP	12846.6	Eukaryotic translation initiation factor 1 OS=Homo sapiens OX=9606 GN=EIF1 PE=1 SV=1	21924.3	26583	148449	155570	25975.9	17948.9	150723	22900.9	121771	224532	146717	106605	258266	155501	68817	141790
P11142	170	127	977.507	0.745481	0.417759	1.14597	0.0596457	CTRL NOM	BNPR2 HYP	71126.3	Heat shock cognate 71 kDa protein OS=Homo sapiens OX=9606 GN=HSPA8 PE=1 SV=1	1.06353e+06	1.08593e+06	5.98673e+06	7.5105e+06	1.18566e+06	1.19411e+06	9.93024e+06	1.34361e+06	5.90703e+06	9.17228e+06	5.9169e+06	5.14661e+06	1.17885e+07	1.03452e+07	4.53393e+06	8.31893e+06
P63241;Q6IS14	42	27	203.957	0.454172	0.407627	1.59588	0.104346	CTRL NOM	BNPR2 HYP	17060.4	Eukaryotic translation initiation factor 5A-1 OS=Homo sapiens OX=9606 GN=EIF5A PE=1 SV=2	89612.2	95060.4	717438	986411	61637.1	64463.7	977009	80262.2	497720	802923	709069	675944	612830	558481	446081	496942
Q96CX2	40	29	303.183	0.451463	0.407627	1.76971	0.105047	CTRL NOM	BNPR2 HYP	35986	BTB/POZ domain-containing protein KCTD12 OS=Homo sapiens OX=9606 GN=KCTD12 PE=1 SV=1	90267.1	94386.9	1.01266e+06	1.10489e+06	81314.6	72260.1	1.08311e+06	64209.8	501357	797234	1.00085e+06	757130	808474	626025	494525	397553
Q66LE6	11	4	65.7091	0.831057	0.435015	1.03705	0.0541338	CTRL NOM	BNPR2 HYP	52612.8	Serine/threonine-protein phosphatase 2A 55 kDa regulatory subunit B delta isoform OS=Homo sapiens OX=9606 GN=PPP2R2D PE=1 SV=1	29601.6	61265.9	208498	369943	56518.6	53058.8	489216	46606	164412	517479	206066	253505	561939	459675	223365	288560
P35968	10	3	59.2645	0.387766	0.407627	1.56869	0.124002	CTRL NOM	BNPR2 HYP	153409	Vascular endothelial growth factor receptor 2 OS=Homo sapiens OX=9606 GN=KDR PE=1 SV=2	11363.2	12748.6	57997.6	30155.5	8519.65	8365.71	44759.1	9921.55	63113.2	107680	57321	20664.2	84706.9	72476.4	20436.1	61429
Q15008	4	3	21.6158	0.700324	0.412126	1.72526	0.0636374	CTRL NOM	BNPR2 HYP	45816.6	26S proteasome non-ATPase regulatory subunit 6 OS=Homo sapiens OX=9606 GN=PSMD6 PE=1 SV=1	2526.48	1277.47	39350.8	46042.9	2669.14	2627.53	43427.4	2976.89	14032.4	10790.1	38891.8	31551.2	26538.1	22763.6	19828	18431.4
Q32P51	45	22	324.754	0.310691	0.407627	2.1186	0.155332	CTRL NOM	BNPR2 HYP	34396.5	Heterogeneous nuclear ribonucleoprotein A1-like 2 OS=Homo sapiens OX=9606 GN=HNRNPA1L2 PE=2 SV=2	312975	268601	1.72157e+06	2.30148e+06	252060	164715	1.60085e+06	155801	1.73831e+06	2.26872e+06	1.70149e+06	1.5771e+06	2.50611e+06	1.42701e+06	730914	964638
P29692	32	23	183.223	0.469612	0.407627	1.91938	0.100492	CTRL NOM	BNPR2 HYP	31235.9	Elongation factor 1-delta OS=Homo sapiens OX=9606 GN=EEF1D PE=1 SV=5	69293.2	71040.3	965888	974066	72470.3	53703.1	900368	57289.4	384865	600038	954621	667484	720538	465257	411089	354706
P62854	4	4	30.7128	0.336278	0.407627	2.16934	0.143656	CTRL NOM	BNPR2 HYP	13300.6	40S ribosomal protein S26 OS=Homo sapiens OX=9606 GN=RPS26 PE=1 SV=3	2182.8	948.432	41266.4	44332.6	1067.65	673.756	38864.9	295.795	12123.6	8010.88	40785	30379.2	10615.1	5837.09	17744.9	1831.41
P19105;O14950;P24844	28	18	221.345	0.429418	0.407627	1.79164	0.111048	CTRL NOM	BNPR2 HYP	19851.2	Myosin regulatory light chain 12A OS=Homo sapiens OX=9606 GN=MYL12A PE=1 SV=2	90421.7	100327	974123	1.20933e+06	65216.7	63449.6	1.11576e+06	80731.6	502216	847411	962760	828701	648419	549696	509433	499848
Q00839	73	44	542.804	0.608568	0.407627	1.36177	0.0745055	CTRL NOM	BNPR2 HYP	91325.9	Heterogeneous nuclear ribonucleoprotein U OS=Homo sapiens OX=9606 GN=HNRNPU PE=1 SV=6	333384	383301	3.21304e+06	4.00668e+06	373566	352489	4.748e+06	353943	1.85166e+06	3.23753e+06	3.17556e+06	2.7456e+06	3.71419e+06	3.05379e+06	2.16783e+06	2.19143e+06
Q96BU1	2	0	10.69	0.954219	0.463226	2.78779	0.0502976	CTRL NOM	BNPR2 HYP	45924.2	S100P-binding protein OS=Homo sapiens OX=9606 GN=S100PBP PE=1 SV=1	24.2037	12.4564	3253.85	15785.5	233.952	160.521	6342.92	105.286	134.431	105.212	3215.9	10817.1	2326.07	1390.68	2896.04	651.877
Q5VXI9	4	3	30.3208	0.398253	0.407627	1.31242	0.120521	CTRL NOM	BNPR2 HYP	45762.4	Lipase member N OS=Homo sapiens OX=9606 GN=LIPN PE=2 SV=2	7.7476	17.261	20986.7	21711.4	2.01161	10.9964	32540	0	43.0313	145.794	20741.8	14877.9	20.0005	95.2675	14857.1	0
Q9UNH7	13	5	76.5066	0.493264	0.407627	1.61904	0.0950267	CTRL NOM	BNPR2 HYP	46934	Sorting nexin-6 OS=Homo sapiens OX=9606 GN=SNX6 PE=1 SV=1	17984.5	23742.3	148641	178915	24979.8	15208.7	172671	15228.2	99888.7	200538	146907	122602	248363	131761	78837.9	94284.9
P41091;Q2VIR3	30	22	204.371	0.549447	0.407627	1.52093	0.0838934	CTRL NOM	BNPR2 HYP	51679.8	Eukaryotic translation initiation factor 2 subunit 3 OS=Homo sapiens OX=9606 GN=EIF2S3 PE=1 SV=3	33165.8	42530.3	260806	348028	37965.4	33649.2	342753	35706.3	184208	359230	257763	238488	377472	291520	156494	221074
P47756	25	17	186.157	0.476682	0.407627	1.97466	0.0988044	CTRL NOM	BNPR2 HYP	31635.7	F-actin-capping protein subunit beta OS=Homo sapiens OX=9606 GN=CAPZB PE=1 SV=4	41897.8	51118.1	672644	882848	45796.8	38873.6	713183	36977.5	232707	431766	664798	604977	455337	336782	325624	228945
A0A576	3	2	15.5809	0.452244	0.407627	2.14257	0.104844	CTRL NOM	BNPR2 HYP	13270.1	T cell receptor beta variable 3-1 OS=Homo sapiens OX=9606 GN=TRBV3-1 PE=3 SV=1	468.892	395.211	37764.6	25442.5	305.055	323.577	28998.3	276.992	2604.3	3338.13	37324.1	17434.6	3033.02	2803.31	13240	1714.99
Q16698	32	18	217.436	0.467717	0.407627	1.61731	0.100952	CTRL NOM	BNPR2 HYP	36352.9	2_4-dienoyl-CoA reductase [(3E)-enoyl-CoA-producing]_ mitochondrial OS=Homo sapiens OX=9606 GN=DECR1 PE=1 SV=1	53179.6	53797.8	300223	315850	58689.7	47341	303611	37427	295368	454401	296720	216438	583525	410139	138622	231728
P68032	54	9	524.301	0.437217	0.407627	1.88002	0.108863	CTRL NOM	BNPR2 HYP	42361.2	Actin_ alpha cardiac muscle 1 OS=Homo sapiens OX=9606 GN=ACTC1 PE=1 SV=1	704607	685981	5.79365e+06	4.68297e+06	696303	542059	4.4718e+06	602132	3.91349e+06	5.7941e+06	5.72607e+06	3.20903e+06	6.92302e+06	4.69613e+06	2.04173e+06	3.72808e+06
P52815	16	11	125.774	0.464296	0.407627	1.89964	0.101792	CTRL NOM	BNPR2 HYP	21576.3	39S ribosomal protein L12_ mitochondrial OS=Homo sapiens OX=9606 GN=MRPL12 PE=1 SV=2	18905.8	23878.1	286951	334022	20614.6	19679.4	295678	13439.2	105006	201685	283604	228890	204962	170493	135000	83208.5
P61916	13	8	84.5411	0.338992	0.407627	1.68266	0.142499	CTRL NOM	BNPR2 HYP	16912.4	NPC intracellular cholesterol transporter 2 OS=Homo sapiens OX=9606 GN=NPC2 PE=1 SV=1	20454.6	23946.5	95757	87689.8	20724.2	14613.6	87525.6	12546.1	113608	202262	94639.9	60089.9	206051	126605	39962.3	77678.6
P35754	1	0	5.3392	0.256763	0.407627	2.01551	0.185589	CTRL NOM	BNPR2 HYP	12060.9	Glutaredoxin-1 OS=Homo sapiens OX=9606 GN=GLRX PE=1 SV=2	1184.41	1081.78	6936.86	5696.88	615.869	592.675	5604.89	579.187	6578.37	9137.16	6855.94	3903.82	6123.3	5134.64	2559.07	3586.02
Q9UNM6	15	10	92.486	0.509358	0.407627	1.33377	0.0915868	CTRL NOM	BNPR2 HYP	43230.7	26S proteasome non-ATPase regulatory subunit 13 OS=Homo sapiens OX=9606 GN=PSMD13 PE=1 SV=2	40564.9	39022.4	153342	71511.9	38950.7	29206.2	128251	31847.4	225304	329600	151553	49003.9	387269	253028	58556.6	197182
P15954	1	0	6.8956	0.536258	0.407627	2.03945	0.0862947	CTRL NOM	BNPR2 HYP	7302.54	Cytochrome c oxidase subunit 7C_ mitochondrial OS=Homo sapiens OX=9606 GN=COX7C PE=1 SV=1	0	0	72161.9	86760.5	0	0	77924	0	0	0	71320.1	59453.1	0	0	35578.4	0
P08238	144	80	1080.64	0.578377	0.407627	1.38315	0.0790329	CTRL NOM	BNPR2 HYP	83606.5	Heat shock protein HSP 90-beta OS=Homo sapiens OX=9606 GN=HSP90AB1 PE=1 SV=4	785030	894570	5.30247e+06	6.30463e+06	774950	732642	7.18751e+06	910995	4.36018e+06	7.55594e+06	5.24062e+06	4.32028e+06	7.70498e+06	6.34725e+06	3.28166e+06	5.6404e+06
P06454	2	1	11.2406	0.314218	0.407627	2.52965	0.153634	CTRL NOM	BNPR2 HYP	12203	Prothymosin alpha OS=Homo sapiens OX=9606 GN=PTMA PE=1 SV=2	6909.88	7233.74	120211	121467	2818.72	4825.09	89574.7	3910.61	38378.5	61099.4	118809	83235.7	28025.3	41802.1	40897.9	24212.4
P07197	39	17	231.251	0.507415	0.407627	1.64798	0.0919908	CTRL NOM	BNPR2 HYP	102529	Neurofilament medium polypeptide OS=Homo sapiens OX=9606 GN=NEFM PE=1 SV=3	158947	211384	1.4434e+06	1.54462e+06	156908	177136	1.52963e+06	174182	882817	1.78544e+06	1.42656e+06	1.05846e+06	1.56007e+06	1.53462e+06	698396	1.07844e+06
Q9BWF3	24	12	155.293	0.497298	0.407627	1.38201	0.094144	CTRL NOM	BNPR2 HYP	40713.1	RNA-binding protein 4 OS=Homo sapiens OX=9606 GN=RBM4 PE=1 SV=1	41358.2	48406	409466	485832	30977.2	36733.7	611870	33192.1	229710	408858	404689	332919	307992	318243	279367	205508
O95571	3	3	22.6794	0.643024	0.407627	1.64229	0.0699483	CTRL NOM	BNPR2 HYP	28386.2	Persulfide dioxygenase ETHE1_ mitochondrial OS=Homo sapiens OX=9606 GN=ETHE1 PE=1 SV=2	2225.29	4350.36	39793.2	60379.3	4749.19	2715.07	53181.9	4353.55	12359.6	36745.1	39329	41375.3	47219.1	23522.1	24281.7	26954.9
Q719H9	5	3	27.1742	0.796159	0.428665	1.26114	0.0560775	BNPR2 HYP	CTRL NOM	29689.8	BTB/POZ domain-containing protein KCTD1 OS=Homo sapiens OX=9606 GN=KCTD1 PE=1 SV=1	1574.77	3092.33	94.5562	632.842	3791.69	1479.9	115.704	1415.92	8746.52	26119.2	93.4532	433.658	37699	12821.1	52.8279	8766.64
Q16181;Q14141	49	31	311.833	0.561536	0.407627	1.39034	0.0817965	CTRL NOM	BNPR2 HYP	50965.2	Septin-7 OS=Homo sapiens OX=9606 GN=SEPTIN7 PE=1 SV=2	109144	119285	534759	528563	131895	99978.8	593075	104138	606205	1.00753e+06	528521	362201	1.31138e+06	866166	270785	644770
Q13162	22	13	131.848	0.494678	0.407627	1.47971	0.0947157	CTRL NOM	BNPR2 HYP	30768	Peroxiredoxin-4 OS=Homo sapiens OX=9606 GN=PRDX4 PE=1 SV=1	83461.8	65477.9	450227	479916	59919.2	63203.4	543343	62784.7	463560	553056	444975	328865	595749	547563	248079	388730
Q99954	2	1	11.1527	0.396503	0.407627	2.59073	0.121091	BNPR2 HYP	CTRL NOM	14162.3	Submaxillary gland androgen-regulated protein 3A OS=Homo sapiens OX=9606 GN=SMR3A PE=1 SV=2	1252.52	3803.63	14970.8	12251.3	9759.25	3990.77	62551.7	7322.34	6956.71	32127.2	14796.1	8395.26	97031.7	34574.1	28559.8	45336.1
O95757	60	32	401.846	0.570293	0.407627	1.39116	0.0803372	CTRL NOM	BNPR2 HYP	95539.2	Heat shock 70 kDa protein 4L OS=Homo sapiens OX=9606 GN=HSPA4L PE=1 SV=3	161569	200150	1.48606e+06	1.68095e+06	177904	171587	2.03202e+06	155039	897378	1.69056e+06	1.46872e+06	1.15188e+06	1.76882e+06	1.48654e+06	927774	959919
P35579	358	248	2645.52	0.501869	0.407627	1.61866	0.0931607	CTRL NOM	BNPR2 HYP	227787	Myosin-9 OS=Homo sapiens OX=9606 GN=MYH9 PE=1 SV=4	1.30207e+06	1.45401e+06	1.19485e+07	1.36714e+07	1.18811e+06	1.18886e+06	1.39092e+07	1.24433e+06	7.23191e+06	1.22813e+07	1.18091e+07	9.36839e+06	1.18128e+07	1.02997e+07	6.35064e+06	7.70422e+06
O94874	15	7	85.9158	0.539351	0.407627	1.741	0.0857206	CTRL NOM	BNPR2 HYP	90051.6	E3 UFM1-protein ligase 1 OS=Homo sapiens OX=9606 GN=UFL1 PE=1 SV=2	19006.5	20736.9	315413	295255	20222.8	19494.4	314656	19212.1	105565	175153	311734	202325	201066	168889	143665	118951
Q08752	6	3	30.8523	0.493428	0.407627	1.40741	0.0949904	CTRL NOM	BNPR2 HYP	41162.8	Peptidyl-prolyl cis-trans isomerase D OS=Homo sapiens OX=9606 GN=PPID PE=1 SV=3	3437.71	4380.59	44637.8	59711.6	3366.66	2474.44	71150.1	2706.84	19093.6	37000.4	44117.1	40917.7	33473.2	21437.3	32485.6	16759.4
Q16891	40	23	252.153	0.385649	0.407627	1.90341	0.124724	CTRL NOM	BNPR2 HYP	84077.2	MICOS complex subunit MIC60 OS=Homo sapiens OX=9606 GN=IMMT PE=1 SV=1	179077	196217	1.24653e+06	1.52893e+06	133901	138872	1.23221e+06	150342	994618	1.65734e+06	1.23199e+06	1.04771e+06	1.33132e+06	1.20311e+06	562600	930839
P21980	62	47	500.496	0.415058	0.407627	1.58911	0.115259	CTRL NOM	BNPR2 HYP	78469.5	Protein-glutamine gamma-glutamyltransferase 2 OS=Homo sapiens OX=9606 GN=TGM2 PE=1 SV=2	342837	350267	1.6937e+06	1.68838e+06	259244	270983	1.75134e+06	282873	1.90417e+06	2.95851e+06	1.67394e+06	1.15697e+06	2.57754e+06	2.34766e+06	799625	1.7514e+06
Q9H944	3	2	15.483	0.760097	0.420889	1.64022	0.0585219	CTRL NOM	BNPR2 HYP	23678.1	Mediator of RNA polymerase II transcription subunit 20 OS=Homo sapiens OX=9606 GN=MED20 PE=1 SV=1	323.996	1215.42	9493.36	19795.8	2099.6	767.474	15269.9	658.439	1799.52	10266	9382.61	13565.2	20875.4	6649.01	6971.92	4076.71
P09543	4	1	28.4836	0.636421	0.407627	1.71564	0.0707744	CTRL NOM	BNPR2 HYP	47977.9	2'_3'-cyclic-nucleotide 3'-phosphodiesterase OS=Homo sapiens OX=9606 GN=CNP PE=1 SV=2	1984.28	2840.97	44360.3	36112.8	4013.57	3010.45	40414.8	2279.35	11021	23996.1	43842.8	24746.5	39905.1	26081.1	18452.5	14112.5
P27361	7	2	48.4636	0.635643	0.407627	1.22822	0.0708732	CTRL NOM	BNPR2 HYP	43477.8	Mitogen-activated protein kinase 3 OS=Homo sapiens OX=9606 GN=MAPK3 PE=1 SV=4	3509.57	3713.06	20387.6	12194.4	4518.41	3043.21	21865.4	2981.34	19492.7	31362.2	20149.8	8356.29	44924.4	26364.8	9983.26	18458.9
P28331	27	16	171.661	0.547371	0.407627	1.73587	0.0842633	CTRL NOM	BNPR2 HYP	80494.2	NADH-ubiquinone oxidoreductase 75 kDa subunit_ mitochondrial OS=Homo sapiens OX=9606 GN=NDUFS1 PE=1 SV=3	28372.1	36187.3	309633	369622	37462.8	34072.9	328176	28784	157583	305654	306021	253285	372475	295191	149838	178216
P49755	3	2	31.1903	0.660111	0.409326	1.26843	0.0679092	CTRL NOM	BNPR2 HYP	25147.1	Transmembrane emp24 domain-containing protein 10 OS=Homo sapiens OX=9606 GN=TMED10 PE=1 SV=2	424.02	814.826	58852.5	85270.5	1588.2	439.125	111890	681.648	2355.07	6882.39	58166	58432.1	15790.7	3804.36	51086.8	4220.41
Q14964	1	0	5.4433	0.904582	0.451791	1.42384	0.0512997	CTRL NOM	BNPR2 HYP	25405.9	Ras-related protein Rab-39A OS=Homo sapiens OX=9606 GN=RAB39A PE=1 SV=2	16.1001	2.74215	956.991	13.3803	170.508	4.31025	516.308	3.62412	89.4226	23.1614	945.827	9.1689	1695.29	37.3418	235.735	22.4386
Q06323	26	14	175.383	0.526977	0.407627	1.41359	0.0880589	CTRL NOM	BNPR2 HYP	28894.2	Proteasome activator complex subunit 1 OS=Homo sapiens OX=9606 GN=PSME1 PE=1 SV=1	65846.2	65201.6	400232	576087	52347.6	59216	617112	54698.3	365720	550722	395563	394767	520468	513018	281760	338663
Q15019	36	25	267.582	0.493067	0.407627	1.8055	0.0950701	CTRL NOM	BNPR2 HYP	41715.7	Septin-2 OS=Homo sapiens OX=9606 GN=SEPTIN2 PE=1 SV=1	75684.3	94788	1.0684e+06	1.08897e+06	79866.4	74304.7	1.06098e+06	74152	420362	800622	1.05594e+06	746225	794075	643739	484421	459110
Q8N0U4	3	1	16.1441	0.45603	0.407627	2.1125	0.103869	CTRL NOM	BNPR2 HYP	42928.6	Protein FAM185A OS=Homo sapiens OX=9606 GN=FAM185A PE=1 SV=3	4535.41	4463.65	106564	92359.8	3858.25	3473.53	87282.6	3810.87	25190.3	37702	105321	63290	38360.8	30092.9	39851.3	23594.9
P62333	34	28	228.165	0.391724	0.407627	1.84686	0.12267	CTRL NOM	BNPR2 HYP	44458.2	26S proteasome regulatory subunit 10B OS=Homo sapiens OX=9606 GN=PSMC6 PE=1 SV=1	152372	172434	934462	1.05246e+06	140696	125746	859348	125916	846298	1.45645e+06	923561	721201	1.39888e+06	1.0894e+06	392360	779603
Q9Y2B0	13	5	106.293	0.354973	0.407627	1.89454	0.135982	CTRL NOM	BNPR2 HYP	20994.4	Protein canopy homolog 2 OS=Homo sapiens OX=9606 GN=CNPY2 PE=1 SV=1	26606.3	34809.6	167043	231385	20501.3	23448.4	179552	19218.4	147775	294017	165094	158558	203835	203146	81979.4	118991
Q7KZF4	106	75	825.037	0.42894	0.407627	1.55004	0.111184	CTRL NOM	BNPR2 HYP	102681	Staphylococcal nuclease domain-containing protein 1 OS=Homo sapiens OX=9606 GN=SND1 PE=1 SV=1	746636	762234	4.1059e+06	5.52118e+06	503335	491308	5.55254e+06	637130	4.14693e+06	6.43817e+06	4.058e+06	3.78342e+06	5.00443e+06	4.25645e+06	2.53517e+06	3.94477e+06
Q16773	4	2	28.8263	0.46804	0.407627	1.81124	0.100873	CTRL NOM	BNPR2 HYP	48217.3	Kynurenine--oxoglutarate transaminase 1 OS=Homo sapiens OX=9606 GN=KYAT1 PE=1 SV=1	989.056	1976.72	79617.6	86661.6	652.749	846.483	90335	1607.47	5493.36	16696.3	78688.9	59385.3	6489.98	7333.51	41245	9952.63
Q9UK73	8	5	48.4289	0.733963	0.416654	1.47313	0.0605878	CTRL NOM	BNPR2 HYP	71233.8	Protein fem-1 homolog B OS=Homo sapiens OX=9606 GN=FEM1B PE=1 SV=1	5212.03	5112.65	106134	53920.9	10195.6	5135.24	93034.2	7293.5	28948.4	43183.7	104896	36949.6	101370	44489.2	42477.4	45157.5
Q9NUJ1	7	4	47.0666	0.632543	0.407627	1.36364	0.0712697	CTRL NOM	BNPR2 HYP	34274.7	Palmitoyl-protein thioesterase ABHD10_ mitochondrial OS=Homo sapiens OX=9606 GN=ABHD10 PE=1 SV=1	1132.61	2143.79	6769.73	3019.32	2692.95	1342.11	4344.44	1201.77	6290.67	18107.4	6690.76	2069	26774.8	11627.4	1983.58	7440.73
P62873	10	4	68.0747	0.861453	0.439964	1.15635	0.0527607	CTRL NOM	BNPR2 HYP	38175.4	Guanine nucleotide-binding protein G(I)/G(S)/G(T) subunit beta-1 OS=Homo sapiens OX=9606 GN=GNB1 PE=1 SV=3	7067.4	11973.6	68183	60722.1	16335.8	12095.2	87784.4	11727.4	39253.4	101134	67387.7	41610.2	162420	104787	40080.5	72609.7
P04844	40	26	311.341	0.555215	0.407627	1.58805	0.0828809	CTRL NOM	BNPR2 HYP	69398.1	Dolichyl-diphosphooligosaccharide--protein glycosyltransferase subunit 2 OS=Homo sapiens OX=9606 GN=RPN2 PE=1 SV=3	78504.1	92567.8	778091	746639	95720.6	84897.4	810140	77094.9	436024	781869	769014	511638	951706	735508	369893	477331
P04439;P01893	25	16	141.397	0.503287	0.407627	1.54639	0.0928591	CTRL NOM	BNPR2 HYP	41125.9	HLA class I histocompatibility antigen_ A alpha chain OS=Homo sapiens OX=9606 GN=HLA-A PE=1 SV=2	46664.9	68476.3	473945	648266	37491.9	50674.7	658366	53623.2	259184	578381	468417	444228	372764	439020	300596	332007
P54687	19	11	130.871	0.53006	0.407627	1.54758	0.0874659	CTRL NOM	BNPR2 HYP	43536.5	Branched-chain-amino-acid aminotransferase_ cytosolic OS=Homo sapiens OX=9606 GN=BCAT1 PE=1 SV=3	31178.6	34766.7	519746	666299	30887.3	27065.6	722882	28163.9	173170	293655	513683	456585	307098	234483	330052	174376
Q5VTE0	105	36	700.316	0.507774	0.407627	1.57677	0.091916	CTRL NOM	BNPR2 HYP	50527.3	Putative elongation factor 1-alpha-like 3 OS=Homo sapiens OX=9606 GN=EEF1A1P5 PE=5 SV=1	944194	1.07397e+06	1.08307e+07	1.31635e+07	832464	774740	1.39295e+07	960473	5.2442e+06	9.07121e+06	1.07043e+07	9.02037e+06	8.27681e+06	6.71196e+06	6.35992e+06	5.94675e+06
A6NDU8	2	1	10.5724	0.322119	0.407627	2.59743	0.149937	CTRL NOM	BNPR2 HYP	34247.8	UPF0600 protein C5orf51 OS=Homo sapiens OX=9606 GN=C5orf51 PE=1 SV=1	4500.6	4535.46	129677	123362	2581.04	1696.63	94285.3	2334.76	24997	38308.5	128164	84534.4	25662	14698.8	43048.6	14455.6
O75821	8	4	42.0719	0.468136	0.407627	1.6026	0.10085	CTRL NOM	BNPR2 HYP	35896.2	Eukaryotic translation initiation factor 3 subunit G OS=Homo sapiens OX=9606 GN=EIF3G PE=1 SV=2	23962.8	25205.8	199619	337837	19367	17975.3	311094	17609.9	133093	212899	197290	231505	192558	155729	142039	109031
Q12888	9	3	38.9186	0.452298	0.407627	1.58657	0.10483	CTRL NOM	BNPR2 HYP	215628	TP53-binding protein 1 OS=Homo sapiens OX=9606 GN=TP53BP1 PE=1 SV=2	13617.8	15244.5	143860	175598	6980.2	10157.9	187441	14963.8	75635.6	128762	142182	120329	69400.9	88002.9	85581.4	92647.9
Q99733	26	15	175.077	0.534806	0.407627	1.64501	0.0865665	CTRL NOM	BNPR2 HYP	42994.6	Nucleosome assembly protein 1-like 4 OS=Homo sapiens OX=9606 GN=NAP1L4 PE=1 SV=1	39713.3	48733.4	772110	917347	45288	41278.9	958595	35622.9	220574	411624	763103	628617	450278	357620	437674	220558
P62913	20	14	154.234	0.588265	0.407627	1.53383	0.0774916	CTRL NOM	BNPR2 HYP	20480.5	60S ribosomal protein L11 OS=Homo sapiens OX=9606 GN=RPL11 PE=1 SV=2	62695.8	70588.2	447363	641808	66329.9	69395.6	587127	74140.2	348222	596220	442145	439802	659487	601209	268070	459037
Q9BYX7	18	5	139.796	0.50532	0.407627	1.4554	0.0924298	CTRL NOM	BNPR2 HYP	42358.5	Putative beta-actin-like protein 3 OS=Homo sapiens OX=9606 GN=POTEKP PE=5 SV=1	357900	338746	2.28394e+06	2.95856e+06	284761	263356	3.21921e+06	313450	1.98783e+06	2.8612e+06	2.2573e+06	2.02737e+06	2.83124e+06	2.28159e+06	1.46982e+06	1.94072e+06
Q99873	13	4	84.5964	0.29756	0.407627	1.73259	0.161926	CTRL NOM	BNPR2 HYP	43089	Protein arginine N-methyltransferase 1 OS=Homo sapiens OX=9606 GN=PRMT1 PE=1 SV=3	26060.1	28212.3	107469	69246.1	24202.9	20183	67181.3	21752.1	144742	238294	106216	47451.3	240638	174855	30673.6	134678
Q9P1U1;Q9C0K3	36	19	232.421	0.64685	0.407627	1.44919	0.0694795	CTRL NOM	BNPR2 HYP	48121	Actin-related protein 3B OS=Homo sapiens OX=9606 GN=ACTR3B PE=2 SV=1	65821.9	109592	910871	1.29018e+06	118931	89092.9	1.34465e+06	87186.3	365585	925667	900246	884103	1.18247e+06	771857	613939	539812
A0A1B0GXF2	2	0	10.6296	0.534991	0.407627	1.81394	0.0865319	CTRL NOM	BNPR2 HYP	12651.1	T cell receptor beta variable 7-2 OS=Homo sapiens OX=9606 GN=TRBV7-2 PE=3 SV=1	3033.72	8188.97	64797.2	93198.4	5130.64	4334.33	78830	4992.82	16849.7	69167.7	64041.4	63864.7	51011.6	37550.5	35992.1	30912.9
Q8TF65	2	1	10.7544	0.364751	0.407627	1.83332	0.132224	CTRL NOM	BNPR2 HYP	34525.6	PDZ domain-containing protein GIPC2 OS=Homo sapiens OX=9606 GN=GIPC2 PE=1 SV=1	9812.22	18939.7	81184.2	60076.3	9642.82	10290.3	62219.9	10581.8	54498.5	159974	80237.2	41167.6	95874.1	89149.8	28408.3	65516.9
P56537	18	15	142.997	0.360208	0.407627	1.88823	0.133949	CTRL NOM	BNPR2 HYP	27112.4	Eukaryotic translation initiation factor 6 OS=Homo sapiens OX=9606 GN=EIF6 PE=1 SV=1	54647.4	66145.2	414411	508001	45073.3	36840.4	432483	38080.4	303520	558692	409577	348111	448143	319167	197462	235774
Q15459	15	6	85.3525	0.695234	0.412126	1.46313	0.0641391	CTRL NOM	BNPR2 HYP	88943.4	Splicing factor 3A subunit 1 OS=Homo sapiens OX=9606 GN=SF3A1 PE=1 SV=1	25889.7	26659.6	214691	292949	29777.2	35565.3	281078	36450.2	143795	225179	212186	200745	296061	308120	128334	225681
O15270	3	1	17.0149	0.655207	0.40857	1.18605	0.0684801	CTRL NOM	BNPR2 HYP	63608.7	Serine palmitoyltransferase 2 OS=Homo sapiens OX=9606 GN=SPTLC2 PE=1 SV=1	3285.11	3305.14	30882	29923.9	3560.29	3580.2	46684.9	2998.51	18246	27916.7	30521.8	20505.5	35398.4	31017.1	21315.3	18565.2
Q9Y281	18	6	187.199	0.406764	0.407627	1.92708	0.11781	CTRL NOM	BNPR2 HYP	18850.7	Cofilin-2 OS=Homo sapiens OX=9606 GN=CFL2 PE=1 SV=1	69796.8	69557	868596	721816	49793.5	51385.9	747283	49146.8	387662	587509	858464	494628	495074	445182	341193	304291
Q92499	76	51	529.305	0.52891	0.407627	1.44007	0.0876864	CTRL NOM	BNPR2 HYP	83401.7	ATP-dependent RNA helicase DDX1 OS=Homo sapiens OX=9606 GN=DDX1 PE=1 SV=2	208949	242255	1.40672e+06	1.99529e+06	208873	189589	2.0929e+06	184356	1.16054e+06	2.04619e+06	1.39031e+06	1.36729e+06	2.07673e+06	1.64251e+06	955575	1.14144e+06
Q86WA6	4	0	25.7894	0.449308	0.407627	1.97565	0.10561	CTRL NOM	BNPR2 HYP	32713.7	Valacyclovir hydrolase OS=Homo sapiens OX=9606 GN=BPHL PE=1 SV=1	3935.14	5040.82	53733.8	87093.1	3808.56	3635.04	65289.4	3091.41	21856.4	42577	53106.9	59681	37866.8	31492.2	29809.8	19140.4
P0C7P4	13	3	81.9823	0.323044	0.407627	1.7774	0.149513	CTRL NOM	BNPR2 HYP	31100.6	Putative cytochrome b-c1 complex subunit Rieske-like protein 1 OS=Homo sapiens OX=9606 GN=UQCRFS1P1 PE=5 SV=1	83984.7	94036	352864	489373	54218	62460.2	397913	59424.1	466464	794270	348748	335345	539064	541124	181679	367923
P31946	35	14	299.493	0.393345	0.407627	1.64622	0.122131	CTRL NOM	BNPR2 HYP	28196.5	14-3-3 protein beta/alpha OS=Homo sapiens OX=9606 GN=YWHAB PE=1 SV=3	184561	176428	905281	1.03821e+06	133380	127515	1.0037e+06	135270	1.02508e+06	1.49019e+06	894720	711440	1.32614e+06	1.10473e+06	458266	837518
Q9NVP1	16	11	90.2488	0.429281	0.407627	1.89971	0.111087	CTRL NOM	BNPR2 HYP	75749.1	ATP-dependent RNA helicase DDX18 OS=Homo sapiens OX=9606 GN=DDX18 PE=1 SV=2	41353.2	42817.8	414355	516174	38332.5	32240.4	435597	27963.8	229682	361658	409521	353711	381123	279315	198884	173137
Q6UXT8	2	1	11.1983	0.729246	0.415565	2.10544	0.0609883	CTRL NOM	BNPR2 HYP	14496.7	ALK and LTK ligand 1 OS=Homo sapiens OX=9606 GN=ALKAL1 PE=1 SV=1	100.321	76.4609	26381.6	20662.3	230.645	234.445	21762.1	200.784	557.198	645.823	26073.9	14159	2293.2	2031.12	9936.12	1243.15
A2RUC4	2	0	9.3301	0.512213	0.407627	1.51723	0.0909987	CTRL NOM	BNPR2 HYP	36719	tRNA wybutosine-synthesizing protein 5 OS=Homo sapiens OX=9606 GN=TYW5 PE=1 SV=1	4.36534	3.92625	90544.9	123527	8.03803	4.40808	141086	0	24.2457	33.1628	89488.6	84647.4	79.9184	38.1894	64417	0
Q9NVA2	22	10	161.294	0.494147	0.407627	1.95684	0.0948324	CTRL NOM	BNPR2 HYP	49683.5	Septin-11 OS=Homo sapiens OX=9606 GN=SEPTIN11 PE=1 SV=3	38512.1	48096.2	518715	619434	59257.1	34026	498726	33875.1	213902	406242	512664	424470	589166	294784	227707	209737
P31150	59	28	391.444	0.554121	0.407627	1.52417	0.0830711	CTRL NOM	BNPR2 HYP	51210.1	Rab GDP dissociation inhibitor alpha OS=Homo sapiens OX=9606 GN=GDI1 PE=1 SV=2	167221	205601	1.96156e+06	1.93725e+06	224771	150356	2.26405e+06	163429	928772	1.7366e+06	1.93868e+06	1.32751e+06	2.2348e+06	1.30261e+06	1.03372e+06	1.01186e+06
Q15654	5	2	26.171	0.405656	0.407627	1.52084	0.118157	CTRL NOM	BNPR2 HYP	51770.6	Thyroid receptor-interacting protein 6 OS=Homo sapiens OX=9606 GN=TRIP6 PE=1 SV=3	127385	111633	778140	1.04398e+06	67659.2	74379.4	1.13234e+06	80880.2	707514	942906	769063	715393	672705	644386	517004	500768
P60033	2	1	10.8711	0.68155	0.410236	1.2795	0.0655429	CTRL NOM	BNPR2 HYP	26493.8	CD81 antigen OS=Homo sapiens OX=9606 GN=CD81 PE=1 SV=1	2313.76	2682.1	8259.29	9044.92	3027.34	3157.52	8708.22	2535.69	12851	22654.2	8162.95	6198.08	30099.4	27355.2	3975.98	15699.6
Q99832	53	35	380.985	0.478953	0.407627	1.5311	0.0982724	CTRL NOM	BNPR2 HYP	59880	T-complex protein 1 subunit eta OS=Homo sapiens OX=9606 GN=CCT7 PE=1 SV=2	149848	181768	1.34625e+06	1.67806e+06	125854	124828	1.80659e+06	134562	832276	1.5353e+06	1.33055e+06	1.1499e+06	1.25131e+06	1.08144e+06	824851	833136
P68133	34	1	424.019	0.467314	0.407627	1.78391	0.10105	CTRL NOM	BNPR2 HYP	42393.3	Actin_ alpha skeletal muscle OS=Homo sapiens OX=9606 GN=ACTA1 PE=1 SV=1	682680	665751	5.52368e+06	4.53336e+06	692415	547180	4.54335e+06	610588	3.7917e+06	5.62324e+06	5.45924e+06	3.10651e+06	6.88437e+06	4.7405e+06	2.0744e+06	3.78044e+06
Q92598	90	64	636.869	0.551753	0.407627	1.54492	0.0834859	CTRL NOM	BNPR2 HYP	97777.6	Heat shock protein 105 kDa OS=Homo sapiens OX=9606 GN=HSPH1 PE=1 SV=1	357493	413402	2.99199e+06	4.08196e+06	377058	363355	3.97109e+06	366334	1.98557e+06	3.49178e+06	2.95709e+06	2.79719e+06	3.74892e+06	3.14792e+06	1.81311e+06	2.26815e+06
Q8IUE6	7	0	88.2772	0.450061	0.407627	1.83757	0.105413	CTRL NOM	BNPR2 HYP	13995.3	Histone H2A type 2-B OS=Homo sapiens OX=9606 GN=H2AC21 PE=1 SV=3	100631	85390.5	545551	599213	85566.3	102451	454443	81748	558919	721246	539187	410614	850747	887582	207489	506141
Q9BSJ8	34	21	208.695	0.554949	0.407627	1.57151	0.082927	CTRL NOM	BNPR2 HYP	123370	Extended synaptotagmin-1 OS=Homo sapiens OX=9606 GN=ESYT1 PE=1 SV=1	29400.2	43758.8	660468	788329	37182.1	35477.8	865847	29961.7	163293	369606	652764	540207	369685	307362	395327	185507
P13861	9	3	57.3885	0.40416	0.407627	1.96501	0.118629	CTRL NOM	BNPR2 HYP	45860.6	cAMP-dependent protein kinase type II-alpha regulatory subunit OS=Homo sapiens OX=9606 GN=PRKAR2A PE=1 SV=2	6204.91	9781.84	76623.2	89382.5	6808.12	5488.28	75387.4	4932.9	34463	82621.8	75729.3	61249.9	67690.1	47547.7	34420.3	30541.9
Q12926	6	2	44.4249	0.521903	0.407627	1.53134	0.0890505	CTRL NOM	BNPR2 HYP	39789.1	ELAV-like protein 2 OS=Homo sapiens OX=9606 GN=ELAVL2 PE=1 SV=2	19434.1	23661	193010	289254	14912	18730.1	287424	22005.3	107940	199851	190759	198213	148263	162269	131232	136245
P38919	50	37	367.991	0.606303	0.407627	1.37335	0.0748271	CTRL NOM	BNPR2 HYP	47156.3	Eukaryotic initiation factor 4A-III OS=Homo sapiens OX=9606 GN=EIF4A3 PE=1 SV=4	126130	135496	974020	858115	163316	121734	1.12163e+06	117880	700543	1.14446e+06	962657	588028	1.62377e+06	1.05465e+06	512114	729849
Q9UJW3	4	1	20.8516	0.520546	0.407627	1.59706	0.089319	CTRL NOM	BNPR2 HYP	44552.4	DNA (cytosine-5)-methyltransferase 3-like OS=Homo sapiens OX=9606 GN=DNMT3L PE=1 SV=3	2906.92	4457.21	52165.7	47061.5	4225.41	2567.43	57079.6	2870	16145.5	37647.6	51557.2	32249.2	42011.3	22242.9	26061.3	17769.5
Q9UL46	16	8	106.076	0.269103	0.407627	2.53088	0.177867	CTRL NOM	BNPR2 HYP	27572.8	Proteasome activator complex subunit 2 OS=Homo sapiens OX=9606 GN=PSME2 PE=1 SV=4	24163.8	29883.9	276259	213746	17599.4	14716	169395	13256.4	134210	252413	273037	146471	174983	127492	77342	82076.6
P62937	76	57	352.926	0.39121	0.407627	1.75712	0.122842	CTRL NOM	BNPR2 HYP	18240.6	Peptidyl-prolyl cis-trans isomerase A OS=Homo sapiens OX=9606 GN=PPIA PE=1 SV=2	889292	834530	4.78348e+06	5.37121e+06	710280	642716	4.78119e+06	626035	4.93926e+06	7.04881e+06	4.72768e+06	3.68065e+06	7.06199e+06	5.56817e+06	2.18299e+06	3.87608e+06
Q5JT25	3	1	21.8246	0.475141	0.407627	2.02368	0.0991682	CTRL NOM	BNPR2 HYP	25266.5	Ras-related protein Rab-41 OS=Homo sapiens OX=9606 GN=RAB41 PE=1 SV=2	2652.41	3605.93	111340	112417	2990.48	2480.66	106044	2146.45	14731.9	30457.3	110041	77034.1	29732.9	21491.2	48417.5	13289.7
P20290	14	9	92.9624	0.520021	0.407627	1.5909	0.0894232	CTRL NOM	BNPR2 HYP	22225	Transcription factor BTF3 OS=Homo sapiens OX=9606 GN=BTF3 PE=1 SV=1	26455.3	30909.2	191368	189971	27445.5	27348.4	193445	27519.5	146937	261073	189136	130179	272878	236933	88323.1	170387
P63173	18	14	113.108	0.515933	0.407627	1.80152	0.0902422	CTRL NOM	BNPR2 HYP	8274.93	60S ribosomal protein L38 OS=Homo sapiens OX=9606 GN=RPL38 PE=1 SV=2	47657.3	59536.1	1.30359e+06	1.41726e+06	53369	44862.3	1.42444e+06	47130.2	264696	502868	1.28839e+06	971183	530624	388665	650371	291805
Q8IZP2	28	8	186.118	0.553607	0.407627	1.24808	0.0831609	CTRL NOM	BNPR2 HYP	27577.9	Putative protein FAM10A4 OS=Homo sapiens OX=9606 GN=ST13P4 PE=5 SV=1	81994.2	84211.2	443385	549676	66409	70313.4	721935	70181	455408	711285	438213	376669	660274	609161	329620	434524
P07910	44	23	341.518	0.479079	0.407627	1.64712	0.0982429	CTRL NOM	BNPR2 HYP	33727.1	Heterogeneous nuclear ribonucleoproteins C1/C2 OS=Homo sapiens OX=9606 GN=HNRNPC PE=1 SV=4	288914	269618	1.73468e+06	2.28689e+06	274192	247289	2.05025e+06	208939	1.60467e+06	2.27731e+06	1.71444e+06	1.5671e+06	2.72616e+06	2.14239e+06	936101	1.29364e+06
Q9UIJ5	3	1	16.7848	0.522657	0.407627	1.66291	0.0889019	CTRL NOM	BNPR2 HYP	42934.1	Palmitoyltransferase ZDHHC2 OS=Homo sapiens OX=9606 GN=ZDHHC2 PE=1 SV=1	3084.48	4124.66	28994.4	19434.6	4979.79	2612.3	22572.9	3293.28	17131.7	34838.7	28656.2	13317.7	49511.8	22631.7	10306.3	20390.3
Q96T88	6	4	29.4031	0.459742	0.407627	1.91824	0.102928	CTRL NOM	BNPR2 HYP	91353.7	E3 ubiquitin-protein ligase UHRF1 OS=Homo sapiens OX=9606 GN=UHRF1 PE=1 SV=1	1260.33	1806.99	79772.5	77555.6	955.078	938.582	80375.7	1346.7	7000.04	15262.7	78842	53145.4	9495.9	8131.4	36697.8	8338.03
Q96I99	13	8	85.8254	0.448251	0.407627	1.76043	0.105888	CTRL NOM	BNPR2 HYP	46852.9	Succinate--CoA ligase [GDP-forming] subunit beta_ mitochondrial OS=Homo sapiens OX=9606 GN=SUCLG2 PE=1 SV=2	4761.06	5302.84	77171.5	85606.6	3946.41	4144.02	87114.9	2976.49	26443.6	44790.2	76271.3	58662.4	39237.4	35901.7	39774.8	18428.9
Q9P258	20	16	149.112	0.499083	0.407627	1.46005	0.093758	CTRL NOM	BNPR2 HYP	56826	Protein RCC2 OS=Homo sapiens OX=9606 GN=RCC2 PE=1 SV=2	77454.4	87871	366172	446528	84165.2	66919.2	451874	66897.6	430193	742198	361901	305986	836816	579755	206316	414195
P17706	5	2	31.7763	0.286061	0.407627	1.56253	0.168078	CTRL NOM	BNPR2 HYP	48872.6	Tyrosine-protein phosphatase non-receptor type 2 OS=Homo sapiens OX=9606 GN=PTPN2 PE=1 SV=2	33421.2	28788.6	118566	94795.9	18484.1	15147.7	125958	16772.5	185626	243162	117183	64959.4	183779	131232	57509.8	103846
P55084	37	23	230.221	0.380872	0.407627	1.79965	0.126378	CTRL NOM	BNPR2 HYP	51579.7	Trifunctional enzyme subunit beta_ mitochondrial OS=Homo sapiens OX=9606 GN=HADHB PE=1 SV=3	207357	186757	1.77364e+06	2.40124e+06	123450	108652	2.17508e+06	131642	1.15169e+06	1.57744e+06	1.75295e+06	1.64546e+06	1.2274e+06	941306	993095	815060
P08670	289	226	1561.53	0.382809	0.407627	1.75481	0.125703	CTRL NOM	BNPR2 HYP	53708.8	Vimentin OS=Homo sapiens OX=9606 GN=VIM PE=1 SV=4	4.83976e+06	4.47768e+06	2.97471e+07	3.15617e+07	3.19814e+06	3.27818e+06	3.03477e+07	3.42323e+06	2.68807e+07	3.78205e+07	2.94001e+07	2.16278e+07	3.17976e+07	2.84005e+07	1.38561e+07	2.11948e+07
P98179	14	9	129.024	0.256442	0.407627	2.58568	0.185798	CTRL NOM	BNPR2 HYP	17170.4	RNA-binding protein 3 OS=Homo sapiens OX=9606 GN=RBM3 PE=1 SV=1	69962.3	75461.2	663251	711639	47249.3	37676.8	471708	31341.1	388581	637379	655514	487654	469778	326413	215372	194048
Q58FF7	44	10	411.37	0.526666	0.407627	1.36281	0.0881192	CTRL NOM	BNPR2 HYP	68667.1	Putative heat shock protein HSP 90-beta-3 OS=Homo sapiens OX=9606 GN=HSP90AB3P PE=5 SV=1	330829	333389	1.64419e+06	2.06184e+06	268707	270105	2.35913e+06	308848	1.83747e+06	2.81595e+06	1.62501e+06	1.41289e+06	2.67164e+06	2.34005e+06	1.07713e+06	1.91222e+06
P31948	77	52	562.861	0.590965	0.407627	1.49626	0.0770808	CTRL NOM	BNPR2 HYP	63266.7	Stress-induced-phosphoprotein 1 OS=Homo sapiens OX=9606 GN=STIP1 PE=1 SV=1	173260	208953	1.48856e+06	1.79094e+06	195455	200800	1.85225e+06	198743	962312	1.76491e+06	1.4712e+06	1.22725e+06	1.94332e+06	1.73963e+06	845699	1.23051e+06
Q9HAV7	25	16	196.697	0.411513	0.407627	1.53187	0.116339	CTRL NOM	BNPR2 HYP	24507.2	GrpE protein homolog 1_ mitochondrial OS=Homo sapiens OX=9606 GN=GRPEL1 PE=1 SV=2	166321	145623	692404	758045	115302	128478	802256	104451	923771	1.23e+06	684327	519454	1.1464e+06	1.11307e+06	366293	646706
P05198	14	8	82.2951	0.661602	0.409326	1.31588	0.0677378	CTRL NOM	BNPR2 HYP	36397.4	Eukaryotic translation initiation factor 2 subunit 1 OS=Homo sapiens OX=9606 GN=EIF2S1 PE=1 SV=3	15194.4	18075.2	134715	130367	21373.6	17506.8	171283	16569.1	84392.1	152671	133144	89334.5	212508	151670	78204.1	102587
Q92973	31	18	178.793	0.501809	0.407627	1.59784	0.0931736	CTRL NOM	BNPR2 HYP	103838	Transportin-1 OS=Homo sapiens OX=9606 GN=TNPO1 PE=1 SV=2	23209.1	29602.8	190702	190292	32938.7	20047.3	198836	19672.9	128907	250038	188477	130399	327494	173680	90784.2	121804
P40925	35	24	257.885	0.724238	0.415565	1.32877	0.061423	CTRL NOM	BNPR2 HYP	36654.3	Malate dehydrogenase_ cytoplasmic OS=Homo sapiens OX=9606 GN=MDH1 PE=1 SV=4	96546.8	99059.4	1.13846e+06	1.43316e+06	136943	118113	1.69465e+06	132833	536235	836700	1.12518e+06	982079	1.36156e+06	1.02327e+06	773742	822431
P25205	56	41	354.294	0.574663	0.407627	1.52428	0.0796271	CTRL NOM	BNPR2 HYP	91608.3	DNA replication licensing factor MCM3 OS=Homo sapiens OX=9606 GN=MCM3 PE=1 SV=3	83470	102452	1.42256e+06	914467	108428	72883.2	1.37939e+06	94476.3	463605	865354	1.40597e+06	626643	1.07805e+06	631424	629801	584948
Q969J3	4	0	26.7409	0.431203	0.407627	1.98344	0.110541	CTRL NOM	BNPR2 HYP	22336.5	BLOC-1-related complex subunit 5 OS=Homo sapiens OX=9606 GN=BORCS5 PE=1 SV=1	5295.18	6485.7	208894	309729	3717.43	3862.16	256276	3560.25	29410.2	54781.2	206457	212243	36960.7	33459.8	117010	22043.2
Q1KMD3	61	44	409.922	0.56068	0.407627	1.63773	0.0819418	CTRL NOM	BNPR2 HYP	85675.1	Heterogeneous nuclear ribonucleoprotein U-like protein 2 OS=Homo sapiens OX=9606 GN=HNRNPUL2 PE=1 SV=1	125307	128454	1.51579e+06	1.6312e+06	135393	127279	1.68843e+06	125399	695975	1.08498e+06	1.49811e+06	1.11779e+06	1.34615e+06	1.10268e+06	770903	776407
P63096	17	2	134.632	0.536957	0.407627	1.37588	0.0861644	CTRL NOM	BNPR2 HYP	40931.4	Guanine nucleotide-binding protein G(i) subunit alpha-1 OS=Homo sapiens OX=9606 GN=GNAI1 PE=1 SV=2	59809.7	50317.1	319091	280232	44707	52664.8	369802	48461.5	332192	425001	315369	192031	444502	456262	168844	300048
P43243	68	51	523.371	0.446929	0.407627	1.74708	0.106237	CTRL NOM	BNPR2 HYP	95136.6	Matrin-3 OS=Homo sapiens OX=9606 GN=MATR3 PE=1 SV=2	187856	226978	1.49284e+06	1.71497e+06	212690	173979	1.55366e+06	133216	1.04338e+06	1.91716e+06	1.47543e+06	1.17519e+06	2.11468e+06	1.50727e+06	709368	824804
Q8TED0	2	1	17.8219	0.543718	0.407627	1.73338	0.0849216	CTRL NOM	BNPR2 HYP	58757.5	U3 small nucleolar RNA-associated protein 15 homolog OS=Homo sapiens OX=9606 GN=UTP15 PE=1 SV=3	0	0	110157	136316	0	0	142192	0	0	0	108872	93411	0	0	64921.7	0
Q15233	56	43	383.685	0.38955	0.407627	2.07062	0.123399	CTRL NOM	BNPR2 HYP	54345.8	Non-POU domain-containing octamer-binding protein OS=Homo sapiens OX=9606 GN=NONO PE=1 SV=4	147355	203362	2.10439e+06	2.55826e+06	123424	125989	2.06539e+06	106394	818434	1.71769e+06	2.07984e+06	1.75306e+06	1.22715e+06	1.0915e+06	943013	658733
P60660	41	29	261.613	0.500665	0.407627	1.56269	0.0934181	CTRL NOM	BNPR2 HYP	17101.2	Myosin light polypeptide 6 OS=Homo sapiens OX=9606 GN=MYL6 PE=1 SV=2	203873	206540	1.19726e+06	1.11149e+06	223067	180654	1.16384e+06	172502	1.13234e+06	1.74453e+06	1.18329e+06	761656	2.21785e+06	1.56509e+06	531382	1.06804e+06
P68104	58	4	720.343	0.509066	0.407627	1.54714	0.0916473	CTRL NOM	BNPR2 HYP	50483.1	Elongation factor 1-alpha 1 OS=Homo sapiens OX=9606 GN=EEF1A1 PE=1 SV=1	903944	1.02722e+06	9.81756e+06	1.20741e+07	793851	727892	1.29572e+07	919045	5.02064e+06	8.67636e+06	9.70303e+06	8.27384e+06	7.89289e+06	6.30609e+06	5.91597e+06	5.69025e+06
Q15427	6	2	30.3887	0.499827	0.407627	1.9234	0.0935979	CTRL NOM	BNPR2 HYP	44442.9	Splicing factor 3B subunit 4 OS=Homo sapiens OX=9606 GN=SF3B4 PE=1 SV=1	66.7737	202.689	77359	97096.2	73.0197	89.7853	90578.8	100.14	370.871	1712	76456.6	66535.7	726.002	777.855	41356.3	620.013
Q9H4M9;Q9NZN3	37	22	220.415	0.501087	0.407627	1.87218	0.0933278	CTRL NOM	BNPR2 HYP	60684	EH domain-containing protein 1 OS=Homo sapiens OX=9606 GN=EHD1 PE=1 SV=2	80067.3	94875.4	898529	1.1689e+06	86126.5	84735.8	948438	78430.8	444706	801360	888047	800992	856317	734109	433036	485603
P13693	19	14	138.806	0.675353	0.40949	1.22236	0.0662056	CTRL NOM	BNPR2 HYP	19709.5	Translationally-controlled tumor protein OS=Homo sapiens OX=9606 GN=TPT1 PE=1 SV=1	46244.6	42173.3	454740	867672	44896.5	42639	1.00807e+06	58583.9	256849	356215	449435	594577	446385	369403	460263	362721
P47755	23	15	167.703	0.49626	0.407627	1.81196	0.0943699	CTRL NOM	BNPR2 HYP	33177.2	F-actin-capping protein subunit alpha-2 OS=Homo sapiens OX=9606 GN=CAPZA2 PE=1 SV=3	62625.2	76672.4	480469	535865	81163	65276.2	425874	65467.1	347830	647609	474864	367204	806966	565521	194445	405338
O94925	15	11	91.9778	0.737886	0.416654	1.20624	0.0602613	CTRL NOM	BNPR2 HYP	74316.7	Glutaminase kidney isoform_ mitochondrial OS=Homo sapiens OX=9606 GN=GLS PE=1 SV=1	8982.03	11277.3	45350.7	67726.8	19050.8	10418.6	73069.1	8000.31	49887.5	95252.9	44821.6	46410.2	189414	90261.3	33361.8	49533.7
Q9Y2D5	51	33	294.755	0.453933	0.407627	1.93451	0.104407	CTRL NOM	BNPR2 HYP	95059.8	A-kinase anchor protein 2 OS=Homo sapiens OX=9606 GN=AKAP2 PE=1 SV=3	88735.3	94433.4	1.10096e+06	1.33899e+06	66371.8	78945.6	1.12789e+06	82754.1	492849	797627	1.08811e+06	917549	659905	683945	514968	512370
O60506	48	32	386.295	0.464422	0.407627	1.54212	0.101761	CTRL NOM	BNPR2 HYP	69830.8	Heterogeneous nuclear ribonucleoprotein Q OS=Homo sapiens OX=9606 GN=SYNCRIP PE=1 SV=2	391583	355874	2.83475e+06	3.73991e+06	253752	273558	3.90476e+06	316015	2.17491e+06	3.00587e+06	2.80168e+06	2.5628e+06	2.52294e+06	2.36997e+06	1.78283e+06	1.9566e+06
Q01469	19	12	132.06	0.486958	0.407627	1.51805	0.0964343	CTRL NOM	BNPR2 HYP	15506.6	Fatty acid-binding protein 5 OS=Homo sapiens OX=9606 GN=FABP5 PE=1 SV=3	64293.3	64344.7	255008	308329	52194	61385.3	274805	67446.5	357095	543485	252033	211284	518941	531812	125470	417594
Q92804	11	7	68.7121	0.330269	0.407627	2.00187	0.146269	CTRL NOM	BNPR2 HYP	62058.1	TATA-binding protein-associated factor 2N OS=Homo sapiens OX=9606 GN=TAF15 PE=1 SV=1	9671.03	10944.4	80569.1	146797	5406.65	6294.78	107715	4458.56	53714.4	92441.1	79629.2	100593	53755.9	54534.8	49180.4	27605
Q9UBF2	16	5	96.2589	0.500685	0.407627	1.57534	0.0934137	CTRL NOM	BNPR2 HYP	98763.1	Coatomer subunit gamma-2 OS=Homo sapiens OX=9606 GN=COPG2 PE=1 SV=1	22181.9	36195.9	220273	312284	32703.9	19721.4	302491	20199.1	123201	305727	217704	213994	325159	170856	138111	125062
Q13263	58	43	391.698	0.4159	0.407627	1.88385	0.115005	CTRL NOM	BNPR2 HYP	90317.6	Transcription intermediary factor 1-beta OS=Homo sapiens OX=9606 GN=TRIM28 PE=1 SV=5	113203	137689	1.08812e+06	1.04179e+06	132261	87894.2	962616	81028.8	628748	1.16298e+06	1.07543e+06	713895	1.31501e+06	761471	439510	501688
Q07955	21	17	173.079	0.515992	0.407627	1.49621	0.0902302	CTRL NOM	BNPR2 HYP	27858.7	Serine/arginine-rich splicing factor 1 OS=Homo sapiens OX=9606 GN=SRSF1 PE=1 SV=2	53384.9	57933.5	814126	1.09364e+06	45199.1	47792.7	1.21395e+06	42517.7	296508	489332	804629	749420	449394	414053	554264	263247
P36543	4	2	23.9266	0.405139	0.407627	1.58441	0.11832	CTRL NOM	BNPR2 HYP	26202.4	V-type proton ATPase subunit E 1 OS=Homo sapiens OX=9606 GN=ATP6V1E1 PE=1 SV=1	1599.27	1865.32	7611.97	12320.2	1045.93	1254.15	11214.2	1252.62	8882.59	15755.3	7523.17	8442.5	10399.2	10865.3	5120.17	7755.59
Q13148	15	12	103.829	0.338323	0.407627	2.16149	0.142783	CTRL NOM	BNPR2 HYP	45082.1	TAR DNA-binding protein 43 OS=Homo sapiens OX=9606 GN=TARDBP PE=1 SV=1	21814.8	28532.1	161829	225457	20201.2	17794.1	149459	15013.5	121163	240995	159941	154496	200852	154159	68239.9	92955.6
Q9BSY4	3	1	14.0406	0.488662	0.407627	1.24574	0.0960506	CTRL NOM	BNPR2 HYP	12851.3	Coiled-coil-helix-coiled-coil-helix domain-containing protein 5 OS=Homo sapiens OX=9606 GN=CHCHD5 PE=1 SV=1	15157.6	19022.1	30438.9	38192.5	17123.2	18550.2	31907.1	14949.7	84187.5	160669	30083.8	26171.6	170248	160710	14568.1	92560.8
P52272	131	97	919.843	0.587971	0.407627	1.42963	0.0775366	CTRL NOM	BNPR2 HYP	77801.1	Heterogeneous nuclear ribonucleoprotein M OS=Homo sapiens OX=9606 GN=HNRNPM PE=1 SV=3	494884	501335	4.27697e+06	5.54102e+06	511915	478877	6.0839e+06	489636	2.74866e+06	4.2345e+06	4.22708e+06	3.79702e+06	5.08973e+06	4.14875e+06	2.77778e+06	3.03157e+06
O43813	3	2	22.7595	0.594141	0.407627	1.97438	0.0766032	CTRL NOM	BNPR2 HYP	46024.5	Glutathione S-transferase LANCL1 OS=Homo sapiens OX=9606 GN=LANCL1 PE=1 SV=1	1060.23	1232.2	48522.6	41003.9	2462.4	1274.9	41864.5	903.379	5888.65	10407.7	47956.5	28098.1	24482.5	11045.1	19114.4	5593.25
Q9H4B7	36	20	212.688	0.440047	0.407627	1.78489	0.108087	CTRL NOM	BNPR2 HYP	50897.3	Tubulin beta-1 chain OS=Homo sapiens OX=9606 GN=TUBB1 PE=1 SV=1	158185	164794	1.2478e+06	1.34023e+06	129649	142201	1.23104e+06	128034	878585	1.39192e+06	1.23325e+06	918401	1.28904e+06	1.23196e+06	562066	792720
Q8NHW5	21	0	228.572	0.75184	0.418809	1.27	0.0591471	CTRL NOM	BNPR2 HYP	34535.6	60S acidic ribosomal protein P0-like OS=Homo sapiens OX=9606 GN=RPLP0P6 PE=5 SV=1	237780	290373	3.17964e+06	4.17743e+06	382247	349885	5.12595e+06	350753	1.32067e+06	2.45262e+06	3.14255e+06	2.8626e+06	3.80051e+06	3.03123e+06	2.3404e+06	2.17168e+06
P00367	58	21	394.066	0.570544	0.407627	1.6612	0.0802962	CTRL NOM	BNPR2 HYP	61740.1	Glutamate dehydrogenase 1_ mitochondrial OS=Homo sapiens OX=9606 GN=GLUD1 PE=1 SV=2	68876.9	80257.1	994826	878807	96234.6	73843	979803	67776.2	382553	677888	983221	602208	956816	639739	447357	419635
Q05519	11	8	75.9486	0.588916	0.407627	1.30141	0.0773923	CTRL NOM	BNPR2 HYP	53656.3	Serine/arginine-rich splicing factor 11 OS=Homo sapiens OX=9606 GN=SRSF11 PE=1 SV=1	59634	64340.1	306593	433563	64466	50220	490983	58327.9	331216	543445	303017	297101	640955	435081	224172	361136
P62861	6	3	36.7622	0.435494	0.407627	1.63518	0.109339	CTRL NOM	BNPR2 HYP	6647.87	40S ribosomal protein S30 OS=Homo sapiens OX=9606 GN=FAU PE=1 SV=1	14299.3	17465.9	134633	99283.2	13498.2	11356.1	126967	10657.1	79420.5	147524	133062	68034.4	134206	98383.6	57970.2	65983.2
Q9UI30	5	4	30.5495	0.904783	0.451791	1.01258	0.0512942	CTRL NOM	BNPR2 HYP	14313.5	Multifunctional methyltransferase subunit TRM112-like protein OS=Homo sapiens OX=9606 GN=TRMT112 PE=1 SV=1	2873.96	4856.55	2012.42	2544.13	3882.15	3778.16	1319.51	3154.64	15962.4	41020.6	1988.94	1743.38	38598.5	32732.1	602.461	19531.9
P51148;P20339	8	2	55.8355	0.462394	0.407627	1.56829	0.102264	CTRL NOM	BNPR2 HYP	23710.7	Ras-related protein Rab-5C OS=Homo sapiens OX=9606 GN=RAB5C PE=1 SV=2	34067.2	40651.2	432147	579993	25625.1	28395.9	613548	25453.3	189215	343358	427106	397443	254778	246008	280133	157593
Q92930	5	1	38.7592	0.499434	0.407627	1.55051	0.0936825	CTRL NOM	BNPR2 HYP	23755.2	Ras-related protein Rab-8B OS=Homo sapiens OX=9606 GN=RAB8B PE=1 SV=2	10658.7	15159.6	108327	113401	12821.3	11031.5	127169	8633.22	59200	128045	107063	77708.6	127476	95571.9	58062.4	53452.4
O95411	2	2	11.3046	0.332138	0.407627	2.33805	0.145448	CTRL NOM	BNPR2 HYP	12699.3	TGFB1-induced anti-apoptotic factor 1 OS=Homo sapiens OX=9606 GN=TIAF1 PE=1 SV=2	3861.23	4112.66	65254.9	69175.7	2914.2	1909.99	54224.9	1858.37	21445.9	34737.4	64493.7	47403	28974.6	16547.2	24757.9	11506
P36551	6	5	33.7969	0.71009	0.413144	1.3254	0.0627049	CTRL NOM	BNPR2 HYP	50950.4	Oxygen-dependent coproporphyrinogen-III oxidase_ mitochondrial OS=Homo sapiens OX=9606 GN=CPOX PE=1 SV=3	8680.15	8680.18	239920	226772	9738.36	14634.6	328613	12225	48210.9	73316.7	237121	155397	96824.1	126787	150038	75690.5
O95810	22	15	153.238	0.420635	0.407627	1.78434	0.113594	CTRL NOM	BNPR2 HYP	47230.3	Caveolae-associated protein 2 OS=Homo sapiens OX=9606 GN=CAVIN2 PE=1 SV=3	55015.2	62598	417600	439803	50262.2	51898.1	405620	38649.2	305563	528731	412728	301377	499734	449620	185197	239296
O94826	4	3	28.1756	0.216562	0.407627	1.45395	0.215039	CTRL NOM	BNPR2 HYP	68139.3	Mitochondrial import receptor subunit TOM70 OS=Homo sapiens OX=9606 GN=TOMM70 PE=1 SV=1	2402.6	1985.33	4712.67	3452.27	1996.3	1696.68	3537.37	1403.27	13344.4	16769	4657.7	2365.69	19848.3	14699.2	1615.09	8688.3
P19013	4	2	19.7576	0.118767	0.407627	2.07641	0.334989	CTRL NOM	BNPR2 HYP	56543.3	Keratin_ type II cytoskeletal 4 OS=Homo sapiens OX=9606 GN=KRT4 PE=1 SV=5	1178.59	1377.08	1279.54	3857	1343.46	962.117	421.98	977.01	6546.06	11631.4	1264.61	2643.03	13357.4	8335.31	192.667	6049.13
P42704	93	57	581.988	0.568509	0.407627	1.45153	0.0806306	CTRL NOM	BNPR2 HYP	159103	Leucine-rich PPR motif-containing protein_ mitochondrial OS=Homo sapiens OX=9606 GN=LRPPRC PE=1 SV=3	221779	257727	1.66074e+06	2.21928e+06	237263	223692	2.3146e+06	227842	1.23179e+06	2.17688e+06	1.64137e+06	1.52078e+06	2.359e+06	1.93795e+06	1.0568e+06	1.41068e+06
P49448	34	7	201.316	0.621796	0.407627	1.48013	0.0726827	CTRL NOM	BNPR2 HYP	61776.3	Glutamate dehydrogenase 2_ mitochondrial OS=Homo sapiens OX=9606 GN=GLUD2 PE=1 SV=2	35171.9	45284.6	554843	621360	47056.7	44767.6	715604	41589.1	195350	382494	548371	425790	467864	387844	326729	257498
Q9P2X7	2	0	10.6452	0.529209	0.407627	2.12848	0.0876288	CTRL NOM	BNPR2 HYP	7598.87	Deleted in esophageal cancer 1 OS=Homo sapiens OX=9606 GN=DELEC1 PE=2 SV=1	1877.35	2486.24	71386.6	58836.7	2567.69	2105.04	56401.9	2156.76	10427.1	20999.9	70553.9	40318.2	25529.4	18237.1	25751.9	13353.5
P35244	6	5	42.8281	0.320996	0.407627	1.80813	0.150454	CTRL NOM	BNPR2 HYP	13682.8	Replication protein A 14 kDa subunit OS=Homo sapiens OX=9606 GN=RPA3 PE=1 SV=1	6529.95	7765.89	29822.7	32601.8	5982.63	4826.55	26737.5	4884.07	36268.3	65594.2	29474.8	22340.6	59482.5	41814.9	12207.8	30239.6
P35609	86	35	590.445	0.527053	0.407627	1.48026	0.0880442	CTRL NOM	BNPR2 HYP	104424	Alpha-actinin-2 OS=Homo sapiens OX=9606 GN=ACTN2 PE=1 SV=1	297042	346335	2.62301e+06	2.9582e+06	293353	285070	3.35948e+06	267141	1.64982e+06	2.9253e+06	2.59241e+06	2.02712e+06	2.91668e+06	2.4697e+06	1.53387e+06	1.654e+06
Q99615	3	2	15.8237	0.513388	0.407627	1.8914	0.0907586	CTRL NOM	BNPR2 HYP	57239.3	DnaJ homolog subfamily C member 7 OS=Homo sapiens OX=9606 GN=DNAJC7 PE=1 SV=2	1087.14	1228.95	15185.1	19699.1	1592.88	1181.53	16170.1	723.627	6038.14	10380.2	15008	13498.9	15837.3	10236.2	7382.92	4480.32
Q9NR30	26	14	168.128	0.500711	0.407627	1.8705	0.0934083	CTRL NOM	BNPR2 HYP	87857.8	Nucleolar RNA helicase 2 OS=Homo sapiens OX=9606 GN=DDX21 PE=1 SV=5	28607.3	34524	316325	384803	33646.2	32177.2	317229	25532.3	158889	291606	312635	263689	334529	278767	144840	158083
O43827	7	3	37.1761	0.411606	0.407627	2.55679	0.11631	CTRL NOM	BNPR2 HYP	40531.6	Angiopoietin-related protein 7 OS=Homo sapiens OX=9606 GN=ANGPTL7 PE=1 SV=1	1768.68	1780.79	105257	164675	1406.91	1218.86	103547	789.864	9823.54	15041.3	104030	112844	13988.3	10559.6	47277.5	4890.42
P05388	52	24	360.584	0.737383	0.416654	1.28802	0.0603028	CTRL NOM	BNPR2 HYP	34444.7	60S acidic ribosomal protein P0 OS=Homo sapiens OX=9606 GN=RPLP0 PE=1 SV=1	283253	340948	3.78358e+06	4.86233e+06	441514	404907	5.94651e+06	404224	1.57323e+06	2.8798e+06	3.73944e+06	3.33194e+06	4.38977e+06	3.50791e+06	2.71505e+06	2.50274e+06
P21926	14	9	128.466	0.782756	0.425931	1.22775	0.0569328	CTRL NOM	BNPR2 HYP	25986.4	CD9 antigen OS=Homo sapiens OX=9606 GN=CD9 PE=1 SV=4	136495	140639	1.3051e+06	1.59257e+06	202440	182724	2.01e+06	190712	758114	1.1879e+06	1.28987e+06	1.09132e+06	2.01277e+06	1.58303e+06	917721	1.18079e+06
P14550	10	8	63.0066	0.465615	0.407627	1.81708	0.101467	CTRL NOM	BNPR2 HYP	36915.3	Aldo-keto reductase family 1 member A1 OS=Homo sapiens OX=9606 GN=AKR1A1 PE=1 SV=3	14237	20579.5	419389	545660	12866.5	12650	512281	12461.5	79074.6	173824	414497	373917	127926	109593	233896	77155.1
P20700	81	54	610.358	0.547767	0.407627	1.41834	0.0841927	CTRL NOM	BNPR2 HYP	66693.6	Lamin-B1 OS=Homo sapiens OX=9606 GN=LMNB1 PE=1 SV=2	259270	296698	1.93301e+06	2.88242e+06	231590	269974	3.05171e+06	233819	1.44003e+06	2.50604e+06	1.91046e+06	1.97519e+06	2.3026e+06	2.33892e+06	1.39334e+06	1.44769e+06
P09960	28	18	195.769	0.4398	0.407627	1.62748	0.108154	CTRL NOM	BNPR2 HYP	69912.7	Leukotriene A-4 hydrolase OS=Homo sapiens OX=9606 GN=LTA4H PE=1 SV=2	51633.1	64583.3	805031	1.08628e+06	36952.1	40309.3	1.11987e+06	36382.2	286778	545500	795640	744377	367398	349220	511311	225259
P50225	5	0	27.2847	0.386606	0.407627	1.58395	0.124397	CTRL NOM	BNPR2 HYP	34279.5	Sulfotransferase 1A1 OS=Homo sapiens OX=9606 GN=SULT1A1 PE=1 SV=3	1414.85	2089.45	8132.2	13244.7	1281.51	1037.08	12487.3	902.376	7858.29	17648.4	8037.34	9075.98	12741.5	8984.78	5701.46	5587.04
P07900	120	67	1068.92	0.701764	0.412126	1.21713	0.0634974	CTRL NOM	BNPR2 HYP	85059.1	Heat shock protein HSP 90-alpha OS=Homo sapiens OX=9606 GN=HSP90AA1 PE=1 SV=5	587222	643962	3.98861e+06	4.71988e+06	682418	627445	6.08311e+06	773525	3.26152e+06	5.43919e+06	3.94209e+06	3.23433e+06	6.78497e+06	5.43587e+06	2.77742e+06	4.78926e+06
Q9NUU7;Q9UMR2	4	3	21.3934	0.586441	0.407627	1.03505	0.0777716	BNPR2 HYP	CTRL NOM	54431.4	ATP-dependent RNA helicase DDX19A OS=Homo sapiens OX=9606 GN=DDX19A PE=1 SV=1	1692.54	1749.19	0	0	1383.71	1144.35	0	1034.31	9400.62	14774.4	0	0	13757.6	9914.07	0	6403.9
O15067	9	4	58.638	0.471338	0.407627	2.15456	0.100075	CTRL NOM	BNPR2 HYP	146388	Phosphoribosylformylglycinamidine synthase OS=Homo sapiens OX=9606 GN=PFAS PE=1 SV=4	6929.45	8362.67	210118	251889	6934.46	6346.7	202064	6184.32	38487.2	70634.9	207667	172608	68946.2	54984.6	92258.2	38290.1
P07686	10	5	53.5313	0.406641	0.407627	2.15874	0.117848	CTRL NOM	BNPR2 HYP	63567.6	Beta-hexosaminidase subunit beta OS=Homo sapiens OX=9606 GN=HEXB PE=1 SV=3	4330.61	6087.17	148368	167402	4281.46	3129.09	141093	2598.06	24052.8	51415	146637	114713	42568.5	27108.9	64419.9	16085.8
O60684	10	8	54.3246	0.714843	0.414164	1.51237	0.0622653	CTRL NOM	BNPR2 HYP	60771	Importin subunit alpha-7 OS=Homo sapiens OX=9606 GN=KPNA6 PE=1 SV=1	3796.67	6202.91	49624.7	31272.6	8449.26	5746.29	40187.2	5719.45	21087.3	52392.5	49045.8	21429.7	84007.1	49783	18348.6	35411.8
P41223	3	1	16.2252	0.568111	0.407627	1.71747	0.0806964	CTRL NOM	BNPR2 HYP	17570	Protein BUD31 homolog OS=Homo sapiens OX=9606 GN=BUD31 PE=1 SV=2	2899.5	2747.79	147169	192155	3926.83	2934.85	191753	2245.9	16104.3	23209.1	145452	131676	39042.7	25426.1	87550.2	13905.5
P22695	32	19	222.086	0.608831	0.407627	1.43127	0.0744682	CTRL NOM	BNPR2 HYP	48614.2	Cytochrome b-c1 complex subunit 2_ mitochondrial OS=Homo sapiens OX=9606 GN=UQCRC2 PE=1 SV=3	120075	112217	1.37302e+06	2.0425e+06	134545	111803	2.18618e+06	116125	666914	947833	1.35701e+06	1.39963e+06	1.33772e+06	968608	998163	718986
P00924	66	49	462.471	0.427071	0.407627	1.6014	0.111719	CTRL NOM	BNPR2 HYP	46873.2	Enolase 1 OS=Saccharomyces cerevisiae (strain ATCC 204508 / S288c) OX=559292 GN=ENO1 PE=1 SV=3	346578	373566	1.57587e+06	2.10702e+06	278969	279644	1.89205e+06	298831	1.92495e+06	3.15531e+06	1.55749e+06	1.44385e+06	2.77366e+06	2.4227e+06	863871	1.85021e+06
P58546	17	11	110.736	0.432156	0.407627	1.68859	0.110272	CTRL NOM	BNPR2 HYP	13065.9	Myotrophin OS=Homo sapiens OX=9606 GN=MTPN PE=1 SV=2	48048.5	49658.3	532889	799604	28698.1	32529.1	748379	37371.8	266868	419436	526672	547933	285332	281816	341694	231387
P35580	174	81	1165.19	0.602469	0.407627	1.51521	0.075378	CTRL NOM	BNPR2 HYP	229969	Myosin-10 OS=Homo sapiens OX=9606 GN=MYH10 PE=1 SV=3	328886	391439	3.66853e+06	3.9846e+06	424921	379953	4.36368e+06	357715	1.82668e+06	3.30627e+06	3.62574e+06	2.73047e+06	4.22479e+06	3.29172e+06	1.99236e+06	2.21478e+06
P54578	5	2	26.9997	0.570172	0.407627	1.89833	0.0803571	CTRL NOM	BNPR2 HYP	56525.4	Ubiquitin carboxyl-terminal hydrolase 14 OS=Homo sapiens OX=9606 GN=USP14 PE=1 SV=3	4524.44	6518.64	84314.7	57707.3	5613.31	6671.02	61885.8	6461.2	25129.4	55059.4	83331.1	39544.2	55810.6	57794.4	28255.7	40004.4
O94973	42	17	252.086	0.373906	0.407627	1.90141	0.128853	CTRL NOM	BNPR2 HYP	104873	AP-2 complex subunit alpha-2 OS=Homo sapiens OX=9606 GN=AP2A2 PE=1 SV=2	63994.9	73142.2	577941	730757	42945.4	46596.7	626234	44627	355438	617792	571199	500755	426987	403691	285925	276307
P13796	30	17	166.562	0.365924	0.407627	1.70768	0.131784	CTRL NOM	BNPR2 HYP	70858.8	Plastin-2 OS=Homo sapiens OX=9606 GN=LCP1 PE=1 SV=6	137911	146559	806579	1.20299e+06	73969.7	87509.7	1.08042e+06	101468	765977	1.2379e+06	797170	824356	735447	758140	493294	628238
Q96AG4	14	8	92.5396	0.840354	0.436423	1.11892	0.0536829	CTRL NOM	BNPR2 HYP	35329.7	Leucine-rich repeat-containing protein 59 OS=Homo sapiens OX=9606 GN=LRRC59 PE=1 SV=1	21896.2	21312	55316.6	86018.2	29331.8	28076	86436.1	21085.6	121615	180011	54671.3	58944.5	291632	243236	39464.9	130551
Q99848	8	7	44.6241	0.596481	0.407627	1.44648	0.0762548	CTRL NOM	BNPR2 HYP	34909	Probable rRNA-processing protein EBP2 OS=Homo sapiens OX=9606 GN=EBNA1BP2 PE=1 SV=2	6643.3	7766.84	41730.1	29160	8048.24	8376.17	35800.1	6746.54	36897.9	65602.2	41243.4	19982.1	80020	72567	16345.6	41771
P11413	56	43	427.169	0.483543	0.407627	1.72379	0.0972115	CTRL NOM	BNPR2 HYP	59713.1	Glucose-6-phosphate 1-dehydrogenase OS=Homo sapiens OX=9606 GN=G6PD PE=1 SV=4	106074	138248	1.2547e+06	1.31608e+06	103666	103446	1.32068e+06	105294	589149	1.16771e+06	1.24006e+06	901854	1.0307e+06	896206	602996	651923
P09486	13	5	72.3367	0.245345	0.407627	2.377	0.193239	CTRL NOM	BNPR2 HYP	35487.6	SPARC OS=Homo sapiens OX=9606 GN=SPARC PE=1 SV=1	12256	12100.4	94948.3	83871.6	6563.21	7501.51	66264.3	5146.82	68071.9	102206	93840.7	57473.5	65255	64989.4	30254.9	31866.4
O95340	51	36	354.061	0.553066	0.407627	1.52792	0.0832556	CTRL NOM	BNPR2 HYP	70071.1	Bifunctional 3'-phosphoadenosine 5'-phosphosulfate synthase 2 OS=Homo sapiens OX=9606 GN=PAPSS2 PE=1 SV=2	125173	164190	2.17006e+06	2.86111e+06	163924	112960	3.07911e+06	126224	695227	1.38683e+06	2.14475e+06	1.96059e+06	1.62982e+06	978630	1.40586e+06	781516
P12814	102	48	854.355	0.432509	0.407627	1.705	0.110173	CTRL NOM	BNPR2 HYP	103628	Alpha-actinin-1 OS=Homo sapiens OX=9606 GN=ACTN1 PE=1 SV=2	888692	935694	7.36798e+06	8.40171e+06	756131	627105	8.25826e+06	677639	4.93593e+06	7.90329e+06	7.28204e+06	5.75732e+06	7.51786e+06	5.43292e+06	3.77054e+06	4.19559e+06
O75874	23	16	138.006	0.336537	0.407627	1.83045	0.143545	CTRL NOM	BNPR2 HYP	46944.5	Isocitrate dehydrogenase [NADP] cytoplasmic OS=Homo sapiens OX=9606 GN=IDH1 PE=1 SV=2	25452.2	36457.5	192535	222160	21665.2	16305.2	204869	17535.1	141365	307936	190289	152236	215407	141260	93539	108568
O00148	38	8	329.363	0.53761	0.407627	1.49752	0.0860429	CTRL NOM	BNPR2 HYP	49642.9	ATP-dependent RNA helicase DDX39A OS=Homo sapiens OX=9606 GN=DDX39A PE=1 SV=2	158053	173193	688400	847378	160686	173540	743136	169384	877849	1.46286e+06	680370	580670	1.59763e+06	1.50346e+06	339300	1.04873e+06
O00154	10	4	60.9774	0.466224	0.407627	1.46903	0.101317	CTRL NOM	BNPR2 HYP	42480.4	Cytosolic acyl coenzyme A thioester hydrolase OS=Homo sapiens OX=9606 GN=ACOT7 PE=1 SV=3	106864	88287.6	903193	996415	72613.6	59595.2	1.2159e+06	77840.1	593537	745716	892658	682799	721964	516303	555153	481945
P22392	16	3	170.829	0.534413	0.407627	1.46408	0.0866404	CTRL NOM	BNPR2 HYP	17412.1	Nucleoside diphosphate kinase B OS=Homo sapiens OX=9606 GN=NME2 PE=1 SV=1	86143.4	95621.5	521922	570888	88906.5	87174	617613	76870	478453	807663	515833	391204	883957	755232	281989	475938
Q8NFH4	3	2	22.0728	0.924208	0.456266	1.01958	0.050818	BNPR2 HYP	CTRL NOM	37163.9	Nucleoporin Nup37 OS=Homo sapiens OX=9606 GN=NUP37 PE=1 SV=1	170445	152279	1.99895e+06	2.79961e+06	409413	440028	4.07992e+06	292180	946680	1.28622e+06	1.97563e+06	1.91845e+06	4.0706e+06	3.81218e+06	1.8628e+06	1.80903e+06
P43365	3	2	16.1495	0.359655	0.407627	1.93155	0.134162	CTRL NOM	BNPR2 HYP	35064.5	Melanoma-associated antigen 12 OS=Homo sapiens OX=9606 GN=MAGEA12 PE=1 SV=2	5522.55	5524.04	46431.3	62820.7	2251.82	3404.93	51739.7	4884.4	30673.1	46658.5	45889.6	43048.2	22388.8	29498.6	23623.2	30241.6
Q9NVI7	45	20	296.269	0.432388	0.407627	1.65552	0.110207	CTRL NOM	BNPR2 HYP	71654.4	ATPase family AAA domain-containing protein 3A OS=Homo sapiens OX=9606 GN=ATAD3A PE=1 SV=2	171601	174137	1.05121e+06	932397	163556	133311	980888	129264	953100	1.47084e+06	1.03895e+06	638930	1.62616e+06	1.15494e+06	447852	800336
P62304	9	7	49.7694	0.326345	0.407627	1.8428	0.148017	CTRL NOM	BNPR2 HYP	10860.7	Small nuclear ribonucleoprotein E OS=Homo sapiens OX=9606 GN=SNRPE PE=1 SV=1	21845	27219.1	205855	248342	12485.3	12943.5	235355	12311.3	121330	229905	203454	170178	124135	112136	107458	76224.9
P05783	41	22	267.329	0.588991	0.407627	1.403	0.0773807	CTRL NOM	BNPR2 HYP	48057.9	Keratin_ type I cytoskeletal 18 OS=Homo sapiens OX=9606 GN=KRT18 PE=1 SV=2	220699	240735	929810	1.18672e+06	269170	225993	1.11585e+06	226460	1.22579e+06	2.03335e+06	918963	813210	2.67623e+06	1.95789e+06	509473	1.40212e+06
Q32P28	12	9	68.9685	0.482415	0.407627	1.43875	0.0974704	CTRL NOM	BNPR2 HYP	84249.5	Prolyl 3-hydroxylase 1 OS=Homo sapiens OX=9606 GN=P3H1 PE=1 SV=2	21769.7	18705.6	92661.7	149969	15190.9	13305.2	149739	18536.5	120912	157996	91580.8	102767	151036	115270	68367.6	114768
Q9HC62	2	1	9.8638	0.484152	0.407627	2.13403	0.0970721	CTRL NOM	BNPR2 HYP	68653.1	Sentrin-specific protease 2 OS=Homo sapiens OX=9606 GN=SENP2 PE=1 SV=3	872.557	1316.63	17463.2	19690.6	1097.01	1044.99	15374.5	919.51	4846.31	11120.9	17259.5	13493.1	10907	9053.27	7019.69	5693.12
P21709	6	2	44.4431	0.282224	0.407627	1.60302	0.170215	CTRL NOM	BNPR2 HYP	109781	Ephrin type-A receptor 1 OS=Homo sapiens OX=9606 GN=EPHA1 PE=1 SV=4	32545.5	14531	114935	101988	9817.11	8981.07	137058	8832.69	180763	122735	113594	69887.8	97607.1	77807.5	62577.6	54687.4
P49915	28	16	149.209	0.691373	0.412003	1.31069	0.064527	CTRL NOM	BNPR2 HYP	77456.9	GMP synthase [glutamine-hydrolyzing] OS=Homo sapiens OX=9606 GN=GMPS PE=1 SV=1	51549.8	56277.4	414011	430352	72859.6	57009.5	535424	61185.9	286316	475344	409181	294901	724410	493902	244463	378831
Q02878	27	23	154.963	0.524358	0.407627	1.58855	0.0885684	CTRL NOM	BNPR2 HYP	32785	60S ribosomal protein L6 OS=Homo sapiens OX=9606 GN=RPL6 PE=1 SV=3	66084.6	76093.6	476733	508938	65946	75463.5	505100	63475.9	367044	642721	471171	348753	655671	653779	230618	393010
P14868	13	8	75.3231	0.63943	0.407627	1.61242	0.0703952	CTRL NOM	BNPR2 HYP	57535.5	Aspartate--tRNA ligase_ cytoplasmic OS=Homo sapiens OX=9606 GN=DARS1 PE=1 SV=2	5346.4	5999.24	107047	175184	8873.5	6659.23	160793	5745.32	29694.7	50672.3	105798	120046	88225.1	57692.3	73414.8	35572
P38159;Q96E39	28	17	192.003	0.439717	0.407627	2.20249	0.108177	CTRL NOM	BNPR2 HYP	42331.9	RNA-binding motif protein_ X chromosome OS=Homo sapiens OX=9606 GN=RBMX PE=1 SV=3	16295.2	29731.1	363736	380388	19946.3	19913.3	303613	15281.1	90506.1	251122	359493	260663	198317	172519	138623	94612.4
P43686	24	13	186.802	0.424526	0.407627	1.99887	0.112454	CTRL NOM	BNPR2 HYP	47480.4	26S proteasome regulatory subunit 6B OS=Homo sapiens OX=9606 GN=PSMC4 PE=1 SV=2	36369.6	50788.5	462717	514614	36358.7	33225.8	430099	32861.1	202002	428983	457319	352642	361498	287852	196374	203458
Q12906	56	38	360.346	0.61957	0.407627	1.42085	0.0729829	CTRL NOM	BNPR2 HYP	95737.7	Interleukin enhancer-binding factor 3 OS=Homo sapiens OX=9606 GN=ILF3 PE=1 SV=3	276062	291033	2.80854e+06	3.72732e+06	328515	315566	4.08976e+06	265251	1.53329e+06	2.45819e+06	2.77578e+06	2.55416e+06	3.26627e+06	2.7339e+06	1.86729e+06	1.64229e+06
Q8WXF1	24	13	156.963	0.358634	0.407627	2.17535	0.134555	CTRL NOM	BNPR2 HYP	58857.8	Paraspeckle component 1 OS=Homo sapiens OX=9606 GN=PSPC1 PE=1 SV=1	25070	29096.5	288283	275452	23425.3	19246.8	227330	14044.4	139243	245762	284920	188755	232907	166745	103794	86955.6
A5A3E0	88	6	676.173	0.523358	0.407627	1.56285	0.0887641	CTRL NOM	BNPR2 HYP	123099	POTE ankyrin domain family member F OS=Homo sapiens OX=9606 GN=POTEF PE=1 SV=2	555719	545594	5.30009e+06	5.82045e+06	498753	477881	6.33601e+06	507592	3.08655e+06	4.60833e+06	5.23827e+06	3.98849e+06	4.95888e+06	4.14013e+06	2.89288e+06	3.14274e+06
Q96EK6	7	4	40.5182	0.581339	0.407627	1.43937	0.0785651	CTRL NOM	BNPR2 HYP	21091.3	Glucosamine 6-phosphate N-acetyltransferase OS=Homo sapiens OX=9606 GN=GNPNAT1 PE=1 SV=1	1486.36	2996.87	103237	170579	2230.62	2050.23	187115	1952.23	8255.48	25312.9	102033	116890	22178	17762.2	85432.8	12087.2
Q15738	6	3	39.5099	0.816532	0.433361	1.80825	0.054894	CTRL NOM	BNPR2 HYP	42185.5	Sterol-4-alpha-carboxylate 3-dehydrogenase_ decarboxylating OS=Homo sapiens OX=9606 GN=NSDHL PE=1 SV=2	2341.54	2013.57	74006.3	42156.2	6795.4	5352.42	51930.8	2570.18	13005.3	17007.5	73143	28887.8	67563.6	46370.7	23710.5	15913.2
Q9NYU2	53	28	341.926	0.479158	0.407627	1.72536	0.0982245	CTRL NOM	BNPR2 HYP	177931	UDP-glucose:glycoprotein glucosyltransferase 1 OS=Homo sapiens OX=9606 GN=UGGT1 PE=1 SV=3	100692	107573	1.24714e+06	1.31718e+06	86222.8	96867.6	1.34628e+06	77584	559257	908609	1.23259e+06	902602	857273	839212	614682	480360
O00422	3	2	17.049	0.767836	0.422422	1.0114	0.0579586	CTRL NOM	BNPR2 HYP	17618.1	Histone deacetylase complex subunit SAP18 OS=Homo sapiens OX=9606 GN=SAP18 PE=1 SV=1	1413.95	1349.19	3641.28	9930.59	1213.98	1210.13	12162	1564.78	7853.29	11395.9	3598.8	6804.99	12070	10484	5552.89	9688.3
P17813	7	6	40.0686	0.314393	0.407627	1.64528	0.153551	CTRL NOM	BNPR2 HYP	71604.7	Endoglin OS=Homo sapiens OX=9606 GN=ENG PE=1 SV=2	12629.9	13272	37770.6	47641.3	10682.9	10102.2	38470	8401.31	70148.6	112101	37330	32646.5	106215	87520	17564.6	52016.5
P29218	4	2	27.4082	0.314454	0.407627	1.88493	0.153522	CTRL NOM	BNPR2 HYP	30588.1	Inositol monophosphatase 1 OS=Homo sapiens OX=9606 GN=IMPA1 PE=1 SV=1	7721.64	9143.91	67996.4	54147.8	5235.68	3648.85	59723.8	5139.81	42887.1	77233.6	67203.2	37105.1	52056	31611.8	27268.6	31823
P52943	19	16	165.286	0.526876	0.407627	1.46289	0.0880785	CTRL NOM	BNPR2 HYP	23291.1	Cysteine-rich protein 2 OS=Homo sapiens OX=9606 GN=CRIP2 PE=1 SV=1	108044	123834	671166	821015	122355	116562	862527	77089.2	600090	1.04596e+06	663336	562605	1.21652e+06	1.00984e+06	393811	477296
P78417	27	17	157.533	0.423911	0.407627	1.6462	0.112633	CTRL NOM	BNPR2 HYP	27851	Glutathione S-transferase omega-1 OS=Homo sapiens OX=9606 GN=GSTO1 PE=1 SV=2	66639.6	78568.1	370927	396542	65294.7	54824.1	377232	57062.4	370126	663621	366600	271733	649196	474968	172236	353301
O15305	9	5	49.1728	0.4966	0.407627	1.99234	0.0942958	CTRL NOM	BNPR2 HYP	28424.4	Phosphomannomutase 2 OS=Homo sapiens OX=9606 GN=PMM2 PE=1 SV=1	2904.56	3386.69	159723	155064	2650.21	2704.46	153034	2767.23	16132.4	28605.5	157860	106259	26349.8	23430.1	69872.2	17133.2
P27348	33	25	232.666	0.459884	0.407627	1.62964	0.102892	CTRL NOM	BNPR2 HYP	28049.4	14-3-3 protein theta OS=Homo sapiens OX=9606 GN=YWHAQ PE=1 SV=1	134333	137330	863320	932447	118811	106358	927551	115919	746106	1.15995e+06	853249	638964	1.18129e+06	921434	423500	717712
O75083	56	40	468.297	0.421504	0.407627	1.75529	0.113338	CTRL NOM	BNPR2 HYP	66877.9	WD repeat-containing protein 1 OS=Homo sapiens OX=9606 GN=WDR1 PE=1 SV=4	156949	182108	1.17173e+06	1.40252e+06	131545	120453	1.26892e+06	138821	871716	1.53817e+06	1.15806e+06	961088	1.3079e+06	1.04355e+06	579360	859509
Q96M42	2	0	11.8156	0.155267	0.407627	2.23192	0.278642	CTRL NOM	BNPR2 HYP	15550.6	Putative uncharacterized protein encoded by LINC00479 OS=Homo sapiens OX=9606 GN=LINC00479 PE=5 SV=2	98907.6	71277	136654	404193	24448.3	34046.9	225717	34361	549348	602038	135060	276975	243079	294965	103058	212745
Q9Y2H1	5	3	23.9373	0.48916	0.407627	2.22749	0.0959389	CTRL NOM	BNPR2 HYP	54231.1	Serine/threonine-protein kinase 38-like OS=Homo sapiens OX=9606 GN=STK38L PE=1 SV=3	11095.6	10218.1	320343	158661	10410.8	10622.5	194935	8642.9	61626.6	86306.6	316606	108723	103510	92028.2	89003	53512.3
Q12905	41	35	325.621	0.448693	0.407627	1.81262	0.105771	CTRL NOM	BNPR2 HYP	43290.3	Interleukin enhancer-binding factor 2 OS=Homo sapiens OX=9606 GN=ILF2 PE=1 SV=2	148272	194447	1.73819e+06	2.19905e+06	145668	131722	1.96072e+06	123097	823523	1.64239e+06	1.71791e+06	1.50691e+06	1.44831e+06	1.14117e+06	895222	762150
P33993	60	43	420.074	0.724754	0.415565	1.37302	0.0613777	CTRL NOM	BNPR2 HYP	81935.4	DNA replication licensing factor MCM7 OS=Homo sapiens OX=9606 GN=MCM7 PE=1 SV=4	99356.1	132003	808581	827055	147230	141989	914288	156268	551839	1.11496e+06	799148	566744	1.46384e+06	1.23012e+06	417444	967529
P46782	18	13	177.28	0.484729	0.407627	1.66737	0.0969403	CTRL NOM	BNPR2 HYP	23047.5	40S ribosomal protein S5 OS=Homo sapiens OX=9606 GN=RPS5 PE=1 SV=4	34921.9	44435.8	681416	652358	37668.1	29505.6	752964	27384.3	193962	375324	673467	447032	374517	255622	343787	169550
Q58FF6	48	27	309.825	0.580658	0.407627	1.55216	0.0786722	CTRL NOM	BNPR2 HYP	58891.8	Putative heat shock protein HSP 90-beta 4 OS=Homo sapiens OX=9606 GN=HSP90AB4P PE=5 SV=1	108948	143685	1.38534e+06	1.8303e+06	146371	110272	1.84824e+06	129595	605111	1.21363e+06	1.36918e+06	1.25422e+06	1.4553e+06	955338	843868	802385
O94760	5	1	38.2253	0.366999	0.407627	2.1575	0.131383	CTRL NOM	BNPR2 HYP	31464	N(G)_N(G)-dimethylarginine dimethylaminohydrolase 1 OS=Homo sapiens OX=9606 GN=DDAH1 PE=1 SV=3	6426.21	7918.05	116198	95744.1	4998.37	3997.59	91408.8	4478.91	35692.1	66879.4	114842	65609.2	49696.5	34633.1	41735.3	27731.1
P61077;P62837;P51668;Q9Y2X8	4	1	36.3403	0.54016	0.407627	1.84862	0.0855716	CTRL NOM	BNPR2 HYP	16915.3	Ubiquitin-conjugating enzyme E2 D3 OS=Homo sapiens OX=9606 GN=UBE2D3 PE=1 SV=1	5389.28	6756.96	75746.8	71099.7	8045.92	5672.16	66586	5702.11	29932.9	57072.3	74863.2	48721.5	79996.9	49140.7	30401.7	35304.4
Q9HDC9	14	6	80.6995	0.567198	0.407627	1.57532	0.0808474	CTRL NOM	BNPR2 HYP	46651.5	Adipocyte plasma membrane-associated protein OS=Homo sapiens OX=9606 GN=APMAP PE=1 SV=2	14022.1	14163.6	102277	119429	18476.3	15920.6	113627	10605.2	77880.7	119632	101084	81839.7	183701	137928	51879.6	65661.9
Q92599	16	8	87.2176	0.347185	0.407627	1.89744	0.139098	CTRL NOM	BNPR2 HYP	56269.6	Septin-8 OS=Homo sapiens OX=9606 GN=SEPTIN8 PE=1 SV=4	24362	25302.7	135754	130474	23290.4	18132.2	108647	16414.4	135310	213718	134170	89408.1	231566	157088	49605.7	101629
P27695	28	20	210.931	0.506374	0.407627	1.80633	0.0922085	CTRL NOM	BNPR2 HYP	35953.7	DNA-(apurinic or apyrimidinic site) endonuclease OS=Homo sapiens OX=9606 GN=APEX1 PE=1 SV=2	50956.1	68230	592694	720356	62242	60553.6	623879	46225.2	283018	576301	585780	493628	618843	524606	284850	286202
Q96EP5	10	5	71.9814	0.493986	0.407627	1.63321	0.0948677	CTRL NOM	BNPR2 HYP	43611.6	DAZ-associated protein 1 OS=Homo sapiens OX=9606 GN=DAZAP1 PE=1 SV=1	39977.3	53552.5	485414	679129	35652.5	39461.4	656237	38953.7	222040	452328	479752	465377	354477	341874	299624	241181
Q8IXQ3	3	3	22.517	0.511817	0.407627	1.90987	0.0910799	CTRL NOM	BNPR2 HYP	21120.4	Uncharacterized protein C9orf40 OS=Homo sapiens OX=9606 GN=C9orf40 PE=1 SV=1	362.742	1275.04	14311.1	38792.9	524.698	850.624	26924.1	363.135	2014.73	10769.6	14144.1	26583	5216.83	7369.38	12293	2248.34
P49368	70	53	460.815	0.450105	0.407627	1.72687	0.105401	CTRL NOM	BNPR2 HYP	61104.3	T-complex protein 1 subunit gamma OS=Homo sapiens OX=9606 GN=CCT3 PE=1 SV=4	210799	202063	1.27995e+06	1.62776e+06	184232	156441	1.39804e+06	184176	1.17081e+06	1.70671e+06	1.26502e+06	1.11543e+06	1.83173e+06	1.35533e+06	638314	1.14032e+06
Q13642	16	12	104.148	0.507219	0.407627	1.73241	0.0920317	CTRL NOM	BNPR2 HYP	38030.9	Four and a half LIM domains protein 1 OS=Homo sapiens OX=9606 GN=FHL1 PE=1 SV=4	13433.8	16394.1	226889	226419	13943.3	13811.9	239125	12001.6	74613.4	138472	224243	155155	138632	119659	109179	74307.7
P49736	34	19	191.061	0.49811	0.407627	1.5284	0.0939681	CTRL NOM	BNPR2 HYP	102581	DNA replication licensing factor MCM2 OS=Homo sapiens OX=9606 GN=MCM2 PE=1 SV=4	27114.3	36940	693667	952111	22140.1	24142.6	1.04726e+06	25165.7	150597	312012	685575	652439	220129	209159	478155	155813
Q9Y651	1	1	11.0714	0.53025	0.407627	2.28387	0.0874297	CTRL NOM	BNPR2 HYP	28694	Transcription factor SOX-21 OS=Homo sapiens OX=9606 GN=SOX21 PE=2 SV=1	0	0	32211.9	33664	0	0	28844	0	0	0	31836.2	23068.4	0	0	13169.5	0
Q14525;Q15323	4	1	22.1949	0.408031	0.407627	1.91919	0.117414	CTRL NOM	BNPR2 HYP	47354.2	Keratin_ type I cuticular Ha3-II OS=Homo sapiens OX=9606 GN=KRT33B PE=1 SV=3	6734.37	8343.41	29960.7	65770.6	6084.47	7136.11	39549.5	4967.3	37403.7	70472.2	29611.2	45069.7	60495.1	61823.7	18057.5	30754.9
Q07021	18	13	150.01	0.590735	0.407627	1.18533	0.0771158	CTRL NOM	BNPR2 HYP	31761.5	Complement component 1 Q subcomponent-binding protein_ mitochondrial OS=Homo sapiens OX=9606 GN=C1QBP PE=1 SV=1	72405.5	74396.7	557542	774134	55919.6	65467.5	1.05638e+06	69550.1	402151	628388	551038	530480	555983	567178	482321	430617
P09525	32	19	215.899	0.50159	0.407627	1.84655	0.0932202	CTRL NOM	BNPR2 HYP	36110.9	Annexin A4 OS=Homo sapiens OX=9606 GN=ANXA4 PE=1 SV=4	38199.4	43537.2	923075	934475	41057	34088.8	941567	33510	212165	367734	912307	640354	408210	295329	429899	207476
Q96AP7	4	2	22.3714	0.500253	0.407627	1.61097	0.0935064	CTRL NOM	BNPR2 HYP	41461.5	Endothelial cell-selective adhesion molecule OS=Homo sapiens OX=9606 GN=ESAM PE=1 SV=1	2554.89	3075.26	245906	369803	2315.13	2755.64	379311	1309.97	14190.2	25975	243038	253409	23018.2	23873.5	173185	8110.66
Q6S8J3	115	28	805.94	0.458932	0.407627	1.55351	0.103132	CTRL NOM	BNPR2 HYP	122961	POTE ankyrin domain family member E OS=Homo sapiens OX=9606 GN=POTEE PE=2 SV=3	1.12331e+06	1.07039e+06	8.4872e+06	9.73714e+06	797186	732017	1.06458e+07	968142	6.23906e+06	9.04096e+06	8.3882e+06	6.67243e+06	7.92605e+06	6.34183e+06	4.86065e+06	5.99423e+06
B2RN74;Q8NG94	1	1	5.8867	0.47156	0.407627	2.12698	0.100022	CTRL NOM	BNPR2 HYP	37385	Olfactory receptor 11H12 OS=Homo sapiens OX=9606 GN=OR11H12 PE=2 SV=1	0	36.0238	345.428	966.679	6.36756	2.76434	624.691	0	0	304.273	341.398	662.422	63.3097	23.9489	285.221	0
Q13561	25	14	146.068	0.536911	0.407627	1.57178	0.086173	CTRL NOM	BNPR2 HYP	44345.1	Dynactin subunit 2 OS=Homo sapiens OX=9606 GN=DCTN2 PE=1 SV=4	40252.7	52194.6	520600	433271	46644.5	38292.6	537412	43341.3	223569	440859	514528	296901	463764	331748	245371	268347
Q9BUJ2	36	23	249.113	0.509618	0.407627	1.54239	0.0915329	CTRL NOM	BNPR2 HYP	96308.9	Heterogeneous nuclear ribonucleoprotein U-like protein 1 OS=Homo sapiens OX=9606 GN=HNRNPUL1 PE=1 SV=2	172164	198101	1.48065e+06	1.96068e+06	167670	165567	1.997e+06	140998	956224	1.67325e+06	1.46338e+06	1.34357e+06	1.66707e+06	1.43439e+06	911789	872984
P62263	25	20	168.839	0.885475	0.448012	1.18292	0.0518779	BNPR2 HYP	CTRL NOM	16443.8	40S ribosomal protein S14 OS=Homo sapiens OX=9606 GN=RPS14 PE=1 SV=3	107845	127701	579847	754528	185818	166815	1.27281e+06	231651	598986	1.07862e+06	573083	517045	1.8475e+06	1.4452e+06	581138	1.43426e+06
P12004	33	25	242.077	0.421335	0.407627	1.59102	0.113387	CTRL NOM	BNPR2 HYP	29111	Proliferating cell nuclear antigen OS=Homo sapiens OX=9606 GN=PCNA PE=1 SV=1	294626	263954	1.70473e+06	2.39196e+06	190297	166075	2.34354e+06	226057	1.6364e+06	2.22947e+06	1.68484e+06	1.6391e+06	1.89204e+06	1.43879e+06	1.07001e+06	1.39963e+06
P51570	16	12	98.8981	0.538045	0.407627	1.8631	0.0859622	CTRL NOM	BNPR2 HYP	42728.5	Galactokinase OS=Homo sapiens OX=9606 GN=GALK1 PE=1 SV=1	13217.5	18995.9	292972	386339	18013.7	16149.2	333972	13768.3	73411.7	160448	289554	264741	179102	139909	152485	85245.9
O75718	7	4	39.4307	0.570314	0.407627	1.55326	0.0803338	CTRL NOM	BNPR2 HYP	47189.3	Cartilage-associated protein OS=Homo sapiens OX=9606 GN=CRTAP PE=1 SV=1	2604.8	3573.75	82912.6	133824	3696.58	2866.4	134465	2486.21	14467.4	30185.5	81945.4	91703.5	36753.3	24833	61393.9	15393.3
P12268	30	21	183.012	0.447381	0.407627	1.45314	0.106118	CTRL NOM	BNPR2 HYP	56261.3	Inosine-5'-monophosphate dehydrogenase 2 OS=Homo sapiens OX=9606 GN=IMPDH2 PE=1 SV=2	93935	133545	2.25426e+06	3.03073e+06	66533.5	59824.6	3.59372e+06	73399	521729	1.12798e+06	2.22796e+06	2.07683e+06	661512	518290	1.64081e+06	454448
P55795	32	15	305.175	0.451529	0.407627	1.85476	0.10503	CTRL NOM	BNPR2 HYP	49548.8	Heterogeneous nuclear ribonucleoprotein H2 OS=Homo sapiens OX=9606 GN=HNRNPH2 PE=1 SV=1	83722.1	88797.9	723022	964657	75385.2	74711.4	785886	66949.8	465005	750027	714587	661037	749520	647262	358819	414518
O60884	40	29	284.148	0.523583	0.407627	1.78512	0.08872	CTRL NOM	BNPR2 HYP	46373	DnaJ homolog subfamily A member 2 OS=Homo sapiens OX=9606 GN=DNAJA2 PE=1 SV=1	95636.6	95338.8	1.12792e+06	1.27109e+06	101470	95189.8	1.1698e+06	84413.6	531180	805274	1.11476e+06	871020	1.00887e+06	824677	534107	522645
P57721	18	6	138.721	0.385462	0.407627	1.87728	0.124788	CTRL NOM	BNPR2 HYP	39750.5	Poly(rC)-binding protein 3 OS=Homo sapiens OX=9606 GN=PCBP3 PE=1 SV=2	87491.7	95337.3	555990	635138	72687.8	76641.3	517147	65410.6	485942	805262	549504	435232	722701	663982	236118	404988
P12036	29	13	204.687	0.491334	0.407627	1.20421	0.0954538	CTRL NOM	BNPR2 HYP	112707	Neurofilament heavy polypeptide OS=Homo sapiens OX=9606 GN=NEFH PE=1 SV=4	440745	373226	1.434e+06	3.16313e+06	189554	263311	3.70245e+06	338155	2.44796e+06	3.15244e+06	1.41727e+06	2.16755e+06	1.88465e+06	2.28119e+06	1.69046e+06	2.09368e+06
Q08945	26	13	170.546	0.976695	0.469303	1.03297	0.050077	CTRL NOM	BNPR2 HYP	81417.1	FACT complex subunit SSRP1 OS=Homo sapiens OX=9606 GN=SSRP1 PE=1 SV=1	52107.2	66332.4	348265	380198	76648.8	111638	519835	111752	289411	560274	344202	260533	762084	967173	237345	691909
Q07866	5	2	24.801	0.311661	0.407627	1.38489	0.154862	CTRL NOM	BNPR2 HYP	65822.9	Kinesin light chain 1 OS=Homo sapiens OX=9606 GN=KLC1 PE=1 SV=2	9933.03	9896.35	74799.1	90049	1832.12	4841.14	122009	4669.3	55169.5	83589	73926.5	61706.5	18215.9	41941.3	55706.5	28909.8
P61313	18	14	91.423	0.65604	0.40857	1.36514	0.0683824	CTRL NOM	BNPR2 HYP	24260.2	60S ribosomal protein L15 OS=Homo sapiens OX=9606 GN=RPL15 PE=1 SV=2	29169.7	29754.9	386463	416786	31843	32312.5	529516	37891.5	162013	251323	381955	285605	316600	279939	241766	234605
P61158	47	33	392.689	0.449523	0.407627	1.74409	0.105553	CTRL NOM	BNPR2 HYP	47827.5	Actin-related protein 3 OS=Homo sapiens OX=9606 GN=ACTR3 PE=1 SV=3	148616	186177	1.67825e+06	1.75962e+06	143258	124788	1.77188e+06	123185	825437	1.57254e+06	1.65867e+06	1.20579e+06	1.42435e+06	1.0811e+06	809002	762699
P09661	12	6	80.5942	0.593124	0.407627	1.6903	0.0767555	CTRL NOM	BNPR2 HYP	28529.7	U2 small nuclear ribonucleoprotein A' OS=Homo sapiens OX=9606 GN=SNRPA1 PE=1 SV=2	21707.7	24503.6	276263	372420	22456	29162.7	332979	26507.9	120568	206969	273040	255203	223270	252651	152031	164123
Q01085	6	5	37.7831	0.532831	0.407627	1.60763	0.0869388	CTRL NOM	BNPR2 HYP	41933	Nucleolysin TIAR OS=Homo sapiens OX=9606 GN=TIAL1 PE=1 SV=1	4528.58	6619.59	82126	106972	4041.62	5296.05	109655	5567.52	25152.4	55912	81168	73303.4	40184	45882.3	50066.1	34471.2
Q9Y333	8	7	56.3379	0.583961	0.407627	1.67975	0.0781553	CTRL NOM	BNPR2 HYP	10948.6	U6 snRNA-associated Sm-like protein LSm2 OS=Homo sapiens OX=9606 GN=LSM2 PE=1 SV=1	2026.28	4706.57	78099	85491.7	2519.25	3958.53	91239.4	3681.09	11254.3	39753.8	77188	58583.6	25047.7	34294.7	41658	22791.4
O60888	5	2	40.3307	0.418142	0.407627	2.28829	0.114333	CTRL NOM	BNPR2 HYP	19230.4	Protein CutA OS=Homo sapiens OX=9606 GN=CUTA PE=1 SV=2	6516.87	8237.3	133982	137338	7329.11	4637.77	107604	5446.25	36195.6	69576	132419	94111.8	72870	40179.3	49129.5	33720.3
Q5VT66	4	0	32.1457	0.776141	0.424091	1.21105	0.0573779	CTRL NOM	BNPR2 HYP	38012.7	Mitochondrial amidoxime-reducing component 1 OS=Homo sapiens OX=9606 GN=MTARC1 PE=1 SV=1	35268.6	35272.5	1.5407e+06	1.89061e+06	76609.2	53207.8	2.70449e+06	57281.3	195887	297927	1.52273e+06	1.29555e+06	761690	460965	1.23481e+06	354656
P50395	70	41	510.796	0.498185	0.407627	1.60419	0.093952	CTRL NOM	BNPR2 HYP	51119.6	Rab GDP dissociation inhibitor beta OS=Homo sapiens OX=9606 GN=GDI2 PE=1 SV=2	184904	236055	2.0842e+06	1.80857e+06	228197	152884	2.14383e+06	164115	1.02699e+06	1.99382e+06	2.05988e+06	1.23933e+06	2.26886e+06	1.32451e+06	978828	1.01611e+06
P22087	24	19	169.855	0.716093	0.414165	1.36636	0.0621512	CTRL NOM	BNPR2 HYP	33898.3	rRNA 2'-O-methyltransferase fibrillarin OS=Homo sapiens OX=9606 GN=FBL PE=1 SV=2	35925.4	52330.6	375239	402037	65473.6	48890.6	465657	53437.8	199535	442008	370862	275498	650974	423563	212609	330859
O43741	5	5	32.1739	0.331394	0.407627	1.33796	0.145774	CTRL NOM	BNPR2 HYP	30416.3	5'-AMP-activated protein kinase subunit beta-2 OS=Homo sapiens OX=9606 GN=PRKAB2 PE=1 SV=1	8561.73	9413	27172.2	55931.1	2589.88	3859.28	63853.9	5243.5	47553.1	79506.4	26855.3	38327.1	25750	33434.9	29154.3	32465
Q99990	7	5	43.7606	0.26167	0.407627	1.92547	0.182454	CTRL NOM	BNPR2 HYP	28878.5	Transcription cofactor vestigial-like protein 1 OS=Homo sapiens OX=9606 GN=VGLL1 PE=1 SV=1	10418.1	11914	142434	241013	2586.05	3206.5	201442	3508.53	57863.9	100631	140773	165155	25711.9	27779.5	91974	21723
P55854;P61956;Q6EEV6	3	1	14.6271	0.413941	0.407627	1.49564	0.115598	CTRL NOM	BNPR2 HYP	11694.1	Small ubiquitin-related modifier 3 OS=Homo sapiens OX=9606 GN=SUMO3 PE=1 SV=2	8354.36	6647.04	36499.8	43302.8	4162.97	6402.23	47805.8	5015.69	46401.4	56143.9	36074	29673.4	41390.5	55465.7	21827.1	31054.5
G2XKQ0;P63165	3	1	12.8174	0.898277	0.450213	1.59201	0.0514785	BNPR2 HYP	CTRL NOM	11583.1	Small ubiquitin-related modifier 5 OS=Homo sapiens OX=9606 GN=SUMO1P1 PE=1 SV=2	1100.52	1269.01	20642.7	5387.36	1499.03	1480.18	41297.9	935.133	6112.43	10718.6	20401.9	3691.72	14904.2	12823.5	18855.7	5789.85
P07384	17	7	93.8715	0.51998	0.407627	1.7612	0.0894313	CTRL NOM	BNPR2 HYP	82517.5	Calpain-1 catalytic subunit OS=Homo sapiens OX=9606 GN=CAPN1 PE=1 SV=1	7922.27	12949.6	141789	150895	9804.26	9821.02	149493	8916.29	44001.5	109378	140135	103402	97479.2	85084.4	68255.4	55205
Q9UFV3	2	1	10.7334	0.295818	0.407627	1.73539	0.162834	CTRL NOM	BNPR2 HYP	15060.4	Putative uncharacterized protein DKFZp434L187 OS=Homo sapiens OX=9606 PE=5 SV=2	326.442	533.821	1610.37	2795.9	313.78	182.734	2399.45	138.821	1813.11	4508.9	1591.58	1915.9	3119.77	1583.12	1095.54	859.508
P78344	12	9	72.3366	0.424314	0.407627	1.52514	0.112516	CTRL NOM	BNPR2 HYP	102875	Eukaryotic translation initiation factor 4 gamma 2 OS=Homo sapiens OX=9606 GN=EIF4G2 PE=1 SV=1	38655.5	43622.8	252908	311236	30315.4	28246.1	339247	26036	214698	368457	249958	213276	301412	244710	154893	161202
P31942	36	21	265.148	0.72669	0.415565	1.41026	0.061209	CTRL NOM	BNPR2 HYP	36983.6	Heterogeneous nuclear ribonucleoprotein H3 OS=Homo sapiens OX=9606 GN=HNRNPH3 PE=1 SV=2	104766	129277	1.16945e+06	1.50964e+06	165923	168737	1.59005e+06	140954	581887	1.09193e+06	1.15581e+06	1.03449e+06	1.6497e+06	1.46185e+06	725984	872715
Q9BZZ5	32	22	194.622	0.553269	0.407627	1.44994	0.08322	CTRL NOM	BNPR2 HYP	59346.8	Apoptosis inhibitor 5 OS=Homo sapiens OX=9606 GN=API5 PE=1 SV=3	68659.8	87969.7	405614	597375	75417.3	70377.7	582138	71836.8	381347	743031	400882	409355	749840	609717	265792	444776
Q9H9B4	22	11	154.086	0.6709	0.409326	1.43511	0.0666923	CTRL NOM	BNPR2 HYP	35904.6	Sideroflexin-1 OS=Homo sapiens OX=9606 GN=SFXN1 PE=1 SV=4	78260	90752.1	665010	762359	107316	100676	806324	98058.2	434668	766533	657252	522410	1.067e+06	872206	368150	607125
P08865	47	33	370.165	0.554175	0.407627	1.35971	0.0830617	CTRL NOM	BNPR2 HYP	32968.2	40S ribosomal protein SA OS=Homo sapiens OX=9606 GN=RPSA PE=1 SV=4	153893	182351	2.12899e+06	2.16125e+06	136864	144958	2.96402e+06	156704	854747	1.54022e+06	2.10415e+06	1.48101e+06	1.36078e+06	1.25585e+06	1.35331e+06	970228
P49748	25	12	142.992	0.573587	0.407627	1.21665	0.0798008	CTRL NOM	BNPR2 HYP	70789.5	Very long-chain specific acyl-CoA dehydrogenase_ mitochondrial OS=Homo sapiens OX=9606 GN=ACADVL PE=1 SV=1	159994	157884	608098	855670	118602	131228	1.05644e+06	158118	888628	1.33356e+06	601004	586353	1.1792e+06	1.13689e+06	482349	978983
P54819	39	24	285.697	0.569806	0.407627	1.45109	0.0804172	CTRL NOM	BNPR2 HYP	26705.9	Adenylate kinase 2_ mitochondrial OS=Homo sapiens OX=9606 GN=AK2 PE=1 SV=2	321363	364516	2.28861e+06	3.14001e+06	320571	338570	3.2249e+06	329700	1.7849e+06	3.07887e+06	2.26191e+06	2.15171e+06	3.18729e+06	2.9332e+06	1.47242e+06	2.04133e+06
O00299	32	23	252.559	0.353177	0.407627	1.85021	0.136691	CTRL NOM	BNPR2 HYP	27264.9	Chloride intracellular channel protein 1 OS=Homo sapiens OX=9606 GN=CLIC1 PE=1 SV=4	188750	209257	1.67221e+06	1.90265e+06	122336	102952	1.79038e+06	131583	1.04835e+06	1.76748e+06	1.6527e+06	1.3038e+06	1.21633e+06	891927	817449	814690
P08754	29	11	209.212	0.54727	0.407627	1.36348	0.0842816	CTRL NOM	BNPR2 HYP	41102.5	Guanine nucleotide-binding protein G(i) subunit alpha-3 OS=Homo sapiens OX=9606 GN=GNAI3 PE=1 SV=3	80641.8	91005.5	699072	901059	69723.5	80470.9	1.07824e+06	71015.6	447897	768673	690918	617456	693229	697160	492301	439691
A0A0A6YYK4	3	1	16.0457	0.606606	0.407627	1.52747	0.0747838	CTRL NOM	BNPR2 HYP	12766.4	Probable non-functional T cell receptor beta variable 7-1 OS=Homo sapiens OX=9606 GN=TRBV7-1 PE=1 SV=5	3381.01	7861.91	50413.9	70733.4	6321.3	5003.88	70175.3	5172.08	18778.7	66405.2	49825.8	48470.4	62849.8	43351.1	32040.6	32022.8
Q6PJE2	1	0	4.4056	0.950209	0.462864	1.18671	0.0503522	CTRL NOM	BNPR2 HYP	21133.6	POM121 and ZP3 fusion protein OS=Homo sapiens OX=9606 GN=POMZP3 PE=2 SV=4	10126.8	8387.73	50266.9	5482.28	10911.3	7160.85	37773.9	6733.37	56246	70846.5	49680.6	3756.76	108486	62038	17246.8	41689.5
Q16558	1	1	6.3676	1	0.476474	1	1	---	---	22139.6	Calcium-activated potassium channel subunit beta-1 OS=Homo sapiens OX=9606 GN=KCNMB1 PE=1 SV=5	0	0	0	0	0	0	0	0	0	0	0	0	0	0	0	0
P14854	1	1	6.8296	0.364158	0.407627	8.56257	0.132447	BNPR2 HYP	CTRL NOM	10420.5	Cytochrome c oxidase subunit 6B1 OS=Homo sapiens OX=9606 GN=COX6B1 PE=1 SV=2	96.4728	118.874	0	0	1451.18	250.031	0	142.708	535.824	1004.06	0	0	14428.4	2166.15	0	883.574
Q86UX7	27	17	171.136	0.446755	0.407627	1.64871	0.106283	CTRL NOM	BNPR2 HYP	76523.2	Fermitin family homolog 3 OS=Homo sapiens OX=9606 GN=FERMT3 PE=1 SV=1	181725	157044	1.07915e+06	1.11118e+06	173849	139149	1.11337e+06	107611	1.00933e+06	1.32646e+06	1.06656e+06	761441	1.7285e+06	1.20552e+06	508340	666272
P28070	6	4	36.6755	0.550794	0.407627	1.72244	0.0836549	CTRL NOM	BNPR2 HYP	29261.4	Proteasome subunit beta type-4 OS=Homo sapiens OX=9606 GN=PSMB4 PE=1 SV=4	7680.22	9153.23	167967	172693	9185.53	7268.81	182218	8878.75	42657.1	77312.3	166008	118339	91327.5	62973.4	83196.8	54972.5
P26232	52	25	377.661	0.53572	0.407627	1.48032	0.0863953	CTRL NOM	BNPR2 HYP	106112	Catenin alpha-2 OS=Homo sapiens OX=9606 GN=CTNNA2 PE=1 SV=5	162839	194140	1.78603e+06	2.2568e+06	152074	155488	2.50371e+06	160932	904434	1.6398e+06	1.76519e+06	1.54648e+06	1.51201e+06	1.34707e+06	1.14314e+06	996405
P17980	51	33	372.638	0.533581	0.407627	1.7307	0.0867972	CTRL NOM	BNPR2 HYP	49488.8	26S proteasome regulatory subunit 6A OS=Homo sapiens OX=9606 GN=PSMC3 PE=1 SV=3	89957.5	90840.9	1.04107e+06	1.06335e+06	112109	75777.3	1.04808e+06	84433.4	499637	767283	1.02893e+06	728669	1.11465e+06	656497	478533	522767
Q8WUM4	68	45	411.939	0.513195	0.407627	1.74731	0.0907979	CTRL NOM	BNPR2 HYP	96650.6	Programmed cell death 6-interacting protein OS=Homo sapiens OX=9606 GN=PDCD6IP PE=1 SV=1	143469	157950	1.64635e+06	1.61186e+06	152395	141531	1.60725e+06	136032	796849	1.33411e+06	1.62714e+06	1.10454e+06	1.51519e+06	1.22615e+06	733834	842237
Q9BPX7	7	6	35.7909	0.64369	0.407627	1.39094	0.0698662	CTRL NOM	BNPR2 HYP	46736.2	UPF0415 protein C7orf25 OS=Homo sapiens OX=9606 GN=C7orf25 PE=1 SV=1	2946.96	2596.69	24510	29702.8	2393.64	3238.75	33580.5	3748.39	16367.9	21932.8	24224.1	20354	23798.8	28058.9	15332.1	23208.1
P02656	1	1	6.4133	0.502649	0.407627	1.60308	0.0929946	BNPR2 HYP	CTRL NOM	10852.3	Apolipoprotein C-III OS=Homo sapiens OX=9606 GN=APOC3 PE=1 SV=1	53.7571	438.374	0	0	385.303	337.77	0	65.8535	298.575	3702.7	0	0	3830.89	2926.27	0	407.73
P22307	21	17	120.32	0.624887	0.407627	1.494	0.0722702	CTRL NOM	BNPR2 HYP	59678.1	Sterol carrier protein 2 OS=Homo sapiens OX=9606 GN=SCP2 PE=1 SV=2	21494.5	25897.2	483768	136178	26588.8	23724.6	377544	18820.8	119383	218740	478125	93316.8	264360	205538	172379	116529
P34932	81	49	576.961	0.549391	0.407627	1.72704	0.0839033	CTRL NOM	BNPR2 HYP	95186.5	Heat shock 70 kDa protein 4 OS=Homo sapiens OX=9606 GN=HSPA4 PE=1 SV=4	218733	244548	2.25083e+06	3.31196e+06	243268	222314	2.78396e+06	239703	1.21487e+06	2.06557e+06	2.22458e+06	2.26954e+06	2.4187e+06	1.92602e+06	1.2711e+06	1.48411e+06
Q9Y696	37	22	265.931	0.827519	0.434783	1.14569	0.0543127	CTRL NOM	BNPR2 HYP	29000.3	Chloride intracellular channel protein 4 OS=Homo sapiens OX=9606 GN=CLIC4 PE=1 SV=4	209178	221609	1.51953e+06	2.25976e+06	279071	288528	2.77536e+06	331728	1.1618e+06	1.87181e+06	1.5018e+06	1.54851e+06	2.77468e+06	2.49966e+06	1.26717e+06	2.05388e+06
P21399	17	11	107.29	0.610198	0.407627	1.58233	0.0742757	CTRL NOM	BNPR2 HYP	98912.3	Cytoplasmic aconitate hydratase OS=Homo sapiens OX=9606 GN=ACO1 PE=1 SV=3	7825.39	14365.6	136619	126469	10290.4	8341.2	142381	19278	43463.4	121338	135025	86663.3	102313	72264	65008.1	119359
Q8NEV1	11	2	74.4096	0.459124	0.407627	1.70978	0.103083	CTRL NOM	BNPR2 HYP	45333.9	Casein kinase II subunit alpha 3 OS=Homo sapiens OX=9606 GN=CSNK2A3 PE=1 SV=2	15423.2	21154.2	198770	272088	13152.7	13091.6	255812	14726.7	85663	178678	196451	186450	130771	113419	116798	91180.3
P34897	57	38	390.483	0.459026	0.407627	1.64514	0.103108	CTRL NOM	BNPR2 HYP	56449.3	Serine hydroxymethyltransferase_ mitochondrial OS=Homo sapiens OX=9606 GN=SHMT2 PE=1 SV=3	198504	250355	1.33919e+06	1.57514e+06	205242	176722	1.48127e+06	181084	1.10252e+06	2.11461e+06	1.32357e+06	1.07937e+06	2.04063e+06	1.53103e+06	676316	1.12118e+06
P36776	25	16	164.354	0.67979	0.410236	1.30115	0.0657294	CTRL NOM	BNPR2 HYP	107003	Lon protease homolog_ mitochondrial OS=Homo sapiens OX=9606 GN=LONP1 PE=1 SV=2	32163.9	34045	224822	335845	32840.2	37848.5	369380	41718.3	178643	287559	222199	230140	326515	327901	168651	258298
Q15181	17	16	121.037	0.475293	0.407627	1.57955	0.0991323	CTRL NOM	BNPR2 HYP	33116.3	Inorganic pyrophosphatase OS=Homo sapiens OX=9606 GN=PPA1 PE=1 SV=2	8887.47	9184.7	117572	118193	10646.2	5481.65	139211	5363.52	49362.3	77578.1	116201	80992.2	105850	47490.3	63560.6	33208.1
Q93077;P04908;Q7L7L0	29	18	135.078	0.501726	0.407627	1.98146	0.0931911	CTRL NOM	BNPR2 HYP	14105.5	Histone H2A type 1-C OS=Homo sapiens OX=9606 GN=H2AC6 PE=1 SV=3	199528	151852	3.53434e+06	3.69955e+06	183337	171599	3.33577e+06	137411	1.10821e+06	1.28261e+06	3.49311e+06	2.53514e+06	1.82283e+06	1.48664e+06	1.52304e+06	850777
P55809	5	3	26.6055	0.895366	0.449851	1.07388	0.051565	CTRL NOM	BNPR2 HYP	56614	Succinyl-CoA:3-ketoacid coenzyme A transferase 1_ mitochondrial OS=Homo sapiens OX=9606 GN=OXCT1 PE=1 SV=1	5421.09	7534.74	45034.2	150935	6863.41	12352.5	164183	11151.1	30109.5	63641.8	44508.9	103429	68239.7	107016	74962.6	69041.8
P50336	1	1	5.8676	0.561341	0.407627	1.6138	0.0818297	BNPR2 HYP	CTRL NOM	51221.6	Protoporphyrinogen oxidase OS=Homo sapiens OX=9606 GN=PPOX PE=1 SV=1	15.7283	158.232	0	0	188.423	83.0603	0	9.25334	87.3573	1336.5	0	0	1873.4	719.593	0	57.2918
Q9NQG5	9	7	46.9658	0.546006	0.407627	1.60766	0.0845083	CTRL NOM	BNPR2 HYP	37013.8	Regulation of nuclear pre-mRNA domain-containing protein 1B OS=Homo sapiens OX=9606 GN=RPRD1B PE=1 SV=1	15496.2	14301.6	137911	202845	15262.6	13602.4	187804	13823.9	86068.3	120798	136302	139001	151749	117845	85747.1	85590.2
P61964	12	6	64.471	0.504845	0.407627	1.49217	0.0925299	CTRL NOM	BNPR2 HYP	37158.8	WD repeat-containing protein 5 OS=Homo sapiens OX=9606 GN=WDR5 PE=1 SV=1	14034.5	15042.3	96996.8	95419.4	11051.7	13202.6	110638	13545	77949.9	127054	95865.3	65386.7	109882	114380	50514.8	83863.5
Q8N0Y7	11	4	76.4058	0.397351	0.407627	1.74673	0.120815	CTRL NOM	BNPR2 HYP	28948	Probable phosphoglycerate mutase 4 OS=Homo sapiens OX=9606 GN=PGAM4 PE=3 SV=1	13921.3	16913.5	236802	218228	7238.09	10268.2	250385	10265.5	77321.2	142859	234040	149542	71965	88958.7	114320	63558.3
P15880	29	17	217.753	0.66333	0.409326	1.30913	0.0675405	CTRL NOM	BNPR2 HYP	31609.6	40S ribosomal protein S2 OS=Homo sapiens OX=9606 GN=RPS2 PE=1 SV=2	117197	120221	804069	1.10802e+06	121140	123993	1.24963e+06	147172	650931	1.01544e+06	794689	759279	1.20444e+06	1.07421e+06	570553	911215
Q13310	64	33	430.87	0.532843	0.407627	1.64208	0.0869367	CTRL NOM	BNPR2 HYP	71125.2	Polyadenylate-binding protein 4 OS=Homo sapiens OX=9606 GN=PABPC4 PE=1 SV=1	105278	142174	1.22758e+06	1.37335e+06	136720	106675	1.38293e+06	108294	584732	1.20087e+06	1.21326e+06	941096	1.35934e+06	924181	631416	670497
P62942	22	21	181.696	0.28737	0.407627	2.56931	0.167358	CTRL NOM	BNPR2 HYP	12007.8	Peptidyl-prolyl cis-trans isomerase FKBP1A OS=Homo sapiens OX=9606 GN=FKBP1A PE=1 SV=2	99991.4	101903	1.36521e+06	1.51352e+06	61091.3	46988	1.04552e+06	45411.6	555367	860715	1.34929e+06	1.03715e+06	607403	407080	477362	281165
A8MPS7	11	6	61.7407	0.475045	0.407627	2.32109	0.0991908	CTRL NOM	BNPR2 HYP	35036.5	Carbohydrate deacetylase OS=Homo sapiens OX=9606 GN=YDJC PE=1 SV=1	2691.68	4201.61	112295	96313.7	4900.38	2630.95	83194.3	2119.85	14950	35488.7	110985	65999.5	48722.2	22793.2	37984.7	13125
P31939	56	34	376.088	0.516778	0.407627	1.60339	0.0900719	CTRL NOM	BNPR2 HYP	65129.2	Bifunctional purine biosynthesis protein ATIC OS=Homo sapiens OX=9606 GN=ATIC PE=1 SV=3	143069	162264	1.33185e+06	1.49379e+06	125193	147178	1.53655e+06	143806	794629	1.37056e+06	1.31632e+06	1.02362e+06	1.24474e+06	1.27508e+06	701555	890374
P10916	8	3	56.0378	0.409194	0.407627	1.95411	0.117053	CTRL NOM	BNPR2 HYP	18789.3	Myosin regulatory light chain 2_ ventricular/cardiac muscle isoform OS=Homo sapiens OX=9606 GN=MYL2 PE=1 SV=3	16768.6	20302.2	306471	212193	16420.2	10610.5	245646	11716.1	93135.6	171481	302896	145407	163259	91923.9	112157	72539.8
Q14195	45	28	303.584	0.486172	0.407627	1.62465	0.0966124	CTRL NOM	BNPR2 HYP	62362.6	Dihydropyrimidinase-related protein 3 OS=Homo sapiens OX=9606 GN=DPYSL3 PE=1 SV=1	84707.2	103235	840180	857503	96935.8	69414.4	921716	72569.6	470477	871969	830379	587609	963788	601372	420836	449313
O96000	5	3	38.3457	0.522994	0.407627	1.9966	0.0888356	CTRL NOM	BNPR2 HYP	21061.9	NADH dehydrogenase [ubiquinone] 1 beta subcomplex subunit 10 OS=Homo sapiens OX=9606 GN=NDUFB10 PE=1 SV=3	1615.1	2117.02	17730.8	30857.6	2441.97	1964.24	20372.2	1426.42	8970.49	17881.3	17523.9	21145.3	24279.4	17017.2	9301.5	8831.62
P09493	40	14	254.526	0.523783	0.407627	1.41892	0.0886808	CTRL NOM	BNPR2 HYP	32765.6	Tropomyosin alpha-1 chain OS=Homo sapiens OX=9606 GN=TPM1 PE=1 SV=2	181812	188360	1.70438e+06	2.15604e+06	163171	150641	2.52265e+06	145086	1.00981e+06	1.59097e+06	1.68449e+06	1.47744e+06	1.62233e+06	1.30508e+06	1.15179e+06	898298
Q7L1Q6	26	19	169.959	0.451654	0.407627	1.69864	0.104997	CTRL NOM	BNPR2 HYP	48214.4	Basic leucine zipper and W2 domain-containing protein 1 OS=Homo sapiens OX=9606 GN=BZW1 PE=1 SV=1	131242	145999	1.14261e+06	1.36504e+06	103039	100829	1.31099e+06	124623	728937	1.23318e+06	1.12928e+06	935399	1.02447e+06	873529	598571	771601
O15212	6	4	32.2509	0.555015	0.407627	1.37984	0.0829156	CTRL NOM	BNPR2 HYP	14582.7	Prefoldin subunit 6 OS=Homo sapiens OX=9606 GN=PFDN6 PE=1 SV=1	3972.03	5123.36	51168.1	40747.6	3486.13	4280.07	61218.2	4220.6	22061.2	43274.2	50571.2	27922.5	34661	37080.4	27950.9	26131.8
P39687	18	6	149.092	0.537792	0.407627	1.44804	0.0860093	CTRL NOM	BNPR2 HYP	28699.5	Acidic leucine-rich nuclear phosphoprotein 32 family member A OS=Homo sapiens OX=9606 GN=ANP32A PE=1 SV=1	103965	114239	831794	924075	100285	97035.1	1.0709e+06	95057.9	577438	964915	822091	633228	997084	840664	488949	588549
Q14764	82	57	658.636	0.528624	0.407627	1.50863	0.0877413	CTRL NOM	BNPR2 HYP	99612.1	Major vault protein OS=Homo sapiens OX=9606 GN=MVP PE=1 SV=4	237757	302620	3.25617e+06	3.81605e+06	260589	230524	4.3463e+06	208623	1.32054e+06	2.55607e+06	3.21818e+06	2.61497e+06	2.59091e+06	1.99715e+06	1.98443e+06	1.29168e+06
P42025	12	5	86.0523	0.425476	0.407627	1.85993	0.112179	CTRL NOM	BNPR2 HYP	42407.5	Beta-centractin OS=Homo sapiens OX=9606 GN=ACTR1B PE=1 SV=1	34748.7	38276.8	351826	496668	33371.2	27270.8	413903	20914.9	193000	323303	347722	340345	331794	236260	188979	129494
Q9UKK9	3	2	16.9564	0.623215	0.407627	1.34604	0.0724927	CTRL NOM	BNPR2 HYP	24612.8	ADP-sugar pyrophosphatase OS=Homo sapiens OX=9606 GN=NUDT5 PE=1 SV=1	252.175	780.922	15177	22492.7	256.169	467.953	27139	890.042	1400.62	6596.02	14999.9	15413.3	2546.97	4054.11	12391.1	5510.68
P26998	1	1	5.4583	0.559764	0.407627	1.24475	0.082098	CTRL NOM	BNPR2 HYP	24366	Beta-crystallin B3 OS=Homo sapiens OX=9606 GN=CRYBB3 PE=1 SV=4	0	0	59848.8	70749.9	0	0	104920	0	0	0	59150.6	48481.7	0	0	47904.2	0
Q6ZTW0	3	3	22.3692	0.653298	0.408382	1.62032	0.0687054	BNPR2 HYP	CTRL NOM	31503	Tubulin polyglutamylase complex subunit 1 OS=Homo sapiens OX=9606 GN=TPGS1 PE=1 SV=2	5678.77	5283.69	33582.3	14168.9	10045	6136.09	66433.2	12520.3	31540.7	44628.4	33190.5	9709.29	99872.5	53160	30332	77519.3
P05976	5	3	36.8501	0.682242	0.410236	1.04117	0.06547	CTRL NOM	BNPR2 HYP	21202.2	Myosin light chain 1/3_ skeletal muscle isoform OS=Homo sapiens OX=9606 GN=MYL1 PE=1 SV=3	6947.68	5246.46	41197.2	57935	4091.02	7009.14	88833.9	6990.12	38588.4	44313.9	40716.6	39700.3	40675.1	60723.7	40559.6	43279.1
Q8N5I3	2	1	17.6888	0.58834	0.407627	1.94807	0.0774803	CTRL NOM	BNPR2 HYP	31218.8	Potassium channel regulatory protein OS=Homo sapiens OX=9606 GN=KCNRG PE=1 SV=1	1582.92	1991.15	71829.6	64997.2	4437.19	1556.34	64679.5	1398.83	8791.75	16818.2	70991.7	44539.7	44116.9	13483.3	29531.3	8660.84
P12429	43	27	285.895	0.544063	0.407627	1.56792	0.084859	CTRL NOM	BNPR2 HYP	36546.4	Annexin A3 OS=Homo sapiens OX=9606 GN=ANXA3 PE=1 SV=3	159514	179587	2.12572e+06	2.63849e+06	146290	154418	2.78168e+06	172443	885965	1.51687e+06	2.10092e+06	1.80804e+06	1.45449e+06	1.3378e+06	1.27006e+06	1.06768e+06
P61106	21	15	137.857	0.670861	0.409326	1.22835	0.0666966	CTRL NOM	BNPR2 HYP	24125.1	Ras-related protein Rab-14 OS=Homo sapiens OX=9606 GN=RAB14 PE=1 SV=4	20374.4	28554	358575	546148	25478.3	28288.6	694545	28053.3	113162	241180	354393	374251	253319	245078	317114	173692
Q9UJT1	4	2	20.2058	0.971452	0.467984	1.01942	0.0501156	BNPR2 HYP	CTRL NOM	51490.5	Tubulin delta chain OS=Homo sapiens OX=9606 GN=TUBD1 PE=2 SV=2	8569.72	9520.07	8802.26	10586.5	11409.2	9918.86	10111.8	6766.43	47597.5	80410.8	8699.58	7254.44	113436	85932	4616.85	41894.2
Q12907	16	5	96.8052	0.443904	0.407627	1.67417	0.107044	CTRL NOM	BNPR2 HYP	40570.9	Vesicular integral-membrane protein VIP36 OS=Homo sapiens OX=9606 GN=LMAN2 PE=1 SV=1	45403	57797.7	358570	508976	38763.9	36292.1	463131	41651.2	252175	488185	354387	348779	385411	314417	211456	257882
Q2TAY7	4	1	20.0389	0.495479	0.407627	1.32601	0.0945403	CTRL NOM	BNPR2 HYP	58171.3	WD40 repeat-containing protein SMU1 OS=Homo sapiens OX=9606 GN=SMU1 PE=1 SV=2	9701.14	8626.3	162344	167335	7663.66	6558.41	243110	5113.68	53881.6	72861.6	160450	114667	76196.3	56818.8	110999	31661.2
P45974	32	21	219.606	0.465163	0.407627	1.84807	0.101578	CTRL NOM	BNPR2 HYP	96698.9	Ubiquitin carboxyl-terminal hydrolase 5 OS=Homo sapiens OX=9606 GN=USP5 PE=1 SV=2	20294.9	28042	1.30536e+06	1.50107e+06	20558.9	13998.7	1.49411e+06	16065.1	112721	236856	1.29013e+06	1.02861e+06	204407	121278	682177	99466.9
O60907	3	2	22.7799	0.358105	0.407627	2.08519	0.13476	CTRL NOM	BNPR2 HYP	63294.1	F-box-like/WD repeat-containing protein TBL1X OS=Homo sapiens OX=9606 GN=TBL1X PE=1 SV=3	5329.92	6466.9	73035.8	59162.9	4537.76	3382.78	57763.1	3372.54	29603.2	54622.3	72183.8	40541.7	45116.9	29306.7	26373.4	20881
Q9H361	42	10	304.148	0.55895	0.407627	1.57665	0.082237	CTRL NOM	BNPR2 HYP	70259.2	Polyadenylate-binding protein 3 OS=Homo sapiens OX=9606 GN=PABPC3 PE=1 SV=2	69581.6	85872.8	784158	953630	90582.8	70489.4	970603	69123	386467	725320	775010	653480	900624	610685	443157	427973
Q06203	11	8	54.3187	0.551614	0.407627	2.03704	0.0835105	CTRL NOM	BNPR2 HYP	58197.4	Amidophosphoribosyltransferase OS=Homo sapiens OX=9606 GN=PPAT PE=1 SV=1	3126.42	4477.36	57533.3	157489	4488.79	4031.58	97786.8	2981.76	17364.6	37817.8	56862.1	107920	44629.9	34927.6	44647.4	18461.5
P63261	154	56	1075.5	0.488228	0.407627	1.46348	0.096148	CTRL NOM	BNPR2 HYP	42135.1	Actin_ cytoplasmic 2 OS=Homo sapiens OX=9606 GN=ACTG1 PE=1 SV=1	2.59378e+06	2.54361e+06	2.03108e+07	2.22749e+07	2.0008e+06	1.74051e+06	2.65372e+07	2.33074e+06	1.44063e+07	2.14845e+07	2.00738e+07	1.5264e+07	1.98931e+07	1.50789e+07	1.21163e+07	1.44307e+07
P63208	6	4	29.5548	0.814031	0.433164	1.05242	0.0550319	CTRL NOM	BNPR2 HYP	18829.1	S-phase kinase-associated protein 1 OS=Homo sapiens OX=9606 GN=SKP1 PE=1 SV=2	6832.23	6322.3	4556.54	8288.19	6930.7	6694.76	5507.94	5570.95	37947.2	53401	4503.39	5679.53	68908.7	58000.1	2514.81	34492.4
P26992	1	1	4.712	0.508757	0.407627	1.89227	0.0917115	BNPR2 HYP	CTRL NOM	41146.5	Ciliary neurotrophic factor receptor subunit alpha OS=Homo sapiens OX=9606 GN=CNTFR PE=1 SV=2	239.106	104.38	0	0	343.211	210.327	0	96.4281	1328.03	881.638	0	0	3412.39	1822.17	0	597.032
P26196	34	26	218.598	0.69925	0.412126	1.22004	0.0637424	CTRL NOM	BNPR2 HYP	54816.1	Probable ATP-dependent RNA helicase DDX6 OS=Homo sapiens OX=9606 GN=DDX6 PE=1 SV=2	78732.4	88620.5	697513	701346	112314	93366.3	995954	82105.5	437291	748529	689376	480601	1.11668e+06	808879	454731	508354
Q9NP86	10	5	64.3614	0.487959	0.407627	2.02734	0.0962085	CTRL NOM	BNPR2 HYP	19939.8	Calcium-binding protein 5 OS=Homo sapiens OX=9606 GN=CABP5 PE=1 SV=1	5284.97	8407.1	108506	122257	6213.8	5551.87	102064	6748.52	29353.5	71010.2	107240	83777	61781	48098.6	46600.4	41783.3
Q4G0U5	8	4	41.671	0.360598	0.407627	2.50818	0.1338	CTRL NOM	BNPR2 HYP	97518.3	Cilia- and flagella-associated protein 221 OS=Homo sapiens OX=9606 GN=CFAP221 PE=1 SV=2	3857.73	4041.99	146810	137704	2533.9	1834.73	110061	2154.6	21426.4	34140.5	145097	94362.7	25193.4	15895.2	50251.5	13340.2
Q8WV37	1	0	5.62	0.412246	0.407627	1.88332	0.116114	CTRL NOM	BNPR2 HYP	63362.1	Zinc finger protein 480 OS=Homo sapiens OX=9606 GN=ZNF480 PE=1 SV=2	5711.4	3585.2	91880.5	88539.3	2782.25	2451.04	92012.2	3489.68	31722	30282.3	90808.7	60672	27662.7	21234.6	42010.8	21606.3
Q86VZ2	4	2	20.6712	0.392884	0.407627	1.19252	0.122284	CTRL NOM	BNPR2 HYP	36965.4	WD repeat-containing protein 5B OS=Homo sapiens OX=9606 GN=WDR5B PE=2 SV=1	13907.6	14924.3	22897	22372.7	13637.8	11802.1	24555.6	12143.3	77244.9	126058	22629.9	15331	135594	102247	11211.6	75185.1
Q8N6K4	4	1	34.6558	0.923673	0.456248	1.25581	0.0508296	CTRL NOM	BNPR2 HYP	17536.7	Putative uncharacterized protein MGC34800 OS=Homo sapiens OX=9606 PE=2 SV=1	149.82	418.242	184761	291141	3297.9	2865.03	370808	2440.81	832.125	3532.66	182605	199506	32789.5	24821.2	169303	15112.2
P35232	44	31	331.221	0.57002	0.407627	1.59008	0.0803819	CTRL NOM	BNPR2 HYP	29861.1	Prohibitin OS=Homo sapiens OX=9606 GN=PHB PE=1 SV=1	82799.9	105539	1.62047e+06	1.97959e+06	128434	91429.9	2.09267e+06	69996.1	459883	891431	1.60156e+06	1.35653e+06	1.27696e+06	792103	955467	433379
P04040	27	18	189.744	0.816046	0.433361	1.33628	0.0549206	CTRL NOM	BNPR2 HYP	59984.4	Catalase OS=Homo sapiens OX=9606 GN=CAT PE=1 SV=3	66558.5	75177.3	582369	734286	138867	102222	760324	89969.5	369676	634981	575576	503173	1.38069e+06	885598	347148	557044
Q00341	96	62	637.52	0.582641	0.407627	1.3907	0.0783611	CTRL NOM	BNPR2 HYP	142083	Vigilin OS=Homo sapiens OX=9606 GN=HDLBP PE=1 SV=2	173699	199471	1.31393e+06	1.59218e+06	197446	179940	1.81722e+06	163390	964752	1.68482e+06	1.29861e+06	1.09105e+06	1.96311e+06	1.55891e+06	829706	1.01162e+06
O75635	9	7	43.3413	0.636573	0.407627	1.82194	0.0707551	CTRL NOM	BNPR2 HYP	43190	Serpin B7 OS=Homo sapiens OX=9606 GN=SERPINB7 PE=1 SV=1	2388.42	4705.54	91506.1	55435.6	6895.47	3150.38	70737	3762	13265.7	39745.1	90438.7	37987.6	68558.5	27293.4	32297	23292.3
P49006	8	8	51.5024	0.269154	0.407627	2.25869	0.177836	CTRL NOM	BNPR2 HYP	19585.8	MARCKS-related protein OS=Homo sapiens OX=9606 GN=MARCKSL1 PE=1 SV=2	5294.24	8109.69	77823.8	51956.5	3133.39	3315.39	54471.5	2472.21	29405	68498.1	76915.9	35603.5	31153.9	28722.9	24870.5	15306.6
P18669;P15259	25	17	235.213	0.40162	0.407627	1.5598	0.119437	CTRL NOM	BNPR2 HYP	28918	Phosphoglycerate mutase 1 OS=Homo sapiens OX=9606 GN=PGAM1 PE=1 SV=2	119631	148167	854040	864442	85220.1	84909.9	1.00849e+06	94804.3	664447	1.25148e+06	844078	592364	847304	735617	460453	586979
P36578	51	33	341.554	0.716977	0.414202	1.30302	0.0620709	CTRL NOM	BNPR2 HYP	47982.5	60S ribosomal protein L4 OS=Homo sapiens OX=9606 GN=RPL4 PE=1 SV=5	230319	257513	1.0489e+06	1.39306e+06	319473	290412	1.36633e+06	272254	1.27923e+06	2.17507e+06	1.03666e+06	954604	3.17637e+06	2.51598e+06	623836	1.68565e+06
Q9H444	2	1	11.9449	0.562026	0.407627	2.17568	0.0817137	CTRL NOM	BNPR2 HYP	24950.2	Charged multivesicular body protein 4b OS=Homo sapiens OX=9606 GN=CHMP4B PE=1 SV=1	985.911	840.491	18307.1	13562.1	1100.16	1151.16	12138.6	1097.51	5475.9	7099.16	18093.5	9293.52	10938.4	9973.09	5542.22	6795.2
Q16576	9	7	56.3181	0.514139	0.407627	2.03479	0.0906056	CTRL NOM	BNPR2 HYP	48162.3	Histone-binding protein RBBP7 OS=Homo sapiens OX=9606 GN=RBBP7 PE=1 SV=1	6796.24	7906.1	103641	99326.9	8897.97	7023.45	83840.2	7212.45	37747.3	66778.5	102432	68064.3	88468.4	60847.7	38279.6	44655.7
Q9Y2Z0	19	14	129.451	0.592052	0.407627	1.52311	0.0769167	CTRL NOM	BNPR2 HYP	41309.3	Protein SGT1 homolog OS=Homo sapiens OX=9606 GN=SUGT1 PE=1 SV=3	14870.7	16340.4	547641	782347	17940.4	15321.1	844032	16402.7	82593.9	138019	541253	536108	178373	132735	385367	101557
P06396	7	4	40.6024	0.396537	0.407627	1.50129	0.12108	CTRL NOM	BNPR2 HYP	86096.8	Gelsolin OS=Homo sapiens OX=9606 GN=GSN PE=1 SV=1	11180.9	10028	559819	141931	3845.98	3431.04	469214	5068.06	62100.3	84700.7	553289	97258.8	38238.8	29724.8	214233	31378.8
O60716	68	44	477.339	0.494891	0.407627	1.85459	0.0946691	CTRL NOM	BNPR2 HYP	108740	Catenin delta-1 OS=Homo sapiens OX=9606 GN=CTNND1 PE=1 SV=1	169749	180632	1.5016e+06	2.61892e+06	169066	157781	1.93455e+06	149329	942812	1.5257e+06	1.48409e+06	1.79463e+06	1.68095e+06	1.36694e+06	883275	924565
P41219	69	38	448.56	0.525888	0.407627	1.63711	0.0882701	CTRL NOM	BNPR2 HYP	53765	Peripherin OS=Homo sapiens OX=9606 GN=PRPH PE=1 SV=2	337053	276024	3.61754e+06	3.15405e+06	330924	254141	3.65613e+06	269600	1.87204e+06	2.33143e+06	3.57534e+06	2.16133e+06	3.29023e+06	2.20175e+06	1.66931e+06	1.66922e+06
O15371	5	2	31.7027	0.549784	0.407627	1.80635	0.0838337	CTRL NOM	BNPR2 HYP	64600.2	Eukaryotic translation initiation factor 3 subunit D OS=Homo sapiens OX=9606 GN=EIF3D PE=1 SV=1	1613.9	1515.86	28016.4	65714.5	1856.51	1239.05	49080.5	1446.22	8963.86	12803.6	27689.6	45031.2	18458.5	10734.5	22409.1	8954.25
Q5JWF2;P63092	35	20	210.454	0.530784	0.407627	1.66935	0.0873278	CTRL NOM	BNPR2 HYP	111766	Guanine nucleotide-binding protein G(s) subunit alpha isoforms XLas OS=Homo sapiens OX=9606 GN=GNAS PE=1 SV=2	95316.4	138862	839862	1.29786e+06	111578	106918	1.09148e+06	110871	529402	1.17289e+06	830064	889367	1.10936e+06	926284	498348	686453
A0A087X0M5	3	1	14.6458	0.859604	0.439964	1.00675	0.052836	BNPR2 HYP	CTRL NOM	13313.3	T cell receptor beta variable 18 OS=Homo sapiens OX=9606 GN=TRBV18 PE=3 SV=6	10917.8	13311.3	6319.08	17144.4	10520.2	9814.43	10864.9	16815	60639	112433	6245.36	11748.3	104598	85027.3	4960.66	104110
Q13043	3	2	14.7603	0.140834	0.407627	1.69484	0.298673	CTRL NOM	BNPR2 HYP	55858.4	Serine/threonine-protein kinase 4 OS=Homo sapiens OX=9606 GN=STK4 PE=1 SV=2	1461.22	1247.1	1196.45	732.012	584.889	588.934	205.38	1356.61	8115.82	10533.6	1182.49	501.615	5815.29	5102.23	93.7722	8399.44
O15347	18	11	115.704	0.50583	0.407627	1.75292	0.0923227	CTRL NOM	BNPR2 HYP	23151.1	High mobility group protein B3 OS=Homo sapiens OX=9606 GN=HMGB3 PE=1 SV=4	53328.2	57658.9	433206	451544	66032	53555.6	402494	45961.2	296193	487013	428153	309423	656525	463979	183770	284567
P21579	5	3	24.243	0.737136	0.416654	1.52709	0.0603232	CTRL NOM	BNPR2 HYP	47915.4	Synaptotagmin-1 OS=Homo sapiens OX=9606 GN=SYT1 PE=1 SV=1	1503.63	3191.88	112271	176135	2854.51	4591.65	179945	4543.81	8351.39	26960.1	110961	120697	28381.1	39779.7	82159.1	28132.9
O14656	5	2	26.9857	0.428639	0.407627	1.45942	0.11127	CTRL NOM	BNPR2 HYP	38151	Torsin-1A OS=Homo sapiens OX=9606 GN=TOR1A PE=1 SV=1	10617.4	9479.96	22490.9	37716.6	6817.38	10554.4	28838.7	8814.69	58970.5	80072	22228.6	25845.5	67782.1	91438.1	13167.2	54575.9
P20042	3	3	22.5589	0.511986	0.407627	1.4381	0.0910452	CTRL NOM	BNPR2 HYP	38730.6	Eukaryotic translation initiation factor 2 subunit 2 OS=Homo sapiens OX=9606 GN=EIF2S2 PE=1 SV=2	4358.87	3450.35	29615.8	34429	3593.95	2971.4	40352.9	3046.38	24209.8	29143.2	29270.3	23592.7	35733	25742.7	18424.3	18861.6
Q9NZ20	3	2	15.5112	0.632065	0.407627	3.6074	0.0713313	CTRL NOM	BNPR2 HYP	58421.6	Group 3 secretory phospholipase A2 OS=Homo sapiens OX=9606 GN=PLA2G3 PE=1 SV=2	1247.97	378.14	180004	7050.57	23520	3790.99	18873	6119.92	6931.4	3193.94	177905	4831.44	233848	32843.3	8617.01	37891.3
Q15942	35	25	253.337	0.508323	0.407627	1.6429	0.0918017	CTRL NOM	BNPR2 HYP	62475	Zyxin OS=Homo sapiens OX=9606 GN=ZYX PE=1 SV=1	104007	112239	908041	1.15901e+06	102295	95719.4	1.09851e+06	93281.8	577670	948025	897449	794221	1.01707e+06	829265	501554	577552
Q9H299	7	3	73.2258	0.384935	0.407627	1.58717	0.124969	CTRL NOM	BNPR2 HYP	10494.8	SH3 domain-binding glutamic acid-rich-like protein 3 OS=Homo sapiens OX=9606 GN=SH3BGRL3 PE=1 SV=1	38492.6	31199.1	383597	452259	14205.1	17216.7	512751	26368.8	213794	263522	379122	309913	141234	149157	234111	163262
P54886	49	35	341.514	0.367838	0.407627	1.68502	0.131072	CTRL NOM	BNPR2 HYP	88043.8	Delta-1-pyrroline-5-carboxylate synthase OS=Homo sapiens OX=9606 GN=ALDH18A1 PE=1 SV=2	219119	259628	1.37693e+06	1.91415e+06	142110	132567	1.79454e+06	168028	1.21702e+06	2.19293e+06	1.36086e+06	1.31168e+06	1.41294e+06	1.14849e+06	819350	1.04034e+06
Q8N163	25	19	136.119	0.575438	0.407627	1.36532	0.0795025	CTRL NOM	BNPR2 HYP	103529	Cell cycle and apoptosis regulator protein 2 OS=Homo sapiens OX=9606 GN=CCAR2 PE=1 SV=2	125506	149326	842392	1.19454e+06	122979	128350	1.31237e+06	129514	697081	1.26128e+06	832565	818568	1.22272e+06	1.11196e+06	599199	801880
P30613	27	10	211.299	0.632385	0.407627	1.44353	0.07129	CTRL NOM	BNPR2 HYP	62229.5	Pyruvate kinase PKLR OS=Homo sapiens OX=9606 GN=PKLR PE=1 SV=2	108786	130141	698773	934963	139019	137085	898249	122924	604212	1.09923e+06	690621	640688	1.38221e+06	1.18763e+06	410121	761081
Q96IU4	4	4	21.1463	0.652622	0.408294	1.36315	0.0687857	CTRL NOM	BNPR2 HYP	22459.8	Protein ABHD14B OS=Homo sapiens OX=9606 GN=ABHD14B PE=1 SV=1	3684.24	3103.14	447598	848171	7036.75	3858.94	940911	3745.47	20462.8	26210.5	442377	581214	69963.1	33431.9	429600	23190
Q15785	10	6	47.4142	0.516614	0.407627	1.82027	0.0901048	CTRL NOM	BNPR2 HYP	34958.6	Mitochondrial import receptor subunit TOM34 OS=Homo sapiens OX=9606 GN=TOMM34 PE=1 SV=2	2974.08	5013.69	98276.5	80128.2	4268.33	3342.75	91719.3	3067.96	16518.5	42347.9	97130.1	54908.3	42438.1	28959.9	41877.1	18995.2
P60709	75	1	1045.82	0.482584	0.407627	1.44947	0.0974315	CTRL NOM	BNPR2 HYP	42079	Actin_ cytoplasmic 1 OS=Homo sapiens OX=9606 GN=ACTB PE=1 SV=1	2.55828e+06	2.48616e+06	1.7818e+07	1.97669e+07	1.91586e+06	1.69632e+06	2.35151e+07	2.283e+06	1.4209e+07	2.09992e+07	1.76101e+07	1.35454e+07	1.90485e+07	1.46961e+07	1.07365e+07	1.41351e+07
P31323	7	4	46.0391	0.445874	0.407627	1.79945	0.106518	CTRL NOM	BNPR2 HYP	46701.4	cAMP-dependent protein kinase type II-beta regulatory subunit OS=Homo sapiens OX=9606 GN=PRKAR2B PE=1 SV=3	4043.33	4988.74	55549.3	45799.3	4942.55	2556.14	50545.5	3297.18	22457.3	42137.1	54901.3	31384.2	49141.5	22145.1	23078	20414.4
P03956	2	1	10.4938	0.211102	0.407627	2.44934	0.219644	CTRL NOM	BNPR2 HYP	54178.1	Interstitial collagenase OS=Homo sapiens OX=9606 GN=MMP1 PE=1 SV=3	29.2999	460.798	9004.1	5855.2	15.7708	10.0585	6235.38	5.53626	162.736	3892.1	8899.06	4012.31	156.802	87.1422	2846.94	34.2776
Q9Y295	11	8	74.1439	0.459132	0.407627	1.59033	0.103082	CTRL NOM	BNPR2 HYP	40827.3	Developmentally-regulated GTP-binding protein 1 OS=Homo sapiens OX=9606 GN=DRG1 PE=1 SV=1	41379.1	36502	239883	313803	30985.2	34116.5	304640	27389	229826	308312	237085	215035	308072	295568	139092	169579
P13804	28	21	217.398	0.491621	0.407627	1.53802	0.0953902	CTRL NOM	BNPR2 HYP	35421.8	Electron transfer flavoprotein subunit alpha_ mitochondrial OS=Homo sapiens OX=9606 GN=ETFA PE=1 SV=1	65462	85553.1	657390	800465	64463.7	60717	865033	55854.8	363586	722620	649721	548523	640933	526022	394956	345823
O60568	31	18	195.632	0.646756	0.407627	1.3902	0.0694909	CTRL NOM	BNPR2 HYP	85355.6	Multifunctional procollagen lysine hydroxylase and glycosyltransferase LH3 OS=Homo sapiens OX=9606 GN=PLOD3 PE=1 SV=1	54746.8	70384.1	949804	1.3274e+06	70368.8	79825.9	1.51414e+06	63711.8	304072	594495	938724	909608	699645	691572	691323	394470
Q71DI3	18	10	107.055	0.514517	0.407627	1.92794	0.0905288	CTRL NOM	BNPR2 HYP	15445.1	Histone H3.2 OS=Homo sapiens OX=9606 GN=H3C15 PE=1 SV=3	42159.4	50336.8	1.1975e+06	1.26094e+06	41107.6	40930.6	1.19238e+06	48720.6	234160	425167	1.18354e+06	864065	408714	354602	544416	301653
Q9UQ80	43	22	306.894	0.385839	0.407627	1.66654	0.124659	CTRL NOM	BNPR2 HYP	44129.1	Proliferation-associated protein 2G4 OS=Homo sapiens OX=9606 GN=PA2G4 PE=1 SV=3	342709	324571	1.86782e+06	2.61064e+06	191470	207581	2.42413e+06	264498	1.90346e+06	2.74147e+06	1.84603e+06	1.78896e+06	1.9037e+06	1.79838e+06	1.10681e+06	1.63763e+06
Q14641	1	0	4.8722	0.139744	0.407627	2.76086	0.300293	CTRL NOM	BNPR2 HYP	15787.2	Early placenta insulin-like peptide OS=Homo sapiens OX=9606 GN=INSL4 PE=1 SV=1	576.985	1137.24	5311.53	3200.58	181.956	137.071	2925.04	459.966	3204.66	9605.62	5249.57	2193.21	1809.11	1187.51	1335.51	2847.87
O75019	3	3	16.3435	0.249656	0.407627	3.99854	0.190291	CTRL NOM	BNPR2 HYP	53901.9	Leukocyte immunoglobulin-like receptor subfamily A member 1 OS=Homo sapiens OX=9606 GN=LILRA1 PE=2 SV=1	400.627	368.099	8114.38	16856.3	168.577	176.261	5985	107.348	2225.14	3109.13	8019.72	11550.8	1676.09	1527.04	2732.62	664.64
Q13200	59	44	405.255	0.621624	0.407627	1.38279	0.0727058	CTRL NOM	BNPR2 HYP	100941	26S proteasome non-ATPase regulatory subunit 2 OS=Homo sapiens OX=9606 GN=PSMD2 PE=1 SV=3	57145.6	67744.4	1.11513e+06	1.43274e+06	69293.9	78198.7	1.73042e+06	54959	317395	572200	1.10212e+06	981794	688957	677475	790073	340277
Q9NQC3	51	27	300.735	0.460315	0.407627	1.82283	0.102784	CTRL NOM	BNPR2 HYP	130331	Reticulon-4 OS=Homo sapiens OX=9606 GN=RTN4 PE=1 SV=2	151618	184508	1.8255e+06	2.90809e+06	118347	132116	2.38819e+06	142576	842111	1.55844e+06	1.8042e+06	1.99278e+06	1.17667e+06	1.14459e+06	1.0904e+06	882756
Q6FI81	6	3	36.7358	0.337789	0.407627	1.51233	0.14301	CTRL NOM	BNPR2 HYP	34152.6	Anamorsin OS=Homo sapiens OX=9606 GN=CIAPIN1 PE=1 SV=2	10356.1	13473.6	29600.4	50414.8	5465.31	8486.36	46947.8	7765.75	57519.2	113804	29255.1	34547	54339.1	73521.6	21435.4	48081.5
P48643	77	47	562.488	0.592561	0.407627	1.50329	0.0768401	CTRL NOM	BNPR2 HYP	60127.4	T-complex protein 1 subunit epsilon OS=Homo sapiens OX=9606 GN=CCT5 PE=1 SV=1	208925	205355	2.02519e+06	2.12302e+06	252537	206354	2.38004e+06	196080	1.1604e+06	1.73452e+06	2.00156e+06	1.45481e+06	2.51086e+06	1.78775e+06	1.08668e+06	1.21402e+06
P51659	50	31	318.792	0.650038	0.407735	1.47326	0.0690944	CTRL NOM	BNPR2 HYP	80142.7	Peroxisomal multifunctional enzyme type 2 OS=Homo sapiens OX=9606 GN=HSD17B4 PE=1 SV=3	77561.1	88380.2	1.06615e+06	1.26667e+06	110148	94353.1	1.39946e+06	92115.6	430786	746499	1.05372e+06	867993	1.09515e+06	817429	638964	570331
P68400	9	1	60.0748	0.438462	0.407627	1.8796	0.10852	CTRL NOM	BNPR2 HYP	45257.7	Casein kinase II subunit alpha OS=Homo sapiens OX=9606 GN=CSNK2A1 PE=1 SV=1	17952.4	24333.3	368323	523956	13627.1	14122.9	453350	16115.5	99710.2	205530	364026	359044	135488	122354	206990	99778.5
Q7RTV0	5	4	34.0227	0.310149	0.407627	2.84076	0.155596	CTRL NOM	BNPR2 HYP	13146.8	PHD finger-like domain-containing protein 5A OS=Homo sapiens OX=9606 GN=PHF5A PE=1 SV=1	5926.18	6116.74	88729.4	113996	3021.64	4281.44	64888.1	3411.35	32914.9	51664.7	87694.3	78116.7	30042.8	37092.3	29626.5	21121.3
O75822	1	0	4.9166	0.506868	0.407627	1.82763	0.092105	BNPR2 HYP	CTRL NOM	29176.5	Eukaryotic translation initiation factor 3 subunit J OS=Homo sapiens OX=9606 GN=EIF3J PE=1 SV=2	433.002	330.007	0	0	507.154	451.747	0	435.597	2404.96	2787.39	0	0	5042.4	3913.72	0	2696.99
Q9NYL9	9	6	52.8483	0.666923	0.409326	1.3357	0.0671347	CTRL NOM	BNPR2 HYP	39765.9	Tropomodulin-3 OS=Homo sapiens OX=9606 GN=TMOD3 PE=1 SV=1	2400.93	3687.83	173663	336682	3500.66	4644.57	374662	3831.1	13335.1	31149	171637	230713	34805.5	40238.3	171063	23720.2
P84095	3	1	23.9271	0.921233	0.45578	1.14207	0.0508838	CTRL NOM	BNPR2 HYP	21764.7	Rho-related GTP-binding protein RhoG OS=Homo sapiens OX=9606 GN=RHOG PE=1 SV=1	12375	10385.3	228609	187136	45059.2	33679.7	285892	19324.1	68732.8	87718.7	225943	128236	448003	291784	130532	119645
O00151	36	23	286.836	0.492465	0.407627	1.33612	0.095203	CTRL NOM	BNPR2 HYP	36528	PDZ and LIM domain protein 1 OS=Homo sapiens OX=9606 GN=PDLIM1 PE=1 SV=4	287429	280955	1.2276e+06	1.36762e+06	222084	233150	1.69388e+06	218638	1.59643e+06	2.37307e+06	1.21328e+06	937172	2.20808e+06	2.0199e+06	773389	1.35369e+06
Q13155	17	11	103.072	0.465191	0.407627	1.60802	0.101571	CTRL NOM	BNPR2 HYP	35691	Aminoacyl tRNA synthase complex-interacting multifunctional protein 2 OS=Homo sapiens OX=9606 GN=AIMP2 PE=1 SV=2	31934	38495.2	292230	387675	27424.5	27524.7	385769	25902	177366	325148	288821	265657	272670	238460	176134	160372
O15144	36	26	278.522	0.601251	0.407627	1.4396	0.0755546	CTRL NOM	BNPR2 HYP	34447.1	Actin-related protein 2/3 complex subunit 2 OS=Homo sapiens OX=9606 GN=ARPC2 PE=1 SV=1	90663.4	95266.1	1.15066e+06	1.54789e+06	83383.3	93447.9	1.71543e+06	111409	503558	804660	1.13723e+06	1.0607e+06	829042	809586	783228	689786
Q8TAA3	6	2	60.0655	0.596839	0.407627	1.48415	0.0762019	CTRL NOM	BNPR2 HYP	28700.9	Proteasome subunit alpha-type 8 OS=Homo sapiens OX=9606 GN=PSMA8 PE=2 SV=3	34440.2	31784.6	202640	225513	36473.7	31770.6	225802	39059.1	191286	268467	200276	154534	362641	275245	103096	241833
P61019	4	4	21.3989	0.508999	0.407627	2.01523	0.0916612	CTRL NOM	BNPR2 HYP	23716.7	Ras-related protein Rab-2A OS=Homo sapiens OX=9606 GN=RAB2A PE=1 SV=1	1887.4	3218.81	58099.4	65693.1	2955.18	2076.19	56846.2	2084.6	10482.9	27187.5	57421.6	45016.6	29382	17987.1	25954.8	12906.8
A0A075B6N1	1	0	5.351	0.508627	0.407627	3.45138	0.0917384	CTRL NOM	BNPR2 HYP	13054.6	T cell receptor beta variable 19 OS=Homo sapiens OX=9606 GN=TRBV19 PE=1 SV=2	0	0	6189.31	11710.7	0	0	5186.33	0	0	0	6117.11	8024.79	0	0	2367.97	0
P19087	6	2	34.4858	0.514275	0.407627	1.70879	0.0905781	CTRL NOM	BNPR2 HYP	40746.2	Guanine nucleotide-binding protein G(t) subunit alpha-2 OS=Homo sapiens OX=9606 GN=GNAT2 PE=1 SV=4	12642.5	11219.4	99698.5	102996	10950.4	12582.8	97852.6	11197.3	70218.6	94763.7	98535.4	70578.8	108875	109011	44677.4	69327.6
Q15121	4	1	27.0114	0.843638	0.436707	1.38529	0.0535302	BNPR2 HYP	CTRL NOM	15097.1	Astrocytic phosphoprotein PEA-15 OS=Homo sapiens OX=9606 GN=PEA15 PE=1 SV=2	8842.77	12428.5	51510.4	6690.1	13598.1	8758.39	80627.9	7106.86	49114.1	104977	50909.6	4584.43	135200	75878.3	36813	44001.9
P48426	4	2	21.5973	0.644056	0.407627	1.29587	0.0698212	CTRL NOM	BNPR2 HYP	46452.8	Phosphatidylinositol 5-phosphate 4-kinase type-2 alpha OS=Homo sapiens OX=9606 GN=PIP4K2A PE=1 SV=2	509.64	744.006	620969	57323.5	860.246	716.229	522438	380.576	2830.62	6284.21	613725	39281.3	8553.03	6205.05	238534	2356.33
Q7L2H7	30	17	221.482	0.690818	0.412003	1.29997	0.0645834	CTRL NOM	BNPR2 HYP	42959.2	Eukaryotic translation initiation factor 3 subunit M OS=Homo sapiens OX=9606 GN=EIF3M PE=1 SV=1	38136.9	57476	454811	602933	61420.7	56045.5	720478	49274.3	211818	485468	449505	413163	610677	485550	328955	305081
O43615	2	2	16.6224	0.432462	0.407627	1.36235	0.110187	BNPR2 HYP	CTRL NOM	51698	Mitochondrial import inner membrane translocase subunit TIM44 OS=Homo sapiens OX=9606 GN=TIMM44 PE=1 SV=2	652.214	1147.2	1211.1	810.48	1993.11	1673.37	725.433	813.6	3622.5	9689.79	1196.97	555.386	19816.6	14497.3	331.217	5037.38
P14678;P63162	24	19	147.293	0.383774	0.407627	1.97521	0.125369	CTRL NOM	BNPR2 HYP	24781.3	Small nuclear ribonucleoprotein-associated proteins B and B' OS=Homo sapiens OX=9606 GN=SNRPB PE=1 SV=2	92039.9	151364	741364	1.3538e+06	78455.8	89089.2	939726	76687.8	511203	1.27849e+06	732716	927697	780050	771824	429059	474810
Q92805	9	6	52.9926	0.557712	0.407627	1.73263	0.0824493	CTRL NOM	BNPR2 HYP	88298.6	Golgin subfamily A member 1 OS=Homo sapiens OX=9606 GN=GOLGA1 PE=1 SV=3	6576.11	8286.24	855337	1.21419e+06	10484.3	7534.64	1.17971e+06	5289.8	36524.7	69989.3	845359	832030	104241	65276.4	538631	32751.7
O43396	10	6	62.0939	0.543929	0.407627	1.45621	0.0848834	CTRL NOM	BNPR2 HYP	32650.6	Thioredoxin-like protein 1 OS=Homo sapiens OX=9606 GN=TXNL1 PE=1 SV=3	13498	18670.7	148920	125322	18559.1	13742.6	166692	11423.3	74969.9	157701	147183	85877.9	184525	119059	76108.2	70727.2
Q8N183	3	2	29.0284	0.719965	0.414674	1.85835	0.0618018	CTRL NOM	BNPR2 HYP	19856.4	NADH dehydrogenase [ubiquinone] 1 alpha subcomplex assembly factor 2 OS=Homo sapiens OX=9606 GN=NDUFAF2 PE=1 SV=1	2320.95	2050.05	60977.1	66150.3	6714.32	3316.22	58333.2	2397.08	12890.9	17315.7	60265.8	45329.9	66757.4	28730	26633.7	14841.5
Q13724	8	6	39.2768	0.49497	0.407627	1.85258	0.0946517	CTRL NOM	BNPR2 HYP	92088.8	Mannosyl-oligosaccharide glucosidase OS=Homo sapiens OX=9606 GN=MOGS PE=1 SV=5	4989.14	7984.16	938054	1.10434e+06	6313.81	4832.84	1.09466e+06	3656.17	27710.4	67437.8	927111	756752	62775.3	41869.3	499798	22637.1
P43304	7	4	40.3648	0.706299	0.412589	1.07828	0.0630622	CTRL NOM	BNPR2 HYP	81366.1	Glycerol-3-phosphate dehydrogenase_ mitochondrial OS=Homo sapiens OX=9606 GN=GPD2 PE=1 SV=3	9932.77	13529.1	6792	7285.37	13295.5	5905.61	5527.83	10085.1	55168.1	114273	6712.77	4992.34	132191	51163.2	2523.89	62441.9
Q9UJU6	10	7	57.5088	0.50851	0.407627	1.34319	0.0917627	CTRL NOM	BNPR2 HYP	48492.5	Drebrin-like protein OS=Homo sapiens OX=9606 GN=DBNL PE=1 SV=1	10035.9	11753.2	685445	1.08925e+06	6145.06	8158.79	1.31499e+06	8182.11	55741	99272.9	677449	746412	61097.5	70683.7	600396	50659.3
P11177	18	13	113.547	0.536575	0.407627	2.28239	0.0862356	CTRL NOM	BNPR2 HYP	39575.7	Pyruvate dehydrogenase E1 component subunit beta_ mitochondrial OS=Homo sapiens OX=9606 GN=PDHB PE=1 SV=3	12837.8	11038.7	1.27542e+06	1.5009e+06	19156	12146.2	1.18646e+06	9100.78	71303	93238.1	1.26054e+06	1.0285e+06	190459	105228	541714	56347.3
Q9H2M3	8	4	42.5986	0.493559	0.407627	1.81341	0.0949616	CTRL NOM	BNPR2 HYP	40867.5	S-methylmethionine--homocysteine S-methyltransferase BHMT2 OS=Homo sapiens OX=9606 GN=BHMT2 PE=1 SV=1	4152.73	9209.71	118533	135238	5736.94	5798.98	131564	4210.1	23064.9	77789.4	117150	92672.6	57039.8	50239.5	60069.3	26066.7
P17301	33	20	218.959	0.520276	0.407627	1.81118	0.0893724	CTRL NOM	BNPR2 HYP	130550	Integrin alpha-2 OS=Homo sapiens OX=9606 GN=ITGA2 PE=1 SV=1	29128.7	33313.8	337679	332048	37966	33188	309162	23934.7	161785	281383	333740	227538	377478	287524	141157	148191
Q9H081	10	4	67.5304	0.560698	0.407627	2.0491	0.0819388	CTRL NOM	BNPR2 HYP	24482.1	Protein MIS12 homolog OS=Homo sapiens OX=9606 GN=MIS12 PE=1 SV=1	6885.65	8451.07	941843	1.02177e+06	6764.32	10203.9	939246	9550.84	38244	71381.5	930856	700174	67254.5	88401.5	428840	59133.8
Q14151	5	0	32.5068	0.437409	0.407627	2.03497	0.10881	CTRL NOM	BNPR2 HYP	107987	Scaffold attachment factor B2 OS=Homo sapiens OX=9606 GN=SAFB2 PE=1 SV=1	6286.46	9100.38	51458.7	87591.8	8328.83	7056.77	55816	4690.28	34915.9	76865.9	50858.5	60022.8	82809.7	61136.3	25484.4	29039.8
O00567	18	10	104.086	0.451575	0.407627	1.83061	0.105018	CTRL NOM	BNPR2 HYP	66449.2	Nucleolar protein 56 OS=Homo sapiens OX=9606 GN=NOP56 PE=1 SV=4	13063	14007.6	224119	253853	13669.7	8012.57	244793	9411.85	72554.1	118315	221504	173954	135912	69416.9	111767	58273.3
P59998	26	15	162.644	0.3888	0.407627	1.75167	0.123652	CTRL NOM	BNPR2 HYP	19781.1	Actin-related protein 2/3 complex subunit 4 OS=Homo sapiens OX=9606 GN=ARPC4 PE=1 SV=3	347365	331071	2.60553e+06	2.41192e+06	233578	256381	2.54501e+06	216706	1.92932e+06	2.79637e+06	2.57514e+06	1.65278e+06	2.32236e+06	2.22116e+06	1.162e+06	1.34173e+06
P49773	9	5	97.3872	0.629623	0.407627	1.22115	0.0716477	CTRL NOM	BNPR2 HYP	13916	Histidine triad nucleotide-binding protein 1 OS=Homo sapiens OX=9606 GN=HINT1 PE=1 SV=2	61227	53917.7	278800	391066	46477.1	51061.5	475477	69830.8	340064	455413	275548	267980	462101	442371	217093	432356
P20618	23	13	160.704	0.523352	0.407627	1.69927	0.0887653	CTRL NOM	BNPR2 HYP	26717.5	Proteasome subunit beta type-1 OS=Homo sapiens OX=9606 GN=PSMB1 PE=1 SV=2	41977.1	55680.5	362401	432750	52212.4	45304.2	381771	46117.6	233147	470303	358173	296544	519124	392493	174308	285536
Q15393	57	37	361.852	0.441882	0.407627	1.77353	0.107589	CTRL NOM	BNPR2 HYP	136661	Splicing factor 3B subunit 3 OS=Homo sapiens OX=9606 GN=SF3B3 PE=1 SV=4	123949	144203	1.15173e+06	1.56842e+06	101312	104411	1.37626e+06	102965	688431	1.21801e+06	1.1383e+06	1.07477e+06	1.0073e+06	904562	628372	637508
P47985	15	3	121.206	0.325724	0.407627	1.88814	0.148296	CTRL NOM	BNPR2 HYP	29953.2	Cytochrome b-c1 complex subunit Rieske_ mitochondrial OS=Homo sapiens OX=9606 GN=UQCRFS1 PE=1 SV=2	97361.4	111919	516414	693098	65581.2	71826.9	546904	67110.1	540760	945318	510390	474949	652044	622273	249705	415510
Q92882	9	5	55.4123	0.4721	0.407627	1.57705	0.0998925	CTRL NOM	BNPR2 HYP	23957.9	Osteoclast-stimulating factor 1 OS=Homo sapiens OX=9606 GN=OSTF1 PE=1 SV=2	45077	50822.3	492210	438015	29337.1	39265.2	537620	44437	250365	429268	486468	300152	291686	340174	245466	275130
Q13177	26	14	158.573	0.555545	0.407627	1.32396	0.0828236	CTRL NOM	BNPR2 HYP	58327.9	Serine/threonine-protein kinase PAK 2 OS=Homo sapiens OX=9606 GN=PAK2 PE=1 SV=3	27823.1	34673.6	315196	412899	33223.8	25069.9	516674	22172.8	154534	292869	311520	282941	330329	217193	235902	137282
Q13526	1	1	4.9412	0.647977	0.407627	1.58815	0.0693428	CTRL NOM	BNPR2 HYP	18357.4	Peptidyl-prolyl cis-trans isomerase NIMA-interacting 1 OS=Homo sapiens OX=9606 GN=PIN1 PE=1 SV=1	198.489	265.841	3154.97	2528.6	252.251	304.63	3014.74	299.481	1102.44	2245.41	3118.16	1732.74	2508.02	2639.17	1376.47	1854.23
Q92626	12	8	65.668	0.403634	0.407627	1.99932	0.118795	CTRL NOM	BNPR2 HYP	167898	Peroxidasin homolog OS=Homo sapiens OX=9606 GN=PXDN PE=1 SV=2	3387.81	5438.13	130941	150647	3941.83	2142.26	137367	1805.28	18816.4	45932.9	129413	103232	39191.8	18559.5	62718.8	11177.3
P51149	22	16	140.746	0.533188	0.407627	1.74143	0.0868715	CTRL NOM	BNPR2 HYP	23774.9	Ras-related protein Rab-7a OS=Homo sapiens OX=9606 GN=RAB7A PE=1 SV=1	21527.3	23175.2	360756	409879	23045.3	20960.5	403647	20548.7	119566	195748	356548	280872	229128	181591	184296	127227
Q13283	18	11	129.788	0.449838	0.407627	1.52156	0.105471	CTRL NOM	BNPR2 HYP	52221.4	Ras GTPase-activating protein-binding protein 1 OS=Homo sapiens OX=9606 GN=G3BP1 PE=1 SV=1	68161.6	86405.3	296368	359963	65115.9	65220.4	337434	65166.8	378580	729818	292911	246666	647417	565037	154065	403478
P84243	18	9	107.769	0.503332	0.407627	1.96035	0.0928496	CTRL NOM	BNPR2 HYP	15385	Histone H3.3 OS=Homo sapiens OX=9606 GN=H3-3A PE=1 SV=2	63566.4	76205.7	965937	1.00743e+06	73401.1	58294.4	872723	73520.7	353057	643667	954669	690347	729794	505034	398467	455202
P01040	2	1	15.0467	0.442823	0.407627	2.05101	0.107335	CTRL NOM	BNPR2 HYP	11006.5	Cystatin-A OS=Homo sapiens OX=9606 GN=CSTA PE=1 SV=1	11915.3	11158.1	298858	274104	10976.1	9138.64	264082	6409.58	66179.5	94246.6	295372	187831	109131	79172.6	120574	39684.8
P11586	57	36	348.476	0.576671	0.407627	1.38046	0.0793049	CTRL NOM	BNPR2 HYP	102216	C-1-tetrahydrofolate synthase_ cytoplasmic OS=Homo sapiens OX=9606 GN=MTHFD1 PE=1 SV=4	166323	164851	1.06225e+06	1.26653e+06	169137	165763	1.45218e+06	139779	923785	1.39241e+06	1.04986e+06	867899	1.68165e+06	1.43609e+06	663035	865435
O15511	3	1	20.8528	0.411062	0.407627	1.83867	0.116477	CTRL NOM	BNPR2 HYP	16377.5	Actin-related protein 2/3 complex subunit 5 OS=Homo sapiens OX=9606 GN=ARPC5 PE=1 SV=3	3483.72	3853.93	16071.3	27234.5	3224.19	3553.71	18282.5	2483.12	19349.1	32552	15883.8	18662.6	32056.6	30787.6	8347.4	15374.2
Q15814	6	4	38.5045	0.608046	0.407627	1.69251	0.0745793	CTRL NOM	BNPR2 HYP	39761.4	Tubulin-specific chaperone C OS=Homo sapiens OX=9606 GN=TBCC PE=1 SV=2	9172.42	18041.2	161187	217821	17876.5	13932.8	195027	13175	50945	152384	159306	149263	177737	120707	89045.2	81572.7
O00231	52	33	334.738	0.730258	0.415565	1.32919	0.0609017	CTRL NOM	BNPR2 HYP	47749	26S proteasome non-ATPase regulatory subunit 11 OS=Homo sapiens OX=9606 GN=PSMD11 PE=1 SV=3	153471	207526	804661	763763	268776	202935	760113	219756	852404	1.75285e+06	795274	523373	2.67231e+06	1.75813e+06	347051	1.36061e+06
P50993	32	12	186.411	0.561124	0.407627	1.42585	0.0818664	CTRL NOM	BNPR2 HYP	113577	Sodium/potassium-transporting ATPase subunit alpha-2 OS=Homo sapiens OX=9606 GN=ATP1A2 PE=1 SV=1	36717.7	52735.2	600144	918875	39836.4	39671.4	1.00956e+06	39007.9	203935	445425	593144	629664	396075	343693	460944	241516
Q96A32	3	2	14.5838	0.276722	0.407627	1.91023	0.173357	CTRL NOM	BNPR2 HYP	19128.7	Myosin regulatory light chain 2_ skeletal muscle isoform OS=Homo sapiens OX=9606 GN=MYLPF PE=1 SV=1	3023.42	4430.19	14923.3	22603.8	2245.1	1981.09	17519.5	1801.58	16792.5	37419.4	14749.2	15489.4	22322	17163.1	7999.04	11154.4
P41250	67	42	475.163	0.70204	0.412126	1.49245	0.0634707	CTRL NOM	BNPR2 HYP	83907.1	Glycine--tRNA ligase OS=Homo sapiens OX=9606 GN=GARS1 PE=1 SV=3	216988	225263	2.39098e+06	2.3051e+06	309408	247980	2.54456e+06	340935	1.20519e+06	1.90267e+06	2.36308e+06	1.57958e+06	3.0763e+06	2.14837e+06	1.16179e+06	2.11089e+06
Q13153	5	1	29.7293	0.459243	0.407627	1.65419	0.103054	CTRL NOM	BNPR2 HYP	60932.1	Serine/threonine-protein kinase PAK 1 OS=Homo sapiens OX=9606 GN=PAK1 PE=1 SV=2	2406.45	3369.31	39297.9	51229.3	2041.94	2350.61	52050	1775.07	13365.8	28458.7	38839.5	35105.1	20302.1	20364.5	23764.9	10990.3
P25786	18	12	153.326	0.663465	0.409326	1.16437	0.0675251	CTRL NOM	BNPR2 HYP	29840.8	Proteasome subunit alpha type-1 OS=Homo sapiens OX=9606 GN=PSMA1 PE=1 SV=1	40864.5	52612.2	331851	646923	34282.4	48712.1	779727	58164	226967	444386	327980	443308	340854	422018	356007	360121
Q9UMS4	17	13	128.276	0.476386	0.407627	3.28435	0.0988742	CTRL NOM	BNPR2 HYP	55637.1	Pre-mRNA-processing factor 19 OS=Homo sapiens OX=9606 GN=PRPF19 PE=1 SV=1	34409.2	35542.5	1.24128e+06	310571	64579.5	29539.1	374277	25400.6	191114	300208	1.2268e+06	212821	642084	255912	170887	157267
Q12874	40	25	273.693	0.577026	0.407627	1.54359	0.0792481	CTRL NOM	BNPR2 HYP	59191.2	Splicing factor 3A subunit 3 OS=Homo sapiens OX=9606 GN=SF3A3 PE=1 SV=1	83611.5	95118.7	705409	1.02972e+06	98851	88603.2	967895	84526.8	464391	803415	697181	705624	982830	767614	441920	523346
Q15771	5	2	28	0.695666	0.412126	1.59153	0.0640961	CTRL NOM	BNPR2 HYP	23400.4	Ras-related protein Rab-30 OS=Homo sapiens OX=9606 GN=RAB30 PE=1 SV=2	1794.08	4474.37	47699.6	58830.7	3541.78	4019.48	58890.8	4422.4	9964.61	37792.6	47143.2	40314.1	35214.3	34822.8	26888.3	27381.2
Q9Y266	15	6	78.7276	0.953729	0.463226	1.06392	0.0503041	BNPR2 HYP	CTRL NOM	38300	Nuclear migration protein nudC OS=Homo sapiens OX=9606 GN=NUDC PE=1 SV=1	5457.14	7919.7	85402.5	131662	12766.3	16283.5	201159	14962.1	30309.8	66893.3	84406.2	90222.3	126929	141072	91845.1	92637.5
E9PAV3;Q13765	71	51	567.558	0.647594	0.407627	1.70285	0.0693892	CTRL NOM	BNPR2 HYP	206106	Nascent polypeptide-associated complex subunit alpha_ muscle-specific form OS=Homo sapiens OX=9606 GN=NACA PE=1 SV=1	121545	121168	2.49684e+06	1.72444e+06	192997	156159	2.14301e+06	129329	675078	1.02344e+06	2.46772e+06	1.18168e+06	1.91888e+06	1.35288e+06	978451	800736
Q9NX46	2	2	15.7417	0.11759	0.407627	5.44644	0.337159	CTRL NOM	BNPR2 HYP	39289	ADP-ribose glycohydrolase ARH3 OS=Homo sapiens OX=9606 GN=ADPRS PE=1 SV=1	8706.94	9931.51	117823	158706	3288.49	2087.38	47212.9	1605.67	48359.6	83886	116448	108754	32695.9	18084.1	21556.4	9941.46
O94905	4	2	30.2771	0.675166	0.40949	1.60857	0.0662259	CTRL NOM	BNPR2 HYP	38067.7	Erlin-2 OS=Homo sapiens OX=9606 GN=ERLIN2 PE=1 SV=1	3180.01	3895.07	30522.7	19365.1	7788.05	3827.21	20234	3562.84	17662.2	32899.5	30166.7	13270.1	77433	33157	9238.42	22059.2
Q99460	26	14	146.868	0.529305	0.407627	1.28573	0.0876105	CTRL NOM	BNPR2 HYP	106863	26S proteasome non-ATPase regulatory subunit 1 OS=Homo sapiens OX=9606 GN=PSMD1 PE=1 SV=2	68372.8	67241.3	265752	377756	58888.3	50908.5	440674	55505	379753	567950	262652	258859	585500	441046	201202	343658
Q86YS6	9	4	49.2184	0.367335	0.407627	1.77924	0.131258	CTRL NOM	BNPR2 HYP	23567.5	Ras-related protein Rab-43 OS=Homo sapiens OX=9606 GN=RAB43 PE=1 SV=1	9971.92	14819.4	100974	125107	6302.3	7930.68	119244	7522.33	55385.5	125172	99795.6	85730.3	62660.9	68707.5	54444.4	46574.3
Q9NVK5	4	2	20.6151	0.405874	0.407627	1.87017	0.118089	CTRL NOM	BNPR2 HYP	29540.5	FGFR1 oncogene partner 2 OS=Homo sapiens OX=9606 GN=FGFR1OP2 PE=1 SV=1	1358.18	1389.95	9328.63	9206.23	1394.77	1142.13	7935.2	908.134	7543.54	11740.2	9219.81	6308.62	13867.6	9894.82	3623.04	5622.69
P26038	113	69	796.326	0.73645	0.416654	1.24978	0.0603801	CTRL NOM	BNPR2 HYP	67934.2	Moesin OS=Homo sapiens OX=9606 GN=MSN PE=1 SV=3	629062	684068	4.97746e+06	6.90339e+06	825047	824046	8.1063e+06	801605	3.4939e+06	5.77795e+06	4.9194e+06	4.73059e+06	8.20306e+06	7.13912e+06	3.70116e+06	4.96311e+06
P30740	6	2	32.4016	0.267825	0.407627	1.51721	0.178642	CTRL NOM	BNPR2 HYP	42856	Leukocyte elastase inhibitor OS=Homo sapiens OX=9606 GN=SERPINB1 PE=1 SV=1	15589.1	16972.3	38775.1	37892.7	14385.2	14975.4	32069.2	10563.7	86584.4	143355	38322.8	25966.2	143026	129739	14642.1	65404.8
Q9H568	4	1	26.0554	0.583281	0.407627	1.20636	0.0782612	CTRL NOM	BNPR2 HYP	41759.6	Actin-like protein 8 OS=Homo sapiens OX=9606 GN=ACTL8 PE=1 SV=1	11309.3	12140	22250.2	28044.5	14192.4	11262.2	24536.1	11138.7	62813.6	102539	21990.6	19217.7	141108	97570.1	11202.7	68964.8
Q9HAI6	1	0	5.7575	0.602352	0.407627	1.13645	0.0753949	CTRL NOM	BNPR2 HYP	34179.1	TLR adapter interacting with SLC15A4 on the lysosome OS=Homo sapiens OX=9606 GN=TASL PE=1 SV=1	2707.33	4048.55	0	0	1487.56	2164.96	0	2292.19	15036.9	34195.8	0	0	14790.1	18756.1	0	14192
Q15843	7	6	41.9178	0.310912	0.407627	2.27823	0.155225	CTRL NOM	BNPR2 HYP	9071.57	NEDD8 OS=Homo sapiens OX=9606 GN=NEDD8 PE=1 SV=1	15824.3	18091.4	146923	147061	12942.7	11269.9	111245	8469.76	87890.5	152808	145209	100774	128684	97637.2	50792.1	52440.3
Q9NZL9	8	5	47.3414	0.393964	0.407627	1.71575	0.121926	CTRL NOM	BNPR2 HYP	37894	Methionine adenosyltransferase 2 subunit beta OS=Homo sapiens OX=9606 GN=MAT2B PE=1 SV=1	11542.4	7210.45	51027.4	60793.2	6865.16	7004.33	56316.6	5916.66	64108.4	60902.7	50432.1	41658.9	68257.1	60682	25712.9	36632.8
P50990	77	55	506.046	0.591748	0.407627	1.45599	0.0769625	CTRL NOM	BNPR2 HYP	60191	T-complex protein 1 subunit theta OS=Homo sapiens OX=9606 GN=CCT8 PE=1 SV=4	199970	219657	1.67627e+06	2.36807e+06	202941	217137	2.43156e+06	214296	1.11067e+06	1.85532e+06	1.65671e+06	1.62274e+06	2.01775e+06	1.88116e+06	1.1102e+06	1.32681e+06
O60762	6	2	32.86	0.372473	0.407627	2.0518	0.129371	CTRL NOM	BNPR2 HYP	29691.3	Dolichol-phosphate mannosyltransferase subunit 1 OS=Homo sapiens OX=9606 GN=DPM1 PE=1 SV=1	6112.55	5933.93	56858.5	79618	4557.67	3487.86	60391.2	3949.99	33950	50120.7	56195.2	54558.7	45314.8	30217.1	27573.3	24456.3
P15586	11	7	62.6156	0.913132	0.453159	1.2044	0.0510759	CTRL NOM	BNPR2 HYP	62880.6	N-acetylglucosamine-6-sulfatase OS=Homo sapiens OX=9606 GN=GNS PE=1 SV=3	9449.05	16219.8	106075	96354	39873.4	12869.4	118692	17951.6	52481.4	136999	104838	66027.1	396443	111494	54192.4	111147
P42356	12	6	70.0884	0.66498	0.409326	1.52051	0.0673534	CTRL NOM	BNPR2 HYP	239397	Phosphatidylinositol 4-kinase alpha OS=Homo sapiens OX=9606 GN=PI4KA PE=1 SV=4	20562.7	22644.8	662561	887631	31993.7	30936.1	960589	24415.6	114208	191268	654832	608254	318099	268015	438585	151168
Q15436	31	18	193.267	0.527775	0.407627	1.91591	0.0879048	CTRL NOM	BNPR2 HYP	87073.4	Protein transport protein Sec23A OS=Homo sapiens OX=9606 GN=SEC23A PE=1 SV=2	53688.2	61329	1.01454e+06	949809	61933.3	55895.5	910307	57179.2	298192	518012	1.0027e+06	650862	615774	484251	415627	354024
Q9Y5S9	8	8	43.661	0.937985	0.460337	3.49854	0.0505469	CTRL NOM	BNPR2 HYP	19946.1	RNA-binding protein 8A OS=Homo sapiens OX=9606 GN=RBM8A PE=1 SV=1	4819.32	5806.1	351885	14233	36951.8	11090.5	49923.5	9720.03	26767.2	49040.9	347780	9753.26	367395	96082.3	22794	60181.3
O75828	22	10	151.415	0.626711	0.407627	1.39223	0.0720291	CTRL NOM	BNPR2 HYP	31249.5	Carbonyl reductase [NADPH] 3 OS=Homo sapiens OX=9606 GN=CBR3 PE=1 SV=3	35730.2	43542.7	489215	629792	54407	35537.6	731315	39434.3	198451	367782	483508	431569	540944	307880	333903	244156
P18085;P84085	10	2	57.1408	0.47599	0.407627	1.43471	0.0989676	CTRL NOM	BNPR2 HYP	20624.9	ADP-ribosylation factor 4 OS=Homo sapiens OX=9606 GN=ARF4 PE=1 SV=3	15085.8	21513.8	128090	171659	13384	12228.7	194894	13930.3	83788.8	181715	126596	117630	133071	105944	88984.4	86249.3
Q6ZTZ1	1	1	5.0887	0.701604	0.412126	1.03066	0.0635129	CTRL NOM	BNPR2 HYP	31917.4	Myb/SANT-like DNA-binding domain-containing protein 1 OS=Homo sapiens OX=9606 GN=MSANTD1 PE=2 SV=2	13592.2	11883.4	88416.8	136447	11308.1	13879.5	204216	13490	75493.1	100373	87385.4	93501.3	112431	120245	93240.6	83523.2
Q96F85	12	7	77.7164	0.782495	0.425931	1.08488	0.0569501	BNPR2 HYP	CTRL NOM	18762.4	CB1 cannabinoid receptor-interacting protein 1 OS=Homo sapiens OX=9606 GN=CNRIP1 PE=1 SV=1	35147.4	36251.1	225620	242635	80797.6	79892.3	359493	65275.4	195214	306193	222988	166267	803334	692147	164137	404151
Q9H7V2	3	2	21.6709	0.36841	0.407627	3.29874	0.13086	BNPR2 HYP	CTRL NOM	28779.2	Synapse differentiation-inducing gene protein 1 OS=Homo sapiens OX=9606 GN=SYNDIG1 PE=1 SV=1	163.561	400.208	9325.42	8354.34	1303.99	2580.19	51482.1	4814.5	908.442	3380.34	9216.64	5724.86	12965	22353.5	23505.6	29808.9
Q6P6B7	6	4	28.7406	0.464854	0.407627	1.57209	0.101654	CTRL NOM	BNPR2 HYP	40025.3	Ankyrin repeat domain-containing protein 16 OS=Homo sapiens OX=9606 GN=ANKRD16 PE=1 SV=1	1034.01	1710.88	925535	1.35979e+06	675.649	682.682	1.45343e+06	647.48	5743.04	14450.8	914738	931804	6717.67	5914.42	663603	4008.86
Q9BTM9	2	2	17.5034	0.88423	0.447877	1.88037	0.0519193	CTRL NOM	BNPR2 HYP	11380.1	Ubiquitin-related modifier 1 OS=Homo sapiens OX=9606 GN=URM1 PE=1 SV=1	70.6479	298.085	6665.2	2879.16	1369.46	224.932	3504.12	173.369	392.389	2517.76	6587.45	1972.96	13615.9	1948.7	1599.91	1073.41
Q9BUP3	2	1	11.1928	0.500074	0.407627	2.07967	0.0935448	CTRL NOM	BNPR2 HYP	27277.1	Oxidoreductase HTATIP2 OS=Homo sapiens OX=9606 GN=HTATIP2 PE=1 SV=2	307.177	465.743	23992	24556.2	446.281	337.577	22686.1	245.904	1706.11	3933.87	23712.2	16827.3	4437.17	2924.6	10358	1522.51
O00442	11	5	60.4073	0.412789	0.407627	2.27379	0.115948	CTRL NOM	BNPR2 HYP	39850.1	RNA 3'-terminal phosphate cyclase OS=Homo sapiens OX=9606 GN=RTCA PE=1 SV=1	10151.6	13795.9	387098	388411	8630.43	7526.07	327491	7948.63	56383.3	116526	382582	266161	85808.4	65202.2	149525	49213.7
P60953	9	8	56.2472	0.811259	0.433009	1.18414	0.0551871	CTRL NOM	BNPR2 HYP	21600.8	Cell division control protein 42 homolog OS=Homo sapiens OX=9606 GN=CDC42 PE=1 SV=2	13632.4	15576.4	120709	152828	21613	18634.1	194140	21280.5	75716.2	131565	119301	104726	214888	161437	88640.2	131758
Q9C005	6	4	62.5049	0.559196	0.407627	1.39509	0.0821948	CTRL NOM	BNPR2 HYP	11249.7	Protein dpy-30 homolog OS=Homo sapiens OX=9606 GN=DPY30 PE=1 SV=1	10769.4	13562.9	63892.9	71132	12071.5	11216.3	80027.7	10911.4	59814.9	114558	63147.6	48743.6	120022	97172.3	36538.9	67557.7
Q15029	50	32	346.523	0.711588	0.41319	1.20609	0.0625654	CTRL NOM	BNPR2 HYP	110405	116 kDa U5 small nuclear ribonucleoprotein component OS=Homo sapiens OX=9606 GN=EFTUD2 PE=1 SV=1	165172	188586	1.00187e+06	1.60985e+06	177818	204400	1.86443e+06	212106	917392	1.59289e+06	990180	1.10316e+06	1.76796e+06	1.77082e+06	851260	1.31325e+06
P22102	52	32	341.072	0.658217	0.409326	1.39014	0.0681284	CTRL NOM	BNPR2 HYP	109022	Trifunctional purine biosynthetic protein adenosine-3 OS=Homo sapiens OX=9606 GN=GART PE=1 SV=1	196095	240341	1.9229e+06	2.41592e+06	265182	233455	2.6864e+06	250052	1.08914e+06	2.03003e+06	1.90047e+06	1.65552e+06	2.63659e+06	2.02253e+06	1.22655e+06	1.54819e+06
Q14344	15	10	87.8462	0.554768	0.407627	1.76312	0.0829585	CTRL NOM	BNPR2 HYP	44391.8	Guanine nucleotide-binding protein subunit alpha-13 OS=Homo sapiens OX=9606 GN=GNA13 PE=1 SV=2	19959.5	26192	860099	1.14894e+06	23739.3	22114.4	1.09637e+06	23430.9	110858	221229	850066	787319	236029	191588	500579	145072
P15144	61	36	432.858	0.613382	0.407627	1.40625	0.0738312	CTRL NOM	BNPR2 HYP	109939	Aminopeptidase N OS=Homo sapiens OX=9606 GN=ANPEP PE=1 SV=4	98805.9	125388	1.27763e+06	1.3979e+06	138103	122747	1.70797e+06	93213.1	548783	1.05909e+06	1.26273e+06	957920	1.3731e+06	1.06342e+06	779822	577127
P06899;P23527;P33778;Q16778;Q8N257	18	2	146.324	0.509832	0.407627	1.63402	0.0914887	CTRL NOM	BNPR2 HYP	13904.2	Histone H2B type 1-J OS=Homo sapiens OX=9606 GN=H2BC11 PE=1 SV=3	425606	353122	3.17149e+06	3.07893e+06	409819	371266	3.21797e+06	302696	2.36388e+06	2.98263e+06	3.1345e+06	2.10986e+06	4.07464e+06	3.21646e+06	1.46926e+06	1.87413e+06
P30084	28	18	211.446	0.498378	0.407627	1.63086	0.0939101	CTRL NOM	BNPR2 HYP	31843.7	Enoyl-CoA hydratase_ mitochondrial OS=Homo sapiens OX=9606 GN=ECHS1 PE=1 SV=4	191352	210988	1.35719e+06	1.94842e+06	186641	175015	1.74318e+06	168780	1.0628e+06	1.7821e+06	1.34136e+06	1.33516e+06	1.85569e+06	1.51624e+06	795897	1.045e+06
Q8NBS9	60	48	385.523	0.755158	0.419621	1.18871	0.0588929	CTRL NOM	BNPR2 HYP	48313.2	Thioredoxin domain-containing protein 5 OS=Homo sapiens OX=9606 GN=TXNDC5 PE=1 SV=2	154987	160762	1.22469e+06	1.39051e+06	231548	195708	1.86954e+06	168869	860823	1.35787e+06	1.2104e+06	952856	2.30218e+06	1.69551e+06	853591	1.04555e+06
P62314	4	4	30.9211	0.332944	0.407627	1.8885	0.145096	CTRL NOM	BNPR2 HYP	13281.6	Small nuclear ribonucleoprotein Sm D1 OS=Homo sapiens OX=9606 GN=SNRPD1 PE=1 SV=1	35335.7	38516.5	180928	192561	34859.6	23219.7	153092	25704.3	196260	325328	178818	131953	346593	201164	69898.7	159147
P09972	29	17	223.434	0.632432	0.407627	1.45921	0.0712841	CTRL NOM	BNPR2 HYP	39855.1	Fructose-bisphosphate aldolase C OS=Homo sapiens OX=9606 GN=ALDOC PE=1 SV=2	173829	194469	1.66997e+06	2.00834e+06	211059	217896	2.15227e+06	191933	965470	1.64257e+06	1.65049e+06	1.37622e+06	2.09846e+06	1.88774e+06	982679	1.18835e+06
Q9BSU1	6	2	31.4824	0.536751	0.407627	1.47975	0.0862029	CTRL NOM	BNPR2 HYP	48094.8	Phagosome assembly factor 1 OS=Homo sapiens OX=9606 GN=PHAF1 PE=1 SV=1	4673.96	5842.01	48422.2	31804.2	5562.24	4713.95	47181.1	3865.42	25959.9	49344.2	47857.3	21794	55302.8	40839.3	21541.9	23932.7
P01009	7	4	35.3169	0.540775	0.407627	1.34112	0.0854586	CTRL NOM	BNPR2 HYP	46907.7	Alpha-1-antitrypsin OS=Homo sapiens OX=9606 GN=SERPINA1 PE=1 SV=3	20993.3	19210.7	109438	112969	14665.4	17515.2	142914	20720.3	116600	162262	108161	77412.8	145811	151743	65251.6	128289
Q16555	42	26	369.938	0.507055	0.407627	1.49776	0.092066	CTRL NOM	BNPR2 HYP	62749.9	Dihydropyrimidinase-related protein 2 OS=Homo sapiens OX=9606 GN=DPYSL2 PE=1 SV=1	107621	132747	1.14625e+06	1.40354e+06	95658.3	93393.4	1.56905e+06	104775	597742	1.12124e+06	1.13287e+06	961782	951086	809114	716394	648715
Q96AY3	6	3	33.4936	0.434719	0.407627	1.64067	0.109555	CTRL NOM	BNPR2 HYP	64758.4	Peptidyl-prolyl cis-trans isomerase FKBP10 OS=Homo sapiens OX=9606 GN=FKBP10 PE=1 SV=1	3454.75	4508.1	99303.1	88055.9	2150.44	2737.02	111708	2454.24	19188.2	38077.5	98144.7	60340.8	21380.8	23712.1	51003.5	15195.4
Q92979	3	2	16.6101	0.346233	0.407627	1.45192	0.139486	CTRL NOM	BNPR2 HYP	26948.3	Ribosomal RNA small subunit methyltransferase NEP1 OS=Homo sapiens OX=9606 GN=EMG1 PE=1 SV=4	1920.5	3642.1	6612	4671.9	4027.67	2197.71	3720.64	1656.87	10666.7	30762.8	6534.87	3201.45	40045.2	19039.9	1698.76	10258.5
Q9P127	2	2	11.5329	0.184512	0.407627	1.62545	0.244702	CTRL NOM	BNPR2 HYP	36050.9	Leucine zipper protein 4 OS=Homo sapiens OX=9606 GN=LUZP4 PE=1 SV=1	2688.6	3513.35	4756.16	1462.69	1330.61	1741.12	2358.88	2210.85	14932.9	29675.4	4700.68	1002.31	13229.6	15084.2	1077.02	13688.4
Q8WVV9	8	5	42.719	0.522337	0.407627	2.14908	0.0889649	CTRL NOM	BNPR2 HYP	60938.6	Heterogeneous nuclear ribonucleoprotein L-like OS=Homo sapiens OX=9606 GN=HNRNPLL PE=1 SV=1	1855.14	2163.09	122936	106909	2618.16	2274.88	102597	1330.53	10303.7	18270.4	121502	73259.8	26031.2	19708.4	46843.4	8237.97
P04075	77	60	488.329	0.82672	0.434613	1.13495	0.0543536	CTRL NOM	BNPR2 HYP	39876.3	Fructose-bisphosphate aldolase A OS=Homo sapiens OX=9606 GN=ALDOA PE=1 SV=2	610757	599805	4.20484e+06	3.43045e+06	944092	722107	5.37987e+06	747964	3.39224e+06	5.06623e+06	4.15579e+06	2.35073e+06	9.38667e+06	6.25598e+06	2.45633e+06	4.631e+06
Q9H223	51	25	342.616	0.600988	0.407627	1.23255	0.075593	CTRL NOM	BNPR2 HYP	61403.4	EH domain-containing protein 4 OS=Homo sapiens OX=9606 GN=EHD4 PE=1 SV=1	86214.9	94017.5	2.03912e+06	2.63298e+06	85886.1	86248.9	3.6797e+06	84994.7	478851	794114	2.01534e+06	1.80427e+06	853926	747217	1.68007e+06	526242
Q16851	6	5	31.2844	0.87987	0.446366	1.26474	0.0520682	CTRL NOM	BNPR2 HYP	57111.4	UTP--glucose-1-phosphate uridylyltransferase OS=Homo sapiens OX=9606 GN=UGP2 PE=1 SV=5	5259.07	9569.77	28435.6	26086.4	12563.5	11060.3	22016.3	9194.14	29209.7	80830.6	28103.9	17875.9	124913	95821.3	10052.2	56925.3
Q15046	24	14	143.917	0.479213	0.407627	1.52302	0.0982117	CTRL NOM	BNPR2 HYP	68504.4	Lysine--tRNA ligase OS=Homo sapiens OX=9606 GN=KARS1 PE=1 SV=3	35975.2	34806.5	212191	259676	31206.1	28280.5	269441	27369.3	199811	293991	209716	177944	310267	245008	123021	169456
Q8WUM0	27	22	139.931	0.360045	0.407627	1.90826	0.134012	CTRL NOM	BNPR2 HYP	130006	Nuclear pore complex protein Nup133 OS=Homo sapiens OX=9606 GN=NUP133 PE=1 SV=2	54694.3	57835.5	388147	347407	49595.5	36242.9	321057	37533	303780	488504	383619	238062	493105	313990	146588	232385
Q9NZN4	68	41	489.594	0.500478	0.407627	1.44524	0.0934582	CTRL NOM	BNPR2 HYP	61332.6	EH domain-containing protein 2 OS=Homo sapiens OX=9606 GN=EHD2 PE=1 SV=2	277031	284556	1.75674e+06	2.03915e+06	243428	228896	2.32147e+06	221264	1.53867e+06	2.40349e+06	1.73624e+06	1.39734e+06	2.42029e+06	1.98304e+06	1.05993e+06	1.36995e+06
Q16650	4	2	21.902	0.670387	0.409326	1.12913	0.0667489	CTRL NOM	BNPR2 HYP	74566.6	T-box brain protein 1 OS=Homo sapiens OX=9606 GN=TBR1 PE=1 SV=1	5837.91	6849.94	28131.7	85255.9	3751.55	5341.97	93391.5	9171.93	32424.6	57857.6	27803.5	58422.1	37299.9	46280.2	42640.6	56787.8
Q16531	20	13	121.876	0.439538	0.407627	1.72213	0.108226	CTRL NOM	BNPR2 HYP	128223	DNA damage-binding protein 1 OS=Homo sapiens OX=9606 GN=DDB1 PE=1 SV=1	32606.1	38824.7	236420	236237	35798.8	28839	226028	25273	181099	327931	233662	161883	355931	249847	103200	156477
P62807;O60814;P57053;P58876;Q5QNW6;Q93079;Q99877;Q99879;Q99880;A0A2R8Y619	29	15	129.882	0.549329	0.407627	1.57669	0.0839143	CTRL NOM	BNPR2 HYP	13906.2	Histone H2B type 1-C/E/F/G/I OS=Homo sapiens OX=9606 GN=H2BC4 PE=1 SV=4	464425	403523	3.78296e+06	3.85797e+06	484731	441210	4.10978e+06	360958	2.57948e+06	3.40833e+06	3.73883e+06	2.64369e+06	4.81946e+06	3.82242e+06	1.87644e+06	2.23486e+06
O15467	1	1	5.5338	0.856036	0.439676	1.0041	0.0529842	BNPR2 HYP	CTRL NOM	13828.1	C-C motif chemokine 16 OS=Homo sapiens OX=9606 GN=CCL16 PE=1 SV=1	120.954	912.377	1060.67	1705.13	546.639	383.899	2692.94	191.224	671.797	7706.34	1048.3	1168.45	5434.98	3325.91	1229.54	1183.96
O00273	2	2	10.2413	0.594744	0.407627	1.03269	0.0765132	CTRL NOM	BNPR2 HYP	36921.1	DNA fragmentation factor subunit alpha OS=Homo sapiens OX=9606 GN=DFFA PE=1 SV=1	2125.2	1940.29	0	0	1075.79	1327.79	0	1533.19	11803.7	16388.6	0	0	10696.1	11503.3	0	9492.73
P48444	29	15	187.264	0.614931	0.407627	1.32263	0.0736169	CTRL NOM	BNPR2 HYP	57666.7	Coatomer subunit delta OS=Homo sapiens OX=9606 GN=ARCN1 PE=1 SV=1	154876	163610	1.28874e+06	1.17687e+06	161013	155641	1.62543e+06	162889	860206	1.38192e+06	1.27371e+06	806458	1.60088e+06	1.34839e+06	742137	1.00852e+06
Q9Y6G9	20	9	129.477	0.608312	0.407627	1.38816	0.0745416	CTRL NOM	BNPR2 HYP	56864.4	Cytoplasmic dynein 1 light intermediate chain 1 OS=Homo sapiens OX=9606 GN=DYNC1LI1 PE=1 SV=3	53409.7	60484.9	507830	800768	53984.5	57507.9	853193	60043.1	296645	510883	501906	548730	536743	498220	389550	371756
P62857	11	10	95.1376	0.592544	0.407627	1.5181	0.0768427	CTRL NOM	BNPR2 HYP	7898.07	40S ribosomal protein S28 OS=Homo sapiens OX=9606 GN=RPS28 PE=1 SV=1	92028.1	104523	949720	1.21984e+06	95911.9	95780.8	1.24965e+06	117263	511138	882850	938642	835904	953608	829797	570563	726028
Q9BZK8	2	0	10.2577	0.330009	0.407627	1.2374	0.146384	CTRL NOM	BNPR2 HYP	8653.95	Ovarian cancer-related protein 1 OS=Homo sapiens OX=9606 GN=OCR1 PE=4 SV=1	1055.21	1954.92	2056.81	1283.52	1316.56	1269	1161.85	1384.68	5860.77	16512.2	2032.81	879.54	13090	10994	530.474	8573.18
O75449	4	4	26.0153	0.815359	0.433361	1.16907	0.0549584	BNPR2 HYP	CTRL NOM	56250.1	Katanin p60 ATPase-containing subunit A1 OS=Homo sapiens OX=9606 GN=KATNA1 PE=1 SV=1	2829.82	3265.82	43079.7	44790.3	8270.35	8423.88	85435	7722.95	15717.2	27584.6	42577.1	30692.8	82228.3	72980.3	39007.8	47816.4
P30086	20	17	156.532	0.482895	0.407627	1.45361	0.09736	CTRL NOM	BNPR2 HYP	21170.9	Phosphatidylethanolamine-binding protein 1 OS=Homo sapiens OX=9606 GN=PEBP1 PE=1 SV=3	25493.4	27481.3	554045	556297	19545.3	16647.4	744408	19694.7	141594	232120	547582	381206	194330	144225	339881	121939
P35998	34	19	229.602	0.598437	0.407627	1.72022	0.0759662	CTRL NOM	BNPR2 HYP	49033.1	26S proteasome regulatory subunit 7 OS=Homo sapiens OX=9606 GN=PSMC2 PE=1 SV=3	25362.5	28565.9	375161	420450	35658.4	30994.3	399610	27593.4	140867	241281	370785	288116	354535	268519	182453	170844
A6NHL2	14	4	146.839	0.539821	0.407627	1.56054	0.0856339	CTRL NOM	BNPR2 HYP	50707.2	Tubulin alpha chain-like 3 OS=Homo sapiens OX=9606 GN=TUBAL3 PE=1 SV=2	96259	119045	763053	1.00067e+06	106881	110066	962054	89169.7	534637	1.00551e+06	754152	685718	1.06267e+06	953554	439253	552092
Q9BXY0	6	5	31.6153	0.276641	0.407627	1.73259	0.173404	CTRL NOM	BNPR2 HYP	35710.8	Protein MAK16 homolog OS=Homo sapiens OX=9606 GN=MAK16 PE=1 SV=2	8736.58	8564.57	24804	34212.1	4008.74	7161.28	26697	6181.05	48524.3	72340.2	24514.6	23444	39857.1	62041.8	12189.3	38269.8
O43812	3	3	15.8973	0.295745	0.407627	1.2622	0.162872	CTRL NOM	BNPR2 HYP	19518.1	Double homeobox protein 1 OS=Homo sapiens OX=9606 GN=DUX1 PE=1 SV=1	1763.29	1864.75	900.354	1698.42	643.611	555.553	3231.52	502.598	9793.56	15750.5	889.851	1163.85	6399.12	4813.04	1475.44	3111.83
P35749	131	71	832.556	0.540966	0.407627	1.68024	0.0854236	CTRL NOM	BNPR2 HYP	228195	Myosin-11 OS=Homo sapiens OX=9606 GN=MYH11 PE=1 SV=3	274414	304266	3.1556e+06	3.58513e+06	289346	294580	3.50015e+06	272103	1.52414e+06	2.56997e+06	3.11879e+06	2.45673e+06	2.87683e+06	2.5521e+06	1.59809e+06	1.68472e+06
P53396	111	77	775.781	0.545237	0.407627	1.39127	0.0846468	CTRL NOM	BNPR2 HYP	121752	ATP-citrate synthase OS=Homo sapiens OX=9606 GN=ACLY PE=1 SV=3	204117	210084	1.92673e+06	2.46047e+06	199111	176196	2.91277e+06	163009	1.13369e+06	1.77446e+06	1.90426e+06	1.68605e+06	1.97967e+06	1.52648e+06	1.32991e+06	1.00927e+06
Q86Y82	8	6	49.5919	0.507385	0.407627	1.51313	0.091997	CTRL NOM	BNPR2 HYP	31756	Syntaxin-12 OS=Homo sapiens OX=9606 GN=STX12 PE=1 SV=1	2757.48	5006.21	101623	136643	2993.25	3354.78	153992	2256.61	15315.5	42284.7	100438	93635.3	29760.5	29064.2	70309.4	13971.7
P19367	24	11	161.179	0.563795	0.407627	1.39252	0.0814154	CTRL NOM	BNPR2 HYP	103627	Hexokinase-1 OS=Homo sapiens OX=9606 GN=HK1 PE=1 SV=3	27046	35788.7	2.13707e+06	2.74262e+06	32701.2	28956.1	3.46302e+06	24669.1	150218	302288	2.11215e+06	1.87939e+06	325133	250861	1.58114e+06	152738
P24539	7	3	47.8522	0.39706	0.407627	2.00499	0.12091	CTRL NOM	BNPR2 HYP	28965.7	ATP synthase F(0) complex subunit B1_ mitochondrial OS=Homo sapiens OX=9606 GN=ATP5PB PE=1 SV=2	7083.12	11202.9	77105.5	97440.9	6503.1	6572.18	76326.7	6774.16	39340.7	94625	76206	66771.9	64657.4	56938.1	34849.1	41942
Q8N9W8	4	4	21.5411	0.484138	0.407627	2.30837	0.0970754	CTRL NOM	BNPR2 HYP	47361.6	Protein FAM71D OS=Homo sapiens OX=9606 GN=FAM71D PE=2 SV=2	380.837	931.231	65657.7	70369.6	460.255	678.885	57966.5	390.708	2115.23	7865.6	64891.8	48221.1	4576.11	5881.52	26466.2	2419.06
P68431	17	9	114.58	0.50889	0.407627	1.85084	0.0916838	CTRL NOM	BNPR2 HYP	15518.2	Histone H3.1 OS=Homo sapiens OX=9606 GN=H3C1 PE=1 SV=2	64698.7	69255.6	1.93299e+06	2.11711e+06	58034.4	51696	2.08023e+06	70660.8	359346	584964	1.91044e+06	1.45076e+06	577010	447868	949789	437495
Q13740	13	6	90.6879	0.419447	0.407627	1.67998	0.113945	CTRL NOM	BNPR2 HYP	65786.7	CD166 antigen OS=Homo sapiens OX=9606 GN=ALCAM PE=1 SV=2	21572.8	26036.4	197909	185315	19241.3	15693.2	205137	16379.2	119818	219915	195600	126988	191307	135958	93661.4	101412
A0A1B0GUA9	1	1	4.9558	0.990688	0.47401	4.40955	0.0500123	CTRL NOM	BNPR2 HYP	23603.7	Uncharacterized protein C13orf46 OS=Homo sapiens OX=9606 GN=C13orf46 PE=4 SV=2	536.234	294.761	0	0	31.0554	136.611	0	20.7867	2978.32	2489.68	0	0	308.769	1183.53	0	128.7
P11488	6	3	35.105	0.400883	0.407627	1.93212	0.119673	CTRL NOM	BNPR2 HYP	40497.1	Guanine nucleotide-binding protein G(t) subunit alpha-1 OS=Homo sapiens OX=9606 GN=GNAT1 PE=1 SV=5	13886.5	18034.8	86070.2	129734	12376.5	14894.4	89167.8	11775.9	77128	152330	85066.2	88901.2	123054	129038	40712.1	72910
P20591	2	0	17.6966	0.160076	0.407627	1.60928	0.272501	CTRL NOM	BNPR2 HYP	75919.6	Interferon-induced GTP-binding protein Mx1 OS=Homo sapiens OX=9606 GN=MX1 PE=1 SV=4	19417.4	11293.8	8753.64	8718.3	3971.32	7829.58	4618.09	13521.7	107847	95392.2	8651.52	5974.26	39485	67831.6	2108.52	83719.6
P0C2Y1	2	2	10.5151	0.251889	0.407627	1.86851	0.188793	CTRL NOM	BNPR2 HYP	48603.5	Putative neuroblastoma breakpoint family member 7 OS=Homo sapiens OX=9606 GN=NBPF7 PE=5 SV=1	636.38	1446.89	320.025	1326.16	590.737	261.116	713.497	430.6	3534.55	12221.1	316.292	908.756	5873.42	2262.18	325.768	2666.05
Q96HC4	42	32	262.903	0.711975	0.41319	1.17729	0.0625295	CTRL NOM	BNPR2 HYP	65142.8	PDZ and LIM domain protein 5 OS=Homo sapiens OX=9606 GN=PDLIM5 PE=1 SV=5	55634.8	60974.6	478602	565634	72330.6	71782.6	784711	57211.2	309004	515019	473019	387604	719150	621889	358282	354222
Q92928	25	7	167.694	0.367865	0.407627	1.68808	0.131062	CTRL NOM	BNPR2 HYP	22245.1	Putative Ras-related protein Rab-1C OS=Homo sapiens OX=9606 GN=RAB1C PE=5 SV=2	53206.2	46485.5	383478	489973	29114	33952.3	489711	23699.7	295515	392637	379004	335757	289467	294146	223592	146736
O43776	23	16	139.219	0.535755	0.407627	1.2558	0.0863889	CTRL NOM	BNPR2 HYP	63798.4	Asparagine--tRNA ligase_ cytoplasmic OS=Homo sapiens OX=9606 GN=NARS1 PE=1 SV=1	100217	87170.2	336737	227816	98517.6	60275.7	356493	83486.2	556621	736279	332809	156112	979516	522198	162767	516902
O75531	11	8	60.0858	0.420376	0.407627	1.60198	0.11367	CTRL NOM	BNPR2 HYP	10286.7	Barrier-to-autointegration factor OS=Homo sapiens OX=9606 GN=BANF1 PE=1 SV=1	7670.05	9656.73	83714.5	83817.1	6651.22	5212.39	98239.7	5290.27	42600.6	81565.1	82738	57436.2	66130	45157.5	44854.1	32754.6
P50897	4	3	21.3689	0.413143	0.407627	1.8052	0.11584	CTRL NOM	BNPR2 HYP	34649.8	Palmitoyl-protein thioesterase 1 OS=Homo sapiens OX=9606 GN=PPT1 PE=1 SV=1	844.48	1339.33	13950.2	28658.5	380.025	842.739	22862.1	728.242	4690.37	11312.6	13787.5	19638.4	3778.42	7301.07	10438.3	4508.89
P61513	1	0	6.5902	0.849881	0.43725	4.00578	0.0532493	CTRL NOM	BNPR2 HYP	10503.4	60S ribosomal protein L37a OS=Homo sapiens OX=9606 GN=RPL37A PE=1 SV=2	61.5435	66.3147	21632.9	1197.48	2249.13	243.694	3018.86	219.597	341.822	560.124	21380.6	820.581	22362.1	2111.24	1378.35	1359.63
Q13185;P45973;P83916	7	6	49.0537	0.576013	0.407627	1.26569	0.0794102	CTRL NOM	BNPR2 HYP	20982.5	Chromobox protein homolog 3 OS=Homo sapiens OX=9606 GN=CBX3 PE=1 SV=4	10047.3	12906.6	217422	238110	10413.3	10940	347629	9063.27	55804.3	109015	214886	163166	103534	94778.3	158720	56115
P80303	11	6	63.2785	0.515462	0.407627	1.4843	0.0903373	CTRL NOM	BNPR2 HYP	50336.9	Nucleobindin-2 OS=Homo sapiens OX=9606 GN=NUCB2 PE=1 SV=3	8578.68	10169	176739	239982	8214.95	7435.32	271055	6678.01	47647.3	85892.3	174677	164449	81677.5	64415.9	123758	41346.7
Q9P2E9	10	7	59.6933	0.406403	0.407627	1.61766	0.117923	CTRL NOM	BNPR2 HYP	152856	Ribosome-binding protein 1 OS=Homo sapiens OX=9606 GN=RRBP1 PE=1 SV=5	21575.3	27867.3	150566	197360	17718.2	16914.2	195823	15188.7	119833	235380	148810	135242	176164	146536	89408.5	94040.6
P26639	39	26	267.14	0.730374	0.415565	1.26681	0.0608917	CTRL NOM	BNPR2 HYP	84347.7	Threonine--tRNA ligase 1_ cytoplasmic OS=Homo sapiens OX=9606 GN=TARS1 PE=1 SV=3	46723	64819.5	554751	592613	63758.9	72362.6	783709	73928.1	259507	547495	548280	406091	633925	626913	357825	457724
Q13409	7	4	35.0668	0.31409	0.407627	2.28013	0.153695	CTRL NOM	BNPR2 HYP	71855.9	Cytoplasmic dynein 1 intermediate chain 2 OS=Homo sapiens OX=9606 GN=DYNC1I2 PE=1 SV=3	22162.2	24657.6	173022	275602	11858.7	14307.7	175069	16051.6	123092	208269	171003	188858	117905	123955	79932.9	99383.1
O75947	2	0	12.7117	0.795739	0.428665	2.66586	0.0561034	CTRL NOM	BNPR2 HYP	18548.3	ATP synthase subunit d_ mitochondrial OS=Homo sapiens OX=9606 GN=ATP5PD PE=1 SV=3	53.3296	78.8376	44962.5	35125.7	2053.63	154.902	27821.7	61.5426	296.201	665.898	44438	24070.1	20418.3	1342	12702.8	381.039
O00161	15	7	90.487	0.54806	0.407627	1.58814	0.0841404	CTRL NOM	BNPR2 HYP	23696.3	Synaptosomal-associated protein 23 OS=Homo sapiens OX=9606 GN=SNAP23 PE=1 SV=1	11674.6	15884.9	287303	480389	10998.6	13302.4	463380	13062	64842.5	134171	283952	329189	109354	115245	211570	80873.2
Q9UBT2	16	8	84.1932	0.53448	0.407627	1.57315	0.0866278	CTRL NOM	BNPR2 HYP	71794	SUMO-activating enzyme subunit 2 OS=Homo sapiens OX=9606 GN=UBA2 PE=1 SV=2	17913.2	21882.7	237535	273223	16991.2	16980.7	295611	20386.7	99492.8	184831	234764	187228	168936	147112	134970	126224
Q16719	5	2	26.5145	0.552935	0.407627	1.76087	0.0832785	CTRL NOM	BNPR2 HYP	52864.9	Kynureninase OS=Homo sapiens OX=9606 GN=KYNU PE=1 SV=1	4704.88	7009.85	62314.3	77801.4	7511.31	6670.42	67760.7	4282.14	26131.6	59208.4	61587.4	53313.8	74681.5	57789.2	30938.1	26512.8
P10074	5	2	37.0066	0.600604	0.407627	1.24942	0.075649	CTRL NOM	BNPR2 HYP	79049.9	Telomere zinc finger-associated protein OS=Homo sapiens OX=9606 GN=ZBTB48 PE=1 SV=2	1090.23	2222.37	196815	319254	2224.82	2105.15	410492	877.947	6055.28	18771.2	194519	218771	22120.4	18238	187422	5435.79
Q9UH03	2	1	15.3705	0.468872	0.407627	1.52497	0.100671	CTRL NOM	BNPR2 HYP	40989.1	Neuronal-specific septin-3 OS=Homo sapiens OX=9606 GN=SEPTIN3 PE=1 SV=3	17525.2	12471.7	92531.1	114433	8805.5	10775	119913	15894.5	97337.7	105341	91451.7	78415.8	87549.1	93349.2	54749.5	98410.6
P13929	17	2	174.002	0.304841	0.407627	2.23064	0.158215	CTRL NOM	BNPR2 HYP	47329.1	Beta-enolase OS=Homo sapiens OX=9606 GN=ENO3 PE=1 SV=5	287328	293628	2.27448e+06	3.06639e+06	149815	158358	2.14814e+06	198454	1.59587e+06	2.48011e+06	2.24794e+06	2.10126e+06	1.48954e+06	1.37194e+06	980796	1.22872e+06
Q13501	20	14	148.168	0.75407	0.419286	1.11824	0.0589758	CTRL NOM	BNPR2 HYP	48485.6	Sequestosome-1 OS=Homo sapiens OX=9606 GN=SQSTM1 PE=1 SV=1	32812.2	42913.9	255166	284282	48940.2	44744.8	417514	38927.7	182244	362470	252189	194806	486590	387647	190628	241020
P06493	8	5	56.0358	0.644239	0.407627	1.72119	0.0697987	CTRL NOM	BNPR2 HYP	34152.5	Cyclin-dependent kinase 1 OS=Homo sapiens OX=9606 GN=CDK1 PE=1 SV=3	5784.35	7621.93	163342	144005	12362.6	10040.1	158594	5359.33	32127.2	64378.2	161436	98679.9	122916	86982.7	72410.4	33182.1
Q9Y221	4	2	20.7322	0.439817	0.407627	3.44439	0.10815	BNPR2 HYP	CTRL NOM	20633.7	60S ribosome subunit biogenesis protein NIP7 homolog OS=Homo sapiens OX=9606 GN=NIP7 PE=1 SV=1	5445.89	5670.81	15.8439	23.5827	21032	8324.41	16.1869	9053.43	30247.3	47898.2	15.6591	16.1602	209111	72118.5	7.39059	56054.1
Q9NQ88	13	6	92.7609	0.530432	0.407627	1.64646	0.0873948	CTRL NOM	BNPR2 HYP	30461.8	Fructose-2_6-bisphosphatase TIGAR OS=Homo sapiens OX=9606 GN=TIGAR PE=1 SV=1	12677.6	19187.1	166946	246670	15671.6	14847.7	227594	12454.9	70413.1	162063	164999	169032	155815	128633	103915	77114.2
A6NLC8	3	3	16.5355	0.768013	0.422422	1.54311	0.057946	CTRL NOM	BNPR2 HYP	22133.3	Putative TAF11-like protein ENSP00000332601 OS=Homo sapiens OX=9606 PE=3 SV=2	175.714	595.987	107344	122675	991.824	893.874	146923	753.877	975.942	5033.97	106092	84063.6	9861.25	7744.08	67081.7	4667.61
P60903	17	11	96.0217	0.958464	0.464205	1.175	0.0502449	BNPR2 HYP	CTRL NOM	11317.2	Protein S100-A10 OS=Homo sapiens OX=9606 GN=S100A10 PE=1 SV=2	28966.5	31637.5	177186	112119	57515.2	44690	279643	29295.7	160885	267224	175119	76830.2	571848	387172	127679	181384
Q8N7X1	28	17	190.463	0.614635	0.407627	1.26469	0.0736577	CTRL NOM	BNPR2 HYP	115793	RNA-binding motif protein_ X-linked-like-3 OS=Homo sapiens OX=9606 GN=RBMXL3 PE=2 SV=2	40576.1	54357.6	362946	477980	47031.5	43967.7	604466	44528.5	225366	459128	358712	327539	467613	380914	275986	275697
Q9H4A4	27	18	182.183	0.299711	0.407627	2.96468	0.160815	CTRL NOM	BNPR2 HYP	73280.2	Aminopeptidase B OS=Homo sapiens OX=9606 GN=RNPEP PE=1 SV=2	109847	157991	1.50965e+06	3.03626e+06	74513.4	75507.2	1.40818e+06	65500.6	610105	1.33446e+06	1.49204e+06	2.08061e+06	740853	654157	642943	405545
P30520	28	20	176.032	0.663859	0.409326	1.47343	0.0674803	CTRL NOM	BNPR2 HYP	50496.6	Adenylosuccinate synthetase isozyme 2 OS=Homo sapiens OX=9606 GN=ADSS2 PE=1 SV=3	29877.1	36445	382512	429147	34706.6	47148.4	473615	40404.9	165942	307831	378050	294075	345072	408470	216243	250166
O14595	1	1	5.9026	0.845417	0.436707	4.03802	0.0534489	CTRL NOM	BNPR2 HYP	31177.3	Carboxy-terminal domain RNA polymerase II polypeptide A small phosphatase 2 OS=Homo sapiens OX=9606 GN=CTDSP2 PE=1 SV=2	1300.36	794.216	0	0	233.62	179.245	0	105.848	7222.38	6708.3	0	0	2322.77	1552.89	0	655.357
O96008	5	4	25.8629	0.703403	0.412397	1.26652	0.0633392	CTRL NOM	BNPR2 HYP	38235.3	Mitochondrial import receptor subunit TOM40 homolog OS=Homo sapiens OX=9606 GN=TOMM40 PE=1 SV=1	920.392	2447.4	25689.8	20244.5	3017.42	1868.51	32968.1	1073.13	5111.99	20671.8	25390.2	13872.7	30000.8	16187.9	15052.5	6644.23
Q14697	89	63	538.315	0.799755	0.429309	1.22237	0.0558585	CTRL NOM	BNPR2 HYP	107330	Neutral alpha-glucosidase AB OS=Homo sapiens OX=9606 GN=GANAB PE=1 SV=3	365029	368459	1.83322e+06	2.50656e+06	573524	371400	2.67553e+06	529910	2.02742e+06	3.11217e+06	1.81184e+06	1.71763e+06	5.70229e+06	3.21763e+06	1.22159e+06	3.28093e+06
Q9NRX1	3	2	16.5872	0.459746	0.407627	2.28041	0.102927	CTRL NOM	BNPR2 HYP	28095.4	RNA-binding protein PNO1 OS=Homo sapiens OX=9606 GN=PNO1 PE=1 SV=1	3202.02	3013.46	61021.2	46693.1	3007.28	3012.66	41368.5	2571.82	17784.5	25453.1	60309.4	31996.7	29900	26100.2	18888	15923.4
P31930	36	23	253.553	0.701498	0.412126	1.33123	0.0635232	CTRL NOM	BNPR2 HYP	53330.2	Cytochrome b-c1 complex subunit 1_ mitochondrial OS=Homo sapiens OX=9606 GN=UQCRC1 PE=1 SV=3	60548	73416.2	283030	338077	105030	81701.3	318525	61942.9	336293	620106	279728	231669	1.04426e+06	707819	145432	383518
Q96MM6	4	2	22.0628	0.910921	0.452738	1.09696	0.0511317	CTRL NOM	BNPR2 HYP	76372	Heat shock 70 kDa protein 12B OS=Homo sapiens OX=9606 GN=HSPA12B PE=1 SV=2	4480.75	3681.26	15487.8	8308.3	7281.09	6348.61	10190.9	5312.87	24886.8	31093.5	15307.1	5693.31	72392.6	55001.2	4652.94	32894.5
Q04637	20	12	112.478	0.660765	0.409326	1.21395	0.0678339	BNPR2 HYP	CTRL NOM	176233	Eukaryotic translation initiation factor 4 gamma 1 OS=Homo sapiens OX=9606 GN=EIF4G1 PE=1 SV=4	13575.5	14186	136413	57375.9	44149.1	28473.7	170184	26145.3	75400.3	119822	134821	39317.2	438954	246682	77702.2	161878
A6NHQ2	4	3	43.8268	0.408028	0.407627	1.78571	0.117415	CTRL NOM	BNPR2 HYP	34860.4	rRNA/tRNA 2'-O-methyltransferase fibrillarin-like protein 1 OS=Homo sapiens OX=9606 GN=FBLL1 PE=3 SV=2	18879.8	25754	146314	131997	21565.1	15085	127567	16633	104861	217530	144607	90451.7	214412	130689	58244.2	102983
P46459	6	3	36.6034	0.186158	0.407627	1.37604	0.24301	CTRL NOM	BNPR2 HYP	83107.8	Vesicle-fusing ATPase OS=Homo sapiens OX=9606 GN=NSF PE=1 SV=3	11495.2	10503.4	6949.65	13291.7	10567.8	8779.26	4649.65	6699.93	63846.3	88716.3	6868.58	9108.19	105071	76059.1	2122.93	41482.4
P17948	13	4	68.8599	0.455707	0.407627	2.24	0.103952	CTRL NOM	BNPR2 HYP	152651	Vascular endothelial growth factor receptor 1 OS=Homo sapiens OX=9606 GN=FLT1 PE=1 SV=2	4560.11	5151.19	284533	292465	5012.59	3520.99	250597	2792.64	25327.6	43509.2	281214	200413	49837.9	30504.1	114417	17290.5
P14618	157	119	932.41	0.648993	0.407735	1.24649	0.0692201	CTRL NOM	BNPR2 HYP	58507.3	Pyruvate kinase PKM OS=Homo sapiens OX=9606 GN=PKM PE=1 SV=4	867477	915183	7.18834e+06	1.00739e+07	822355	953285	1.25069e+07	996395	4.8181e+06	7.73005e+06	7.10449e+06	6.90321e+06	8.17629e+06	8.25878e+06	5.71036e+06	6.16916e+06
P53999	5	5	30.4825	0.422136	0.407627	3.67614	0.113152	CTRL NOM	BNPR2 HYP	14395.4	Activated RNA polymerase II transcriptional coactivator p15 OS=Homo sapiens OX=9606 GN=SUB1 PE=1 SV=3	1497.13	2223.03	56460.5	23735.3	3179.28	1612.82	16653.9	1381.17	8315.27	18776.8	55801.9	16264.7	31610.1	13972.7	7603.83	8551.46
Q99471	7	3	51.7436	0.352397	0.407627	2.55506	0.137	CTRL NOM	BNPR2 HYP	17385.2	Prefoldin subunit 5 OS=Homo sapiens OX=9606 GN=PFDN5 PE=1 SV=2	3563.76	5664.62	66477.1	76372	3201.52	3006.57	50485.6	2826.31	19793.6	47845.9	65701.6	52334.3	31831.2	26047.4	23050.6	17499
P42330	5	2	28.3257	0.314316	0.407627	2.21156	0.153588	CTRL NOM	BNPR2 HYP	37252.5	Aldo-keto reductase family 1 member C3 OS=Homo sapiens OX=9606 GN=AKR1C3 PE=1 SV=4	3123.81	4698.59	30018.7	28128.7	2975.13	2267.25	22153.5	2433.58	17350.1	39686.4	29668.5	19275.4	29580.3	19642.3	10114.8	15067.4
O76094	4	1	21.2213	0.689614	0.411961	1.47175	0.0647059	CTRL NOM	BNPR2 HYP	75176.6	Signal recognition particle subunit SRP72 OS=Homo sapiens OX=9606 GN=SRP72 PE=1 SV=3	6722.02	8014.5	60477.9	84307.9	8654.2	10446.3	80228.8	9059.91	37335.1	67694.1	59772.4	57772.4	86044.7	90501.7	36630.8	56094.2
Q9NRV9	13	5	72.4931	0.496943	0.407627	2.67004	0.0942213	CTRL NOM	BNPR2 HYP	21211.2	Heme-binding protein 1 OS=Homo sapiens OX=9606 GN=HEBP1 PE=1 SV=1	49857.8	60557.5	740111	1.53167e+06	72900.3	52026.3	709215	58052.2	276918	511496	731477	1.04958e+06	724815	450730	323812	359429
P33316	2	2	10.6011	0.620357	0.407627	1.25001	0.0728765	CTRL NOM	BNPR2 HYP	26848.4	Deoxyuridine 5'-triphosphate nucleotidohydrolase_ mitochondrial OS=Homo sapiens OX=9606 GN=DUT PE=1 SV=4	1640.46	2877.43	0	0	1695.86	1072.43	0	845.999	9111.36	24304.1	0	0	16861.2	9290.98	0	5237.98
P31040	45	31	312.573	0.632561	0.407627	1.41079	0.0712674	CTRL NOM	BNPR2 HYP	73718.1	Succinate dehydrogenase [ubiquinone] flavoprotein subunit_ mitochondrial OS=Homo sapiens OX=9606 GN=SDHA PE=1 SV=2	170844	181680	947006	1.52514e+06	184985	201451	1.43299e+06	182764	948894	1.53455e+06	935959	1.04511e+06	1.83922e+06	1.74527e+06	654275	1.13158e+06
A0A087WSY4	1	0	10.6294	0.926287	0.457046	1.61684	0.0507735	CTRL NOM	BNPR2 HYP	13139	Immunoglobulin heavy variable 4-30-2 OS=Homo sapiens OX=9606 GN=IGHV4-30-2 PE=3 SV=1	117.378	442.398	110372	162520	2200.64	1328.31	164779	819.058	651.935	3736.69	109085	111368	21880	11507.8	75234.6	5071.17
P04181	10	4	52.1719	0.1984	0.407627	1.4388	0.231034	CTRL NOM	BNPR2 HYP	48877.1	Ornithine aminotransferase_ mitochondrial OS=Homo sapiens OX=9606 GN=OAT PE=1 SV=1	17604	28264.1	35707.6	32615.8	20359.3	12491.1	34749.8	11765.9	97775.2	238731	35291.1	22350.2	202423	108217	15866	72848.2
Q96A05	4	1	21.5747	0.590773	0.407627	1.31651	0.07711	BNPR2 HYP	CTRL NOM	26131.6	V-type proton ATPase subunit E 2 OS=Homo sapiens OX=9606 GN=ATP6V1E2 PE=1 SV=1	356.206	938.128	105127	32214.4	309.714	541.941	181318	344.56	1978.42	7923.85	103901	22075.1	3079.34	4695.11	82786.1	2133.34
Q9BZK7	2	0	9.9975	0.428187	0.407627	2.25137	0.111399	CTRL NOM	BNPR2 HYP	56222.3	F-box-like/WD repeat-containing protein TBL1XR1 OS=Homo sapiens OX=9606 GN=TBL1XR1 PE=1 SV=1	3141.18	4120.84	173342	237403	2272.76	2953.47	178455	1986.45	17446.6	34806.5	171320	162682	22597	25587.4	81478.7	12299.1
P27635;Q96L21	12	8	88.3186	0.695234	0.412126	1.21439	0.0641392	CTRL NOM	BNPR2 HYP	25060.2	60S ribosomal protein L10 OS=Homo sapiens OX=9606 GN=RPL10 PE=1 SV=4	23253.8	28804	165634	271038	30953.6	25643.3	316967	28886.6	129155	243292	163702	185730	307757	222160	144720	178851
O95817	30	17	227.276	0.663143	0.409326	1.35924	0.0675618	CTRL NOM	BNPR2 HYP	61765.9	BAG family molecular chaperone regulator 3 OS=Homo sapiens OX=9606 GN=BAG3 PE=1 SV=3	180137	171314	1.07287e+06	1.68542e+06	172875	221984	1.6967e+06	196291	1.00051e+06	1.447e+06	1.06035e+06	1.15494e+06	1.71881e+06	1.92316e+06	774679	1.21533e+06
Q13214	10	5	55.7783	0.577645	0.407627	1.32606	0.0791494	CTRL NOM	BNPR2 HYP	84262.3	Semaphorin-3B OS=Homo sapiens OX=9606 GN=SEMA3B PE=1 SV=1	20023.1	20945.2	146452	181358	22143.3	16071.5	221371	18515.9	111211	176912	144743	124277	220161	139235	101073	114641
Q92841	79	53	627.813	0.491979	0.407627	1.65742	0.0953107	CTRL NOM	BNPR2 HYP	80956.9	Probable ATP-dependent RNA helicase DDX17 OS=Homo sapiens OX=9606 GN=DDX17 PE=1 SV=2	335576	319328	2.6429e+06	3.98676e+06	278721	278276	3.56492e+06	273216	1.86384e+06	2.69719e+06	2.61207e+06	2.73195e+06	2.77119e+06	2.41084e+06	1.62767e+06	1.69161e+06
P0CG38	46	3	354.117	0.623869	0.407627	1.68989	0.0724055	CTRL NOM	BNPR2 HYP	122936	POTE ankyrin domain family member I OS=Homo sapiens OX=9606 GN=POTEI PE=3 SV=1	148686	165738	2.46153e+06	2.26452e+06	227829	189834	2.40017e+06	164893	825825	1.3999e+06	2.43282e+06	1.55177e+06	2.26519e+06	1.64463e+06	1.09587e+06	1.02093e+06
Q96AZ1	3	2	13.4312	0.462184	0.407627	1.4478	0.102316	CTRL NOM	BNPR2 HYP	25139.3	EEF1A lysine methyltransferase 3 OS=Homo sapiens OX=9606 GN=EEF1AKMT3 PE=1 SV=1	85.4678	94.2533	2244.51	2848.68	204.546	41.8559	3380.97	14.6491	474.701	796.106	2218.33	1952.07	2033.71	362.619	1543.68	90.6998
P11940	71	27	473.568	0.607311	0.407627	1.32132	0.0746836	CTRL NOM	BNPR2 HYP	70899.1	Polyadenylate-binding protein 1 OS=Homo sapiens OX=9606 GN=PABPC1 PE=1 SV=2	207653	188334	1.43456e+06	1.73958e+06	211792	185223	2.11825e+06	186672	1.15334e+06	1.59076e+06	1.41782e+06	1.19206e+06	2.10575e+06	1.60468e+06	967148	1.15577e+06
Q9NPF8	6	1	34.2222	0.528148	0.407627	1.25954	0.0878329	CTRL NOM	BNPR2 HYP	44805.1	Arf-GAP with dual PH domain-containing protein 2 OS=Homo sapiens OX=9606 GN=ADAP2 PE=1 SV=1	3227.15	5100.42	90992.9	130989	4908.91	3453.51	173001	1489.39	17924.1	43080.5	89931.4	89761.2	48807.1	29919.5	78988.4	9221.55
Q8IV08	4	3	21.5948	0.450526	0.407627	1.9365	0.105291	CTRL NOM	BNPR2 HYP	55161.7	5'-3' exonuclease PLD3 OS=Homo sapiens OX=9606 GN=PLD3 PE=1 SV=1	387.341	656.163	46031.9	66147.1	590.322	177.137	57424.5	275.78	2151.35	5542.25	45494.9	45327.7	5869.3	1534.62	26218.8	1707.48
P49720	18	11	120.197	0.438404	0.407627	1.85373	0.108536	CTRL NOM	BNPR2 HYP	23234.1	Proteasome subunit beta type-3 OS=Homo sapiens OX=9606 GN=PSMB3 PE=1 SV=2	214193	185853	1.51924e+06	2.37986e+06	120088	181778	1.84008e+06	177237	1.18966e+06	1.5698e+06	1.50152e+06	1.63082e+06	1.19398e+06	1.57484e+06	840143	1.09736e+06
P16949	12	9	81.9355	0.556468	0.407627	1.49977	0.0826639	CTRL NOM	BNPR2 HYP	17302.5	Stathmin OS=Homo sapiens OX=9606 GN=STMN1 PE=1 SV=3	40841.7	44231.2	379171	447680	46118.6	41181.1	485958	34783.6	226841	373596	374748	306775	458536	356773	221878	215362
Q9UKD2	24	17	118.515	0.818166	0.433827	1.01889	0.054805	BNPR2 HYP	CTRL NOM	27674.6	mRNA turnover protein 4 homolog OS=Homo sapiens OX=9606 GN=MRTO4 PE=1 SV=2	96781.9	111075	446864	615302	109809	117917	943411	122874	537541	938190	441652	421639	1.09178e+06	1.02157e+06	430741	760772
Q9UGC6	4	3	21.7599	0.984359	0.471474	1.43114	0.0500347	CTRL NOM	BNPR2 HYP	24986.8	Regulator of G-protein signaling 17 OS=Homo sapiens OX=9606 GN=RGS17 PE=1 SV=2	4410.53	4203.05	64653.7	32764.2	11112.3	5699.05	44137.3	13140.1	24496.7	35500.9	63899.5	22451.9	110485	49373.7	20152.2	81356.4
Q6P5R6	8	6	65.0395	0.643255	0.407627	1.87213	0.0699198	CTRL NOM	BNPR2 HYP	14606.5	60S ribosomal protein L22-like 1 OS=Homo sapiens OX=9606 GN=RPL22L1 PE=1 SV=2	10352.2	12773	225242	194765	14634.4	17520.4	188884	15660	57497.7	107887	222614	133464	145503	151788	86240.4	96958.6
[truncated: 543 more rows]
