# Supplementary material for: An organ-on-chip model of pulmonary arterial hypertension identifies a BMPR2-SOX17-prostacyclin signalling axis
Source: Commun Biol. 2022 Nov 7;5:1192. doi: 10.1038/s42003-022-04169-z (PMC9640600; doi:10.1038/s42003-022-04169-z)
Supplement: Supplementary file 18 — Supplementary Data 15 [file 42003_2022_4169_MOESM18_ESM.xlsx]

## Sheet: 20220202_CTRLnorm_BNPR2-SOX17hy
Supplementary Table XXX
	Samples were analysed by HDMSe and processed in Progenesis QI for Proteomics. Normalised protein abundances (from High 3 quantitation) are given in green, while raw values are provided in blue. Column A (Accession) corresponds to UniProt Accession numbers.
												Normalized abundance								Raw abundance
												CTRL NORM				BNPR2 SOX17 HYP				CTRL NORM				BNPR2 SOX17 HYP
Accession	Peptide count	Unique peptides	Confidence score	Anova (p)	q Value	Max fold change	Power	Highest mean condition	Lowest mean condition	Mass	Description	20211013_Beata_1_001	20211013_Beata_2_001	20211013_Beata_3_001	20211013_Beata_4_001	20211013_Beata_29_001	20211013_Beata_30_001	20211013_Beata_31_001	20211013_Beata_32_001	20211013_Beata_1_001	20211013_Beata_2_001	20211013_Beata_3_001	20211013_Beata_4_001	20211013_Beata_29_001	20211013_Beata_30_001	20211013_Beata_31_001	20211013_Beata_32_001
Q9H6I2	13	12	82.6091	0.00128122	0.999845	58.1934	0.996375	BNPR2 SOX17 HYP	CTRL NORM	44458.8	Transcription factor SOX-17 OS=Homo sapiens OX=9606 GN=SOX17 PE=1 SV=1	1227.72	1616.76	11666.7	9375.97	653335	76869.9	427970	231898	6818.95	13655.8	11530.6	6424.93	265102	667535	402202	516173
Q16647	4	3	32.2217	0.0131455	0.999845	2.1427	0.824576	BNPR2 SOX17 HYP	CTRL NORM	57218.2	Prostacyclin synthase OS=Homo sapiens OX=9606 GN=PTGIS PE=1 SV=1	3042.54	3438.75	3963.71	5177.32	6381.75	5541.54	11899.8	9650.86	16898.7	29045.3	3917.48	3547.79	2589.51	48122.5	11183.3	21481.5
Q9UBU2	2	1	16.1843	0.266168	0.999845	2.15854	0.179655	CTRL NORM	BNPR2 SOX17 HYP	29701.4	Dickkopf-related protein 2 OS=Homo sapiens OX=9606 GN=DKK2 PE=1 SV=1	9687.52	3220.89	24376.9	4702.79	2925.52	1476.59	11626.8	3423.2	53805.9	27205.1	24092.5	3222.61	1187.08	12822.6	10926.7	7619.58
Q96PL2	1	1	12.6214	0.204672	0.999845	2.06183	0.225287	BNPR2 SOX17 HYP	CTRL NORM	37697	Beta-tectorin OS=Homo sapiens OX=9606 GN=TECTB PE=2 SV=1	1086.38	1671.57	15788	11913.8	13310.2	4401.14	26019	19072.8	6033.94	14118.9	15603.9	8164.03	5400.84	38219.4	24452.4	42453.5
Q9BXK1	3	1	17.2917	0.193508	0.999845	1.65563	0.235694	CTRL NORM	BNPR2 SOX17 HYP	25886.8	Krueppel-like factor 16 OS=Homo sapiens OX=9606 GN=KLF16 PE=1 SV=1	109966	78755.8	217120	157871	94546.2	31754.2	109971	104213	610770	665207	214587	108182	38363.8	275752	103349	231964
Q9UBE0	4	2	22.9268	0.325872	0.999845	1.18688	0.14823	BNPR2 SOX17 HYP	CTRL NORM	38906.1	SUMO-activating enzyme subunit 1 OS=Homo sapiens OX=9606 GN=SAE1 PE=1 SV=1	5753.08	7219.57	15347.2	12719.7	12112	12274	12830.5	11492.4	31953.5	60979.7	15168.2	8716.23	4914.67	106587	12057.9	25580.5
Q00796	8	5	51.6163	0.329101	0.999845	1.21215	0.146786	BNPR2 SOX17 HYP	CTRL NORM	38951.9	Sorbitol dehydrogenase OS=Homo sapiens OX=9606 GN=SORD PE=1 SV=4	28878.4	33552.8	44873	63508.6	63791.1	37253.7	51071.5	54934.1	160395	283402	44349.6	43519.6	25884.4	323510	47996.4	122276
A6NHG4;P30046	2	2	16.5475	0.0555226	0.999845	2.31796	0.511331	BNPR2 SOX17 HYP	CTRL NORM	14423.4	D-dopachrome decarboxylase-like protein OS=Homo sapiens OX=9606 GN=DDTL PE=2 SV=1	1500.38	1703.23	2553.47	2429.32	3343.74	2296.97	4551.44	8783.65	8333.33	14386.3	2523.68	1664.71	1356.78	19946.8	4277.39	19551.2
Q9GZT3	1	0	12.4962	0.236977	0.999845	1.42063	0.199182	BNPR2 SOX17 HYP	CTRL NORM	12406.1	SRA stem-loop-interacting RNA-binding protein_ mitochondrial OS=Homo sapiens OX=9606 GN=SLIRP PE=1 SV=1	1934.42	2822.26	5626.83	7488.78	7407.84	3886.32	6617.78	7477.98	10744	23838.1	5561.19	5131.73	3005.86	33748.6	6219.32	16645
P00441	5	4	27.7608	0.16254	0.999845	1.79667	0.269448	BNPR2 SOX17 HYP	CTRL NORM	16163.9	Superoxide dismutase [Cu-Zn] OS=Homo sapiens OX=9606 GN=SOD1 PE=1 SV=2	7738.62	7125.23	8374.79	16262.7	15563.6	14249.1	8636.87	32521.4	42981.5	60182.9	8277.1	11144.1	6315.21	123739	8116.84	72388.2
Q8N8N7	1	0	5.2924	0.164032	0.999845	1.87102	0.267629	CTRL NORM	BNPR2 SOX17 HYP	38955.2	Prostaglandin reductase 2 OS=Homo sapiens OX=9606 GN=PTGR2 PE=1 SV=1	107682	73258.7	68484.3	77635.8	3454.7	26513.7	47657.8	97177.8	598084	618776	67685.4	53200.4	1401.81	230244	44788.3	216305
Q9BRL6	6	4	29.6425	0.215533	0.999845	1.84616	0.215894	BNPR2 SOX17 HYP	CTRL NORM	32401.6	Serine/arginine-rich splicing factor 8 OS=Homo sapiens OX=9606 GN=SRSF8 PE=1 SV=1	6525.33	5445.45	25821.3	16392.4	26602	8482.07	37497.8	27451.6	36242.6	45994.7	25520.1	11233	10794.3	73657.9	35240	61103.5
Q969H8	5	3	32.7211	0.126144	0.999845	1.63502	0.321964	BNPR2 SOX17 HYP	CTRL NORM	18909.3	Myeloid-derived growth factor OS=Homo sapiens OX=9606 GN=MYDGF PE=1 SV=1	31950.6	40385.1	59274.7	52477.6	56476.3	49103.3	67876.7	127531	177458	341111	58583.3	35960.6	22916.3	426411	63789.8	283866
Q9UBQ5	3	2	19.2579	0.160315	0.999845	1.54037	0.272203	BNPR2 SOX17 HYP	CTRL NORM	25344.9	Eukaryotic translation initiation factor 3 subunit K OS=Homo sapiens OX=9606 GN=EIF3K PE=1 SV=1	4471.82	5457.27	13961.1	9408.27	14610.4	7445.78	14773.8	14461.7	24837.2	46094.6	13798.2	6447.07	5928.45	64658.8	13884.3	32189.9
P14324	7	4	36.4274	0.725156	0.999845	1.14353	0.0613426	BNPR2 SOX17 HYP	CTRL NORM	48788.8	Farnesyl pyrophosphate synthase OS=Homo sapiens OX=9606 GN=FDPS PE=1 SV=4	11464.2	13635.4	28228	42483.2	38823.7	10217	25560.5	34960.9	63673.6	115171	27898.7	29111.8	15753.4	88724.4	24021.4	77818.2
P20338	6	3	49.9828	0.292903	0.999845	1.78589	0.164373	BNPR2 SOX17 HYP	CTRL NORM	24674.8	Ras-related protein Rab-4A OS=Homo sapiens OX=9606 GN=RAB4A PE=1 SV=3	60501	57118.9	154355	171350	224134	55653.6	243582	268360	336032	482452	152554	117418	90946.5	483294	228916	597332
Q16630	4	4	33.8318	0.240533	0.999845	2.05489	0.19662	CTRL NORM	BNPR2 SOX17 HYP	59381	Cleavage and polyadenylation specificity factor subunit 6 OS=Homo sapiens OX=9606 GN=CPSF6 PE=1 SV=2	23521.9	24710.4	61074.2	114492	31993	20206.1	36428.1	20282.9	130644	208716	60361.8	78456.4	12981.8	175469	34234.7	45147.1
Q9BYD6	3	2	23.1397	0.266451	0.999845	1.68319	0.179482	BNPR2 SOX17 HYP	CTRL NORM	37136.9	39S ribosomal protein L1_ mitochondrial OS=Homo sapiens OX=9606 GN=MRPL1 PE=1 SV=2	1158.02	2305.08	6912.56	8623.9	12740.4	3077.37	6831.57	9330.49	6431.81	19469.7	6831.93	5909.58	5169.66	26723.8	6420.24	20768.4
Q8N8Y2	7	4	36.4439	0.238516	0.999845	7.71588	0.198066	CTRL NORM	BNPR2 SOX17 HYP	40939.7	V-type proton ATPase subunit d 2 OS=Homo sapiens OX=9606 GN=ATP6V0D2 PE=1 SV=1	6700.52	7538.99	185608	12950.2	4458.2	6353.14	6145.53	10622.4	37215.7	63677.7	183443	8874.22	1808.99	55170.4	5775.5	23644
O00429	44	28	278.735	0.495534	0.999845	1.4497	0.0945284	CTRL NORM	BNPR2 SOX17 HYP	82390.5	Dynamin-1-like protein OS=Homo sapiens OX=9606 GN=DNM1L PE=1 SV=2	214699	287241	646108	899256	559239	238018	436404	178563	1.19247e+06	2.42617e+06	638571	616220	226921	2.06694e+06	410128	397457
Q8TEX9	5	2	26.3427	0.705566	0.999845	1.29725	0.063132	BNPR2 SOX17 HYP	CTRL NORM	120255	Importin-4 OS=Homo sapiens OX=9606 GN=IPO4 PE=1 SV=2	6964.67	5846.04	10896	6705.04	8633.32	3414.06	10702.4	16701.8	38682.8	49378.3	10768.9	4594.66	3503.13	29647.5	10058	37175.9
Q00688	11	8	68.5874	0.0524482	0.999845	2.30189	0.525016	BNPR2 SOX17 HYP	CTRL NORM	25233.9	Peptidyl-prolyl cis-trans isomerase FKBP3 OS=Homo sapiens OX=9606 GN=FKBP3 PE=1 SV=1	24127.8	32048.6	15999.2	24943.2	79297.5	32085	29934.2	82240	134009	270697	15812.6	17092.4	32176.4	278625	28131.8	183055
P07948	5	2	26.9029	0.185598	0.999845	1.91116	0.243582	CTRL NORM	BNPR2 SOX17 HYP	59030.4	Tyrosine-protein kinase Lyn OS=Homo sapiens OX=9606 GN=LYN PE=1 SV=3	8157.52	7513.02	14456.2	28712.9	9824.39	4309.78	6758.57	9894.71	45308.1	63458.3	14287.6	19675.7	3986.42	37425.9	6351.63	22024.3
P62910	7	2	54.7004	0.124375	0.999845	1.62446	0.324999	BNPR2 SOX17 HYP	CTRL NORM	15973.9	60S ribosomal protein L32 OS=Homo sapiens OX=9606 GN=RPL32 PE=1 SV=2	17266.4	19526.1	35562.9	24997.6	41161.2	24667.4	29889.3	62427.8	95900	164926	35148.1	17129.7	16701.9	214211	28089.7	138956
Q9BU89	7	3	42.2388	0.181396	0.999845	2.38294	0.247963	BNPR2 SOX17 HYP	CTRL NORM	33303.5	Deoxyhypusine hydroxylase OS=Homo sapiens OX=9606 GN=DOHH PE=1 SV=1	20400.3	19655.2	199029	370912	521995	78265.7	579145	274177	113307	166017	196707	254169	211809	679656	544274	610280
P42766	5	4	46.4854	0.712704	0.999845	1.00396	0.062462	BNPR2 SOX17 HYP	CTRL NORM	14551.5	60S ribosomal protein L35 OS=Homo sapiens OX=9606 GN=RPL35 PE=1 SV=2	18981.3	26040.3	121975	96014	75791.1	28659.1	96911.8	62690.8	105425	219948	120552	65794.1	30753.6	248874	91076.6	139541
P63172	1	1	6.1352	0.0531461	0.999845	3.72614	0.52184	BNPR2 SOX17 HYP	CTRL NORM	12680.2	Dynein light chain Tctex-type 1 OS=Homo sapiens OX=9606 GN=DYNLT1 PE=1 SV=1	667.038	212.602	2696.12	263.117	2692.52	1260.2	2824.24	7527.24	3704.83	1795.73	2664.67	180.302	1092.54	10943.6	2654.19	16754.6
Q9UJ72	2	1	10.5971	0.397357	0.999845	1.51774	0.120813	BNPR2 SOX17 HYP	CTRL NORM	37848	Annexin A10 OS=Homo sapiens OX=9606 GN=ANXA10 PE=1 SV=3	1121.47	2510.07	9211.47	16376.1	17338.1	2590.1	9809.09	14609.6	6228.79	21201.2	9104.02	11221.8	7035.25	22492.3	9218.48	32519
P08579	10	8	68.9652	0.21399	0.999845	1.83569	0.217188	BNPR2 SOX17 HYP	CTRL NORM	25486.4	U2 small nuclear ribonucleoprotein B'' OS=Homo sapiens OX=9606 GN=SNRPB2 PE=1 SV=1	25948.8	31450.2	55582.8	56019.7	99019.2	25498	101641	84076.6	144124	265643	54934.4	38387.8	40178.9	221424	95521	187143
O15372	7	3	45.1264	0.760519	0.999845	1.04071	0.0584906	BNPR2 SOX17 HYP	CTRL NORM	40101.5	Eukaryotic translation initiation factor 3 subunit H OS=Homo sapiens OX=9606 GN=EIF3H PE=1 SV=1	17282.9	25767.9	59117.1	44680.6	40856.3	24724.3	55431.7	31814.2	95991.6	217647	58427.5	30617.7	16578.2	214705	52094.1	70814.1
O76070	4	4	22.313	0.820962	0.999845	1.06443	0.0546549	CTRL NORM	BNPR2 SOX17 HYP	13330.8	Gamma-synuclein OS=Homo sapiens OX=9606 GN=SNCG PE=1 SV=2	1966.79	2020.62	11321	10498.5	7824.9	2132.13	5793.53	8494.29	10923.8	17067.1	11189	7194.16	3175.09	18515.3	5444.7	18907.1
Q9UBQ0	8	5	48.1256	0.12007	0.999845	2.65879	0.332616	BNPR2 SOX17 HYP	CTRL NORM	20676.8	Vacuolar protein sorting-associated protein 29 OS=Homo sapiens OX=9606 GN=VPS29 PE=1 SV=1	17145	23448.1	110792	288013	398122	73713.9	373635	322795	95225.7	198053	109500	197362	161545	640128	351138	718497
Q16718	5	4	34.7133	0.488182	0.999845	1.20417	0.0961584	BNPR2 SOX17 HYP	CTRL NORM	13515.7	NADH dehydrogenase [ubiquinone] 1 alpha subcomplex subunit 5 OS=Homo sapiens OX=9606 GN=NDUFA5 PE=1 SV=3	11022.7	11678.4	31090.7	35480.5	38844	16992.5	31573.3	20089.2	61221.9	98640.7	30728	24313.2	15761.7	147562	29672.3	44715.8
Q5T7P8	7	4	35.2031	0.198389	0.999845	1.88439	0.231044	BNPR2 SOX17 HYP	CTRL NORM	58009.4	Synaptotagmin-6 OS=Homo sapiens OX=9606 GN=SYT6 PE=1 SV=3	12729.2	11111.5	49756.1	66107.7	64578.8	23375.4	91911.6	83391.8	70699.8	93852.8	49175.7	45300.7	26204	202991	86377.6	185619
P23284	36	24	216.377	0.429587	0.999845	1.45217	0.110999	BNPR2 SOX17 HYP	CTRL NORM	23799.6	Peptidyl-prolyl cis-trans isomerase B OS=Homo sapiens OX=9606 GN=PPIB PE=1 SV=2	114730	168258	363403	822358	838337	156117	689604	448821	637228	1.42118e+06	359164	563525	340170	1.35572e+06	648082	999015
Q9H115	2	1	16.991	0.682033	0.999845	1.14048	0.065492	BNPR2 SOX17 HYP	CTRL NORM	33899.2	Beta-soluble NSF attachment protein OS=Homo sapiens OX=9606 GN=NAPB PE=1 SV=2	162102	185419	825145	1.10467e+06	1.00746e+06	161349	703404	725053	900340	1.56614e+06	815520	756983	408795	1.40115e+06	661051	1.61387e+06
Q15631	5	5	28.2198	0.380141	0.999845	1.41887	0.126634	BNPR2 SOX17 HYP	CTRL NORM	26297	Translin OS=Homo sapiens OX=9606 GN=TSN PE=1 SV=1	4980.89	6814.43	21896.7	15914.7	21184.5	6816.2	21109.3	21275.8	27664.6	57557.7	21641.3	10905.6	8595.98	59191.6	19838.2	47356.9
Q86W42	2	2	11.7813	0.6164	0.999845	1.06896	0.0734148	CTRL NORM	BNPR2 SOX17 HYP	38105.3	THO complex subunit 6 homolog OS=Homo sapiens OX=9606 GN=THOC6 PE=1 SV=1	106.773	811.738	3546.76	2202.97	2439.87	657.379	1796.3	1344.55	593.034	6856.3	3505.39	1509.6	990.021	5708.65	1688.14	2992.78
Q9P2M1	3	1	26.2845	0.873597	0.999845	1.01786	0.0522925	BNPR2 SOX17 HYP	CTRL NORM	40179.7	LRP2-binding protein OS=Homo sapiens OX=9606 GN=LRP2BP PE=1 SV=2	23987.6	18325.7	63398	74643.6	60390.6	18137.5	66158.2	38889.8	133230	154787	62658.5	51150	24504.6	157506	62174.7	86563.5
O15143	11	5	68.3165	0.496588	0.999845	1.26722	0.0942985	BNPR2 SOX17 HYP	CTRL NORM	41748.2	Actin-related protein 2/3 complex subunit 1B OS=Homo sapiens OX=9606 GN=ARPC1B PE=1 SV=3	20094	24716.9	47229.7	41010.4	59260	20015.1	42573.2	46756.7	111605	208770	46678.7	28102.6	24045.8	173810	40009.8	104074
Q8NEZ2	3	0	21.6864	0.325084	0.999845	1.37239	0.148586	BNPR2 SOX17 HYP	CTRL NORM	44485.6	Vacuolar protein sorting-associated protein 37A OS=Homo sapiens OX=9606 GN=VPS37A PE=1 SV=1	6110.86	8408.32	15824.8	21556.6	26342.1	9805.54	17179.7	17900.3	33940.6	71020.4	15640.2	14771.8	10688.8	85150.9	16145.3	39843.7
P08631	8	3	37.904	0.168761	0.999845	1.55034	0.262006	BNPR2 SOX17 HYP	CTRL NORM	60113.2	Tyrosine-protein kinase HCK OS=Homo sapiens OX=9606 GN=HCK PE=1 SV=5	4938.03	5985.16	11549.9	14649.2	19104.9	8288.01	14466.1	15693.2	27426.6	50553.3	11415.2	10038.5	7752.17	71972.8	13595.1	34930.9
O75251	3	1	18.4253	0.228725	0.999845	2.0346	0.205348	BNPR2 SOX17 HYP	CTRL NORM	23848.7	NADH dehydrogenase [ubiquinone] iron-sulfur protein 7_ mitochondrial OS=Homo sapiens OX=9606 GN=NDUFS7 PE=1 SV=3	7537.29	6743.06	95557.3	101934	135026	23446.9	168607	103790	41863.2	56954.9	94442.6	69850.6	54789.2	203612	158455	231022
O60784	2	1	13.313	0.517038	0.999845	1.39172	0.0900195	BNPR2 SOX17 HYP	CTRL NORM	54103.7	Target of Myb protein 1 OS=Homo sapiens OX=9606 GN=TOM1 PE=1 SV=2	6029.72	5585.87	11026.5	12830.8	17954.4	4183.4	14607	12623.5	33490	47180.7	10897.8	8792.36	7285.3	36328.5	13727.5	28098.3
P51858	8	7	43.8063	0.486351	0.999845	1.18021	0.0965717	BNPR2 SOX17 HYP	CTRL NORM	26902.4	Hepatoma-derived growth factor OS=Homo sapiens OX=9606 GN=HDGF PE=1 SV=1	13698.8	17309.1	17747.4	20635.3	28522.4	12805.1	20316.3	20251.9	76085	146200	17540.3	14140.5	11573.5	111199	19093.1	45078
P01213	4	2	20.8759	0.261212	0.999845	1.83945	0.182743	BNPR2 SOX17 HYP	CTRL NORM	28784.4	Proenkephalin-B OS=Homo sapiens OX=9606 GN=PDYN PE=1 SV=1	6787.62	9847.6	92446.5	106963	116494	24565.5	169167	87176.3	37699.5	83177.3	91368.1	73296.8	47269.5	213326	158982	194042
P46778	11	6	72.7008	0.101987	0.999845	1.91598	0.368716	BNPR2 SOX17 HYP	CTRL NORM	18621.9	60S ribosomal protein L21 OS=Homo sapiens OX=9606 GN=RPL21 PE=1 SV=2	153474	173899	180504	282530	323740	194498	304315	691855	852416	1.46883e+06	178399	193606	131363	1.68901e+06	285992	1.53997e+06
Q9BYG8	2	1	11.1446	0.165986	0.999845	3.01861	0.265279	BNPR2 SOX17 HYP	CTRL NORM	57976.9	Gasdermin-C OS=Homo sapiens OX=9606 GN=GSDMC PE=1 SV=3	1481.18	2420.52	52769.5	55751.9	150016	12638.5	122218	54488.4	8226.67	20444.8	52153.9	38204.3	60871.8	109752	114859	121284
Q86VF5	4	3	21.1445	0.625248	0.999845	1.27379	0.0722223	BNPR2 SOX17 HYP	CTRL NORM	39186.4	2-acylglycerol O-acyltransferase 3 OS=Homo sapiens OX=9606 GN=MOGAT3 PE=1 SV=1	20572.8	16849.7	38145.7	30341.6	45383.7	12374	41533.9	35614.9	114265	142320	37700.7	20791.8	18415.3	107455	39033.1	79274
P63167	8	3	69.3932	0.393654	0.999845	1.24482	0.122029	BNPR2 SOX17 HYP	CTRL NORM	10537	Dynein light chain 1_ cytoplasmic OS=Homo sapiens OX=9606 GN=DYNLL1 PE=1 SV=1	14055.8	14196.4	13223.8	74107.4	59690.7	21616.2	22572	40001.1	78068	119909	13069.6	50782.5	24220.6	187715	21212.9	89037.1
Q58FF3	7	4	48.5415	0.272916	0.999845	1.72707	0.175586	BNPR2 SOX17 HYP	CTRL NORM	46372.3	Putative endoplasmin-like protein OS=Homo sapiens OX=9606 GN=HSP90B2P PE=5 SV=1	35000	36999.5	123696	124923	176914	45150.7	138891	192776	194395	312515	122253	85604.5	71786.3	392087	130529	429092
Q86WI0	1	0	5.4459	0.180343	0.999845	5.58738	0.249082	BNPR2 SOX17 HYP	CTRL NORM	24575.5	LHFPL tetraspan subfamily member 1 protein OS=Homo sapiens OX=9606 GN=LHFPL1 PE=1 SV=1	110.896	369.259	50275.6	19522.6	55950.3	1805.52	201347	133569	615.932	3118.93	49689.2	13377.9	22702.9	15679.1	189224	297307
Q96PK6	40	26	258.897	0.284987	0.999845	1.5078	0.168671	BNPR2 SOX17 HYP	CTRL NORM	69662.8	RNA-binding protein 14 OS=Homo sapiens OX=9606 GN=RBM14 PE=1 SV=2	219662	224631	834808	992872	946931	371976	1.02396e+06	1.08281e+06	1.22004e+06	1.89733e+06	825070	680371	384234	3.23022e+06	962307	2.4102e+06
P10321	8	2	63.7996	0.413267	0.999845	1.31805	0.115803	BNPR2 SOX17 HYP	CTRL NORM	41161.8	HLA class I histocompatibility antigen_ C alpha chain OS=Homo sapiens OX=9606 GN=HLA-C PE=1 SV=3	64059.4	85820.5	113850	189581	205543	77384	120569	193988	355796	724879	112522	129912	83403	672000	113310	431792
P50914	12	7	74.9564	0.308007	0.999845	1.74381	0.156644	BNPR2 SOX17 HYP	CTRL NORM	23545.9	60S ribosomal protein L14 OS=Homo sapiens OX=9606 GN=RPL14 PE=1 SV=4	61692.2	65615.4	187318	174811	196722	68595.5	206170	381996	342648	554217	185133	119790	79823.6	595680	193756	850271
Q13247	3	2	22.9137	0.346019	0.999845	1.56896	0.139574	BNPR2 SOX17 HYP	CTRL NORM	39700.9	Serine/arginine-rich splicing factor 6 OS=Homo sapiens OX=9606 GN=SRSF6 PE=1 SV=2	4105.52	5777.58	23610.1	28310	29806.2	7073.74	28925.8	31161.1	22802.7	48800	23334.7	19399.6	12094.4	61428.1	27184.2	69360.4
P19440	3	1	16.961	0.241638	0.999845	1.80896	0.195835	BNPR2 SOX17 HYP	CTRL NORM	61752.5	Glutathione hydrolase 1 proenzyme OS=Homo sapiens OX=9606 GN=GGT1 PE=1 SV=2	2445.62	4352.83	3987.15	9716.34	11419.2	2867.09	12048.1	10752.8	13583.4	36765.9	3940.64	6658.18	4633.54	24897.7	11322.7	23934.3
P52292	24	15	163.798	0.37004	0.999845	1.36462	0.13026	BNPR2 SOX17 HYP	CTRL NORM	58204.2	Importin subunit alpha-1 OS=Homo sapiens OX=9606 GN=KPNA2 PE=1 SV=1	63607.9	66153.2	317591	203732	258143	94596.6	279929	255811	353288	558760	313886	139608	104746	821473	263074	569399
O15400	3	2	15.9181	0.202631	0.999845	2.41449	0.22713	BNPR2 SOX17 HYP	CTRL NORM	29929.6	Syntaxin-7 OS=Homo sapiens OX=9606 GN=STX7 PE=1 SV=4	464.625	440.839	10903.2	6180.56	13444.7	1597.94	13014	15378	2580.6	3723.52	10776	4235.26	5455.44	13876.5	12230.4	34229.2
P62851	10	6	65.381	0.179842	0.999845	1.79698	0.249618	BNPR2 SOX17 HYP	CTRL NORM	13799.2	40S ribosomal protein S25 OS=Homo sapiens OX=9606 GN=RPS25 PE=1 SV=1	163152	169410	614148	699618	660127	335729	849856	1.1127e+06	906171	1.43091e+06	606984	479417	267859	2.91546e+06	798685	2.47673e+06
O75695	2	0	10.5252	0.543999	0.999845	2.65288	0.0848707	CTRL NORM	BNPR2 SOX17 HYP	40496.5	Protein XRP2 OS=Homo sapiens OX=9606 GN=RP2 PE=1 SV=4	22280.7	51677.8	278797	544412	156679	38442.2	114034	29032	123750	436494	275545	373062	63575.3	333830	107168	64621.3
P23297	3	0	16.9567	0.0285508	0.999845	1.75449	0.668279	CTRL NORM	BNPR2 SOX17 HYP	10602.9	Protein S100-A1 OS=Homo sapiens OX=9606 GN=S100A1 PE=1 SV=2	10346.3	10156.5	15678.8	11986.1	7386.62	5335.71	10247	4484.71	57465.1	85786.5	15495.9	8213.57	2997.25	46335.1	9630.04	9982.36
Q9NR33	3	2	15.7185	0.250975	0.999845	2.30866	0.189403	BNPR2 SOX17 HYP	CTRL NORM	12322.9	DNA polymerase epsilon subunit 4 OS=Homo sapiens OX=9606 GN=POLE4 PE=1 SV=2	901.07	1570.24	5070.32	10656.1	19406.4	2052.33	14465.8	6087.79	5004.68	13263	5011.17	7302.15	7874.52	17822.3	13594.8	13550.6
Q9BRA2	10	10	72.0788	0.257445	0.999845	2.09731	0.185149	BNPR2 SOX17 HYP	CTRL NORM	14226	Thioredoxin domain-containing protein 17 OS=Homo sapiens OX=9606 GN=TXNDC17 PE=1 SV=1	33701.5	33485.5	133690	333191	476180	54142.9	374616	215166	187183	282834	132131	228321	193219	470175	352060	478930
Q9H6T0	7	4	50.6475	0.84716	0.999845	1.09363	0.0533702	CTRL NORM	BNPR2 SOX17 HYP	79256.6	Epithelial splicing regulatory protein 2 OS=Homo sapiens OX=9606 GN=ESRP2 PE=1 SV=1	5301.97	8062.45	38844.9	29623	30844.6	7622.58	18917.4	17441.9	29448	68099	38391.8	20299.3	12515.7	66194.2	17778.3	38823.3
P61353	16	12	89.4279	0.332938	0.999845	1.49873	0.145099	BNPR2 SOX17 HYP	CTRL NORM	15797.8	60S ribosomal protein L27 OS=Homo sapiens OX=9606 GN=RPL27 PE=1 SV=2	93392.1	98102.7	310805	294236	380165	114564	353417	345642	518714	828619	307180	201627	154259	994870	332138	769353
P0DN76;Q01081	4	3	23.4103	0.531146	0.999845	1.28395	0.0872587	BNPR2 SOX17 HYP	CTRL NORM	28385.3	Splicing factor U2AF 35 kDa subunit-like protein OS=Homo sapiens OX=9606 GN=U2AF1L5 PE=1 SV=1	6848.32	8468.55	35747.1	26275.8	27439.6	8017.31	29090.4	34753	38036.6	71529.2	35330.1	18005.6	11134.1	69622	27338.8	77355.5
Q96I13	2	2	17.216	0.295365	0.999845	1.6499	0.163072	BNPR2 SOX17 HYP	CTRL NORM	47958.8	Protein ABHD8 OS=Homo sapiens OX=9606 GN=ABHD8 PE=1 SV=1	7133.65	10831	100391	182916	170013	32005.8	216139	78909.9	39621.4	91483.6	99219.8	125344	68985.9	277937	203125	175643
Q9P0M6	6	6	30.4015	0.533553	0.999845	1.35182	0.0868025	BNPR2 SOX17 HYP	CTRL NORM	40286.4	Core histone macro-H2A.2 OS=Homo sapiens OX=9606 GN=MACROH2A2 PE=1 SV=3	3861.16	4218.37	11629.6	16832.6	14939.9	3555.31	13842.6	17059.9	21445.5	35630.3	11494	11534.6	6062.15	30874.2	13009.2	37972.9
Q8IYA7	3	2	14.0341	0.429835	0.999845	2.94122	0.110929	BNPR2 SOX17 HYP	CTRL NORM	39445.3	Homeobox protein Mohawk OS=Homo sapiens OX=9606 GN=MKX PE=2 SV=2	221.074	463.317	1083.47	1340.14	1276.58	289.872	820.064	6754.79	1227.88	3913.38	1070.83	918.34	517.996	2517.24	770.688	15035.2
Q9Y6H1;Q5T1J5	5	2	37.5994	0.86166	0.999845	1.07956	0.0527524	BNPR2 SOX17 HYP	CTRL NORM	15740.7	Coiled-coil-helix-coiled-coil-helix domain-containing protein 2 OS=Homo sapiens OX=9606 GN=CHCHD2 PE=1 SV=1	43251.7	31467.4	65052.8	134351	81878.3	22691	83882.1	107481	240226	265788	64293.9	92065.1	33223.6	197048	78831.5	239239
O43809	27	19	203.636	0.381889	0.999845	1.3382	0.126023	BNPR2 SOX17 HYP	CTRL NORM	26284.3	Cleavage and polyadenylation specificity factor subunit 5 OS=Homo sapiens OX=9606 GN=NUDT21 PE=1 SV=1	58674.3	84268.1	405291	373401	410391	128862	372905	321169	325886	711766	400563	255875	166524	1.11903e+06	350452	714878
Q9HBV2	2	0	10.4777	0.367207	0.999845	1.60659	0.131306	BNPR2 SOX17 HYP	CTRL NORM	32713.7	Sperm acrosome membrane-associated protein 1 OS=Homo sapiens OX=9606 GN=SPACA1 PE=1 SV=1	2606.52	2258.53	49466.6	31136.7	33028.2	5464.14	65048.9	33771	14477	19076.6	48889.6	21336.6	13401.8	47450.4	61132.3	75169.6
Q9UHD8	26	18	165.476	0.353644	0.999845	1.51811	0.136506	BNPR2 SOX17 HYP	CTRL NORM	65686.7	Septin-9 OS=Homo sapiens OX=9606 GN=SEPTIN9 PE=1 SV=2	32620.8	32959.6	314120	278744	315254	65683	370388	248267	181181	278392	310455	191011	127920	570389	348086	552608
Q16543	24	9	167.878	0.469314	0.999845	1.36807	0.100564	BNPR2 SOX17 HYP	CTRL NORM	44981.6	Hsp90 co-chaperone Cdc37 OS=Homo sapiens OX=9606 GN=CDC37 PE=1 SV=1	60876.5	77028.4	307854	375937	481684	94301.1	327011	221144	338117	650616	304262	257613	195452	818907	307321	492236
Q9UBS4	4	2	22.6226	0.289922	0.999845	2.093	0.16597	BNPR2 SOX17 HYP	CTRL NORM	40799.1	DnaJ homolog subfamily B member 11 OS=Homo sapiens OX=9606 GN=DNAJB11 PE=1 SV=1	3306.75	5176.35	27855.2	59431.3	113059	9720.46	50197.9	27468	18366.2	43721.7	27530.3	40725.6	45875.8	84412.1	47175.4	61140
Q15424	11	5	68.9158	0.347909	0.999845	1.38083	0.138803	BNPR2 SOX17 HYP	CTRL NORM	103098	Scaffold attachment factor B1 OS=Homo sapiens OX=9606 GN=SAFB PE=1 SV=4	14939.2	21727.8	127166	170226	166618	43001.2	124065	127597	82974.7	183523	125683	116648	67608.3	373421	116594	284013
O15116	2	2	11.7575	0.533461	0.999845	1.54788	0.0868198	BNPR2 SOX17 HYP	CTRL NORM	15179.4	U6 snRNA-associated Sm-like protein LSm1 OS=Homo sapiens OX=9606 GN=LSM1 PE=1 SV=1	3635.8	5086.56	20503.6	27975	30922.6	3510.79	34611.1	19495.8	20193.8	42963.4	20264.4	19170.1	12547.4	30487.6	32527.2	43395
P60900	23	16	153.264	0.401449	0.999845	1.37571	0.119492	BNPR2 SOX17 HYP	CTRL NORM	27855.7	Proteasome subunit alpha type-6 OS=Homo sapiens OX=9606 GN=PSMA6 PE=1 SV=1	59750.2	82526.9	197482	255035	287870	85033.9	210342	235022	331862	697059	195179	174764	116808	738431	197677	523126
P0C875	3	2	20.4556	0.19738	0.999845	1.87491	0.231992	BNPR2 SOX17 HYP	CTRL NORM	38469	Protein FAM228B OS=Homo sapiens OX=9606 GN=FAM228B PE=2 SV=2	81511.2	117339	491755	811506	980756	253132	913673	668767	452726	991099	486018	556089	397960	2.19819e+06	858660	1.48858e+06
Q8WVJ2	1	0	6.5891	0.271703	0.999845	2.04516	0.176307	BNPR2 SOX17 HYP	CTRL NORM	17847	NudC domain-containing protein 2 OS=Homo sapiens OX=9606 GN=NUDCD2 PE=1 SV=1	2552.9	2038.18	29755.5	32208.6	31056.1	5525.4	52607.3	46927	14179.2	17215.4	29408.4	22071.1	12601.6	47982.4	49439.8	104453
E2RYF7	4	1	21.3145	0.267678	0.999845	2.14437	0.178731	BNPR2 SOX17 HYP	CTRL NORM	26339.2	Protein PBMUCL2 OS=Homo sapiens OX=9606 GN=HCG22 PE=2 SV=1	18143.1	15994.9	137606	320016	449295	37408.3	369025	198787	100770	135100	136001	219293	182310	324852	346806	442473
Q53GQ0	7	3	39.9697	0.410368	0.999845	1.43227	0.116691	BNPR2 SOX17 HYP	CTRL NORM	34438.3	Very-long-chain 3-oxoacyl-CoA reductase OS=Homo sapiens OX=9606 GN=HSD17B12 PE=1 SV=2	1872.85	4255.36	28557.8	17958.6	36489.3	5905.81	20160	12846.4	10402.1	35942.7	28224.7	12306.2	14806.2	51285.8	18946.1	28594.4
Q13401	2	0	16.4556	0.265518	0.999845	1.88874	0.180055	BNPR2 SOX17 HYP	CTRL NORM	18886.9	Putative postmeiotic segregation increased 2-like protein 3 OS=Homo sapiens OX=9606 GN=PMS2P3 PE=5 SV=2	16280.7	16451.2	97162.1	176386	235164	59141.7	230677	53499.7	90425.4	138954	96028.7	120869	95421.9	513584	216788	119083
Q9P0J0	3	3	16.855	0.467325	0.999845	1.73429	0.101048	CTRL NORM	BNPR2 SOX17 HYP	16698.4	NADH dehydrogenase [ubiquinone] 1 alpha subcomplex subunit 13 OS=Homo sapiens OX=9606 GN=NDUFA13 PE=1 SV=3	6116	11853	2724.83	257.185	288.874	9749.1	1809.38	233.103	33969.2	100116	2693.04	176.237	117.216	84660.8	1700.44	518.856
Q8N5I9	2	0	10.6585	0.778986	0.999845	1.03381	0.0571846	BNPR2 SOX17 HYP	CTRL NORM	20180.4	NOP protein chaperone 1 OS=Homo sapiens OX=9606 GN=NOPCHAP1 PE=1 SV=2	7149.88	8772.29	1631.37	2925.23	5211.43	6601.27	2118.24	7240.2	39711.5	74094.7	1612.34	2004.53	2114.63	57325.1	1990.7	16115.7
Q9NQW7	15	7	84.3345	0.366176	0.999845	1.45636	0.13169	BNPR2 SOX17 HYP	CTRL NORM	70602.3	Xaa-Pro aminopeptidase 1 OS=Homo sapiens OX=9606 GN=XPNPEP1 PE=1 SV=3	26673.8	26747	184694	217343	245103	55601.3	236538	126068	148150	225917	182539	148935	99454.9	482840	222296	280609
Q504T8	1	0	5.6664	0.696618	0.999845	1.09682	0.0640016	BNPR2 SOX17 HYP	CTRL NORM	49840	Midnolin OS=Homo sapiens OX=9606 GN=MIDN PE=1 SV=2	1270.6	1549.86	5025.08	9516.02	6348.03	1259.05	6259.88	5175.55	7057.11	13090.8	4966.46	6520.9	2575.83	10933.6	5882.96	11520.1
O43790;Q14533;P78385	4	4	20.55	0.575993	0.999845	1.12663	0.0794133	BNPR2 SOX17 HYP	CTRL NORM	55154.5	Keratin_ type II cuticular Hb6 OS=Homo sapiens OX=9606 GN=KRT86 PE=1 SV=1	206.507	516.773	11662.2	9804.23	11047.4	490.837	8297.95	5163.38	1146.97	4364.9	11526.2	6718.4	4482.7	4262.41	7798.32	11493
Q9UJW2	5	5	25.444	0.0206324	0.999845	2.60344	0.73889	CTRL NORM	BNPR2 SOX17 HYP	55973.2	Tubulointerstitial nephritis antigen OS=Homo sapiens OX=9606 GN=TINAG PE=2 SV=3	1202.03	1193.72	812.118	1169.39	234.186	254.969	204.544	987.636	6676.23	10082.7	802.645	801.33	95.0254	2214.14	192.228	2198.34
O15460	12	4	76.4481	0.297633	0.999845	1.71603	0.161888	BNPR2 SOX17 HYP	CTRL NORM	61301.2	Prolyl 4-hydroxylase subunit alpha-2 OS=Homo sapiens OX=9606 GN=P4HA2 PE=1 SV=1	4377.8	6263.51	38988.4	34001.2	53423.2	10196.8	49751.2	30141.8	24314.9	52904.4	38533.5	23299.5	21677.4	88548.2	46755.6	67091.5
Q07666	19	13	125.589	0.657259	0.999845	1.13256	0.0682398	BNPR2 SOX17 HYP	CTRL NORM	48341.5	KH domain-containing_ RNA-binding_ signal transduction-associated protein 1 OS=Homo sapiens OX=9606 GN=KHDRBS1 PE=1 SV=1	97045	102791	309915	398167	333604	104527	236217	353922	539002	868221	306299	272846	135366	907711	221994	787783
Q96HE7	16	13	97.9124	0.2155	0.999845	1.88494	0.215922	BNPR2 SOX17 HYP	CTRL NORM	55248.1	ERO1-like protein alpha OS=Homo sapiens OX=9606 GN=ERO1A PE=1 SV=2	76451.1	95599	304034	104445	394975	83096.6	294527	321664	424621	807472	300488	71571.7	160268	721608	276793	715980
P82979	13	6	69.5528	0.489678	0.999845	1.24246	0.0958229	BNPR2 SOX17 HYP	CTRL NORM	23727.9	SAP domain-containing ribonucleoprotein OS=Homo sapiens OX=9606 GN=SARNP PE=1 SV=3	18100.2	23112.9	66440.1	80356.8	85347.6	27330.3	69315	51601.2	100531	195222	65665.1	55064.9	34631.3	237335	65141.5	114857
P36871	5	4	30.2983	0.634549	0.999845	1.03121	0.0710126	BNPR2 SOX17 HYP	CTRL NORM	61734.4	Phosphoglucomutase-1 OS=Homo sapiens OX=9606 GN=PGM1 PE=1 SV=3	349.95	754.483	12897.8	18465.1	11317.5	579.024	12112.4	9471.81	1943.67	6372.7	12747.4	12653.3	4592.29	5028.22	11383.1	21083
O14737	3	1	24.0715	0.500347	0.999845	1.19942	0.0934862	BNPR2 SOX17 HYP	CTRL NORM	14285.1	Programmed cell death protein 5 OS=Homo sapiens OX=9606 GN=PDCD5 PE=1 SV=3	11118.1	18808.1	47701.9	54581.1	58961.7	23868.1	47183.6	28561	61751.7	158861	47145.4	37402	23924.8	207269	44342.6	63572.9
Q9H0C2	7	4	45.2274	0.411525	0.999845	1.47186	0.116335	BNPR2 SOX17 HYP	CTRL NORM	35307.1	ADP/ATP translocase 4 OS=Homo sapiens OX=9606 GN=SLC25A31 PE=1 SV=1	14180	19527.2	87595.9	83868	98719.7	21577.4	77117.1	104569	78757.7	164936	86574	57471	40057.3	187377	72473.8	232756
Q9UHV9	11	7	88.5839	0.680028	0.999845	1.12332	0.0657041	BNPR2 SOX17 HYP	CTRL NORM	16704.9	Prefoldin subunit 2 OS=Homo sapiens OX=9606 GN=PFDN2 PE=1 SV=1	64117.5	76342.3	211794	303128	265300	67912.9	212356	190634	356118	644821	209324	207720	107650	589753	199570	424326
Q8IVN8	2	1	15.4161	0.262537	0.999845	3.18525	0.181909	BNPR2 SOX17 HYP	CTRL NORM	31036.2	Somatomedin-B and thrombospondin type-1 domain-containing protein OS=Homo sapiens OX=9606 GN=SBSPON PE=1 SV=2	1157.7	2812.64	14811.6	44519.8	98571.6	5939.52	87545.7	9575	6430.06	23756.8	14638.8	30507.4	39997.2	51578.5	82274.5	21312.6
P24752	34	21	284.428	0.746352	0.999845	1.0069	0.0595765	BNPR2 SOX17 HYP	CTRL NORM	45484.8	Acetyl-CoA acetyltransferase_ mitochondrial OS=Homo sapiens OX=9606 GN=ACAT1 PE=1 SV=1	135796	152911	433035	925327	513848	138566	561423	444597	754232	1.29155e+06	427983	634086	208503	1.2033e+06	527619	989613
Q8TD55	3	2	17.0302	0.260929	0.999845	2.25744	0.182922	BNPR2 SOX17 HYP	CTRL NORM	53692.2	Pleckstrin homology domain-containing family O member 2 OS=Homo sapiens OX=9606 GN=PLEKHO2 PE=1 SV=1	5211.99	5202.64	78858	117550	140306	13091.1	169032	144459	28948.2	43943.8	77938.1	80551.8	56931.8	113682	158854	321547
P35916	5	2	27.9661	0.470362	0.999845	1.18996	0.10031	BNPR2 SOX17 HYP	CTRL NORM	154868	Vascular endothelial growth factor receptor 3 OS=Homo sapiens OX=9606 GN=FLT4 PE=1 SV=3	12322.4	10001.1	9889.94	8065.73	10291.7	10903.4	8487.83	18247.5	68440.6	84474.1	9774.57	5527.08	4176.03	94685.1	7976.77	40616.5
P17081	2	2	22.0045	0.489772	0.999845	9.12523	0.095802	CTRL NORM	BNPR2 SOX17 HYP	23229.8	Rho-related GTP-binding protein RhoQ OS=Homo sapiens OX=9606 GN=RHOQ PE=1 SV=2	27990.2	9372.82	3.45887e+06	66876.8	55407.9	5219.17	324507	5334.67	155462	79167	3.41853e+06	45827.7	22482.8	45323.1	304968	11874.2
Q8WWY3	10	4	53.6422	0.752674	0.999845	1.10831	0.0590828	BNPR2 SOX17 HYP	CTRL NORM	55684.3	U4/U6 small nuclear ribonucleoprotein Prp31 OS=Homo sapiens OX=9606 GN=PRPF31 PE=1 SV=2	75231.5	68306.7	397260	410443	396629	61093.6	376319	220225	417847	576949	392626	281258	160939	530535	353661	490191
Q96NT0	2	1	10.1562	0.71222	0.999845	4.27645	0.0625068	BNPR2 SOX17 HYP	CTRL NORM	19817.6	Coiled-coil domain-containing protein 115 OS=Homo sapiens OX=9606 GN=CCDC115 PE=1 SV=1	313.243	242.025	1447.67	1436.88	139.947	276.804	1847.48	12446	1739.8	2044.25	1430.78	984.631	56.786	2403.75	1736.24	27703.1
Q92747	4	3	27.8958	0.636654	0.999845	1.21422	0.0707449	BNPR2 SOX17 HYP	CTRL NORM	42139.6	Actin-related protein 2/3 complex subunit 1A OS=Homo sapiens OX=9606 GN=ARPC1A PE=1 SV=2	6747.65	3796.15	17029.9	13757.9	17329.8	5866.58	19496.5	7492.86	37477.5	32064	16831.2	9427.69	7031.88	50945.1	18322.6	16678.1
Q05682	36	23	244.087	0.232037	0.999845	1.88355	0.202835	BNPR2 SOX17 HYP	CTRL NORM	93288.2	Caldesmon OS=Homo sapiens OX=9606 GN=CALD1 PE=1 SV=3	134824	117659	586284	648513	990692	215052	926930	668698	748831	993803	579445	444397	401991	1.86751e+06	871118	1.48843e+06
P49675	3	1	20.8982	0.570678	0.999845	1.18331	0.0802742	BNPR2 SOX17 HYP	CTRL NORM	32199.1	Steroidogenic acute regulatory protein_ mitochondrial OS=Homo sapiens OX=9606 GN=STAR PE=1 SV=2	7325.89	10686.3	31947.3	56022.2	37809.9	11060.2	26662	49876.8	40689.1	90261.1	31574.6	38389.5	15342	96045.9	25056.7	111019
Q96GM5	4	4	19.9295	0.422506	0.999845	1.65176	0.113043	BNPR2 SOX17 HYP	CTRL NORM	58517.8	SWI/SNF-related matrix-associated actin-dependent regulator of chromatin subfamily D member 1 OS=Homo sapiens OX=9606 GN=SMARCD1 PE=1 SV=2	1401.23	2388.61	11506.8	15592	22754.1	2242.05	13208.8	12815.6	7782.64	20175.3	11372.6	10684.5	9232.9	19469.9	12413.5	28525.8
P61006	7	1	43.4168	0.692843	0.999845	1.09471	0.0643786	BNPR2 SOX17 HYP	CTRL NORM	23839.3	Ras-related protein Rab-8A OS=Homo sapiens OX=9606 GN=RAB8A PE=1 SV=1	19229.4	31162.4	93972.8	84895.9	79400.6	24639.8	72805.2	74128.5	106803	263211	92876.6	58175.4	32218.2	213971	68421.5	165000
P17812	15	8	87.0834	0.336547	0.999845	1.68003	0.14354	BNPR2 SOX17 HYP	CTRL NORM	67374.8	CTP synthase 1 OS=Homo sapiens OX=9606 GN=CTPS1 PE=1 SV=2	34645.3	34738.9	162787	174846	286510	47557.4	183372	166361	192425	293420	160888	119814	116257	412987	172331	370296
Q9UKU7	2	0	16.5849	0.441149	0.999845	1.66539	0.107787	BNPR2 SOX17 HYP	CTRL NORM	45925.3	Isobutyryl-CoA dehydrogenase_ mitochondrial OS=Homo sapiens OX=9606 GN=ACAD8 PE=1 SV=1	4472.88	4675.09	96219.5	142051	195383	7009.07	116737	92918.2	24843	39487.9	95097.1	97341.5	79280.2	60866.5	109709	206823
O43347	2	2	12.0625	0.458667	0.999845	1.37208	0.103199	BNPR2 SOX17 HYP	CTRL NORM	39352.7	RNA-binding protein Musashi homolog 1 OS=Homo sapiens OX=9606 GN=MSI1 PE=1 SV=1	5085.33	4183.8	19862	24688.3	21889.6	5605.52	20293.1	26056.2	28244.7	35338.2	19630.3	16917.8	8882.09	48678.1	19071.2	57997.6
Q8WUD4	2	0	11.5166	0.0126582	0.999845	1.70368	0.830974	BNPR2 SOX17 HYP	CTRL NORM	19237.8	Coiled-coil domain-containing protein 12 OS=Homo sapiens OX=9606 GN=CCDC12 PE=1 SV=1	4331.75	5580.71	3759.56	4338.97	7961.64	5431.49	7423.46	9868.35	24059.2	47137.2	3715.7	2973.3	3230.58	47166.8	6976.49	21965.6
Q14123	4	4	28.657	0.742642	0.999845	1.09746	0.0598733	BNPR2 SOX17 HYP	CTRL NORM	80931.6	Calcium/calmodulin-dependent 3'_5'-cyclic nucleotide phosphodiesterase 1C OS=Homo sapiens OX=9606 GN=PDE1C PE=1 SV=1	3617.09	4164.75	17169.8	6935.38	10403.3	2980.61	12988.2	8622.64	20089.9	35177.4	16969.5	4752.51	4221.32	25883.5	12206.2	19192.8
Q9NY33	7	3	38.116	0.39765	0.999845	2.16839	0.120718	BNPR2 SOX17 HYP	CTRL NORM	82931.4	Dipeptidyl peptidase 3 OS=Homo sapiens OX=9606 GN=DPP3 PE=1 SV=2	5321.67	4531.12	38872.4	46590	48266.3	5246.38	41098.2	112069	29557.3	38271.8	38418.9	31926.1	19584.9	45559.4	38623.6	249451
Q9H2U2	6	1	27.507	0.460568	0.999845	1.47118	0.10272	BNPR2 SOX17 HYP	CTRL NORM	38433.5	Inorganic pyrophosphatase 2_ mitochondrial OS=Homo sapiens OX=9606 GN=PPA2 PE=1 SV=2	10343.1	13154.8	62589.1	59622.4	77947.4	12732.3	65079.8	58604.9	57446.9	111111	61859	40856.6	31628.6	110567	61161.3	130447
Q13418	7	5	45.9539	0.533281	0.999845	1.37298	0.0868538	BNPR2 SOX17 HYP	CTRL NORM	51932.6	Integrin-linked protein kinase OS=Homo sapiens OX=9606 GN=ILK PE=1 SV=2	6905.66	7267.6	23554.4	18825.9	34095.4	7094.19	22572	13885.1	38355.1	61385.5	23279.6	12900.5	13834.8	61605.6	21212.9	30906.4
Q13554	3	2	22.4203	0.123752	0.999845	2.00941	0.326081	CTRL NORM	BNPR2 SOX17 HYP	73590.3	Calcium/calmodulin-dependent protein kinase type II subunit beta OS=Homo sapiens OX=9606 GN=CAMK2B PE=1 SV=3	8018	8562.32	3872.44	3648.53	2791.15	6656.49	1813.6	732.981	44533.2	72321.2	3827.27	2500.17	1132.56	57804.7	1704.4	1631.52
Q13596	4	0	20.3875	0.348975	0.999845	1.35938	0.138372	BNPR2 SOX17 HYP	CTRL NORM	59183.6	Sorting nexin-1 OS=Homo sapiens OX=9606 GN=SNX1 PE=1 SV=3	3965.89	2615.6	7117.3	7062.9	10764.4	3863.84	6805.7	6789.11	22027.2	22092.6	7034.27	4839.89	4367.84	33553.5	6395.92	15111.6
P53618	17	13	113.235	0.969669	0.999845	1.0101	0.0501305	CTRL NORM	BNPR2 SOX17 HYP	108283	Coatomer subunit beta OS=Homo sapiens OX=9606 GN=COPB1 PE=1 SV=3	27212.6	23414.9	48273	39545.7	35719.2	22871.7	39167.6	39304	151143	197773	47709.9	27098.9	14493.7	198617	36809.3	87485.4
Q969G6	1	0	5.5905	0.885154	0.999845	1.16182	0.0518885	BNPR2 SOX17 HYP	CTRL NORM	17680.2	Riboflavin kinase OS=Homo sapiens OX=9606 GN=RFK PE=1 SV=2	837.587	1498.57	4047.05	4309.5	4516.28	693.494	5305.83	1907.44	4652.08	12657.6	3999.84	2953.11	1832.56	6022.27	4986.36	4245.71
Q8IVM0	7	4	41.5705	0.449248	0.999845	1.46563	0.105626	BNPR2 SOX17 HYP	CTRL NORM	35936.1	Coiled-coil domain-containing protein 50 OS=Homo sapiens OX=9606 GN=CCDC50 PE=1 SV=1	8114.11	10704	30005	30320.6	29178.5	9003.38	32941.5	44872.2	45067	90410.5	29655	20777.4	11839.7	78185	30958.1	99879.3
P24666	2	1	12.6143	0.582941	0.999845	1.68704	0.0783143	BNPR2 SOX17 HYP	CTRL NORM	18498.7	Low molecular weight phosphotyrosine protein phosphatase OS=Homo sapiens OX=9606 GN=ACP1 PE=1 SV=3	2509.16	3288.24	5095.68	6785.71	5025.58	1891.62	5586.49	17321.2	13936.3	27774	5036.24	4649.95	2039.22	16426.8	5250.12	38554.6
P61586	17	6	92.39	0.504255	0.999845	1.37596	0.0926543	BNPR2 SOX17 HYP	CTRL NORM	22110.3	Transforming protein RhoA OS=Homo sapiens OX=9606 GN=RHOA PE=1 SV=1	53968.7	82850	248001	463947	465474	82004.3	426578	193814	299750	699788	245108	317922	188875	712122	400893	431404
P06737	11	3	63.9475	0.448877	0.999845	1.60554	0.105723	BNPR2 SOX17 HYP	CTRL NORM	97548	Glycogen phosphorylase_ liver form OS=Homo sapiens OX=9606 GN=PYGL PE=1 SV=4	36106.7	36588.7	73756.8	73494.5	77363.9	26247.9	87662.5	161858	200542	309045	72896.4	50362.5	31391.8	227936	82384.3	360274
Q9UBK9	3	0	15.2863	0.146429	0.999845	1.26219	0.290604	BNPR2 SOX17 HYP	CTRL NORM	18303.1	Protein UXT OS=Homo sapiens OX=9606 GN=UXT PE=1 SV=1	32395.3	35931.2	43099.2	42466.1	64936.4	38140.4	43841.3	47321.8	179928	303491	42596.4	29100.1	26349.1	331210	41201.6	105332
P52961	2	2	10.2776	0.218167	0.999845	3.99655	0.213716	BNPR2 SOX17 HYP	CTRL NORM	36676.9	GPI-linked NAD(P)(+)--arginine ADP-ribosyltransferase 1 OS=Homo sapiens OX=9606 GN=ART1 PE=2 SV=2	491.533	616.199	24253.3	49261.9	91600.8	2066.99	135244	69322.8	2730.05	5204.69	23970.4	33757	37168.7	17949.7	127101	154303
P62424	22	18	153.18	0.298026	0.999845	1.74559	0.161684	BNPR2 SOX17 HYP	CTRL NORM	30166.7	60S ribosomal protein L7a OS=Homo sapiens OX=9606 GN=RPL7A PE=1 SV=2	61504.3	78763.1	247277	263400	365274	80578.1	346200	344230	341604	665269	244393	180496	148217	699737	325355	766208
Q13217	5	4	27.9106	0.20898	0.999845	2.16522	0.22148	BNPR2 SOX17 HYP	CTRL NORM	58036.4	DnaJ homolog subfamily C member 3 OS=Homo sapiens OX=9606 GN=DNAJC3 PE=1 SV=1	2832.23	5379.83	21688.2	13155.1	33982.1	5999.5	33508.9	19733.7	15730.6	45440.5	21435.2	9014.61	13788.9	52099.4	31491.3	43924.6
O95202	19	12	99.9871	0.249127	0.999845	1.62889	0.190648	BNPR2 SOX17 HYP	CTRL NORM	84038.6	Mitochondrial proton/calcium exchanger protein OS=Homo sapiens OX=9606 GN=LETM1 PE=1 SV=1	31132.2	26596.7	90102.7	114285	100514	44837.9	155814	125793	172913	224648	89051.7	78314.7	40785.2	389370	146433	279999
Q96B26	2	0	11.0753	0.460533	0.999845	1.31091	0.102729	BNPR2 SOX17 HYP	CTRL NORM	30609.9	Exosome complex component RRP43 OS=Homo sapiens OX=9606 GN=EXOSC8 PE=1 SV=1	1352.94	2809.05	22823	45369	33605.8	3518.98	36605.6	21119.3	7514.42	23726.5	22556.8	31089.3	13636.2	30558.7	34401.6	47008.6
O14879	3	3	20.6462	0.348359	0.999845	1.65774	0.138621	BNPR2 SOX17 HYP	CTRL NORM	56726.2	Interferon-induced protein with tetratricopeptide repeats 3 OS=Homo sapiens OX=9606 GN=IFIT3 PE=1 SV=1	67119.7	64479.3	153537	457739	503133	72369.9	349285	306702	372793	544621	151746	313668	204155	628457	328255	682676
O75533	31	20	180.621	0.568294	0.999845	1.24273	0.0806661	BNPR2 SOX17 HYP	CTRL NORM	146572	Splicing factor 3B subunit 1 OS=Homo sapiens OX=9606 GN=SF3B1 PE=1 SV=3	61637.5	61156.5	324953	305926	364244	71335.9	295769	205259	342344	516555	321162	209637	147799	619478	277960	456879
Q93045	5	3	30.2306	0.284312	0.999845	1.75645	0.169046	BNPR2 SOX17 HYP	CTRL NORM	20942.2	Stathmin-2 OS=Homo sapiens OX=9606 GN=STMN2 PE=1 SV=3	9535.81	12523.8	21495.4	21913.8	30171.6	10565.9	21348.8	52906.5	52963.3	105781	21244.6	15016.5	12242.7	91753.8	20063.4	117763
P32119	28	23	210.719	0.551745	0.999845	1.32319	0.0834873	BNPR2 SOX17 HYP	CTRL NORM	22063	Peroxiredoxin-2 OS=Homo sapiens OX=9606 GN=PRDX2 PE=1 SV=5	109256	112558	602547	482563	642450	115660	602522	368673	606825	950716	595518	330679	260686	1.00439e+06	566243	820616
Q9Y5C1	7	1	40.4103	0.664755	0.999845	1.0573	0.0673788	BNPR2 SOX17 HYP	CTRL NORM	53865.6	Angiopoietin-related protein 3 OS=Homo sapiens OX=9606 GN=ANGPTL3 PE=1 SV=1	15714.3	20575.4	106542	175684	115741	19623.8	94394.4	107009	87279.8	173789	105299	120389	46963.9	170412	88710.8	238187
Q16378	1	1	5.8258	0.344625	0.999845	1.89677	0.140147	BNPR2 SOX17 HYP	CTRL NORM	15096.8	Proline-rich protein 4 OS=Homo sapiens OX=9606 GN=PRR4 PE=1 SV=3	529.415	584.858	7316.97	3334.95	7605.21	718.366	6842.77	7151.41	2940.45	4939.98	7231.62	2285.3	3085.95	6238.26	6430.76	15918.1
Q14192	17	12	113.689	0.546704	0.999845	1.24892	0.084383	BNPR2 SOX17 HYP	CTRL NORM	34188.8	Four and a half LIM domains protein 2 OS=Homo sapiens OX=9606 GN=FHL2 PE=1 SV=3	50208.5	41875.2	239083	200712	254659	53991.4	195680	159945	278866	353697	236294	137539	103332	468859	183898	356015
P26599	52	37	321.917	0.954195	0.999845	1.0664	0.050298	CTRL NORM	BNPR2 SOX17 HYP	57392.5	Polypyrimidine tract-binding protein 1 OS=Homo sapiens OX=9606 GN=PTBP1 PE=1 SV=1	205221	211451	636108	834760	704470	209816	524568	331159	1.13983e+06	1.78601e+06	628688	572024	285851	1.82203e+06	492984	737114
P12236	21	4	168.823	0.439805	0.999845	1.39973	0.108153	BNPR2 SOX17 HYP	CTRL NORM	33094.4	ADP/ATP translocase 3 OS=Homo sapiens OX=9606 GN=SLC25A6 PE=1 SV=4	54540.2	70720.8	321488	317995	388654	81259.6	268407	332112	302924	597340	317737	217908	157703	705655	252246	739235
Q7Z5L9	5	0	33.0452	0.473293	0.999845	1.64708	0.0996074	CTRL NORM	BNPR2 SOX17 HYP	61766.1	Interferon regulatory factor 2-binding protein 2 OS=Homo sapiens OX=9606 GN=IRF2BP2 PE=1 SV=2	37765.1	39712.6	143000	164567	89701.7	39083.8	67925.8	37062.2	209753	335431	141332	112770	36398.1	339403	63835.9	82495.4
O43586	3	1	16.1627	0.596159	0.999845	1.25819	0.0763027	CTRL NORM	BNPR2 SOX17 HYP	48047.6	Proline-serine-threonine phosphatase-interacting protein 1 OS=Homo sapiens OX=9606 GN=PSTPIP1 PE=1 SV=1	6904.88	10541.9	24140.7	15627.7	10843.8	5571.09	16911.2	12148.2	38350.7	89041.8	23859.1	10709	4400.06	48379.1	15892.9	27040.3
O43143	26	20	167.429	0.609581	0.999845	1.16689	0.0743625	BNPR2 SOX17 HYP	CTRL NORM	91731.4	Pre-mRNA-splicing factor ATP-dependent RNA helicase DHX15 OS=Homo sapiens OX=9606 GN=DHX15 PE=1 SV=2	34052.5	62222.7	343506	401149	310224	51345.1	343576	276130	189133	525561	339499	274889	125879	445879	322889	614627
A0A0K0K1C0	1	0	11.8382	0.133863	0.999845	2.17503	0.309321	CTRL NORM	BNPR2 SOX17 HYP	13044.8	T cell receptor beta variable 11-1 OS=Homo sapiens OX=9606 GN=TRBV11-1 PE=3 SV=3	7607.16	8131.57	3830.58	3648.53	2791.15	5761.27	1813.6	308.7	42251.3	68682.9	3785.9	2500.17	1132.56	50030.6	1704.4	687.123
Q08050	3	3	14.5916	0.660299	0.999845	1.61856	0.0678875	BNPR2 SOX17 HYP	CTRL NORM	84739.1	Forkhead box protein M1 OS=Homo sapiens OX=9606 GN=FOXM1 PE=1 SV=3	855.239	1430.48	6819.74	4651.57	7878.78	511.74	8885.13	4990.92	4750.13	12082.5	6740.18	3187.51	3196.96	4443.93	8350.15	11109.1
Q7Z2W9	5	3	27.6521	0.831321	0.999845	1.07314	0.0541206	CTRL NORM	BNPR2 SOX17 HYP	22985.8	39S ribosomal protein L21_ mitochondrial OS=Homo sapiens OX=9606 GN=MRPL21 PE=1 SV=2	21513.3	33438.5	56132.4	287724	32229.1	38421.3	220533	80444.3	119488	282437	55477.6	197164	13077.5	333649	207255	179058
P14866	59	45	469.64	0.610204	0.999845	1.26234	0.0742748	BNPR2 SOX17 HYP	CTRL NORM	64760.2	Heterogeneous nuclear ribonucleoprotein L OS=Homo sapiens OX=9606 GN=HNRNPL PE=1 SV=2	183892	188494	1.32875e+06	2.06324e+06	2.23472e+06	190138	1.30918e+06	1.01787e+06	1.02137e+06	1.5921e+06	1.31325e+06	1.41385e+06	906779	1.65115e+06	1.23036e+06	2.26565e+06
Q8IYK8	4	3	20.1412	0.772068	0.999845	1.05173	0.0576596	BNPR2 SOX17 HYP	CTRL NORM	37366.9	GTP-binding protein REM 2 OS=Homo sapiens OX=9606 GN=REM2 PE=1 SV=2	11232.5	13867	97074.8	165619	160466	14136.7	94628.8	33448	62386.8	117127	95942.4	113491	65112.2	122763	88931.1	74450.8
Q52LJ0	3	2	17.3758	0.762909	0.999845	1.10611	0.0583147	BNPR2 SOX17 HYP	CTRL NORM	45946.5	Protein FAM98B OS=Homo sapiens OX=9606 GN=FAM98B PE=1 SV=2	1906.72	3461.03	9979.39	4133.03	8588.42	2114.47	6976.44	3867.88	10590.2	29233.4	9862.98	2832.18	3484.91	18362	6556.38	8609.37
P43034	6	4	35.6813	0.591237	0.999845	1.03632	0.0770397	BNPR2 SOX17 HYP	CTRL NORM	47208.3	Platelet-activating factor acetylhydrolase IB subunit beta OS=Homo sapiens OX=9606 GN=PAFAH1B1 PE=1 SV=2	1479.8	1979.73	22530.6	10464.7	9951.84	2628.69	9319.25	15879.2	8219.03	16721.7	22267.8	7170.97	4038.14	22827.5	8758.13	35345
P54577	21	14	140.93	0.185386	0.999845	2.09265	0.243801	BNPR2 SOX17 HYP	CTRL NORM	59485.7	Tyrosine--tRNA ligase_ cytoplasmic OS=Homo sapiens OX=9606 GN=YARS1 PE=1 SV=4	80896.9	97680.6	357656	540941	709566	165279	815626	563682	449313	825054	353484	370683	287919	1.43528e+06	766516	1.25468e+06
O75347	8	4	38.8498	0.580618	0.999845	1.24796	0.0786784	BNPR2 SOX17 HYP	CTRL NORM	12911.9	Tubulin-specific chaperone A OS=Homo sapiens OX=9606 GN=TBCA PE=1 SV=3	23017.1	25568.5	105185	85036.1	96596.6	26928.3	117032	57464.6	127840	215963	103958	58271.4	39195.8	233845	109985	127908
P62633	5	4	30.0234	0.466805	0.999845	1.54119	0.101175	BNPR2 SOX17 HYP	CTRL NORM	20717.3	Cellular nucleic acid-binding protein OS=Homo sapiens OX=9606 GN=CNBP PE=1 SV=1	4070.01	6212.02	22465.9	25456.6	30204.8	4815.33	22773.6	31910.6	22605.5	52469.5	22203.9	17444.3	12256.1	41816.1	21402.4	71028.6
P13747	6	3	34.3167	0.550362	0.999845	1.25115	0.0837313	BNPR2 SOX17 HYP	CTRL NORM	40285.7	HLA class I histocompatibility antigen_ alpha chain E OS=Homo sapiens OX=9606 GN=HLA-E PE=1 SV=4	12232.6	12433.4	112899	87159.3	119868	17393.4	93961.4	49942.3	67941.9	105018	111582	59726.4	48638.6	151043	88303.9	111165
Q8NBT0	6	5	36.3907	0.226091	0.999845	2.91428	0.207384	BNPR2 SOX17 HYP	CTRL NORM	45579.3	POC1 centriolar protein homolog A OS=Homo sapiens OX=9606 GN=POC1A PE=1 SV=2	2836.73	4797.67	89420.6	115209	198292	11821.5	260352	148130	15755.6	40523.3	88377.5	78947.4	80460.5	102658	244676	329718
Q70UQ0	14	7	102.436	0.252495	0.999845	1.54931	0.188389	BNPR2 SOX17 HYP	CTRL NORM	39423.1	Inhibitor of nuclear factor kappa-B kinase-interacting protein OS=Homo sapiens OX=9606 GN=IKBIP PE=1 SV=1	16538.3	25318.3	44423.6	60355.6	66030.7	28350.3	46570.5	86232.8	91856.1	213850	43905.4	41359	26793.2	246193	43766.5	191942
Q8NEK8	4	4	26.0813	0.552027	0.999845	1.20153	0.0834377	BNPR2 SOX17 HYP	CTRL NORM	45013	Terminal nucleotidyltransferase 5D OS=Homo sapiens OX=9606 GN=TENT5D PE=1 SV=1	2263.47	4392.51	32514.2	27085.3	32669.2	4443.85	23326.1	19168.6	12571.6	37101.1	32134.9	18560.4	13256.1	38590.3	21921.6	42666.8
P14314	6	5	45.2719	0.4933	0.999845	1.37469	0.0950186	BNPR2 SOX17 HYP	CTRL NORM	60395	Glucosidase 2 subunit beta OS=Homo sapiens OX=9606 GN=PRKCSH PE=1 SV=2	33298.1	37634.5	188851	216298	247346	43499.1	226211	137407	184943	317878	186648	148219	100365	377744	212590	305849
P14406	4	3	27.312	0.740622	0.999845	1.08578	0.060037	BNPR2 SOX17 HYP	CTRL NORM	9396	Cytochrome c oxidase subunit 7A2_ mitochondrial OS=Homo sapiens OX=9606 GN=COX7A2 PE=1 SV=1	3857.33	4467.14	16166.8	16978.6	18945.4	4966.84	13809.4	7305.5	21424.2	37731.4	15978.2	11634.7	7687.43	43131.9	12977.9	16261
O00244	7	6	49.1523	0.74634	0.999845	1.44311	0.0595775	BNPR2 SOX17 HYP	CTRL NORM	7572.73	Copper transport protein ATOX1 OS=Homo sapiens OX=9606 GN=ATOX1 PE=1 SV=1	18471	18514.4	27312.9	23428.4	19239	11327.8	23987.2	72045.6	102591	156381	26994.2	16054.4	7806.56	98369.9	22542.9	160364
Q8NFI4	6	0	46.8043	0.139544	0.999845	2.18069	0.300592	BNPR2 SOX17 HYP	CTRL NORM	41605.9	Putative protein FAM10A5 OS=Homo sapiens OX=9606 GN=ST13P5 PE=5 SV=1	7858.96	7839.41	9615.32	4763.53	11078	8608.54	9741.67	36160.9	43649.8	66215.2	9503.16	3264.24	4495.1	74756.2	9155.11	80489.2
Q8N1F7	22	12	135.092	0.73338	0.999845	1.09718	0.0606368	BNPR2 SOX17 HYP	CTRL NORM	94001.7	Nuclear pore complex protein Nup93 OS=Homo sapiens OX=9606 GN=NUP93 PE=1 SV=2	31986.7	29678.6	188391	172835	191685	28305.3	137805	106194	177659	250679	186194	118436	77779.8	245802	129507	236374
P12235	21	6	164.187	0.383127	0.999845	1.54528	0.125593	BNPR2 SOX17 HYP	CTRL NORM	33292.7	ADP/ATP translocase 1 OS=Homo sapiens OX=9606 GN=SLC25A4 PE=1 SV=4	41388.9	55213.1	339456	375430	457886	73575.3	384628	337891	229880	466355	335497	257266	185795	638925	361469	752100
P62995	20	15	172.342	0.473821	0.999845	1.52186	0.0994816	BNPR2 SOX17 HYP	CTRL NORM	33779.8	Transformer-2 protein homolog beta OS=Homo sapiens OX=9606 GN=TRA2B PE=1 SV=1	64381.4	63723.3	403453	652052	763118	78267.9	632749	327158	357584	538236	398747	446822	309649	679675	594651	728209
A6NJT0	2	1	10.1213	0.587493	0.999845	1.0694	0.0776098	BNPR2 SOX17 HYP	CTRL NORM	54203.5	Homeobox protein unc-4 homolog OS=Homo sapiens OX=9606 GN=UNCX PE=3 SV=1	387.266	815.83	40866.6	39800.9	40293.5	1234.34	37713.4	8311.59	2150.93	6890.87	40389.9	27273.8	16349.8	10718.9	35442.6	18500.5
P08708	18	15	130.137	0.525917	0.999845	1.33336	0.0882646	BNPR2 SOX17 HYP	CTRL NORM	15607.2	40S ribosomal protein S17 OS=Homo sapiens OX=9606 GN=RPS17 PE=1 SV=2	49588.1	59420.2	322950	333381	405328	65787.1	342248	207109	275420	501890	319182	228451	164469	571292	321641	460997
Q86VP6	15	9	87.9122	0.28341	0.999845	1.53377	0.169549	BNPR2 SOX17 HYP	CTRL NORM	138087	Cullin-associated NEDD8-dissociated protein 1 OS=Homo sapiens OX=9606 GN=CAND1 PE=1 SV=2	29279.6	47492.7	102760	119926	132690	49773.2	118335	158504	162623	401145	101562	82179.9	53841.4	432228	111210	352808
O95372	1	0	5.2915	0.363141	0.999845	1.67433	0.132831	BNPR2 SOX17 HYP	CTRL NORM	25079.2	Acyl-protein thioesterase 2 OS=Homo sapiens OX=9606 GN=LYPLA2 PE=1 SV=1	91.2258	320.149	1735.64	1309.42	2387.17	327.065	2027.9	1045.08	506.682	2704.13	1715.39	897.29	968.639	2840.22	1905.8	2326.22
Q9Y224	24	19	182.339	0.383051	0.999845	2.32895	0.125619	CTRL NORM	BNPR2 SOX17 HYP	28182.2	RNA transcription_ translation and transport factor protein OS=Homo sapiens OX=9606 GN=RTRAF PE=1 SV=1	270186	357599	1.64495e+06	2.60057e+06	862880	297759	783019	148830	1.50065e+06	3.02044e+06	1625762	1.78206e+06	350129	2.58573e+06	735872	331275
P05423	4	2	28.6917	0.595017	0.999845	1.28288	0.0764724	BNPR2 SOX17 HYP	CTRL NORM	44567	DNA-directed RNA polymerase III subunit RPC4 OS=Homo sapiens OX=9606 GN=POLR3D PE=1 SV=2	1424	2337.38	31424.3	32059	28045.5	1739.96	31990.3	24491	7909.09	19742.6	31057.7	21968.6	11380	15109.8	30064.2	54513.7
Q96N68	1	1	9.6218	0.588048	0.999845	1.39141	0.0775248	BNPR2 SOX17 HYP	CTRL NORM	20220.1	Putative uncharacterized protein C18orf15 OS=Homo sapiens OX=9606 GN=C18orf15 PE=5 SV=1	3103.48	3655.29	48034.3	39851.2	33332	3034.15	60614.9	34707.8	17237.2	30874.2	47474	27308.2	13525.1	26348.4	56965.2	77254.9
P30047	5	3	38.1397	0.346751	0.999845	2.16572	0.139274	BNPR2 SOX17 HYP	CTRL NORM	9755.27	GTP cyclohydrolase 1 feedback regulatory protein OS=Homo sapiens OX=9606 GN=GCHFR PE=1 SV=3	1342.06	2152.3	56447.9	56678.8	71832.2	5274.9	148792	26669.4	7454.03	18179.3	55789.4	38839.4	29147.2	45807	139833	59362.5
P12955	6	5	32.0952	0.244118	0.999845	3.23399	0.194092	BNPR2 SOX17 HYP	CTRL NORM	55346.7	Xaa-Pro dipeptidase OS=Homo sapiens OX=9606 GN=PEPD PE=1 SV=3	2146.28	3988.98	1233.93	3893.44	4113.91	3309.85	2547.9	26451.6	11920.8	33692.7	1219.54	2668	1669.3	28742.6	2394.48	58877.6
Q71UI9;P0C0S5	15	9	84.3377	0.743545	0.999845	1.11142	0.0598005	BNPR2 SOX17 HYP	CTRL NORM	13508.7	Histone H2A.V OS=Homo sapiens OX=9606 GN=H2AZ2 PE=1 SV=3	102914	83536.2	235545	243911	189054	82752.6	190780	277518	571599	705584	232797	167141	76711.9	718620	179293	617718
Q9UQB9	4	1	25.8747	0.168127	0.999845	1.62145	0.262747	BNPR2 SOX17 HYP	CTRL NORM	35876.5	Aurora kinase C OS=Homo sapiens OX=9606 GN=AURKC PE=1 SV=1	9257.34	11547.4	18558.1	22377.7	35331.3	12683.6	22353.6	29740.8	51416.7	97534.4	18341.6	15334.4	14336.3	110144	21007.7	66199
Q9UGM5	3	2	16.9653	0.767289	0.999845	1.00072	0.0579977	BNPR2 SOX17 HYP	CTRL NORM	42910.4	Fetuin-B OS=Homo sapiens OX=9606 GN=FETUB PE=1 SV=2	1236.19	1616.59	7701.57	9935.93	6698.58	1375.46	7280.17	5150.81	6865.98	13654.5	7611.72	6808.65	2718.07	11944.5	6841.82	11465
O75569	3	3	17.5528	0.139531	0.999845	2.1407	0.300611	BNPR2 SOX17 HYP	CTRL NORM	34860.5	Interferon-inducible double-stranded RNA-dependent protein kinase activator A OS=Homo sapiens OX=9606 GN=PRKRA PE=1 SV=1	673.825	895.979	581.393	911.794	2049.28	1174.01	2761.48	572.163	3742.53	7567.84	574.611	624.812	831.532	10195	2595.21	1273.56
Q14257	6	5	39.7124	0.574567	0.999845	1.37906	0.0796426	BNPR2 SOX17 HYP	CTRL NORM	36933.5	Reticulocalbin-2 OS=Homo sapiens OX=9606 GN=RCN2 PE=1 SV=1	5020.27	8713.94	49444.2	47847.6	66426.1	6507.77	48838.4	31338.8	27883.3	73601.8	48867.4	32787.8	26953.6	56513.2	45897.8	69755.8
P21796	49	41	339.673	0.393191	0.999845	1.46501	0.122182	BNPR2 SOX17 HYP	CTRL NORM	30886.7	Voltage-dependent anion-selective channel protein 1 OS=Homo sapiens OX=9606 GN=VDAC1 PE=1 SV=2	107226	149479	805211	797200	983370	193288	746349	800619	595548	1.26257e+06	795818	546286	399020	1.67851e+06	701410	1.78207e+06
P05129	8	2	38.4603	0.366794	0.999845	1.75073	0.13146	BNPR2 SOX17 HYP	CTRL NORM	79702.6	Protein kinase C gamma type OS=Homo sapiens OX=9606 GN=PRKCG PE=1 SV=3	11051.8	16576	69933.6	53449.1	93947.1	14146.2	85694.4	70590.2	61383.3	140008	69117.8	36626.3	38120.7	122845	80534.7	157124
P29317	9	5	45.794	0.956687	0.999845	1.12868	0.0502664	CTRL NORM	BNPR2 SOX17 HYP	109749	Ephrin type-A receptor 2 OS=Homo sapiens OX=9606 GN=EPHA2 PE=1 SV=2	12773.8	11289.6	16153.5	43990.8	14531.1	23413.6	14975.2	21687.7	70947.6	95357.2	15965.1	30144.9	5896.24	203323	14073.5	48273.9
P20340	7	2	48.0877	0.744033	0.999845	1.20811	0.0597614	BNPR2 SOX17 HYP	CTRL NORM	23706.9	Ras-related protein Rab-6A OS=Homo sapiens OX=9606 GN=RAB6A PE=1 SV=3	21250.6	20669	74833.7	75123.4	61865.1	14581.5	93010.1	62351.9	118029	174580	73960.7	51478.8	25102.9	126625	87409.9	138787
Q5JXC2	2	0	10.8786	0.571176	0.999845	1.18578	0.0801928	BNPR2 SOX17 HYP	CTRL NORM	43394.4	Migration and invasion-inhibitory protein OS=Homo sapiens OX=9606 GN=MIIP PE=1 SV=3	7752.12	10977.7	43745.2	27644.1	23337.2	10921	33515.1	39088	43056.4	92722.4	43234.9	18943.2	9469.51	94837.6	31497.2	87004.5
P40429	13	8	98.7894	0.344061	0.999845	1.48975	0.140379	BNPR2 SOX17 HYP	CTRL NORM	23634.3	60S ribosomal protein L13a OS=Homo sapiens OX=9606 GN=RPL13A PE=1 SV=2	24720.7	35184.6	140079	212336	212452	50295.2	187569	163937	137303	297185	138445	145505	86206.3	436761	176275	364902
P61018	4	1	27.2111	0.314166	0.999845	1.8584	0.153659	BNPR2 SOX17 HYP	CTRL NORM	23871.9	Ras-related protein Rab-4B OS=Homo sapiens OX=9606 GN=RAB4B PE=1 SV=1	2024.99	3777.87	131066	165926	209829	12032	238194	102658	11247.1	31909.6	129537	113702	85141.9	104485	223852	228503
Q96G03	21	9	135.555	0.268922	0.999845	1.60286	0.177976	BNPR2 SOX17 HYP	CTRL NORM	68796.7	Phosphoglucomutase-2 OS=Homo sapiens OX=9606 GN=PGM2 PE=1 SV=4	119909	137615	346944	371281	490278	152232	430521	490958	665991	1.16236e+06	342897	254423	198939	1.32197e+06	404599	1.09281e+06
P43487	6	4	36.403	0.599039	0.999845	1.1505	0.0758779	BNPR2 SOX17 HYP	CTRL NORM	23481.2	Ran-specific GTPase-activating protein OS=Homo sapiens OX=9606 GN=RANBP1 PE=1 SV=1	13797.1	18704.3	141244	172456	170786	21977.8	128255	77286.6	76630.9	157985	139596	118176	69299.7	190855	120533	172029
Q8NGZ3	3	1	16.1297	0.720598	0.999845	1.05903	0.0617452	BNPR2 SOX17 HYP	CTRL NORM	35185.8	Olfactory receptor 13G1 OS=Homo sapiens OX=9606 GN=OR13G1 PE=2 SV=1	4453.53	6533.63	52570.9	47322.6	44449.1	4869.1	36447.8	31660.4	24735.6	55185.9	51957.7	32428	18036	42283	34253.2	70471.7
P62277	23	20	121.217	0.270966	0.999845	1.56178	0.176747	BNPR2 SOX17 HYP	CTRL NORM	17222.3	40S ribosomal protein S13 OS=Homo sapiens OX=9606 GN=RPS13 PE=1 SV=2	45075.5	48525.4	183232	154545	227334	74095	222473	149815	250356	409867	181095	105903	92244.8	643438	209078	333468
Q9NXZ2	6	6	30.8356	0.639868	0.999845	1.01794	0.0703405	BNPR2 SOX17 HYP	CTRL NORM	73300.5	Probable ATP-dependent RNA helicase DDX43 OS=Homo sapiens OX=9606 GN=DDX43 PE=1 SV=2	3886.05	8396.63	26958	41817.3	23226.4	9739.89	33684.5	15861.7	21583.7	70921.7	26643.5	28655.6	9424.54	84580.8	31656.3	35305.9
Q9ULZ3	6	4	30.585	0.204468	0.999845	1.96069	0.22547	BNPR2 SOX17 HYP	CTRL NORM	21683.9	Apoptosis-associated speck-like protein containing a CARD OS=Homo sapiens OX=9606 GN=PYCARD PE=1 SV=2	2445.26	3984.19	55805.5	48589.4	76188.6	15655.2	76860.1	48588.7	13581.3	33652.2	55154.5	33296.2	30914.9	135949	72232.3	108152
Q9Y5G2	7	3	49.6752	0.563277	0.999845	1.21159	0.0815025	BNPR2 SOX17 HYP	CTRL NORM	101389	Protocadherin gamma-B2 OS=Homo sapiens OX=9606 GN=PCDHGB2 PE=2 SV=1	5186.96	5707	48032.2	46140.4	49427.3	8488.72	49408.8	19972.5	28809.2	48203.9	47471.9	31618	20056	73715.7	46433.9	44456.1
Q8N7B9	3	2	15.6755	0.424465	0.999845	1.43967	0.112472	BNPR2 SOX17 HYP	CTRL NORM	50717.2	EF-hand calcium-binding domain-containing protein 3 OS=Homo sapiens OX=9606 GN=EFCAB3 PE=1 SV=1	95.2514	218.747	11896.8	8882.36	13047.9	391.927	9734.61	7192.77	529.04	1847.63	11758.1	6086.69	5294.41	3403.48	9148.48	16010.1
P23246	56	36	421.726	0.449726	0.999845	1.28434	0.1055	BNPR2 SOX17 HYP	CTRL NORM	76263.6	Splicing factor_ proline- and glutamine-rich OS=Homo sapiens OX=9606 GN=SFPQ PE=1 SV=2	286039	302876	1.4139e+06	1.98247e+06	1.75717e+06	448046	1.51027e+06	1.40299e+06	1.5887e+06	2.55823e+06	1.39741e+06	1.3585e+06	713004	3.89081e+06	1.41934e+06	3.12287e+06
Q15847	1	1	6.2875	0.845323	0.999845	1.04485	0.0534532	BNPR2 SOX17 HYP	CTRL NORM	7854.77	Adipogenesis regulatory factor OS=Homo sapiens OX=9606 GN=ADIRF PE=1 SV=1	1539.62	2975.07	18287.6	12584.5	17039.4	1390.92	10039.2	8504.24	8551.26	25128.7	18074.3	8623.61	6914.06	12078.7	9434.76	18929.3
O75390	36	24	243.064	0.50644	0.999845	1.41059	0.0921947	BNPR2 SOX17 HYP	CTRL NORM	51940.7	Citrate synthase_ mitochondrial OS=Homo sapiens OX=9606 GN=CS PE=1 SV=2	190508	183719	507740	552954	768109	158547	609776	487654	1.05811e+06	1.55177e+06	501817	378915	311674	1.37682e+06	573061	1.08545e+06
Q56UQ5	4	3	12.2401	0.254758	0.999845	2.01315	0.186896	BNPR2 SOX17 HYP	CTRL NORM	15814	TPT1-like protein OS=Homo sapiens OX=9606 PE=2 SV=2	1552.21	1429.17	8060.86	16407.6	25028.3	2915.3	13696.9	13620.2	8621.23	12071.4	7966.83	11243.4	10155.7	25316.3	12872.2	30316.7
O43175	21	15	112.46	0.621193	0.999845	1.19608	0.0727638	BNPR2 SOX17 HYP	CTRL NORM	57392	D-3-phosphoglycerate dehydrogenase OS=Homo sapiens OX=9606 GN=PHGDH PE=1 SV=4	29353.5	28063.1	96481	120941	110696	27361.3	95903.9	94768.7	163034	237034	95355.5	82875.8	44917	237604	90129.4	210942
P40261	11	8	63.3368	0.417274	0.999845	1.52168	0.114593	BNPR2 SOX17 HYP	CTRL NORM	30030.3	Nicotinamide N-methyltransferase OS=Homo sapiens OX=9606 GN=NNMT PE=1 SV=1	43462	49117.6	115880	114692	98723.7	44956.6	126430	221625	241395	414869	114529	78593.2	40058.9	390402	118817	493306
P00491	33	24	235.688	0.574027	0.999845	1.243	0.0797298	BNPR2 SOX17 HYP	CTRL NORM	32346.1	Purine nucleoside phosphorylase OS=Homo sapiens OX=9606 GN=PNP PE=1 SV=2	82178.4	104961	498652	639834	616452	108683	581754	340867	456431	886549	492835	438450	250137	943802	546726	758724
O60739	7	2	52.1091	0.580721	0.999845	1.20494	0.0786623	BNPR2 SOX17 HYP	CTRL NORM	12937.7	Eukaryotic translation initiation factor 1b OS=Homo sapiens OX=9606 GN=EIF1B PE=1 SV=2	16583.5	21029.1	101654	122563	116586	22991.5	110038	65873.7	92107.3	177622	100468	83987	47307	199657	103413	146626
P30085	12	9	82.6089	0.452365	0.999845	1.5903	0.104812	BNPR2 SOX17 HYP	CTRL NORM	22450.5	UMP-CMP kinase OS=Homo sapiens OX=9606 GN=CMPK1 PE=1 SV=3	17922.8	22611.6	98062.2	102049	132237	21181.9	153818	75462.5	99545.7	190988	96918.3	69929.9	53657.5	183943	144557	167969
O15231	24	15	131.894	0.470284	0.999845	1.66313	0.100329	BNPR2 SOX17 HYP	CTRL NORM	74438	Zinc finger protein 185 OS=Homo sapiens OX=9606 GN=ZNF185 PE=1 SV=3	19285.5	18383.5	216778	197633	379471	30163.8	260590	81642.2	107114	155275	214249	135429	153977	261941	244899	181724
Q9BRX8	8	4	46.5554	0.452857	0.999845	1.41863	0.104685	BNPR2 SOX17 HYP	CTRL NORM	25878.3	Peroxiredoxin-like 2A OS=Homo sapiens OX=9606 GN=PRXL2A PE=1 SV=3	10763.3	15972	118198	145223	173417	20023.6	112031	106154	59781.1	134907	116819	99515.2	70367.1	173884	105285	236284
Q96DS6	1	0	6.2584	0.785701	0.999845	1.08365	0.0567396	BNPR2 SOX17 HYP	CTRL NORM	16079.7	Membrane-spanning 4-domains subfamily A member 6E OS=Homo sapiens OX=9606 GN=MS4A6E PE=1 SV=1	12930.1	18096.9	122319	104603	101121	11863.2	112839	53702.4	71816	152855	120892	71679.7	41031.6	103020	106045	119534
P51665	16	9	97.941	0.312634	0.999845	1.65372	0.154393	BNPR2 SOX17 HYP	CTRL NORM	37082.5	26S proteasome non-ATPase regulatory subunit 7 OS=Homo sapiens OX=9606 GN=PSMD7 PE=1 SV=2	53743.8	64863.8	351945	510728	534082	107476	569965	411241	298501	547869	347839	349979	216713	933315	535646	915365
O95831	13	8	75.271	0.51722	0.999845	1.38418	0.0899829	BNPR2 SOX17 HYP	CTRL NORM	67185.8	Apoptosis-inducing factor 1_ mitochondrial OS=Homo sapiens OX=9606 GN=AIFM1 PE=1 SV=1	11053.5	14037.7	94743.7	77755.2	109161	15765.3	101156	47417.6	61392.7	118569	93638.5	53282.2	44294	136905	95065.1	105545
O43765	7	5	37.098	0.518967	0.999845	1.67257	0.089633	BNPR2 SOX17 HYP	CTRL NORM	34291.3	Small glutamine-rich tetratricopeptide repeat-containing protein alpha OS=Homo sapiens OX=9606 GN=SGTA PE=1 SV=1	7163.55	6576.32	132511	182017	320459	18229.5	185722	24641.3	39787.4	55546.5	130966	124728	130032	158304	174539	54848.2
A0A075B6I3	1	0	12.1178	0.71266	0.999845	1.28387	0.0624661	BNPR2 SOX17 HYP	CTRL NORM	13373	Probable non-functional immunoglobulin lambda variable 11-55 OS=Homo sapiens OX=9606 GN=IGLV11-55 PE=1 SV=3	3773.55	4139.77	19112.7	17961.9	14389.8	2664.95	25296.1	15407.6	20958.9	34966.4	18889.8	12308.5	5838.94	23142.3	23773	34295.3
Q00325	26	20	174.263	0.381404	0.999845	1.59591	0.126192	BNPR2 SOX17 HYP	CTRL NORM	40551.2	Phosphate carrier protein_ mitochondrial OS=Homo sapiens OX=9606 GN=SLC25A3 PE=1 SV=2	45546.1	55968.9	404568	479126	596527	79593.5	502241	393942	252970	472738	399849	328324	242052	691186	472000	876860
P28072	8	4	48.7019	0.765603	0.999845	1.1179	0.0581189	BNPR2 SOX17 HYP	CTRL NORM	25585.9	Proteasome subunit beta type-6 OS=Homo sapiens OX=9606 GN=PSMB6 PE=1 SV=4	17683.6	23767	167369	142942	151329	17059.7	159890	64957.9	98217.4	200747	165417	97951.8	61404.4	148146	150263	144587
P30566	6	3	33.5411	0.631389	0.999845	1.23452	0.0714186	BNPR2 SOX17 HYP	CTRL NORM	55630.7	Adenylosuccinate lyase OS=Homo sapiens OX=9606 GN=ADSL PE=1 SV=2	3414.83	6974.12	44497.5	31938.7	41403.9	4609.87	37654	23520.1	18966.5	58906.5	43978.4	21886.2	16800.4	40031.9	35386.8	52352.5
O14757	3	1	17.5563	0.404775	0.999845	2.13914	0.118435	BNPR2 SOX17 HYP	CTRL NORM	55003.9	Serine/threonine-protein kinase Chk1 OS=Homo sapiens OX=9606 GN=CHEK1 PE=1 SV=2	35.0471	53.9827	12923.2	17639.2	11142.6	149.183	10833.8	43442.1	194.657	455.962	12772.4	12087.4	4521.3	1295.5	10181.5	96696.3
O43390	48	24	326.981	0.561985	0.999845	1.28695	0.0817206	BNPR2 SOX17 HYP	CTRL NORM	71228.3	Heterogeneous nuclear ribonucleoprotein R OS=Homo sapiens OX=9606 GN=HNRNPR PE=1 SV=1	121945	144021	880228	816449	942696	145471	851323	586333	677298	1.21646e+06	869960	559476	382516	1.26326e+06	800064	1.3051e+06
O95156	6	2	35.6102	0.508904	0.999845	1.30329	0.0916809	BNPR2 SOX17 HYP	CTRL NORM	30336.8	Neurexophilin-2 OS=Homo sapiens OX=9606 GN=NXPH2 PE=2 SV=2	7049.76	8675.73	47977.8	56025.3	67135.7	11685.4	49381.8	27838.8	39155.5	73279.1	47418.1	38391.6	27241.5	101475	46408.5	61965.3
P78537	1	1	6.2509	0.26413	0.999845	2.56214	0.180914	BNPR2 SOX17 HYP	CTRL NORM	17319.7	Biogenesis of lysosome-related organelles complex 1 subunit 1 OS=Homo sapiens OX=9606 GN=BLOC1S1 PE=1 SV=2	100.995	68.2685	109192	132693	253090	10711.1	346675	9701.04	560.942	576.627	107918	90928.3	102696	93014.9	325801	21593.2
P05141	26	12	180.87	0.464024	0.999845	1.37591	0.101859	BNPR2 SOX17 HYP	CTRL NORM	33080.4	ADP/ATP translocase 2 OS=Homo sapiens OX=9606 GN=SLC25A5 PE=1 SV=7	66923.1	76012.5	393145	451120	445027	89626.8	406559	417082	371701	642036	388559	309132	180578	778316	382080	928367
P49189	8	4	48.5889	0.514532	0.999845	1.43777	0.0905258	BNPR2 SOX17 HYP	CTRL NORM	54714.5	4-trimethylaminobutyraldehyde dehydrogenase OS=Homo sapiens OX=9606 GN=ALDH9A1 PE=1 SV=3	4286.88	5150.26	15596.5	11555.4	17632.8	3826.86	11585.6	19561.2	23810	43501.4	15414.6	7918.38	7154.81	33232.3	10888.1	43540.6
P49411	55	41	416.192	0.449402	0.999845	1.41989	0.105585	BNPR2 SOX17 HYP	CTRL NORM	49883.8	Elongation factor Tu_ mitochondrial OS=Homo sapiens OX=9606 GN=TUFM PE=1 SV=2	132020	176283	875577	979996	1.19157e+06	212179	1.03417e+06	634540	733259	1.48897e+06	865363	671547	483502	1.84255e+06	971897	1.4124e+06
O60869	5	3	34.9373	0.0782801	0.999845	1.80468	0.42958	BNPR2 SOX17 HYP	CTRL NORM	16368.7	Endothelial differentiation-related factor 1 OS=Homo sapiens OX=9606 GN=EDF1 PE=1 SV=1	10429.8	12009.3	14774.5	6797.58	15406.2	15003.3	14784.8	34231.7	57928.7	101436	14602.1	4658.08	6251.35	130288	13894.6	76195.2
Q8NBT2	2	0	9.7507	0.615243	0.999845	1.44969	0.0735739	BNPR2 SOX17 HYP	CTRL NORM	22535.3	Kinetochore protein Spc24 OS=Homo sapiens OX=9606 GN=SPC24 PE=1 SV=2	4648.34	5212.81	19792.6	25897.1	29729.3	3633.52	32367.7	14800.7	25817.6	44029.7	19561.7	17746.1	12063.2	31553.4	30418.8	32944.4
P25789	22	15	170.808	0.379497	0.999845	2.37568	0.12686	BNPR2 SOX17 HYP	CTRL NORM	29769	Proteasome subunit alpha type-4 OS=Homo sapiens OX=9606 GN=PSMA4 PE=1 SV=1	22397.7	39044.9	203837	214533	249048	32460.1	178872	679500	124400	329791	201460	147010	101056	281882	168102	1.51247e+06
P51114	6	3	33.566	0.466196	0.999845	1.60466	0.101324	BNPR2 SOX17 HYP	CTRL NORM	70063.1	Fragile X mental retardation syndrome-related protein 1 OS=Homo sapiens OX=9606 GN=FXR1 PE=1 SV=3	36917.1	38211.2	236322	304920	410186	38772.1	298821	241285	205043	322749	233565	208948	166440	336695	280828	537067
Q92552	2	0	9.0126	0.632868	0.999845	1.22166	0.0712279	BNPR2 SOX17 HYP	CTRL NORM	47953.6	28S ribosomal protein S27_ mitochondrial OS=Homo sapiens OX=9606 GN=MRPS27 PE=1 SV=3	7515.52	8211.39	71506.3	90654.2	96336.1	9323.55	80351.4	31306.6	41742.3	69357.1	70672.1	62121.3	39090.1	80965.3	75513.4	69684.3
P28066	19	12	162.966	0.761237	0.999845	1.09684	0.0584376	BNPR2 SOX17 HYP	CTRL NORM	26582.2	Proteasome subunit alpha type-5 OS=Homo sapiens OX=9606 GN=PSMA5 PE=1 SV=3	107161	104757	758852	732864	727195	91216.2	707232	342979	595190	884826	750000	502199	295072	792118	664649	763423
P51151	2	0	11.0104	0.497497	0.999845	1.64803	0.094101	BNPR2 SOX17 HYP	CTRL NORM	23122.7	Ras-related protein Rab-9A OS=Homo sapiens OX=9606 GN=RAB9A PE=1 SV=1	20098.4	23658.9	25365	16536.4	22941.5	15783.7	20147.3	82295.7	111629	199834	25069.1	11331.7	9308.92	137065	18934.2	183179
Q9Y617	24	19	148.634	0.215877	0.999845	2.1961	0.215608	BNPR2 SOX17 HYP	CTRL NORM	40821.9	Phosphoserine aminotransferase OS=Homo sapiens OX=9606 GN=PSAT1 PE=1 SV=2	50252.9	55012.8	381899	394595	776161	119679	693998	346593	279112	464662	377444	270398	314942	1.03929e+06	652212	771468
O14662	3	3	16.4595	0.628653	0.999845	1.05499	0.0717743	BNPR2 SOX17 HYP	CTRL NORM	37202.4	Syntaxin-16 OS=Homo sapiens OX=9606 GN=STX16 PE=1 SV=3	1261.36	1935.34	47239	65473	57891.5	3438.29	51702.2	9250.72	7005.78	16346.8	46687.9	44865.8	23490.5	29858	48589.2	20590.8
Q99986	6	4	32.0035	0.168767	0.999845	16.9808	0.261999	BNPR2 SOX17 HYP	CTRL NORM	45818.3	Serine/threonine-protein kinase VRK1 OS=Homo sapiens OX=9606 GN=VRK1 PE=1 SV=1	898.854	1238.95	557.423	1181.8	517.8	3106.39	3871.16	58339.8	4992.37	10464.7	550.92	809.837	210.107	26975.7	3638.07	129857
P49903	5	2	25.8786	0.638537	0.999845	1.41644	0.0705073	BNPR2 SOX17 HYP	CTRL NORM	43424	Selenide_ water dikinase 1 OS=Homo sapiens OX=9606 GN=SEPHS1 PE=1 SV=2	917.895	1360.31	11174.2	20588.5	20602.8	795.733	19041.2	7777.29	5098.13	11489.8	11043.9	14108.4	8359.95	6910.11	17894.7	17311.2
Q8N1G4	10	8	60.4392	0.691362	0.999845	1.20876	0.0645282	BNPR2 SOX17 HYP	CTRL NORM	64043.3	Leucine-rich repeat-containing protein 47 OS=Homo sapiens OX=9606 GN=LRRC47 PE=1 SV=1	12148.9	11945.6	34845.6	46870.6	41206.3	9077.31	42904.2	34711.6	67476.7	100898	34439.1	32118.4	16720.2	78827	40320.9	77263.2
O14929	14	8	82.8862	0.684642	0.999845	1.15325	0.0652187	CTRL NORM	BNPR2 SOX17 HYP	49911.9	Histone acetyltransferase type B catalytic subunit OS=Homo sapiens OX=9606 GN=HAT1 PE=1 SV=1	10922.2	12372.5	1.19566e+06	2.05249e+06	1.00299e+06	9291.25	1.06898e+06	755462	60663.7	104503	1.18171e+06	1.40648e+06	406981	80684.8	1.00462e+06	1.68156e+06
P52907	26	17	176.431	0.535382	0.999845	1.2851	0.0864586	BNPR2 SOX17 HYP	CTRL NORM	33093.9	F-actin-capping protein subunit alpha-1 OS=Homo sapiens OX=9606 GN=CAPZA1 PE=1 SV=3	141373	192111	661808	1.12082e+06	1.17317e+06	197502	763729	585016	785208	1.62265e+06	654088	768050	476036	1.7151e+06	717744	1.30217e+06
Q6NVV1	6	4	37.5424	0.265256	0.999845	1.66406	0.180217	BNPR2 SOX17 HYP	CTRL NORM	12191.7	Putative 60S ribosomal protein L13a protein RPL13AP3 OS=Homo sapiens OX=9606 GN=RPL13AP3 PE=5 SV=1	2597.72	6925.38	55747.7	102603	104510	17784.5	66518.1	90539.8	14428.1	58494.9	55097.4	70309.4	42406.9	154440	62512.9	201529
Q9UBR2	11	6	66.1416	0.588861	0.999845	1.34353	0.0774006	BNPR2 SOX17 HYP	CTRL NORM	34552.3	Cathepsin Z OS=Homo sapiens OX=9606 GN=CTSZ PE=1 SV=1	84578.6	103650	504364	612612	670841	86153.5	620652	375937	469762	875477	498480	419796	272206	748154	583282	836784
P27824	11	7	69.4798	0.495887	0.999845	1.44336	0.0944511	BNPR2 SOX17 HYP	CTRL NORM	68024.6	Calnexin OS=Homo sapiens OX=9606 GN=CANX PE=1 SV=2	18540.3	23770.4	244606	325074	394680	35403.9	341144	112099	102976	200775	241753	222759	160148	307446	320603	249517
Q96KP4	12	6	76.8068	0.650936	0.999845	1.19781	0.0689867	BNPR2 SOX17 HYP	CTRL NORM	53220.7	Cytosolic non-specific dipeptidase OS=Homo sapiens OX=9606 GN=CNDP2 PE=1 SV=2	28654.9	30447.3	145152	156444	159092	29444	156207	87304.7	159154	257171	143459	107204	64554.6	255691	146802	194328
P36873	30	1	250.067	0.529054	0.999845	1.24845	0.0876587	BNPR2 SOX17 HYP	CTRL NORM	37725.2	Serine/threonine-protein phosphatase PP1-gamma catalytic subunit OS=Homo sapiens OX=9606 GN=PPP1CC PE=1 SV=1	71583.5	102257	349171	350332	386176	100499	325113	278533	397585	863709	345098	240067	156698	872726	305538	619977
O75439	12	7	65.5898	0.881064	0.999845	1.00656	0.0520269	BNPR2 SOX17 HYP	CTRL NORM	55107.6	Mitochondrial-processing peptidase subunit beta OS=Homo sapiens OX=9606 GN=PMPCB PE=1 SV=2	119471	127751	563956	574574	518463	107788	527513	241080	663559	1.07904e+06	557377	393730	210376	936024	495751	536611
Q9BXU9	2	2	10.8216	0.777263	0.999845	1.03146	0.0573013	CTRL NORM	BNPR2 SOX17 HYP	29495.3	Calcium-binding protein 8 OS=Homo sapiens OX=9606 GN=CALN1 PE=1 SV=2	1259.45	1504.15	9304.83	12103.1	8495.35	1835.76	9869.4	3233.77	6995.18	12704.7	9196.29	8293.73	3447.14	15941.7	9275.16	7197.92
Q9UBB4	3	2	16.999	0.32247	0.999845	1.64874	0.149776	BNPR2 SOX17 HYP	CTRL NORM	54230.2	Ataxin-10 OS=Homo sapiens OX=9606 GN=ATXN10 PE=1 SV=1	1206.43	1484.85	9929.72	3921.28	8392.99	1707.97	8932.82	8240.14	6700.71	12541.7	9813.89	2687.08	3405.61	14831.9	8394.97	18341.4
Q16644	2	2	10.5589	0.540177	0.999845	1.10802	0.0855686	CTRL NORM	BNPR2 SOX17 HYP	43500.3	MAP kinase-activated protein kinase 3 OS=Homo sapiens OX=9606 GN=MAPKAPK3 PE=1 SV=1	40.0755	68.3205	16131.4	25465.8	20645.9	259.983	14101.5	2632.24	222.585	577.066	15943.2	17450.6	8377.43	2257.68	13252.4	5859
P10599	12	5	91.1063	0.69242	0.999845	1.17899	0.0644213	BNPR2 SOX17 HYP	CTRL NORM	12022.7	Thioredoxin OS=Homo sapiens OX=9606 GN=TXN PE=1 SV=3	61543.3	56918	236237	224635	195847	48474.1	206335	232370	341821	480755	233481	153932	79468.7	420947	193911	517224
O43684	11	4	69.5488	0.467628	0.999845	1.26432	0.100974	BNPR2 SOX17 HYP	CTRL NORM	37611.1	Mitotic checkpoint protein BUB3 OS=Homo sapiens OX=9606 GN=BUB3 PE=1 SV=1	26373.5	27020.8	176085	269461	291034	50494.1	151834	137456	146482	228230	174031	184650	118092	438489	142692	305957
P25398	13	9	125.642	0.548541	0.999845	1.30099	0.0840545	BNPR2 SOX17 HYP	CTRL NORM	14914.2	40S ribosomal protein S12 OS=Homo sapiens OX=9606 GN=RPS12 PE=1 SV=3	78865.7	80712.7	360918	488002	486008	88009.8	457726	280299	438032	681736	356708	334406	197207	764274	430166	623906
O94993	3	3	15.9157	0.676289	0.999845	1.18538	0.0661044	BNPR2 SOX17 HYP	CTRL NORM	82253.5	Transcription factor SOX-30 OS=Homo sapiens OX=9606 GN=SOX30 PE=1 SV=1	697.314	1101.87	6653.22	5667.28	5999.74	737.71	5563.35	4436.44	3872.98	9306.93	6575.61	3883.54	2434.5	6406.24	5228.37	9874.91
Q15907	12	1	79.1855	0.492297	0.999845	1.34367	0.0952403	BNPR2 SOX17 HYP	CTRL NORM	24602.6	Ras-related protein Rab-11B OS=Homo sapiens OX=9606 GN=RAB11B PE=1 SV=4	20874.2	26216.8	106971	143318	177881	31063.9	104400	86234.4	115939	221439	105723	98209.4	72178.5	269758	98114.1	191946
Q9H773	5	4	33.908	0.458535	0.999845	1.49773	0.103232	BNPR2 SOX17 HYP	CTRL NORM	18794.9	dCTP pyrophosphatase 1 OS=Homo sapiens OX=9606 GN=DCTPP1 PE=1 SV=1	23497.5	28447.4	65642.2	191559	163110	22596.2	151507	125803	130509	240280	64876.5	131267	66184.9	196224	142385	280020
Q8NBJ5	4	1	21.7351	0.853388	0.999845	1.18075	0.0530968	CTRL NORM	BNPR2 SOX17 HYP	71978.4	Procollagen galactosyltransferase 1 OS=Homo sapiens OX=9606 GN=COLGALT1 PE=1 SV=1	4003.64	5399.58	43035.5	35463.2	24558.3	5337.5	29666.6	14883.3	22236.8	45607.3	42533.5	24301.3	9964.96	46350.6	27880.4	33128.2
Q8IVL6	4	2	21.7189	0.353077	0.999845	1.72274	0.13673	BNPR2 SOX17 HYP	CTRL NORM	82635	Prolyl 3-hydroxylase 3 OS=Homo sapiens OX=9606 GN=P3H3 PE=1 SV=1	350.731	910.471	14127.2	14738.7	21432.3	1733.72	20835.6	7899.55	1948.01	7690.25	13962.4	10099.8	8696.55	15055.6	19581.1	17583.3
Q5T2N8	25	7	173.388	0.804786	0.999845	1.04929	0.0555594	BNPR2 SOX17 HYP	CTRL NORM	46664.8	ATPase family AAA domain-containing protein 3C OS=Homo sapiens OX=9606 GN=ATAD3C PE=2 SV=2	115759	106532	434343	318581	359697	98506.2	329434	235643	642942	899818	429276	218309	145954	855424	309598	524509
Q07020	14	9	81.636	0.40705	0.999845	1.6567	0.11772	BNPR2 SOX17 HYP	CTRL NORM	21748.6	60S ribosomal protein L18 OS=Homo sapiens OX=9606 GN=RPL18 PE=1 SV=2	28574.5	30909.1	341795	365207	395816	41949	431605	400468	158707	261072	337808	250260	160609	364284	405618	891388
P23396	56	42	363.38	0.417384	0.999845	1.52064	0.11456	BNPR2 SOX17 HYP	CTRL NORM	26859.4	40S ribosomal protein S3 OS=Homo sapiens OX=9606 GN=RPS3 PE=1 SV=2	152051	186789	1.6257e+06	2.01866e+06	2.33967e+06	283111	2.233e+06	1.20122e+06	844512	1.5777e+06	1.60674e+06	1.3833e+06	949364	2.45852e+06	2.09855e+06	2.67376e+06
Q9NZP8	3	3	15.1231	0.750469	0.999845	1.30791	0.0592533	BNPR2 SOX17 HYP	CTRL NORM	54239.8	Complement C1r subcomponent-like protein OS=Homo sapiens OX=9606 GN=C1RL PE=1 SV=2	7542.24	5790.43	53786.6	65922.2	81968.7	4712.46	67063.3	20262	41890.7	48908.5	53159.2	45173.6	33260.3	40922.8	63025.4	45100.4
Q13242	12	7	67.3279	0.681899	0.999845	1.12117	0.0655061	BNPR2 SOX17 HYP	CTRL NORM	25656.3	Serine/arginine-rich splicing factor 9 OS=Homo sapiens OX=9606 GN=SRSF9 PE=1 SV=1	12577.7	15598	74458.1	54036.4	57483.3	14377.9	65551.6	38240.9	69858.2	131747	73589.5	37028.7	23324.9	124857	61604.7	85119.1
P33992	16	8	96.5156	0.765153	0.999845	1.09813	0.0581514	BNPR2 SOX17 HYP	CTRL NORM	83084.1	DNA replication licensing factor MCM5 OS=Homo sapiens OX=9606 GN=MCM5 PE=1 SV=5	65241.1	72487	140954	205429	202050	71624.8	169046	88896	362359	612258	139310	140772	81985.5	621987	158867	197870
O75964	3	2	18.3898	0.25619	0.999845	2.70718	0.185962	BNPR2 SOX17 HYP	CTRL NORM	11428.5	ATP synthase subunit g_ mitochondrial OS=Homo sapiens OX=9606 GN=ATP5MG PE=1 SV=3	2137.97	2659.57	32756.8	7058.4	55908.8	2610.95	37004.7	25250.3	11874.6	22464	32374.7	4836.81	22686	22673.4	34776.6	56203.7
P35637	15	8	87.2623	0.678065	0.999845	1.01534	0.0659135	BNPR2 SOX17 HYP	CTRL NORM	53654	RNA-binding protein FUS OS=Homo sapiens OX=9606 GN=FUS PE=1 SV=1	39634.1	39141.2	226401	260281	227844	54646.4	156334	135309	220134	330604	223760	178359	92451.7	474547	146921	301180
Q9UH65	12	5	72.3202	0.763677	0.999845	1.05295	0.0582587	BNPR2 SOX17 HYP	CTRL NORM	69396.9	Switch-associated protein 70 OS=Homo sapiens OX=9606 GN=SWAP70 PE=1 SV=1	32152.1	38139.4	189519	191282	131611	32809	194620	115938	178577	322143	187309	131077	53403.4	284912	182902	258063
P41227	5	2	33.6492	0.477203	0.999845	1.54834	0.0986818	BNPR2 SOX17 HYP	CTRL NORM	26629.6	N-alpha-acetyltransferase 10 OS=Homo sapiens OX=9606 GN=NAA10 PE=1 SV=1	41852.4	44653.4	262388	328421	423791	45520.9	340667	238733	232454	377163	259327	225052	171961	395301	320155	531387
O00625	21	11	173.292	0.47083	0.999845	1.4431	0.100198	BNPR2 SOX17 HYP	CTRL NORM	32227.5	Pirin OS=Homo sapiens OX=9606 GN=PIR PE=1 SV=1	118028	145516	480411	730168	746536	138073	750796	491898	655543	1.2291e+06	474807	500351	302921	1.19902e+06	705590	1.0949e+06
Q9NQT5	5	2	36.8421	0.738834	0.999845	1.11011	0.0601832	BNPR2 SOX17 HYP	CTRL NORM	30028.4	Exosome complex component RRP40 OS=Homo sapiens OX=9606 GN=EXOSC3 PE=1 SV=3	48609.9	55774.2	185778	250979	217841	49419.5	218322	115141	269986	471094	183611	171985	88392.9	429157	205176	256289
Q9UHX1	8	6	36.3363	0.645132	0.999845	1.19645	0.0696891	BNPR2 SOX17 HYP	CTRL NORM	60046.7	Poly(U)-binding-splicing factor PUF60 OS=Homo sapiens OX=9606 GN=PUF60 PE=1 SV=1	17623.3	22195.3	111796	136572	150338	20456.4	102200	71804.7	97882.5	187471	110492	93586.5	61002.6	177643	96046.1	159827
Q00059	4	4	21.3161	0.512212	0.999845	1.24426	0.090999	BNPR2 SOX17 HYP	CTRL NORM	29324.8	Transcription factor A_ mitochondrial OS=Homo sapiens OX=9606 GN=TFAM PE=1 SV=1	10827.1	13055.8	62889.4	141558	133728	17882.7	76579.6	55912.9	60135.3	110275	62155.8	97003.5	54262.5	155293	71968.7	124454
Q2MJR0	1	0	5.8004	0.522413	0.999845	1.77899	0.0889499	BNPR2 SOX17 HYP	CTRL NORM	43810.9	Sprouty-related_ EVH1 domain-containing protein 3 OS=Homo sapiens OX=9606 GN=SPRED3 PE=1 SV=1	0	0	2158.19	1785.19	2688.89	0	2924.52	1401.82	0	0	2133.01	1223.31	1091.07	0	2748.43	3120.27
P08727	14	7	78.5795	0.510316	0.999845	1.30077	0.0913887	BNPR2 SOX17 HYP	CTRL NORM	44106.1	Keratin_ type I cytoskeletal 19 OS=Homo sapiens OX=9606 GN=KRT19 PE=1 SV=4	8889	11709.5	59058.4	62712.3	66810	12842.4	60760.4	44777.5	49370.8	98904.1	58369.5	42973.9	27109.4	111523	57102	99668.6
P55145	10	6	60.1577	0.547514	0.999845	1.23884	0.0842379	BNPR2 SOX17 HYP	CTRL NORM	21156.4	Mesencephalic astrocyte-derived neurotrophic factor OS=Homo sapiens OX=9606 GN=MANF PE=1 SV=3	10695.3	13308.8	111893	177602	178835	18309.5	127581	63648.1	59403.4	112412	110587	121703	72565.5	158999	119899	141672
P46776	18	14	116.464	0.611438	0.999845	1.15718	0.0741019	BNPR2 SOX17 HYP	CTRL NORM	16675.5	60S ribosomal protein L27a OS=Homo sapiens OX=9606 GN=RPL27A PE=1 SV=2	40006.8	44055.2	302497	238716	258992	49531	251803	163228	222204	372110	298968	163581	105091	430126	236642	363323
Q96S42	2	2	15.9834	0.620575	0.999845	1.23022	0.0728471	BNPR2 SOX17 HYP	CTRL NORM	40131.6	Nodal homolog OS=Homo sapiens OX=9606 GN=NODAL PE=1 SV=2	975.804	1277.9	2245.03	1721.13	1880.38	871.128	1874.22	3026.1	5419.76	10793.7	2218.84	1179.41	762.997	7564.84	1761.37	6735.68
Q99541	6	2	31.8146	0.60026	0.999845	1.37492	0.0756991	BNPR2 SOX17 HYP	CTRL NORM	48303.6	Perilipin-2 OS=Homo sapiens OX=9606 GN=PLIN2 PE=1 SV=2	14400.7	14063.9	63892.7	69494.7	95485.4	13559.2	77552.4	35936.3	79983.4	118790	63147.4	47621.6	38744.9	117748	72882.9	79989.4
P29590	5	3	26.902	0.582781	0.999845	1.40718	0.0783392	BNPR2 SOX17 HYP	CTRL NORM	99204.5	Protein PML OS=Homo sapiens OX=9606 GN=PML PE=1 SV=3	4017.78	3428.7	63259.9	117147	153986	3969.62	62889.8	43498.8	22315.4	28960.3	62521.9	80275.9	62482.5	34472	59103.2	96822.5
P18077	8	5	48.9273	0.542301	0.999845	1.32805	0.0851795	BNPR2 SOX17 HYP	CTRL NORM	12594.7	60S ribosomal protein L35a OS=Homo sapiens OX=9606 GN=RPL35A PE=1 SV=2	14678.5	15523.9	69846.2	73637.2	101120	18309.7	70788.8	40444.3	81526.5	131122	69031.4	50460.3	41031.2	159001	66526.5	90023.6
P49419	11	5	63.0744	0.759801	0.999845	1.04244	0.0585439	BNPR2 SOX17 HYP	CTRL NORM	59057.5	Alpha-aminoadipic semialdehyde dehydrogenase OS=Homo sapiens OX=9606 GN=ALDH7A1 PE=1 SV=5	16030.1	21925.8	98129.8	192041	134846	14832.8	112500	79873.3	89033.6	185195	96985.1	131597	54716.4	128808	105726	177787
P30049	8	7	53.3027	0.533726	0.999845	1.35273	0.0867697	BNPR2 SOX17 HYP	CTRL NORM	17490	ATP synthase subunit delta_ mitochondrial OS=Homo sapiens OX=9606 GN=ATP5F1D PE=1 SV=2	19122	27893.2	320065	435244	491972	32006.7	378794	182552	106206	235599	316332	298253	199626	277945	355987	406336
P52209	48	31	340.672	0.644128	0.999845	1.23529	0.0698124	BNPR2 SOX17 HYP	CTRL NORM	53653.3	6-phosphogluconate dehydrogenase_ decarboxylating OS=Homo sapiens OX=9606 GN=PGD PE=1 SV=3	108647	131130	776860	767150	895654	116912	771447	419485	603444	1.10758e+06	767798	525694	363428	1.01526e+06	724997	933717
Q9UJZ1	35	24	286.598	0.383012	0.999845	1.68624	0.125633	BNPR2 SOX17 HYP	CTRL NORM	38648.2	Stomatin-like protein 2_ mitochondrial OS=Homo sapiens OX=9606 GN=STOML2 PE=1 SV=1	72824.2	101161	635749	833886	938673	116695	808073	908104	404476	854452	628333	571425	380884	1.01337e+06	759418	2.02132e+06
P49257	6	5	36.0452	0.569654	0.999845	1.56274	0.080442	BNPR2 SOX17 HYP	CTRL NORM	57834.2	Protein ERGIC-53 OS=Homo sapiens OX=9606 GN=LMAN1 PE=1 SV=2	3508.98	4131.7	38634.7	35835.9	55024.2	4465.49	56100	12728.7	19489.4	34898.2	38184	24556.8	22327.1	38778.2	52722.2	28332.4
Q9NRW1	6	0	36.5796	0.821193	0.999845	1.32224	0.0546426	BNPR2 SOX17 HYP	CTRL NORM	23575.8	Ras-related protein Rab-6B OS=Homo sapiens OX=9606 GN=RAB6B PE=1 SV=1	21668	20391.4	28679.1	21584.3	15198.6	15297.8	24615.1	66961.1	120348	172235	28344.6	14790.8	6167.09	132845	23133	149046
Q02218	21	14	124.131	0.541811	0.999845	1.24272	0.0852689	BNPR2 SOX17 HYP	CTRL NORM	117133	2-oxoglutarate dehydrogenase_ mitochondrial OS=Homo sapiens OX=9606 GN=OGDH PE=1 SV=3	29899.5	54694.5	181584	216103	189545	47816.4	156561	205419	166066	461974	179465	148086	76911.2	415236	147134	457235
P62879	23	10	144.562	0.477842	0.999845	1.44884	0.098532	BNPR2 SOX17 HYP	CTRL NORM	38072.5	Guanine nucleotide-binding protein G(I)/G(S)/G(T) subunit beta-2 OS=Homo sapiens OX=9606 GN=GNB2 PE=1 SV=3	26949.8	30223	257232	275804	365805	39948.1	287957	161407	149683	255277	254231	188996	148432	346908	270619	359269
A6XGL0	2	0	12.283	0.562158	0.999845	1.32047	0.0816913	BNPR2 SOX17 HYP	CTRL NORM	33041.5	YjeF N-terminal domain-containing protein 3 OS=Homo sapiens OX=9606 GN=YJEFN3 PE=1 SV=1	1543.49	2253.31	56755.4	51056.5	58099.3	2194.86	58088.9	28992.7	8572.8	19032.5	56093.3	34986.8	23574.8	19060.1	54591.3	64533.8
O43852	20	16	124.497	0.637626	0.999845	1.14002	0.0706221	BNPR2 SOX17 HYP	CTRL NORM	37220.9	Calumenin OS=Homo sapiens OX=9606 GN=CALU PE=1 SV=2	16379.1	26162.7	164766	175816	184253	31666.4	163534	57315.1	90971.9	220982	162844	120479	74763.9	274990	153687	127576
P14209	1	1	6.1973	0.662305	0.999845	1.2202	0.0676574	BNPR2 SOX17 HYP	CTRL NORM	18904.9	CD99 antigen OS=Homo sapiens OX=9606 GN=CD99 PE=1 SV=1	509.682	546.555	4066.89	6122.93	5627.16	441.859	4663.05	2990.36	2830.85	4616.45	4019.45	4195.77	2283.32	3837.08	4382.28	6656.14
Q6TFL4	3	0	15.6849	0.450138	0.999845	1.39419	0.105392	BNPR2 SOX17 HYP	CTRL NORM	69730	Kelch-like protein 24 OS=Homo sapiens OX=9606 GN=KLHL24 PE=1 SV=1	3173.75	6890.43	41996	30386.5	49054.9	7865.92	37294	20731.6	17627.5	58199.7	41506.1	20822.5	19904.9	68307.3	35048.5	46145.7
P61289	8	4	44.3416	0.615467	0.999845	1.22802	0.0735431	BNPR2 SOX17 HYP	CTRL NORM	29620.2	Proteasome activator complex subunit 3 OS=Homo sapiens OX=9606 GN=PSME3 PE=1 SV=1	12955.4	16636.5	260492	317706	314877	17893.2	309851	103755	71956	140519	257454	217710	127767	155383	291194	230945
Q96A33	6	2	35.5567	0.827316	0.999845	1.00379	0.054323	CTRL NORM	BNPR2 SOX17 HYP	56159.1	PAT complex subunit CCDC47 OS=Homo sapiens OX=9606 GN=CCDC47 PE=1 SV=1	3997.03	4304.98	55632	62000.5	59116.1	3538.03	48082.5	14721.9	22200.1	36361.8	54983	42486.2	23987.4	30724.1	45187.4	32768.9
P0DTU4;A0A5B9	3	1	16.0935	0.705348	0.999845	1.06127	0.0631528	CTRL NORM	BNPR2 SOX17 HYP	35889.4	T cell receptor beta chain MC.7.G5 OS=Homo sapiens OX=9606 GN=TRB PE=1 SV=1	6664.17	4410.6	17739.7	32817.9	34969.9	1819.83	16821.4	4463.3	37013.8	37253.9	17532.8	22488.6	14189.7	15803.3	15808.5	9934.7
O14907	2	1	12.6038	0.963185	0.999845	1.05521	0.0501924	BNPR2 SOX17 HYP	CTRL NORM	13734.7	Tax1-binding protein 3 OS=Homo sapiens OX=9606 GN=TAX1BP3 PE=1 SV=2	20926.5	16720.3	26969.5	34511.1	25476.5	15912.7	19253.8	43957.1	116229	141227	26654.9	23648.9	10337.6	138185	18094.5	97842.4
P62244	24	17	180.562	0.692133	0.999845	1.15079	0.0644502	BNPR2 SOX17 HYP	CTRL NORM	14953.6	40S ribosomal protein S15a OS=Homo sapiens OX=9606 GN=RPS15A PE=1 SV=2	126074	116914	827639	1.01343e+06	977870	112371	819185	488882	700232	987507	817985	694459	396788	975825	769861	1.08819e+06
Q09028	8	5	49.4843	0.61042	0.999845	1.31937	0.0742446	BNPR2 SOX17 HYP	CTRL NORM	47940.9	Histone-binding protein RBBP4 OS=Homo sapiens OX=9606 GN=RBBP4 PE=1 SV=3	16293.8	19747	133040	178282	226153	20192.5	145007	66949.2	90498.3	166792	131488	122169	91765.8	175350	136276	149020
Q04760	7	5	25.9639	0.549317	0.999845	1.35267	0.0839165	BNPR2 SOX17 HYP	CTRL NORM	21005.9	Lactoylglutathione lyase OS=Homo sapiens OX=9606 GN=GLO1 PE=1 SV=4	5664.29	6991.52	24501.1	24061.9	19219.1	5948.11	24322.9	33318.6	31460.3	59053.5	24215.3	16488.6	7798.52	51653.2	22858.4	74162.7
P52565	17	12	152.953	0.874714	0.999845	1.05259	0.0522517	CTRL NORM	BNPR2 SOX17 HYP	23264.2	Rho GDP-dissociation inhibitor 1 OS=Homo sapiens OX=9606 GN=ARHGDIA PE=1 SV=3	70002.1	73510.2	391435	559396	426046	59263	353842	200515	388802	620900	386869	383329	172876	514637	332537	446320
P62491	13	3	65.9454	0.527061	0.999845	1.32386	0.0880427	BNPR2 SOX17 HYP	CTRL NORM	24507.6	Ras-related protein Rab-11A OS=Homo sapiens OX=9606 GN=RAB11A PE=1 SV=3	19237.9	24433.9	114863	152174	187764	27527.4	109839	86205.1	106850	206380	113523	104278	76188.8	239047	103225	191881
P61160	42	25	295.02	0.352629	0.999845	1.46443	0.136908	BNPR2 SOX17 HYP	CTRL NORM	45046	Actin-related protein 2 OS=Homo sapiens OX=9606 GN=ACTR2 PE=1 SV=1	212283	219138	1.02678e+06	1.33863e+06	1.28585e+06	349815	1.30138e+06	1.15871e+06	1.17905e+06	1.85094e+06	1.0148e+06	917306	521757	3.03778e+06	1.22303e+06	2.57914e+06
P09429;B2RPK0	31	22	179.798	0.814576	0.999845	1.04	0.0550016	CTRL NORM	BNPR2 SOX17 HYP	25064.9	High mobility group protein B1 OS=Homo sapiens OX=9606 GN=HMGB1 PE=1 SV=3	163910	168530	1.06296e+06	1.10699e+06	872207	158317	823637	551994	910380	1.42348e+06	1.05056e+06	758574	353914	1.37481e+06	774045	1.22866e+06
Q9UKM9	31	20	213.858	0.800063	0.999845	1.04699	0.0558399	BNPR2 SOX17 HYP	CTRL NORM	32520.2	RNA-binding protein Raly OS=Homo sapiens OX=9606 GN=RALY PE=1 SV=1	43673.8	62594.7	189702	231788	233711	52517.4	160565	105765	242571	528703	187489	158834	94832.4	456059	150897	235417
P61026;P51153	13	8	77.9768	0.558383	0.999845	1.16048	0.0823341	BNPR2 SOX17 HYP	CTRL NORM	22769.1	Ras-related protein Rab-10 OS=Homo sapiens OX=9606 GN=RAB10 PE=1 SV=1	21247.6	29858	182529	131536	141984	34209.5	141908	105673	118012	252194	180400	90135.7	57612.4	297074	133364	235213
Q92688	19	9	156.187	0.649416	0.999845	1.22735	0.0691691	BNPR2 SOX17 HYP	CTRL NORM	28958.8	Acidic leucine-rich nuclear phosphoprotein 32 family member B OS=Homo sapiens OX=9606 GN=ANP32B PE=1 SV=1	322530	302420	892620	1.05376e+06	1.04864e+06	254447	1.03385e+06	818972	1.79138e+06	2.55437e+06	882207	722092	425506	2.20961e+06	971597	1.82292e+06
Q9Y314	5	5	26.2212	0.728317	0.999845	1.03952	0.0610682	CTRL NORM	BNPR2 SOX17 HYP	33685.3	Nitric oxide synthase-interacting protein OS=Homo sapiens OX=9606 GN=NOSIP PE=1 SV=1	2872.5	4249.48	3467.53	3133.51	4711.08	2465.48	3430.1	2594.68	15954.3	35893	3427.08	2147.26	1911.6	21410.1	3223.57	5775.4
Q00005	8	3	46.2032	0.401038	0.999845	1.76296	0.119623	BNPR2 SOX17 HYP	CTRL NORM	52109.4	Serine/threonine-protein phosphatase 2A 55 kDa regulatory subunit B beta isoform OS=Homo sapiens OX=9606 GN=PPP2R2B PE=1 SV=1	18167.3	17942.4	136878	290188	190994	23125	359706	242735	100904	151549	135281	198853	77499.5	200816	338048	540295
Q92769	18	11	135.864	0.592824	0.999845	1.24355	0.0768005	BNPR2 SOX17 HYP	CTRL NORM	55934.6	Histone deacetylase 2 OS=Homo sapiens OX=9606 GN=HDAC2 PE=1 SV=2	29294.7	35240.4	367632	376420	419379	38891.1	368064	179187	162707	297656	363344	257944	170171	337729	345902	398846
Q9BUX1	1	1	5.2654	0.765057	0.999845	1.29696	0.0581584	CTRL NORM	BNPR2 SOX17 HYP	24702.7	Glutathione-specific gamma-glutamylcyclotransferase 1 OS=Homo sapiens OX=9606 GN=CHAC1 PE=1 SV=3	38.9985	22.2982	1298.91	775.532	924.883	38.5936	389.881	293.367	216.603	188.341	1283.76	531.437	375.288	335.145	366.406	652.994
P13667	75	52	428.901	0.452747	0.999845	1.42278	0.104713	BNPR2 SOX17 HYP	CTRL NORM	73274.7	Protein disulfide-isomerase A4 OS=Homo sapiens OX=9606 GN=PDIA4 PE=1 SV=2	169438	212316	1.33738e+06	2.01176e+06	2.02641e+06	297805	2.02916e+06	954864	941084	1.79332e+06	1.32178e+06	1.37857e+06	822254	2.58613e+06	1.90699e+06	2.1254e+06
Q3KQV9	1	1	5.0119	0.816364	0.999845	1.21784	0.0549032	CTRL NORM	BNPR2 SOX17 HYP	57600.6	UDP-N-acetylhexosamine pyrophosphorylase-like protein 1 OS=Homo sapiens OX=9606 GN=UAP1L1 PE=1 SV=2	301.096	453.722	6101.17	5030.27	3709.55	416.999	3893.69	1739.91	1672.33	3832.34	6030	3447.02	1505.22	3621.2	3659.25	3872.8
P27816	11	6	59.1256	0.488163	0.999845	1.32894	0.0961627	BNPR2 SOX17 HYP	CTRL NORM	121518	Microtubule-associated protein 4 OS=Homo sapiens OX=9606 GN=MAP4 PE=1 SV=3	14878.3	17661.1	72870.2	71553.3	77797.7	18666	64731.2	73978.3	82636.2	149174	72020.1	49032.3	31567.8	162095	60833.7	164666
Q8WUP2	23	18	164.481	0.944654	0.999845	1.06195	0.0504353	CTRL NORM	BNPR2 SOX17 HYP	42209.6	Filamin-binding LIM protein 1 OS=Homo sapiens OX=9606 GN=FBLIM1 PE=1 SV=2	119386	114202	602755	647282	554934	88872.7	486450	266821	663085	964603	595723	443554	225175	771767	457161	593907
Q99829	9	4	61.0354	0.716319	0.999845	1.02037	0.0621306	BNPR2 SOX17 HYP	CTRL NORM	59686.2	Copine-1 OS=Homo sapiens OX=9606 GN=CPNE1 PE=1 SV=1	13561.4	16652.8	124836	160032	130147	15404.8	94374.7	81573.4	75322.1	140657	123380	109663	52809.6	133775	88692.3	181571
P63151	20	10	124.262	0.617938	0.999845	1.38623	0.0732047	BNPR2 SOX17 HYP	CTRL NORM	52205.4	Serine/threonine-protein phosphatase 2A 55 kDa regulatory subunit B alpha isoform OS=Homo sapiens OX=9606 GN=PPP2R2A PE=1 SV=1	39230.6	61468.5	237304	525274	610386	66620.7	423982	95707.6	217893	519190	234536	359947	247675	578532	398453	213032
Q8TAE8	5	2	31.9103	0.452581	0.999845	1.67662	0.104756	BNPR2 SOX17 HYP	CTRL NORM	25440.9	Growth arrest and DNA damage-inducible proteins-interacting protein 1 OS=Homo sapiens OX=9606 GN=GADD45GIP1 PE=1 SV=1	9613.49	17963.8	307471	356201	452513	17533.9	325212	363702	53394.8	151731	303884	244088	183615	152263	305631	809552
Q08J23	9	7	55.9196	0.651638	0.999845	1.22616	0.0689029	BNPR2 SOX17 HYP	CTRL NORM	87269.3	RNA cytosine C(5)-methyltransferase NSUN2 OS=Homo sapiens OX=9606 GN=NSUN2 PE=1 SV=2	5484.5	7095.31	45407.9	68703.2	71980.9	6258.19	51260	25844.2	30461.7	59930.2	44878.2	47079.3	29207.6	54345.8	48173.6	57525.6
P30626	9	4	52.765	0.638458	0.999845	1.2153	0.0705173	BNPR2 SOX17 HYP	CTRL NORM	21961.6	Sorcin OS=Homo sapiens OX=9606 GN=SRI PE=1 SV=1	50050.9	56154.9	275341	281201	312087	53473	277989	161887	277990	474310	272129	192694	126635	464357	261251	360338
P08559	4	3	22.7014	0.919076	0.999845	1.21774	0.0509331	CTRL NORM	BNPR2 SOX17 HYP	43980.1	Pyruvate dehydrogenase E1 component subunit alpha_ somatic form_ mitochondrial OS=Homo sapiens OX=9606 GN=PDHA1 PE=1 SV=3	1948.8	2387.12	133.1	884.472	300.313	2301.45	1392.26	402.229	10823.9	20162.7	131.547	606.089	121.857	19985.7	1308.43	895.306
P62249	21	17	111.064	0.543039	0.999845	1.23815	0.085045	BNPR2 SOX17 HYP	CTRL NORM	16559.4	40S ribosomal protein S16 OS=Homo sapiens OX=9606 GN=RPS16 PE=1 SV=2	24223	33812.8	335730	301857	337776	39597.7	290609	193302	134538	285598	331814	206849	137059	343865	273111	430265
P17844	75	50	556.955	0.712262	0.999845	1.08926	0.062503	BNPR2 SOX17 HYP	CTRL NORM	69661.4	Probable ATP-dependent RNA helicase DDX5 OS=Homo sapiens OX=9606 GN=DDX5 PE=1 SV=1	182261	211573	1.34926e+06	1.71322e+06	1.64671e+06	229617	1.32586e+06	562616	1.0123e+06	1.78704e+06	1.33352e+06	1.17399e+06	668184	1.99399e+06	1.24603e+06	1.25231e+06
P18754	19	13	120.227	0.830622	0.999845	1.0642	0.0541556	BNPR2 SOX17 HYP	CTRL NORM	45425.3	Regulator of chromosome condensation OS=Homo sapiens OX=9606 GN=RCC1 PE=1 SV=1	68097	73289.2	315274	498531	509616	75115.6	312490	119291	378221	619034	311596	341621	206786	652301	293675	265525
Q9UBI1	1	1	5.9338	0.519578	0.999845	2.54394	0.0895112	CTRL NORM	BNPR2 SOX17 HYP	22379.3	COMM domain-containing protein 3 OS=Homo sapiens OX=9606 GN=COMMD3 PE=1 SV=1	848.356	1064.5	0	0	0	751.925	0	0	4711.9	8991.24	0	0	0	6529.69	0	0
P01889	4	1	30.886	0.65993	0.999845	1.14101	0.0679301	BNPR2 SOX17 HYP	CTRL NORM	40802.3	HLA class I histocompatibility antigen_ B alpha chain OS=Homo sapiens OX=9606 GN=HLA-B PE=1 SV=3	1431.24	3530.12	21790.4	17363.5	20923.6	2988.92	19555.8	6867.48	7949.3	29817	21536.2	11898.4	8490.15	25955.7	18378.3	15286.1
O00629	21	13	143.857	0.783945	0.999845	1.05155	0.0568544	BNPR2 SOX17 HYP	CTRL NORM	58400.1	Importin subunit alpha-3 OS=Homo sapiens OX=9606 GN=KPNA4 PE=1 SV=1	216941	223208	444090	823751	529339	185000	506382	575308	1.20492e+06	1.88531e+06	438910	564480	214789	1.60653e+06	475892	1.28056e+06
O00505	15	9	85.6566	0.59082	0.999845	1.24788	0.0771029	BNPR2 SOX17 HYP	CTRL NORM	58324.2	Importin subunit alpha-4 OS=Homo sapiens OX=9606 GN=KPNA3 PE=1 SV=2	29523.2	35939.4	115946	118533	151401	39504.5	123984	59400.4	163976	303560	114593	81225.7	61433.8	343055	116519	132217
Q02543	15	10	121.631	0.620815	0.999845	1.20432	0.0728147	BNPR2 SOX17 HYP	CTRL NORM	21047.5	60S ribosomal protein L18a OS=Homo sapiens OX=9606 GN=RPL18A PE=1 SV=2	36078.7	46320.9	348373	403574	418906	45140.8	341061	199715	200387	391247	344309	276551	169979	392001	320526	444539
Q9BZE1	7	3	40.3115	0.357215	0.999845	1.2994	0.135105	BNPR2 SOX17 HYP	CTRL NORM	48630.8	39S ribosomal protein L37_ mitochondrial OS=Homo sapiens OX=9606 GN=MRPL37 PE=1 SV=2	33006.1	31423.5	74078.1	246357	193227	57210.5	144500	105157	183321	265417	73213.9	168818	78405.4	496814	135800	234064
B2RXH8	22	0	198.212	0.590615	0.999845	1.30611	0.0771339	BNPR2 SOX17 HYP	CTRL NORM	32129.4	Heterogeneous nuclear ribonucleoprotein C-like 2 OS=Homo sapiens OX=9606 GN=HNRNPCL2 PE=1 SV=1	128808	121390	733317	879697	1.01122e+06	131000	834945	456392	715419	1.02531e+06	724762	602817	410319	1.1376e+06	784673	1.01587e+06
P26373	16	12	96.2697	0.498694	0.999845	1.3529	0.093842	BNPR2 SOX17 HYP	CTRL NORM	24318.5	60S ribosomal protein L13 OS=Homo sapiens OX=9606 GN=RPL13 PE=1 SV=4	27519.5	30044.4	195203	253709	264627	38196.9	238873	143512	152847	253768	192925	173856	107377	331700	224491	319439
O95073	4	1	21.2873	0.306691	0.999845	1.8791	0.157294	BNPR2 SOX17 HYP	CTRL NORM	34881.8	Fibrinogen silencer-binding protein OS=Homo sapiens OX=9606 GN=FSBP PE=1 SV=1	4633.16	6577.28	4474.4	5804.22	5159.46	6892.86	5055.97	23271.8	25733.3	55554.6	4422.21	3977.37	2093.54	59857.4	4751.55	51800
O60361	28	13	145.15	0.606515	0.999845	1.26231	0.0747968	BNPR2 SOX17 HYP	CTRL NORM	15700.2	Putative nucleoside diphosphate kinase OS=Homo sapiens OX=9606 GN=NME2P1 PE=5 SV=1	85838.9	95312.8	490105	464362	517222	86304.1	489588	340391	476762	805055	484388	318206	209872	749461	460110	757664
P45880	32	28	199.431	0.545903	0.999845	1.32818	0.0845267	BNPR2 SOX17 HYP	CTRL NORM	32079.8	Voltage-dependent anion-selective channel protein 2 OS=Homo sapiens OX=9606 GN=VDAC2 PE=1 SV=2	61504.6	78870.9	344642	370966	500269	87085.3	360287	189258	341606	666179	340622	254206	202993	756245	338594	421263
Q3ZCQ8	2	2	10.7686	0.491599	0.999845	3.44232	0.0953949	CTRL NORM	BNPR2 SOX17 HYP	39874.4	Mitochondrial import inner membrane translocase subunit TIM50 OS=Homo sapiens OX=9606 GN=TIMM50 PE=1 SV=2	297.573	163.201	0	0	0	133.856	0	0	1652.76	1378.47	0	0	0	1162.4	0	0
O14979	39	30	270.865	0.771345	0.999845	1.03796	0.0577102	BNPR2 SOX17 HYP	CTRL NORM	46608.7	Heterogeneous nuclear ribonucleoprotein D-like OS=Homo sapiens OX=9606 GN=HNRNPDL PE=1 SV=3	111284	120656	888498	1.14816e+06	975961	99677.6	813347	465716	618090	1.01912e+06	878133	786781	396014	865596	764375	1.03662e+06
P80723	17	13	97.8475	0.828867	0.999845	1.20216	0.054244	CTRL NORM	BNPR2 SOX17 HYP	22693.4	Brain acid soluble protein 1 OS=Homo sapiens OX=9606 GN=BASP1 PE=1 SV=2	14003.1	21192.1	238267	298765	215285	17859.1	160601	82254.5	77775.4	178998	235487	204730	87355.8	155088	150931	183087
P55263	8	6	52.7003	0.552627	0.999845	1.26931	0.0833324	BNPR2 SOX17 HYP	CTRL NORM	40944.7	Adenosine kinase OS=Homo sapiens OX=9606 GN=ADK PE=1 SV=2	15704.2	23910.9	94426.6	105817	104682	21224.3	99684.7	78864.3	87223.5	201962	93325.1	72511.8	42476.4	184311	93682.6	175541
P13688	3	3	15.7693	0.54964	0.999845	1.84879	0.0838591	BNPR2 SOX17 HYP	CTRL NORM	58016.7	Carcinoembryonic antigen-related cell adhesion molecule 1 OS=Homo sapiens OX=9606 GN=CEACAM1 PE=1 SV=2	220.335	42.7965	15789.7	15691.3	19680.6	62.5247	22334.7	16610.4	1223.77	361.479	15605.5	10752.5	7985.76	542.962	20989.9	36972.5
P68036;A0A1B0GUS4	4	3	29.3659	0.920908	0.999845	1.27288	0.0508911	CTRL NORM	BNPR2 SOX17 HYP	18032.7	Ubiquitin-conjugating enzyme E2 L3 OS=Homo sapiens OX=9606 GN=UBE2L3 PE=1 SV=1	12083.4	15757.9	65232.3	84390.7	54184.7	11121.4	41220.9	32892.8	67113	133099	64471.3	57829.2	21986.4	96577.9	38738.9	73214.8
Q9Y6J8	3	1	15.0617	0.755591	0.999845	1.09116	0.05886	BNPR2 SOX17 HYP	CTRL NORM	36331.5	Serine/threonine/tyrosine-interacting-like protein 1 OS=Homo sapiens OX=9606 GN=STYXL1 PE=1 SV=1	7821.53	15573.9	64545.5	67039.3	53706.3	10852.5	75315.7	29234.6	43442	131544	63792.6	45939	21792.3	94242.3	70780.8	65072.3
O95670	4	1	22.0279	0.650265	0.999845	1.35112	0.0690671	BNPR2 SOX17 HYP	CTRL NORM	13661.4	V-type proton ATPase subunit G 2 OS=Homo sapiens OX=9606 GN=ATP6V1G2 PE=1 SV=1	12154.9	10252.1	113658	162082	215868	11200.6	128214	47548.4	67510	86594	112332	111068	87592.4	97265.5	120494	105836
Q96FW1	16	11	116.812	0.706952	0.999845	1.11069	0.0630003	BNPR2 SOX17 HYP	CTRL NORM	31512.2	Ubiquitin thioesterase OTUB1 OS=Homo sapiens OX=9606 GN=OTUB1 PE=1 SV=2	31524.5	43988.6	188377	249733	210127	36194.1	206140	118012	175092	371548	186180	171131	85263	314308	193728	262679
O94979	18	14	106.454	0.489613	0.999845	1.4797	0.0958375	BNPR2 SOX17 HYP	CTRL NORM	133984	Protein transport protein Sec31A OS=Homo sapiens OX=9606 GN=SEC31A PE=1 SV=3	13449.4	23261.1	170854	144689	195402	22843.4	210209	92774.3	74700.1	196474	168861	99148.8	79287.9	198371	197552	206503
P06744	68	53	516.263	0.431534	0.999845	1.55729	0.110448	BNPR2 SOX17 HYP	CTRL NORM	63375.4	Glucose-6-phosphate isomerase OS=Homo sapiens OX=9606 GN=GPI PE=1 SV=4	147056	189553	1.5539e+06	1.75089e+06	2.28527e+06	245047	1.99493e+06	1.14546e+06	816770	1.60105e+06	1.53577e+06	1.1998e+06	927290	2.12798e+06	1.87481e+06	2.54964e+06
P06132	38	29	248.943	0.616484	0.999845	1.20052	0.0734033	BNPR2 SOX17 HYP	CTRL NORM	41129.1	Uroporphyrinogen decarboxylase OS=Homo sapiens OX=9606 GN=UROD PE=1 SV=2	129310	156194	652068	642774	676118	147081	629917	444123	718210	1.31928e+06	644461	440464	274347	1.27724e+06	591990	988557
P17752	16	11	110.166	0.467073	0.999845	1.53114	0.101109	BNPR2 SOX17 HYP	CTRL NORM	51555.5	Tryptophan 5-hydroxylase 1 OS=Homo sapiens OX=9606 GN=TPH1 PE=1 SV=4	66013.5	80053.8	439072	590839	809019	97961.2	615043	278567	366649	676170	433950	404876	328274	850691	578011	620051
P08134	14	1	93.596	0.627475	0.999845	1.17539	0.0719286	BNPR2 SOX17 HYP	CTRL NORM	22348.6	Rho-related GTP-binding protein RhoC OS=Homo sapiens OX=9606 GN=RHOC PE=1 SV=1	57333.6	77896.6	241291	306265	287108	71272.9	270147	174016	318439	657950	238476	209870	116499	618931	253881	387335
O76003	12	6	74.9511	0.674203	0.999845	1.06902	0.0663304	BNPR2 SOX17 HYP	CTRL NORM	37717.2	Glutaredoxin-3 OS=Homo sapiens OX=9606 GN=GLRX3 PE=1 SV=2	12435	13018.2	148574	150846	134167	14394.3	129902	68833.8	69065.7	109958	146841	103368	54440.6	125000	122080	153215
P08237	13	7	81.2647	0.582414	0.999845	1.43766	0.0783967	BNPR2 SOX17 HYP	CTRL NORM	86038.1	ATP-dependent 6-phosphofructokinase_ muscle type OS=Homo sapiens OX=9606 GN=PFKM PE=1 SV=2	19490	20951.7	118868	83296.2	111933	14555.1	115156	107141	108250	176967	117481	57079.2	45418.9	126396	108222	238480
Q96AB3	7	0	42.2507	0.716761	0.999845	1.13796	0.0620905	BNPR2 SOX17 HYP	CTRL NORM	22622.4	Isochorismatase domain-containing protein 2 OS=Homo sapiens OX=9606 GN=ISOC2 PE=1 SV=1	4942.47	7343.63	116782	110027	140032	6374.09	96916.2	28757.8	27451.2	62027.6	115420	75396.3	56820.4	55352.3	91080.7	64010.9
Q9H078	8	6	40.692	0.59873	0.999845	1.58741	0.0759232	BNPR2 SOX17 HYP	CTRL NORM	79242.2	Caseinolytic peptidase B protein homolog OS=Homo sapiens OX=9606 GN=CLPB PE=1 SV=1	7844.67	9229.62	110763	128680	189261	9471.09	174622	33842.2	43570.5	77957.5	109471	88178.5	76796.2	82246.5	164108	75328.2
Q9Y262	28	17	172.854	0.519427	0.999845	1.30982	0.0895414	BNPR2 SOX17 HYP	CTRL NORM	66955.2	Eukaryotic translation initiation factor 3 subunit L OS=Homo sapiens OX=9606 GN=EIF3L PE=1 SV=1	41697.5	45607.1	683409	996065	960612	84588.3	996829	272138	231594	385218	675436	682559	389786	734561	936809	605741
Q4VXU2	19	4	122.428	0.561535	0.999845	1.3067	0.0817968	BNPR2 SOX17 HYP	CTRL NORM	69019.7	Polyadenylate-binding protein 1-like OS=Homo sapiens OX=9606 GN=PABPC1L PE=2 SV=1	33228.3	41493.7	225336	241138	243568	39782	264598	159235	184555	350474	222708	165241	98831.9	345465	248666	354434
P30043	2	2	10.8319	0.523181	0.999845	2.43144	0.0887989	CTRL NORM	BNPR2 SOX17 HYP	22233.4	Flavin reductase (NADPH) OS=Homo sapiens OX=9606 GN=BLVRB PE=1 SV=3	594.121	847.17	0	0	0	592.772	0	0	3299.84	7155.57	0	0	0	5147.61	0	0
P18124	18	15	105.221	0.47154	0.999845	1.35107	0.100027	BNPR2 SOX17 HYP	CTRL NORM	29282.9	60S ribosomal protein L7 OS=Homo sapiens OX=9606 GN=RPL7 PE=1 SV=1	40629	39741.7	126536	120825	153457	41728.9	142633	104968	225659	335677	125060	82796.2	62268	362372	134045	233645
P62241	30	28	221.125	0.591839	0.999845	1.31709	0.0769489	BNPR2 SOX17 HYP	CTRL NORM	24490.3	40S ribosomal protein S8 OS=Homo sapiens OX=9606 GN=RPS8 PE=1 SV=2	137504	135304	1.12553e+06	1.27117e+06	1.48176e+06	143208	1.24078e+06	650230	763717	1.14284e+06	1.1124e+06	871077	601252	1.24362e+06	1.16608e+06	1.44732e+06
P48047	20	11	112.834	0.549216	0.999845	1.2778	0.0839344	BNPR2 SOX17 HYP	CTRL NORM	23391.4	ATP synthase subunit O_ mitochondrial OS=Homo sapiens OX=9606 GN=ATP5PO PE=1 SV=1	56929	73604.2	347649	445569	500819	77166.4	324713	277666	316192	621694	343593	305329	203216	670110	305162	618046
P62258	34	20	259.556	0.811001	0.999845	1.00653	0.0552017	BNPR2 SOX17 HYP	CTRL NORM	29345	14-3-3 protein epsilon OS=Homo sapiens OX=9606 GN=YWHAE PE=1 SV=1	114198	141954	766808	791315	782186	123921	581400	338615	634275	1.19901e+06	757863	542253	317386	1.07612e+06	546394	753710
Q9H1K6	2	1	10.5477	0.929468	0.999845	1.06729	0.050708	CTRL NORM	BNPR2 SOX17 HYP	38556.7	Talin rod domain-containing protein 1 OS=Homo sapiens OX=9606 GN=TLNRD1 PE=1 SV=1	3311.95	2295.72	49714.5	44655.4	29121.6	1521.22	51887.3	11144.1	18395	19390.7	49134.6	30600.4	11816.6	13210.2	48763.1	24805.2
Q96C90	7	5	45.5771	0.968116	0.999845	1.05969	0.0501443	CTRL NORM	BNPR2 SOX17 HYP	16025	Protein phosphatase 1 regulatory subunit 14B OS=Homo sapiens OX=9606 GN=PPP1R14B PE=1 SV=3	28413.2	32994.9	121623	162748	115120	23434.1	128790	58957.3	157811	278690	120204	111524	46711.8	203501	121036	131231
O95567	2	1	10.4194	0.697457	0.999845	1.14909	0.0639187	BNPR2 SOX17 HYP	CTRL NORM	32996.9	Uncharacterized protein C22orf31 OS=Homo sapiens OX=9606 GN=C22orf31 PE=2 SV=1	2192.83	4394.06	32484.6	40834.3	31681.9	2585.74	38181.7	19369.4	12179.3	37114.2	32105.7	27981.9	12855.5	22454.5	35882.7	43113.7
Q13907	3	2	16.3733	0.693624	0.999845	1.17515	0.0643001	BNPR2 SOX17 HYP	CTRL NORM	26661.4	Isopentenyl-diphosphate Delta-isomerase 1 OS=Homo sapiens OX=9606 GN=IDI1 PE=1 SV=2	2355.43	4367.57	23269.7	21011.7	21668.2	2688.84	21620	13960.7	13082.4	36890.4	22998.3	14398.4	8792.28	23349.8	20318.3	31074.6
Q9BSF8	3	1	16.526	0.433503	0.999845	1.57785	0.109894	BNPR2 SOX17 HYP	CTRL NORM	54235.5	BTB/POZ domain-containing protein 10 OS=Homo sapiens OX=9606 GN=BTBD10 PE=1 SV=2	2326.52	2774.68	16960.6	19227.1	28018.1	3716.98	23295.4	10117.3	12921.8	23436.2	16762.7	13175.5	11368.8	32278.1	21892.7	22519.7
P69849;Q15155;Q5JPE7	18	11	106.337	0.528973	0.999845	1.31384	0.0876743	BNPR2 SOX17 HYP	CTRL NORM	135103	Nodal modulator 3 OS=Homo sapiens OX=9606 GN=NOMO3 PE=1 SV=2	38023.2	48534.6	240534	263801	297146	49733.5	243080	186380	211187	409945	237728	180771	120572	431883	228444	414856
O00217	7	4	51.1078	0.88207	0.999845	1.22868	0.0519924	CTRL NORM	BNPR2 SOX17 HYP	24218.4	NADH dehydrogenase [ubiquinone] iron-sulfur protein 8_ mitochondrial OS=Homo sapiens OX=9606 GN=NDUFS8 PE=1 SV=1	55681	39788	253349	497823	396482	40119	199069	53398.2	309261	336067	250394	341136	160880	348392	187083	118857
P51157	2	1	15.4831	0.381466	0.999845	1.71572	0.12617	BNPR2 SOX17 HYP	CTRL NORM	25069.5	Ras-related protein Rab-28 OS=Homo sapiens OX=9606 GN=RAB28 PE=1 SV=2	1722.87	478.551	20326.6	18507.4	30923.8	2255.51	26522.7	10703.3	9569.07	4042.05	20089.5	12682.3	12547.9	19586.7	24925.8	23824
Q9UN86	21	17	136.257	0.331998	0.999845	1.70348	0.145509	BNPR2 SOX17 HYP	CTRL NORM	54178.3	Ras GTPase-activating protein-binding protein 2 OS=Homo sapiens OX=9606 GN=G3BP2 PE=1 SV=2	165793	146466	886956	1.40939e+06	1.69317e+06	287219	1.7166e+06	746708	920841	1.23712e+06	876609	965790	687036	2.4942e+06	1.61324e+06	1.66207e+06
Q15435	9	5	53.2159	0.673602	0.999845	1.05502	0.0663959	BNPR2 SOX17 HYP	CTRL NORM	41678.3	Protein phosphatase 1 regulatory subunit 7 OS=Homo sapiens OX=9606 GN=PPP1R7 PE=1 SV=1	19879.7	26587.3	73330	36121.1	33838.7	27666.4	48272.1	54719.1	110415	224568	72474.6	24752.2	13730.7	240254	45365.6	121797
Q15506	2	2	10.6652	0.556634	0.999845	1.30527	0.0826351	BNPR2 SOX17 HYP	CTRL NORM	17406.1	Sperm surface protein Sp17 OS=Homo sapiens OX=9606 GN=SPA17 PE=1 SV=1	0	0	9434.35	14054	12133.8	0	12967.7	5557.34	0	0	9324.3	9630.61	4923.49	0	12186.9	12369.9
P22234	44	36	332.921	0.591973	0.999845	1.2449	0.0769287	BNPR2 SOX17 HYP	CTRL NORM	47820.6	Multifunctional protein ADE2 OS=Homo sapiens OX=9606 GN=PAICS PE=1 SV=3	227143	279692	1.08627e+06	1.61477e+06	1.55595e+06	259060	1.26519e+06	913279	1.26159e+06	2.36241e+06	1.0736e+06	1.10653e+06	631354	2.24967e+06	1.18901e+06	2.03284e+06
P69905	19	14	102.432	0.577896	0.999845	1.27707	0.0791094	BNPR2 SOX17 HYP	CTRL NORM	15314.6	Hemoglobin subunit alpha OS=Homo sapiens OX=9606 GN=HBA1 PE=1 SV=2	35287.3	34126.2	175578	122994	187162	36632.5	155021	91127.5	195991	288245	173530	84282.4	75944.4	318115	145687	202837
P18859	7	4	47.2264	0.526518	0.999845	1.32493	0.0881479	BNPR2 SOX17 HYP	CTRL NORM	12587.5	ATP synthase-coupling factor 6_ mitochondrial OS=Homo sapiens OX=9606 GN=ATP5PF PE=1 SV=1	9391.81	14598	64049.1	72624.1	104304	17832.2	57284.4	33447.4	52163.5	123301	63302	49766.1	42323.2	154854	53835.2	74449.3
Q8NCA5	3	3	23.0695	0.950395	0.999845	1.07613	0.0503495	CTRL NORM	BNPR2 SOX17 HYP	55728.8	Protein FAM98A OS=Homo sapiens OX=9606 GN=FAM98A PE=1 SV=2	788.585	1156.55	20250.5	23948.5	23024.9	787.928	17107.5	1959.37	4379.92	9768.71	20014.3	16410.8	9342.78	6842.33	16077.5	4361.3
P0DTE1	1	1	4.8649	0.102113	0.999845	2.17328	0.368438	BNPR2 SOX17 HYP	CTRL NORM	12842.6	Probable non-functional immunoglobulin heavy variable 3-38-3 OS=Homo sapiens OX=9606 GN=IGHV3-38-3 PE=1 SV=1	2932.91	5257.06	9570.53	1885.65	6769.26	6634.22	9051.91	20241.2	16289.8	44403.5	9458.89	1292.15	2746.75	57611.3	8506.89	45054.2
Q8IYT4	9	6	70.1419	0.628234	0.999845	1.21645	0.0718291	BNPR2 SOX17 HYP	CTRL NORM	61595.1	Katanin p60 ATPase-containing subunit A-like 2 OS=Homo sapiens OX=9606 GN=KATNAL2 PE=1 SV=3	26162.3	28585.1	196856	145824	167669	30363.6	201220	84198.4	145309	241443	194560	99926.7	68034.9	263677	189104	187414
P55884	7	5	44.8044	0.539754	0.999845	1.48284	0.0856463	BNPR2 SOX17 HYP	CTRL NORM	92880.9	Eukaryotic translation initiation factor 3 subunit B OS=Homo sapiens OX=9606 GN=EIF3B PE=1 SV=3	20251	18213.4	99468.8	97937.8	130685	18384.4	139998	60691.1	112477	153838	98308.5	67112.4	53027.7	159650	131568	135090
P07237	90	72	733.345	0.558336	0.999845	1.26389	0.0823423	BNPR2 SOX17 HYP	CTRL NORM	57515.6	Protein disulfide-isomerase OS=Homo sapiens OX=9606 GN=P4HB PE=1 SV=3	324358	361521	1.48656e+06	1.72034e+06	1.99777e+06	401775	1.51283e+06	1.00766e+06	1.80153e+06	3.05357e+06	1.46922e+06	1.17887e+06	810632	3.489e+06	1.42174e+06	2.24291e+06
Q9Y4L1	109	74	755.163	0.625311	0.999845	1.2208	0.072214	BNPR2 SOX17 HYP	CTRL NORM	111564	Hypoxia up-regulated protein 1 OS=Homo sapiens OX=9606 GN=HYOU1 PE=1 SV=1	217097	254271	1.93659e+06	2.32015e+06	2.39884e+06	258452	2.08794e+06	1.02685e+06	1.20579e+06	2.14769e+06	1.914e+06	1.58989e+06	973373	2.24439e+06	1.96222e+06	2.28563e+06
P53004	10	8	58.2614	0.398852	0.999845	1.59178	0.120327	BNPR2 SOX17 HYP	CTRL NORM	33713.7	Biliverdin reductase A OS=Homo sapiens OX=9606 GN=BLVRA PE=1 SV=2	5693.37	7577.75	37219.1	38474.1	39575.8	8305.01	57078.3	36652.1	31621.8	64005.1	36785	26364.6	16058.6	72120.4	53641.6	81582.7
Q92945	56	42	388.925	0.783269	0.999845	1.04568	0.0568989	BNPR2 SOX17 HYP	CTRL NORM	73400.6	Far upstream element-binding protein 2 OS=Homo sapiens OX=9606 GN=KHSRP PE=1 SV=4	216895	227005	1.26328e+06	1.7218e+06	1.49207e+06	195525	1.20409e+06	693923	1.20467e+06	1.91739e+06	1.24854e+06	1.17987e+06	605433	1.69793e+06	1.13159e+06	1.54458e+06
P48052	2	2	17.3284	0.39295	0.999845	1.99886	0.122262	BNPR2 SOX17 HYP	CTRL NORM	47315.6	Carboxypeptidase A2 OS=Homo sapiens OX=9606 GN=CPA2 PE=1 SV=3	5516.91	6572.81	1.23114e+06	2.11328e+06	2.84949e+06	18849.5	2.82446e+06	1.01638e+06	30641.8	55516.9	1.21678e+06	1.44814e+06	1.15623e+06	163688	2.6544e+06	2.26233e+06
Q03135	13	9	103.442	0.569755	0.999845	1.26051	0.0804255	BNPR2 SOX17 HYP	CTRL NORM	20642.7	Caveolin-1 OS=Homo sapiens OX=9606 GN=CAV1 PE=1 SV=4	35951.2	37749.3	313766	245260	355047	48839.6	258742	134932	199678	318847	310106	168066	144067	424121	243163	300340
O96001	3	2	15.3496	0.936921	0.999845	1.11548	0.0505659	CTRL NORM	BNPR2 SOX17 HYP	17979.6	Protein phosphatase 1 regulatory subunit 17 OS=Homo sapiens OX=9606 GN=PPP1R17 PE=1 SV=2	2934.7	1476.75	12036.6	27048.7	19752.6	1216.94	10577.9	7446.16	16299.8	12473.3	11896.2	18535.3	8014.98	10567.9	9941	16574.1
P27797	68	57	373.868	0.473297	0.999845	1.5788	0.0996063	BNPR2 SOX17 HYP	CTRL NORM	48312.7	Calreticulin OS=Homo sapiens OX=9606 GN=CALR PE=1 SV=1	275531	255113	1.63983e+06	1.96242e+06	3.16496e+06	336616	2.0175e+06	1.00594e+06	1.53034e+06	2.1548e+06	1.6207e+06	1.34476e+06	1.28424e+06	2.92316e+06	1.89602e+06	2.23909e+06
P29966	9	7	50.0968	0.342898	0.999845	1.87217	0.140861	BNPR2 SOX17 HYP	CTRL NORM	31725.8	Myristoylated alanine-rich C-kinase substrate OS=Homo sapiens OX=9606 GN=MARCKS PE=1 SV=4	18071.8	19499.8	173385	304710	436678	38446.4	352309	137985	100373	164704	171362	208804	177190	333867	331096	307137
Q9BZK3	4	1	35.7723	0.489366	0.999845	1.45991	0.0958927	BNPR2 SOX17 HYP	CTRL NORM	23306.1	Putative nascent polypeptide-associated complex subunit alpha-like protein OS=Homo sapiens OX=9606 GN=NACA4P PE=5 SV=1	17053.9	18361.4	125122	158712	169644	20287.1	167646	108497	94720.2	155089	123662	108758	68836.2	176173	157552	241500
A8MUA0	3	2	16.2243	0.21908	0.999845	1.4054	0.21297	CTRL NORM	BNPR2 SOX17 HYP	38125.8	Putative UPF0607 protein ENSP00000381514 OS=Homo sapiens OX=9606 PE=3 SV=1	4980.41	4443.38	4681.53	2325.98	2274.41	2017.57	4804.29	2595.3	27661.9	37530.8	4626.92	1593.89	922.882	17520.5	4515.02	5776.78
Q16881	45	25	309.306	0.686523	0.999845	1.05146	0.0650234	BNPR2 SOX17 HYP	CTRL NORM	71725.6	Thioredoxin reductase 1_ cytoplasmic OS=Homo sapiens OX=9606 GN=TXNRD1 PE=1 SV=3	99576.9	130748	993277	852604	802729	127427	742927	509967	553065	1.10436e+06	981690	584251	325722	1.10657e+06	698194	1.13512e+06
B7ZW38;P0DMR1;O60812	43	18	270.493	0.604659	0.999845	1.2863	0.0750623	BNPR2 SOX17 HYP	CTRL NORM	32200.6	Heterogeneous nuclear ribonucleoprotein C-like 3 OS=Homo sapiens OX=9606 GN=HNRNPCL3 PE=2 SV=1	145007	135946	943468	1.08465e+06	1.2517e+06	148337	1.03138e+06	538747	805390	1.14826e+06	932463	743264	507899	1.28815e+06	969284	1.19918e+06
P38117	19	14	137.555	0.566054	0.999845	1.37932	0.0810375	BNPR2 SOX17 HYP	CTRL NORM	28071.8	Electron transfer flavoprotein subunit beta OS=Homo sapiens OX=9606 GN=ETFB PE=1 SV=3	17074.5	20771.7	156996	187182	226594	21929	197676	80734.5	94834.3	175447	155164	128267	91944.8	190431	185774	179704
P35527	6	2	34.6506	0.794903	0.999845	1.26568	0.0561551	CTRL NORM	BNPR2 SOX17 HYP	62292.5	Keratin_ type I cytoskeletal 9 OS=Homo sapiens OX=9606 GN=KRT9 PE=1 SV=3	2947.85	13292.5	9908.57	21907.4	14258.8	3285.18	8460.13	11964.6	16372.8	112274	9792.98	15012.2	5785.78	28528.4	7950.74	26631.6
P22570	29	20	186.888	0.479671	0.999845	2.17199	0.0981052	CTRL NORM	BNPR2 SOX17 HYP	54293.1	NADPH:adrenodoxin oxidoreductase_ mitochondrial OS=Homo sapiens OX=9606 GN=FDXR PE=1 SV=3	219152	292593	1.86629e+06	2.56703e+06	915921	222318	1.00892e+06	129590	1.2172e+06	2.47137e+06	1.84452e+06	1.75907e+06	371652	1.9306e+06	948168	288450
Q14566	54	29	325.837	0.642002	0.999845	1.11492	0.0700747	BNPR2 SOX17 HYP	CTRL NORM	93858.9	DNA replication licensing factor MCM6 OS=Homo sapiens OX=9606 GN=MCM6 PE=1 SV=1	66615.4	75354.5	2.77246e+06	3.48231e+06	3.36346e+06	77472.8	2.60154e+06	1.08936e+06	369992	636478	2.74012e+06	2.38627e+06	1.36478e+06	672771	2.44489e+06	2.42476e+06
Q9BWD1	19	12	104.384	0.678893	0.999845	1.13808	0.065825	BNPR2 SOX17 HYP	CTRL NORM	41864.2	Acetyl-CoA acetyltransferase_ cytosolic OS=Homo sapiens OX=9606 GN=ACAT2 PE=1 SV=2	39481.4	48931.4	396524	816852	740729	54488.5	530294	156035	219286	413296	391899	559752	300564	473176	498364	347313
Q6DRA6;Q6DN03	15	11	72.4587	0.622911	0.999845	1.27522	0.0725333	BNPR2 SOX17 HYP	CTRL NORM	18417.3	Putative histone H2B type 2-D OS=Homo sapiens OX=9606 GN=H2BC19P PE=5 SV=3	44200.9	43051.9	497027	400602	539666	47094	476655	192529	245498	363636	491229	274515	218979	408963	447955	428544
P39019	11	10	68.9328	0.626875	0.999845	1.26679	0.0720075	BNPR2 SOX17 HYP	CTRL NORM	16060.5	40S ribosomal protein S19 OS=Homo sapiens OX=9606 GN=RPS19 PE=1 SV=2	14681.7	16555.4	349449	350124	428673	19403.7	377387	100317	81544.3	139834	345372	239925	173942	168501	354665	223292
P62750	18	15	106.855	0.57457	0.999845	1.32429	0.0796422	BNPR2 SOX17 HYP	CTRL NORM	17695.1	60S ribosomal protein L23a OS=Homo sapiens OX=9606 GN=RPL23A PE=1 SV=1	49497	46370.9	254500	260148	306510	47080.8	277886	177021	274914	391669	251531	178268	124372	408847	261154	394025
Q99497	29	22	262.293	0.730881	0.999845	1.25334	0.0608485	BNPR2 SOX17 HYP	CTRL NORM	20062.2	Parkinson disease protein 7 OS=Homo sapiens OX=9606 GN=PARK7 PE=1 SV=2	83140.2	100304	523632	561039	678627	75953.5	613908	220893	461773	847213	517523	384455	275365	659577	576944	491678
P18621	13	6	97.2363	0.372427	0.999845	1.27908	0.129388	BNPR2 SOX17 HYP	CTRL NORM	21625.2	60S ribosomal protein L17 OS=Homo sapiens OX=9606 GN=RPL17 PE=1 SV=3	63706.5	60230.3	105800	110613	144925	63915.3	131482	95012.8	353835	508732	104566	75798.5	58806	555037	123565	211485
P08195	32	18	188.543	0.638873	0.999845	1.21932	0.0704651	BNPR2 SOX17 HYP	CTRL NORM	68222.2	4F2 cell-surface antigen heavy chain OS=Homo sapiens OX=9606 GN=SLC3A2 PE=1 SV=3	54368.1	59371.3	627556	677051	730260	61869	661823	275467	301968	501476	620236	463953	296316	537268	621974	613153
P08648	53	36	430.791	0.577224	0.999845	1.23868	0.0792165	BNPR2 SOX17 HYP	CTRL NORM	115677	Integrin alpha-5 OS=Homo sapiens OX=9606 GN=ITGA5 PE=1 SV=2	99485	110216	919129	1.07069e+06	1.09893e+06	128624	949575	547379	552555	930932	908407	733699	445911	1.11696e+06	892400	1.21839e+06
P51813	9	4	55.9866	0.574302	0.999845	1.27094	0.0796853	BNPR2 SOX17 HYP	CTRL NORM	78752.1	Cytoplasmic tyrosine-protein kinase BMX OS=Homo sapiens OX=9606 GN=BMX PE=1 SV=1	8377.01	12763.5	68437.9	80097.6	90559.3	12006.9	68799.4	44283.2	46527.1	107807	67639.6	54887.3	36746.1	104267	64657	98568.4
P06748	30	25	246.671	0.733125	0.999845	1.14617	0.0606584	BNPR2 SOX17 HYP	CTRL NORM	32746.2	Nucleophosmin OS=Homo sapiens OX=9606 GN=NPM1 PE=1 SV=2	336506	381472	2.26661e+06	2.27286e+06	2.28174e+06	315273	2.34607e+06	1.08286e+06	1.869e+06	3.22208e+06	2.24017e+06	1.55749e+06	925856	2.73781e+06	2.20481e+06	2.41029e+06
P63244	38	29	277.82	0.570661	0.999845	1.25459	0.080277	BNPR2 SOX17 HYP	CTRL NORM	35533	Receptor of activated protein C kinase 1 OS=Homo sapiens OX=9606 GN=RACK1 PE=1 SV=3	90562.8	105671	1.25025e+06	2.09067e+06	2.27304e+06	139661	1.35864e+06	666343	502999	892541	1.23567e+06	1.43264e+06	922328	1.21281e+06	1.27684e+06	1.48319e+06
P62136	39	9	308.613	0.630843	0.999845	1.16367	0.0714892	BNPR2 SOX17 HYP	CTRL NORM	38253.5	Serine/threonine-protein phosphatase PP1-alpha catalytic subunit OS=Homo sapiens OX=9606 GN=PPP1CA PE=1 SV=1	82575.5	114412	564329	596765	623615	111105	514322	331310	458637	966375	557746	408936	253043	964831	483355	737450
O95336	2	1	11.4301	0.765551	0.999845	1.19598	0.0581227	CTRL NORM	BNPR2 SOX17 HYP	27832	6-phosphogluconolactonase OS=Homo sapiens OX=9606 GN=PGLS PE=1 SV=2	1669.9	1371.44	8847.48	9421.63	7096.88	412.691	7158.9	3150	9274.88	11583.8	8744.27	6456.23	2879.69	3583.8	6727.85	7011.48
P30101	118	90	687.18	0.52074	0.999845	1.41414	0.0892805	BNPR2 SOX17 HYP	CTRL NORM	57181.6	Protein disulfide-isomerase A3 OS=Homo sapiens OX=9606 GN=PDIA3 PE=1 SV=4	646154	695481	3.50803e+06	4.30739e+06	5.38739e+06	799391	4.64161e+06	2.12095e+06	3.58884e+06	5.87434e+06	3.46711e+06	2.95167e+06	2.18603e+06	6.94188e+06	4.36213e+06	4.72095e+06
Q9BVG4	4	0	22.0719	0.213741	0.999845	1.69485	0.217398	BNPR2 SOX17 HYP	CTRL NORM	26170.9	Protein PBDC1 OS=Homo sapiens OX=9606 GN=PBDC1 PE=1 SV=1	26760.1	3684.69	254983	23909.8	220860	34100.3	171913	97405.1	148630	31122.6	252008	16384.3	89618.1	296126	161562	216811
P0DP24;P0DP23;P0DP25	29	21	222.581	0.635017	0.999845	1.24052	0.0709528	BNPR2 SOX17 HYP	CTRL NORM	16837.7	Calmodulin-2 OS=Homo sapiens OX=9606 GN=CALM2 PE=1 SV=1	90295	102610	501939	576408	651479	98230.4	538970	288327	501512	866691	496083	394987	264350	853029	506518	641777
Q04837	13	7	90.4783	0.408137	0.999845	1.57728	0.117381	BNPR2 SOX17 HYP	CTRL NORM	17259.7	Single-stranded DNA-binding protein_ mitochondrial OS=Homo sapiens OX=9606 GN=SSBP1 PE=1 SV=1	93172.2	103281	525973	674698	892861	134912	763764	412112	517492	872357	519837	462341	362295	1.17157e+06	717777	917306
P37108	13	7	87.6885	0.673149	0.999845	1.15076	0.0664453	BNPR2 SOX17 HYP	CTRL NORM	14684	Signal recognition particle 14 kDa protein OS=Homo sapiens OX=9606 GN=SRP14 PE=1 SV=2	25819.5	30008.4	218673	221661	219011	26825.3	199534	125592	143406	253465	216122	151895	88867.8	232950	187519	279550
Q14152	56	45	337.886	0.743163	0.999845	1.05262	0.0598312	BNPR2 SOX17 HYP	CTRL NORM	166969	Eukaryotic translation initiation factor 3 subunit A OS=Homo sapiens OX=9606 GN=EIF3A PE=1 SV=1	258600	301689	1.94981e+06	2.62744e+06	2.37739e+06	277331	1.75974e+06	993437	1.4363e+06	2.5482e+06	1.92707e+06	1.80047e+06	964668	2.40834e+06	1.65378e+06	2.21126e+06
Q9NVZ3	3	0	21.297	0.498146	0.999845	1.42684	0.0939603	BNPR2 SOX17 HYP	CTRL NORM	28452.9	Adaptin ear-binding coat-associated protein 2 OS=Homo sapiens OX=9606 GN=NECAP2 PE=1 SV=1	8594.51	13582.4	103546	86465.7	151587	18023.7	93160.8	39988	47735.2	114723	102338	59251.1	61509	156517	87551.5	89007.9
Q07817	2	0	9.8821	0.55837	0.999845	1.34446	0.0823365	BNPR2 SOX17 HYP	CTRL NORM	26106.1	Bcl-2-like protein 1 OS=Homo sapiens OX=9606 GN=BCL2L1 PE=1 SV=1	1106.13	1367.09	11489.6	38904.7	44961.6	2224.37	18514.8	5377.19	6143.6	11547	11355.5	26659.6	18244	19316.3	17400	11968.9
P16284	64	48	481.659	0.621068	0.999845	1.18707	0.0727806	BNPR2 SOX17 HYP	CTRL NORM	83434.8	Platelet endothelial cell adhesion molecule OS=Homo sapiens OX=9606 GN=PECAM1 PE=1 SV=2	106734	136373	898867	1.00106e+06	1.07852e+06	143553	847090	474756	592815	1.15187e+06	888381	685980	437630	1.24661e+06	796086	1.05674e+06
Q13547	11	2	69.5017	0.488248	0.999845	1.30751	0.0961436	BNPR2 SOX17 HYP	CTRL NORM	55673.4	Histone deacetylase 1 OS=Homo sapiens OX=9606 GN=HDAC1 PE=1 SV=1	6242.07	9503.81	53182.3	56588.4	59393.3	14032.6	66443.8	24244.2	34669.4	80273.4	52561.9	38777.5	24099.9	121859	62443.2	53964.2
Q93052	4	3	22.6341	0.697498	0.999845	1.10049	0.0639146	CTRL NORM	BNPR2 SOX17 HYP	67172.1	Lipoma-preferred partner OS=Homo sapiens OX=9606 GN=LPP PE=1 SV=1	2935.2	4029.55	7188.12	10841.5	11603.2	2269.55	6358.32	2480.96	16302.6	34035.4	7104.27	7429.21	4708.2	19708.6	5975.48	5522.29
P09467	10	6	60.8079	0.476987	0.999845	1.47641	0.0987326	BNPR2 SOX17 HYP	CTRL NORM	37241.7	Fructose-1_6-bisphosphatase 1 OS=Homo sapiens OX=9606 GN=FBP1 PE=1 SV=5	42630.7	55952.4	264423	303572	366919	55189.3	354439	207593	236777	472599	261338	208024	148884	479261	333098	462073
P30040	30	22	197.937	0.627188	0.999845	1.25966	0.0719663	BNPR2 SOX17 HYP	CTRL NORM	29050.5	Endoplasmic reticulum resident protein 29 OS=Homo sapiens OX=9606 GN=ERP29 PE=1 SV=4	61832.6	78556.7	541020	512492	654799	77019.8	535086	237009	343428	663525	534709	351188	265696	668837	502868	527551
Q96DU3	3	2	14.7735	0.421566	0.999845	2.70032	0.113319	CTRL NORM	BNPR2 SOX17 HYP	37687.7	SLAM family member 6 OS=Homo sapiens OX=9606 GN=SLAMF6 PE=1 SV=3	6385.4	9865.06	53136	125866	43037.1	7400.09	18720.5	3149.42	35465.5	83324.7	52516.1	86250.3	17463.1	64262	17593.4	7010.18
Q9NP97	10	5	73.9221	0.553373	0.999845	1.45003	0.0832017	BNPR2 SOX17 HYP	CTRL NORM	10921.6	Dynein light chain roadblock-type 1 OS=Homo sapiens OX=9606 GN=DYNLRB1 PE=1 SV=3	28246.9	26877.1	319840	408769	425380	57067.6	577301	76686.2	156887	227016	316109	280111	172606	495573	542541	170693
Q92966	3	2	22.0855	0.585632	0.999845	1.33354	0.0778964	BNPR2 SOX17 HYP	CTRL NORM	47722.2	snRNA-activating protein complex subunit 3 OS=Homo sapiens OX=9606 GN=SNAPC3 PE=1 SV=1	443796	429655	1.24904e+06	2.4933e+06	2.63795e+06	367379	1.72153e+06	1.42847e+06	2.46491e+06	3.62906e+06	1.23447e+06	1.70855e+06	1.07039e+06	3.19031e+06	1.61787e+06	3.17957e+06
Q7Z4W1	7	4	49.5345	0.537441	0.999845	1.39306	0.0860744	BNPR2 SOX17 HYP	CTRL NORM	26198.2	L-xylulose reductase OS=Homo sapiens OX=9606 GN=DCXR PE=1 SV=2	1544.64	2638.16	128560	147078	154100	3803.43	195955	35949.9	8579.15	22283.1	127060	100786	62528.7	33028.8	184157	80019.7
P25788	6	4	48.4184	0.711021	0.999845	1.1455	0.0626181	BNPR2 SOX17 HYP	CTRL NORM	28661.4	Proteasome subunit alpha type-3 OS=Homo sapiens OX=9606 GN=PSMA3 PE=1 SV=2	14297.6	15609.2	57101.3	59649.1	53330.3	12657.4	56963	45044.8	79411.2	131842	56435.2	40874.9	21639.7	109916	53533.2	100264
P60174	61	51	309.76	0.617245	0.999845	1.31242	0.0732992	BNPR2 SOX17 HYP	CTRL NORM	26954.7	Triosephosphate isomerase OS=Homo sapiens OX=9606 GN=TPI1 PE=1 SV=4	283196	302139	1.92532e+06	1.96101e+06	2.30209e+06	289539	2.28011e+06	996960	1.57291e+06	2.552e+06	1.90286e+06	1.34379e+06	934114	2.51435e+06	2.14283e+06	2.2191e+06
Q15084	60	54	344.64	0.54135	0.999845	1.34538	0.0853532	BNPR2 SOX17 HYP	CTRL NORM	48520.6	Protein disulfide-isomerase A6 OS=Homo sapiens OX=9606 GN=PDIA6 PE=1 SV=1	199104	214476	1.53274e+06	1.5001e+06	1.97573e+06	265876	1.62782e+06	767322	1.10585e+06	1.81156e+06	1.51486e+06	1.02795e+06	801689	2.30885e+06	1.52981e+06	1.70795e+06
Q15417	5	4	24.9158	0.56976	0.999845	1.37369	0.0804247	BNPR2 SOX17 HYP	CTRL NORM	36584.9	Calponin-3 OS=Homo sapiens OX=9606 GN=CNN3 PE=1 SV=1	5578.06	7059.19	136781	168604	200860	8791.94	178612	48599.1	30981.4	59625.1	135186	115537	81502.5	76348.9	167858	108175
P63220	9	6	74.7227	0.620373	0.999845	1.29481	0.0728743	BNPR2 SOX17 HYP	CTRL NORM	9225.45	40S ribosomal protein S21 OS=Homo sapiens OX=9606 GN=RPS21 PE=1 SV=1	24095.2	31674.3	262958	327489	371229	30190.3	314281	121030	133828	267535	259891	224414	150633	262172	295358	269396
P15927	13	7	87.7023	0.402887	0.999845	1.72427	0.119033	BNPR2 SOX17 HYP	CTRL NORM	29361	Replication protein A 32 kDa subunit OS=Homo sapiens OX=9606 GN=RPA2 PE=1 SV=1	38298.1	47312	306683	567619	755098	76174.1	631184	192691	212713	399618	303106	388964	306395	661492	593180	428903
P62140	30	5	254.672	0.620399	0.999845	1.1848	0.0728708	BNPR2 SOX17 HYP	CTRL NORM	37985.3	Serine/threonine-protein phosphatase PP1-beta catalytic subunit OS=Homo sapiens OX=9606 GN=PPP1CB PE=1 SV=3	58202.4	84974.6	382745	385849	434852	84256.4	359638	201520	323265	717733	378280	264405	176449	731679	337984	448557
P61978	65	56	415.624	0.726067	0.999845	1.11269	0.0612631	BNPR2 SOX17 HYP	CTRL NORM	51261.5	Heterogeneous nuclear ribonucleoprotein K OS=Homo sapiens OX=9606 GN=HNRNPK PE=1 SV=1	409290	441839	2.53949e+06	3.26937e+06	3.16182e+06	381567	2.29443e+06	1.57268e+06	2.27326e+06	3.73197e+06	2.50987e+06	2.24036e+06	1.28297e+06	3.31351e+06	2.15628e+06	3.50056e+06
O43670	5	3	28.9306	0.809572	0.999845	1.07035	0.0552828	CTRL NORM	BNPR2 SOX17 HYP	51035.9	BUB3-interacting and GLEBS motif-containing protein ZNF207 OS=Homo sapiens OX=9606 GN=ZNF207 PE=1 SV=1	8675.85	10625.1	51199.8	45481.6	43128.4	5638.93	51392	8199.85	48187	89744.4	50602.5	31166.5	17500.1	48968.2	48297.6	18251.7
P0DME0	16	9	136.702	0.81617	0.999845	1.03219	0.0549139	BNPR2 SOX17 HYP	CTRL NORM	34882.4	Protein SETSIP OS=Homo sapiens OX=9606 GN=SETSIP PE=1 SV=1	63239.9	67651.6	298788	390254	374909	62799.9	260131	148490	351244	571416	295303	267424	152126	545352	244468	330519
P07947;P06241	11	7	60.3862	0.697359	0.999845	1.05725	0.0639283	BNPR2 SOX17 HYP	CTRL NORM	61314.6	Tyrosine-protein kinase Yes OS=Homo sapiens OX=9606 GN=YES1 PE=1 SV=3	15805.3	16069	25102.1	41686.3	31251.8	17063.1	24866.1	31129.8	87784.9	135726	24809.3	28565.8	12681	148175	23368.9	69290.7
A6NDN8	2	0	10.4399	0.571104	0.999845	1.30035	0.0802045	BNPR2 SOX17 HYP	CTRL NORM	11022.6	Putative ubiquitin-like protein FUBI-like protein ENSP00000310146 OS=Homo sapiens OX=9606 PE=4 SV=2	0	0	37410.1	27283.8	36145	0	39965.3	8014.67	0	0	36973.7	18696.4	14666.5	0	37558.9	17839.6
P13051	2	2	11.667	0.844512	0.999845	1.51956	0.0534901	CTRL NORM	BNPR2 SOX17 HYP	34816.6	Uracil-DNA glycosylase OS=Homo sapiens OX=9606 GN=UNG PE=1 SV=2	69.2627	105.155	858.11	678.75	111.481	553.357	359.162	102.171	384.695	888.19	848.1	465.118	45.2356	4805.33	337.537	227.418
P14625	168	121	1051.78	0.542718	0.999845	1.40818	0.0851034	BNPR2 SOX17 HYP	CTRL NORM	92754.2	Endoplasmin OS=Homo sapiens OX=9606 GN=HSP90B1 PE=1 SV=1	485624	522952	3.58013e+06	3.98379e+06	5.23627e+06	645546	4.50624e+06	1.6836e+06	2.69723e+06	4.41709e+06	3.53837e+06	2.72991e+06	2.12471e+06	5.6059e+06	4.23491e+06	3.74746e+06
Q14157	19	18	128.761	0.499869	0.999845	1.4407	0.0935888	BNPR2 SOX17 HYP	CTRL NORM	114649	Ubiquitin-associated protein 2-like OS=Homo sapiens OX=9606 GN=UBAP2L PE=1 SV=2	86873.7	72270	549738	407013	630449	85128.4	536149	355948	482510	610425	543325	278908	255816	739252	503867	792292
Q8WXS5	2	2	10.4364	0.164909	0.999845	2.55623	0.26657	CTRL NORM	BNPR2 SOX17 HYP	43712.1	Voltage-dependent calcium channel gamma-8 subunit OS=Homo sapiens OX=9606 GN=CACNG8 PE=2 SV=3	2180.59	3638.55	429.885	448.277	0	2034.02	577.003	8.96668	12111.3	30732.8	424.87	307.185	0	17663.3	542.261	19.9586
Q96H79	3	3	15.6612	0.126009	0.999845	2.24405	0.322195	BNPR2 SOX17 HYP	CTRL NORM	33988.5	Zinc finger CCCH-type antiviral protein 1-like OS=Homo sapiens OX=9606 GN=ZC3HAV1L PE=1 SV=2	1449.66	2558.47	9318.36	2934.26	12152.6	4521.46	15375.8	4440.15	8051.65	21610	9209.66	2010.72	4931.15	39264.2	14450	9883.16
Q96D15	20	15	134.208	0.822519	0.999845	1.03125	0.0545723	CTRL NORM	BNPR2 SOX17 HYP	37493	Reticulocalbin-3 OS=Homo sapiens OX=9606 GN=RCN3 PE=1 SV=1	31811.6	42934.2	326095	375343	372915	44372.2	248102	87271.9	176687	362642	322291	257206	151317	385327	233163	194255
P05387	36	26	184.267	0.577764	0.999845	1.29645	0.0791305	BNPR2 SOX17 HYP	CTRL NORM	11665	60S acidic ribosomal protein P2 OS=Homo sapiens OX=9606 GN=RPLP2 PE=1 SV=1	135578	151408	920249	1.05794e+06	1.14852e+06	160625	1.07968e+06	547869	753021	1.27886e+06	909514	724959	466031	1.39486e+06	1.01467e+06	1.21948e+06
Q9BWM7	18	10	130.797	0.739196	0.999845	1.30393	0.0601535	BNPR2 SOX17 HYP	CTRL NORM	35845.6	Sideroflexin-3 OS=Homo sapiens OX=9606 GN=SFXN3 PE=1 SV=3	108333	107681	1.03251e+06	1.28724e+06	1.62749e+06	104093	1.31245e+06	262436	601696	909524	1.02047e+06	882091	660385	903937	1.23342e+06	584147
Q6UXT9	6	3	30.6232	0.900884	0.999845	1.19821	0.0514031	BNPR2 SOX17 HYP	CTRL NORM	52626.7	Protein ABHD15 OS=Homo sapiens OX=9606 GN=ABHD15 PE=1 SV=2	12747.4	17213	6796.79	27966.4	37532.6	5581.03	23275.5	11163.2	70801	145389	6717.5	19164.1	15229.5	48465.4	21874.1	24847.9
Q9UHG3	3	0	16.0222	0.545744	0.999845	1.3352	0.0845555	BNPR2 SOX17 HYP	CTRL NORM	57039.5	Prenylcysteine oxidase 1 OS=Homo sapiens OX=9606 GN=PCYOX1 PE=1 SV=3	380.646	681.356	934438	1.74683e+06	1.90326e+06	778.982	1.30629e+06	371121	2114.16	5755.04	923537	1.19702e+06	772284	6764.65	1.22763e+06	826064
P30838	7	4	40.5272	0.73554	0.999845	1.06001	0.0604558	BNPR2 SOX17 HYP	CTRL NORM	50794.2	Aldehyde dehydrogenase_ dimeric NADP-preferring OS=Homo sapiens OX=9606 GN=ALDH3A1 PE=1 SV=3	2783.15	2852.75	80267.4	58140.1	69841.6	2232.24	57568.2	23045	15458	24095.6	79331.1	39840.8	28339.5	19384.7	54101.9	51295.1
P07737	51	39	274.648	0.698395	0.999845	1.24726	0.0638262	BNPR2 SOX17 HYP	CTRL NORM	15225.3	Profilin-1 OS=Homo sapiens OX=9606 GN=PFN1 PE=1 SV=2	352435	321149	1.78331e+06	2.10782e+06	2.16219e+06	264424	2.18765e+06	1.0791e+06	1.95748e+06	2.71257e+06	1.76251e+06	1.44439e+06	877349	2.29625e+06	2.05592e+06	2.40193e+06
Q6PIU2	7	3	41.7234	0.588247	0.999845	1.3519	0.0774945	BNPR2 SOX17 HYP	CTRL NORM	46093.1	Neutral cholesterol ester hydrolase 1 OS=Homo sapiens OX=9606 GN=NCEH1 PE=1 SV=3	3767.9	4436.88	41930	39091.1	57271.8	4663.94	40252.3	18436.2	20927.5	37475.9	41440.9	26787.4	23239.1	40501.5	37828.7	41036.5
Q14011	2	1	18.6925	0.614959	0.999845	1.05997	0.0736131	CTRL NORM	BNPR2 SOX17 HYP	18648	Cold-inducible RNA-binding protein OS=Homo sapiens OX=9606 GN=CIRBP PE=1 SV=1	766.906	1999.65	32011.4	17090.2	21662	2830.04	18139	6302.75	4259.51	16890	31638	11711.2	8789.74	24575.9	17046.8	14029.1
Q05639	81	47	432.009	0.620717	0.999845	1.24849	0.0728279	BNPR2 SOX17 HYP	CTRL NORM	50812.4	Elongation factor 1-alpha 2 OS=Homo sapiens OX=9606 GN=EEF1A2 PE=1 SV=1	473387	570255	3.25918e+06	4.13723e+06	4.17138e+06	515486	3.68696e+06	2.16353e+06	2.62926e+06	4.81663e+06	3.22116e+06	2.83506e+06	1.69261e+06	4.47646e+06	3.46496e+06	4.81572e+06
Q03113	12	5	68.101	0.576771	0.999845	1.44173	0.0792889	BNPR2 SOX17 HYP	CTRL NORM	44450.4	Guanine nucleotide-binding protein subunit alpha-12 OS=Homo sapiens OX=9606 GN=GNA12 PE=1 SV=4	18699.5	27317.6	194091	119787	229129	25583	202877	61283.2	103860	230737	191827	82084.9	92973.2	222162	190662	136408
P61960	4	2	24.1403	0.647028	0.999845	1.11798	0.0694578	BNPR2 SOX17 HYP	CTRL NORM	9174.62	Ubiquitin-fold modifier 1 OS=Homo sapiens OX=9606 GN=UFM1 PE=1 SV=1	3105.34	4032.76	23626.7	28276	21464.8	3990.55	15309.6	25241.3	17247.5	34062.5	23351.1	19376.3	8709.74	34653.8	14387.8	56183.6
Q15165	10	5	73.449	0.562378	0.999845	1.35174	0.0816541	BNPR2 SOX17 HYP	CTRL NORM	39552	Serum paraoxonase/arylesterase 2 OS=Homo sapiens OX=9606 GN=PON2 PE=1 SV=4	22596.5	33075.6	283149	274427	383914	36190	290510	118339	125505	279372	279846	188053	155780	314273	273018	263407
P27482	2	1	12.7416	0.436647	0.999845	7.93073	0.10902	CTRL NORM	BNPR2 SOX17 HYP	16947.8	Calmodulin-like protein 3 OS=Homo sapiens OX=9606 GN=CALML3 PE=1 SV=2	605.148	1081.82	0	0	0	212.713	0	0	3361.08	9137.56	0	0	0	1847.19	0	0
P04899	41	20	335.092	0.573548	0.999845	1.3243	0.0798072	BNPR2 SOX17 HYP	CTRL NORM	41021.3	Guanine nucleotide-binding protein G(i) subunit alpha-2 OS=Homo sapiens OX=9606 GN=GNAI2 PE=1 SV=3	139684	154486	844112	993108	1.18977e+06	164910	977515	490409	775825	1.30486e+06	834265	680533	482772	1.43207e+06	918658	1.09158e+06
Q8WVM8	16	10	99.6015	0.845293	0.999845	1.12747	0.0534545	BNPR2 SOX17 HYP	CTRL NORM	72722.2	Sec1 family domain-containing protein 1 OS=Homo sapiens OX=9606 GN=SCFD1 PE=1 SV=4	19459.6	26184.2	38417.9	42151.5	57152.3	18981.7	43554.1	22614.1	108081	221164	37969.8	28884.5	23190.6	164836	40931.7	50335.8
Q13636	1	0	5.1285	0.549989	0.999845	1.43188	0.0837973	BNPR2 SOX17 HYP	CTRL NORM	21911	Ras-related protein Rab-31 OS=Homo sapiens OX=9606 GN=RAB31 PE=1 SV=1	0	0	12411.8	9385.48	11918.2	0	14063.2	5229.7	0	0	12267	6431.45	4836.04	0	13216.4	11640.6
P0DPH7;P0DPH8;Q6PEY2	94	43	565.843	0.603994	0.999845	1.30693	0.0751579	BNPR2 SOX17 HYP	CTRL NORM	50644	Tubulin alpha-3C chain OS=Homo sapiens OX=9606 GN=TUBA3C PE=1 SV=1	931667	1.02316e+06	5.59217e+06	6.45968e+06	6.97079e+06	912209	6.51931e+06	3.9034e+06	5.17462e+06	8.64207e+06	5.52693e+06	4.42653e+06	2.82852e+06	7.92158e+06	6.12677e+06	8.68843e+06
Q14919	1	1	5.6901	0.462528	0.999845	4.6134	0.10223	CTRL NORM	BNPR2 SOX17 HYP	22463.9	Dr1-associated corepressor OS=Homo sapiens OX=9606 GN=DRAP1 PE=1 SV=3	250.608	280.098	0	0	0	115.036	0	0	1391.91	2365.83	0	0	0	998.967	0	0
Q86V81	17	12	125.396	0.417776	0.999845	1.7934	0.114443	BNPR2 SOX17 HYP	CTRL NORM	26887.9	THO complex subunit 4 OS=Homo sapiens OX=9606 GN=ALYREF PE=1 SV=3	53949.2	47353.3	961318	896093	1.59391e+06	89215	1.35587e+06	473772	299642	399967	950104	614053	646758	774739	1.27423e+06	1.05455e+06
P08590	4	2	30.6524	0.634617	0.999845	1.09345	0.0710038	BNPR2 SOX17 HYP	CTRL NORM	22103.2	Myosin light chain 3 OS=Homo sapiens OX=9606 GN=MYL3 PE=1 SV=3	4920.28	2571.11	30526.7	41477	43293.2	6270.95	25996.1	11363.6	27328	21716.8	30170.6	28422.4	17567	54456.7	24430.8	25293.9
P09874	72	52	428.606	0.596407	0.999845	1.20513	0.0762659	BNPR2 SOX17 HYP	CTRL NORM	113882	Poly [ADP-ribose] polymerase 1 OS=Homo sapiens OX=9606 GN=PARP1 PE=1 SV=4	154263	158320	1.30557e+06	1.87836e+06	1.76796e+06	212653	1.59176e+06	641390	856798	1.33724e+06	1.29034e+06	1.28716e+06	717381	1.84667e+06	1.49592e+06	1.42765e+06
P62266	9	8	49.0112	0.570191	0.999845	1.40472	0.080354	BNPR2 SOX17 HYP	CTRL NORM	15978.7	40S ribosomal protein S23 OS=Homo sapiens OX=9606 GN=RPS23 PE=1 SV=3	21922	23542.9	97321.5	100263	140826	19320.5	104452	76819.1	121758	198854	96186.2	68706	57142.8	167779	98162.8	170989
P62805	61	50	262.487	0.569977	0.999845	1.18454	0.0803891	BNPR2 SOX17 HYP	CTRL NORM	11367.4	Histone H4 OS=Homo sapiens OX=9606 GN=H4C1 PE=1 SV=2	331090	342583	3.64998e+06	2.6932e+06	3.06555e+06	441209	2.91985e+06	1.88517e+06	1.83892e+06	2.89361e+06	3.6074e+06	1.84553e+06	1.2439e+06	3.83144e+06	2.74404e+06	4.19613e+06
O75131	16	10	92.0036	0.760563	0.999845	1.11033	0.0584874	BNPR2 SOX17 HYP	CTRL NORM	60986.1	Copine-3 OS=Homo sapiens OX=9606 GN=CPNE3 PE=1 SV=1	18270.2	21504.3	115784	128275	129097	18720	117734	49600.7	101475	181635	114433	87901.5	52383.3	162564	110645	110404
Q99836	7	4	41.7719	0.522617	0.999845	1.38806	0.0889097	BNPR2 SOX17 HYP	CTRL NORM	33746.7	Myeloid differentiation primary response protein MyD88 OS=Homo sapiens OX=9606 GN=MYD88 PE=1 SV=1	49421.3	69305.2	368967	481701	463397	60769.7	429261	392151	274494	585383	364663	330088	188032	527721	403415	872875
O75521	21	16	176.147	0.529289	0.999845	1.33857	0.0876135	BNPR2 SOX17 HYP	CTRL NORM	43984.4	Enoyl-CoA delta isomerase 2 OS=Homo sapiens OX=9606 GN=ECI2 PE=1 SV=4	30984.4	38628.6	282582	314401	343876	41004.6	295680	211726	172092	326274	279286	215445	139534	356082	277877	471272
Q99714	27	18	190.99	0.669241	0.999845	1.22512	0.0668759	BNPR2 SOX17 HYP	CTRL NORM	27151.2	3-hydroxyacyl-CoA dehydrogenase type-2 OS=Homo sapiens OX=9606 GN=HSD17B10 PE=1 SV=3	60931.6	77588.8	578777	706331	777046	85349.1	692334	189388	338423	655350	572026	484017	315300	741168	650648	421552
Q14568	40	24	248.611	0.520005	0.999845	1.37786	0.0894265	BNPR2 SOX17 HYP	CTRL NORM	39478.9	Heat shock protein HSP 90-alpha A2 OS=Homo sapiens OX=9606 GN=HSP90AA2P PE=1 SV=2	222220	218045	783942	948664	1.11851e+06	221959	1.03277e+06	620683	1.23424e+06	1.84171e+06	774797	650077	453855	1.92748e+06	970583	1.38156e+06
Q9NRG9	4	4	21.759	0.602285	0.999845	1.23729	0.0754046	BNPR2 SOX17 HYP	CTRL NORM	60429.6	Aladin OS=Homo sapiens OX=9606 GN=AAAS PE=1 SV=1	4197.48	4779.66	70864.4	68421.9	60989.1	4391.85	55555.5	62507.8	23313.4	40371.2	70037.7	46886.5	24747.4	38138.7	52210.4	139134
O00241	3	2	21.7661	0.969131	0.999845	1.11674	0.0501352	CTRL NORM	BNPR2 SOX17 HYP	43667.4	Signal-regulatory protein beta-1 OS=Homo sapiens OX=9606 GN=SIRPB1 PE=1 SV=5	33760	43780.9	278586	402456	304634	32553.7	271775	70320.7	187508	369793	275336	275785	123611	282695	255411	156524
P21291	22	18	179.597	0.669655	0.999845	1.1753	0.06683	BNPR2 SOX17 HYP	CTRL NORM	21422.8	Cysteine and glycine-rich protein 1 OS=Homo sapiens OX=9606 GN=CSRP1 PE=1 SV=3	88736.8	100103	729561	902161	907978	101974	795697	334050	492857	845513	721050	618211	368429	885534	747788	743549
P17174	6	5	32.9322	0.800453	0.999845	1.01194	0.0558165	BNPR2 SOX17 HYP	CTRL NORM	46475.7	Aspartate aminotransferase_ cytoplasmic OS=Homo sapiens OX=9606 GN=GOT1 PE=1 SV=3	1904.65	3035.93	35900.6	35335.9	26482.2	1721.63	35173.4	13709.5	10578.7	25642.8	35481.8	24214.1	10745.6	14950.6	33055.6	30515.5
Q07065	77	52	600.198	0.647677	0.999845	1.22618	0.0693791	BNPR2 SOX17 HYP	CTRL NORM	66136.6	Cytoskeleton-associated protein 4 OS=Homo sapiens OX=9606 GN=CKAP4 PE=1 SV=2	175305	206299	1.67526e+06	2.13758e+06	2.36963e+06	241598	1.92664e+06	605292	973672	1.74249e+06	1.65572e+06	1.46479e+06	961519	2.09803e+06	1.81064e+06	1.3473e+06
Q5T0L3	2	2	15.5887	0.567546	0.999845	1.86612	0.0807897	BNPR2 SOX17 HYP	CTRL NORM	29834.3	Spermatogenesis-associated protein 46 OS=Homo sapiens OX=9606 GN=SPATA46 PE=1 SV=3	0	0	4632.89	2831.5	5628.98	0	7723.96	576.535	0	0	4578.84	1940.3	2284.06	0	7258.89	1283.29
P00568	13	9	96.4143	0.855446	0.999845	1.01369	0.0530091	CTRL NORM	BNPR2 SOX17 HYP	21748.9	Adenylate kinase isoenzyme 1 OS=Homo sapiens OX=9606 GN=AK1 PE=1 SV=3	16985.5	22120.2	176558	147651	149963	15733.2	136488	56221.7	94340.1	186837	174498	101178	60850.3	136626	128270	125142
P30044	37	23	281.452	0.82781	0.999845	1.03679	0.0542978	BNPR2 SOX17 HYP	CTRL NORM	22314.6	Peroxiredoxin-5_ mitochondrial OS=Homo sapiens OX=9606 GN=PRDX5 PE=1 SV=4	72456.3	85618.8	680918	645948	631433	60400.2	592521	255214	402433	723175	672975	442640	256215	524513	556845	568071
Q02818	12	8	68.7025	0.636364	0.999845	1.2042	0.0707817	BNPR2 SOX17 HYP	CTRL NORM	53879.4	Nucleobindin-1 OS=Homo sapiens OX=9606 GN=NUCB1 PE=1 SV=4	10439.2	13920.8	84441.3	121894	125746	19241.5	104996	27819.8	57980.8	117581	83456.3	83528.5	51023.5	167092	98673.8	61923.2
Q99536	37	25	221.054	0.591358	0.999845	1.19359	0.0770214	BNPR2 SOX17 HYP	CTRL NORM	42148.5	Synaptic vesicle membrane protein VAT-1 homolog OS=Homo sapiens OX=9606 GN=VAT1 PE=1 SV=2	49323.6	62626.7	500538	564945	575574	71697.8	487364	270742	273951	528973	494699	387132	233550	622620	458019	602634
P07205	19	9	155.637	0.529373	0.999845	1.55956	0.0875975	BNPR2 SOX17 HYP	CTRL NORM	45195.4	Phosphoglycerate kinase 2 OS=Homo sapiens OX=9606 GN=PGK2 PE=1 SV=3	32010.8	31592.3	313808	299137	378822	30299	438911	207087	177793	266843	310147	204986	153714	263115	412484	460946
Q13492	19	12	121.177	0.943731	0.999845	1.04593	0.05045	CTRL NORM	BNPR2 SOX17 HYP	70925.8	Phosphatidylinositol-binding clathrin assembly protein OS=Homo sapiens OX=9606 GN=PICALM PE=1 SV=2	19845.9	27804	156889	146729	125745	18710.5	145451	45935.4	110227	234845	155059	100547	51023.4	162481	136693	102246
Q9Y5R6	1	1	5.9159	0.527352	0.999845	1.6778	0.0879864	BNPR2 SOX17 HYP	CTRL NORM	40043.3	Doublesex- and mab-3-related transcription factor 1 OS=Homo sapiens OX=9606 GN=DMRT1 PE=1 SV=2	0	0	17226.2	4624.42	7930.01	0	23253.5	5477.62	0	0	17025.3	3168.91	3217.74	0	21853.4	12192.4
P16152	32	16	223.817	0.567462	0.999845	1.39474	0.0808037	BNPR2 SOX17 HYP	CTRL NORM	30660.1	Carbonyl reductase [NADPH] 1 OS=Homo sapiens OX=9606 GN=CBR1 PE=1 SV=3	93989.8	111369	658517	803741	928436	117745	947273	332447	522033	940677	650835	550768	376730	1.02249e+06	890237	739982
Q504U0	2	2	10.8715	0.671242	0.999845	1.02685	0.0666546	BNPR2 SOX17 HYP	CTRL NORM	11956.2	Renal cancer differentiation gene 1 protein OS=Homo sapiens OX=9606 GN=C4orf46 PE=1 SV=1	245.147	1143.38	18747.5	31775.3	25023.1	830.836	23167.6	4283.46	1361.58	9657.51	18528.8	21774.2	10153.6	7214.95	21772.7	9534.4
P62081	41	33	249.987	0.638911	0.999845	1.19648	0.0704603	BNPR2 SOX17 HYP	CTRL NORM	22126.9	40S ribosomal protein S7 OS=Homo sapiens OX=9606 GN=RPS7 PE=1 SV=1	123183	148049	661166	527466	599308	143310	673687	330399	684177	1.25049e+06	653454	361449	243180	1.2445e+06	633124	735424
P06753	37	13	283.827	0.73652	0.999845	1.14455	0.0603743	BNPR2 SOX17 HYP	CTRL NORM	33007.1	Tropomyosin alpha-3 chain OS=Homo sapiens OX=9606 GN=TPM3 PE=1 SV=2	195123	201424	1.38554e+06	1.56019e+06	1.55166e+06	171663	1.44687e+06	655234	1.08374e+06	1.70132e+06	1.36938e+06	1.06913e+06	629612	1.49071e+06	1.35975e+06	1.45846e+06
Q9BT78	14	8	75.3482	0.810907	0.999845	1.01432	0.055207	CTRL NORM	BNPR2 SOX17 HYP	46554	COP9 signalosome complex subunit 4 OS=Homo sapiens OX=9606 GN=COPS4 PE=1 SV=1	14127.4	16789.6	177236	179844	131205	12389.9	170279	68644	78465.9	141813	175168	123239	53238.9	107594	160027	152792
P83731	8	7	56.9946	0.638442	0.999845	1.19077	0.0705193	BNPR2 SOX17 HYP	CTRL NORM	17893	60S ribosomal protein L24 OS=Homo sapiens OX=9606 GN=RPL24 PE=1 SV=1	16166.6	12771.3	103777	71794.9	88855.3	14369.6	87863.2	52437	89791.8	107872	102567	49197.9	36054.7	124785	82572.9	116718
Q9UI08	8	3	43.7649	0.596942	0.999845	1.336	0.0761867	BNPR2 SOX17 HYP	CTRL NORM	44734	Ena/VASP-like protein OS=Homo sapiens OX=9606 GN=EVL PE=1 SV=2	19501.3	21235.3	151471	177906	222587	24136.5	180568	67179.9	108313	179363	149704	121911	90318.8	209600	169696	149533
Q14565	2	0	11.0904	0.447219	0.999845	2.0014	0.106161	CTRL NORM	BNPR2 SOX17 HYP	37852.2	Meiotic recombination protein DMC1/LIM15 homolog OS=Homo sapiens OX=9606 GN=DMC1 PE=1 SV=2	18749.9	23223.4	1361.62	731.73	1457.68	19352.7	937.189	270.298	104140	196155	1345.74	501.422	591.482	168058	880.76	601.646
P40926	50	35	343.243	0.525343	0.999845	1.28816	0.0883761	BNPR2 SOX17 HYP	CTRL NORM	35959.6	Malate dehydrogenase_ mitochondrial OS=Homo sapiens OX=9606 GN=MDH2 PE=1 SV=3	117665	147817	1.03175e+06	1.28482e+06	1.37967e+06	183318	1.08919e+06	673921	653531	1.24853e+06	1.01972e+06	880429	559828	1.59192e+06	1.0236e+06	1.50006e+06
Q9NVX0	2	1	9.6438	0.660603	0.999845	1.75781	0.0678524	BNPR2 SOX17 HYP	CTRL NORM	27161.7	HAUS augmin-like complex subunit 2 OS=Homo sapiens OX=9606 GN=HAUS2 PE=1 SV=1	912.995	825.312	369.886	0	0	835.59	2870.22	0	5070.91	6970.95	365.571	0	0	7256.23	2697.4	0
Q8TBE3	2	1	10.1104	0.559971	0.999845	1.50733	0.0820627	BNPR2 SOX17 HYP	CTRL NORM	25788.1	Fibronectin type III domain-containing protein 9 OS=Homo sapiens OX=9606 GN=FNDC9 PE=1 SV=2	2801.57	1656.73	28266.4	6899.5	25821.2	2575.39	27037.1	4293.24	15560.3	13993.4	27936.7	4727.92	10477.4	22364.6	25409.1	9556.17
A6NMY6	145	75	744.341	0.600993	0.999845	1.24666	0.0755923	BNPR2 SOX17 HYP	CTRL NORM	38830.2	Putative annexin A2-like protein OS=Homo sapiens OX=9606 GN=ANXA2P2 PE=5 SV=2	1.16565e+06	1.26935e+06	7.99236e+06	9.39588e+06	1.06553e+07	1.35866e+06	7.81256e+06	4.88638e+06	6.47418e+06	1.07215e+07	7.89912e+06	6.43858e+06	4.32357e+06	1.17986e+07	7.34215e+06	1.08764e+07
Q9Y624	3	3	16.7259	0.784462	0.999845	1.07716	0.0568205	BNPR2 SOX17 HYP	CTRL NORM	32982.4	Junctional adhesion molecule A OS=Homo sapiens OX=9606 GN=F11R PE=1 SV=1	2009.52	3160.09	41042.3	39656.5	41665	2152.14	38563.1	10113.8	11161.2	26691.5	40563.6	27174.9	16906.3	18689.1	36241.2	22511.8
O15498	8	2	46.4698	0.727591	0.999845	1.0308	0.0611309	CTRL NORM	BNPR2 SOX17 HYP	22588.7	Synaptobrevin homolog YKT6 OS=Homo sapiens OX=9606 GN=YKT6 PE=1 SV=1	17560.8	20796.6	391836	344878	312386	22039.9	308440	109047	97535.2	175658	387265	236330	126756	191394	289868	242725
P0C5J1;Q8N7N1	3	1	21.0817	0.890922	0.999845	1.10676	0.051702	BNPR2 SOX17 HYP	CTRL NORM	37170.5	Putative protein N-methyltransferase FAM86B2 OS=Homo sapiens OX=9606 GN=FAM86B2 PE=1 SV=1	13036.9	16372.8	69061.2	99730	92330.3	9949.38	89920.4	27161.2	72409.2	138292	68255.5	68340.6	37464.7	86400	84506.2	60457.2
P98077	4	1	21.7283	0.609532	0.999845	1.45826	0.0743693	CTRL NORM	BNPR2 SOX17 HYP	62600.5	SHC-transforming protein 2 OS=Homo sapiens OX=9606 GN=SHC2 PE=1 SV=4	3954.76	2219.82	2849.94	11974.4	4505.12	1283.8	3795.63	4815.5	21965.4	18749.6	2816.69	8205.54	1828.03	11148.5	3567.09	10718.6
Q99622	6	4	42.5778	0.70646	0.999845	1.15761	0.0630469	BNPR2 SOX17 HYP	CTRL NORM	13292.2	Protein C10 OS=Homo sapiens OX=9606 GN=C12orf57 PE=1 SV=1	2208	2422.54	30466.5	31507.9	35196.9	2314.05	29629.3	9961.97	12263.6	20461.9	30111.1	21590.9	14281.8	20095.1	27845.3	22174
Q86U42	7	3	42.9409	0.667374	0.999845	1.1026	0.0670842	BNPR2 SOX17 HYP	CTRL NORM	32863.2	Polyadenylate-binding protein 2 OS=Homo sapiens OX=9606 GN=PABPN1 PE=1 SV=3	8980.16	9682.98	69598.4	52621.1	60673.2	11415.9	55692.6	27555	49877.2	81786.8	68786.5	36058.9	24619.3	99135.3	52339.3	61333.8
Q8N4C9	2	1	10.8783	0.478335	0.999845	1.67746	0.0984167	BNPR2 SOX17 HYP	CTRL NORM	31011.6	Uncharacterized protein C17orf78 OS=Homo sapiens OX=9606 GN=C17orf78 PE=2 SV=2	10141.8	11347.9	14925.2	64539.8	100440	13182.8	41506.5	14217.9	56329	95849.8	14751.1	44226.2	40755.6	114479	39007.4	31647.1
P46783;Q9NQ39	24	17	158.589	0.462733	0.999845	1.50217	0.102179	BNPR2 SOX17 HYP	CTRL NORM	18897.8	40S ribosomal protein S10 OS=Homo sapiens OX=9606 GN=RPS10 PE=1 SV=1	70756.6	89016	788288	931533	1.15767e+06	144125	1.17452e+06	347157	392993	751869	779093	638338	469747	1.25157e+06	1.1038e+06	772724
P62906	19	13	119.867	0.434969	0.999845	1.48874	0.109485	BNPR2 SOX17 HYP	CTRL NORM	25002.4	60S ribosomal protein L10a OS=Homo sapiens OX=9606 GN=RPL10A PE=1 SV=2	39934.8	44945.5	510251	599188	831088	109065	656120	181755	221804	379630	504299	410597	337229	947119	616614	404562
O95782	64	33	430.159	0.598138	0.999845	1.31263	0.0760102	BNPR2 SOX17 HYP	CTRL NORM	108630	AP-2 complex subunit alpha-1 OS=Homo sapiens OX=9606 GN=AP2A1 PE=1 SV=3	93061.8	106382	886676	1.26959e+06	1.4017e+06	140695	1.22147e+06	328301	516879	898548	876333	869991	568766	1.22179e+06	1.14793e+06	730753
O75494	13	9	105.209	0.821014	0.999845	1.05946	0.0546521	BNPR2 SOX17 HYP	CTRL NORM	31357.6	Serine/arginine-rich splicing factor 10 OS=Homo sapiens OX=9606 GN=SRSF10 PE=1 SV=1	47825.9	61148.6	336852	381854	384859	51484.6	324724	115826	265632	516488	332922	261668	156163	447090	305172	257813
Q16629	15	13	116.377	0.55733	0.999845	1.27216	0.0825151	BNPR2 SOX17 HYP	CTRL NORM	27594.7	Serine/arginine-rich splicing factor 7 OS=Homo sapiens OX=9606 GN=SRSF7 PE=1 SV=1	49210.4	49880.5	360007	386187	400427	64205.5	415531	195174	273322	421313	355807	264637	162480	557558	390512	434432
P14174	12	8	70.0536	0.830473	0.999845	1.27787	0.054163	CTRL NORM	BNPR2 SOX17 HYP	12647.4	Macrophage migration inhibitory factor OS=Homo sapiens OX=9606 GN=MIF PE=1 SV=4	57415.3	51407.4	2.12223e+06	2.62705e+06	1.26099e+06	32642.6	1.63614e+06	871930	318893	434210	2.09747e+06	1.8002e+06	511671	283467	1.53762e+06	1.9408e+06
P55769	12	9	97.4074	0.769629	0.999845	1.06187	0.0578311	BNPR2 SOX17 HYP	CTRL NORM	14401.7	NHP2-like protein 1 OS=Homo sapiens OX=9606 GN=SNU13 PE=1 SV=3	29333.6	31375.1	224311	285901	268139	33586	229680	74837.9	162923	265008	221695	195915	108802	291660	215851	166579
P46781	22	20	122.041	0.392545	0.999845	1.52928	0.122396	BNPR2 SOX17 HYP	CTRL NORM	22648.5	40S ribosomal protein S9 OS=Homo sapiens OX=9606 GN=RPS9 PE=1 SV=3	18281.3	25160.4	220869	287326	308299	40895.8	321188	173222	101537	212516	218293	196891	125098	355137	301849	385569
P56705	6	1	31.1502	0.830993	0.999845	1.01754	0.054137	BNPR2 SOX17 HYP	CTRL NORM	40477.5	Protein Wnt-4 OS=Homo sapiens OX=9606 GN=WNT4 PE=1 SV=4	16022.8	21682.8	106317	160310	140186	17695.2	109551	42237.3	88992.9	183143	105077	109853	56883	153665	102954	94014.5
Q16352	63	33	353.754	0.454368	0.999845	1.48589	0.104295	BNPR2 SOX17 HYP	CTRL NORM	55561.8	Alpha-internexin OS=Homo sapiens OX=9606 GN=INA PE=1 SV=2	503644	525571	2.80163e+06	3.68142e+06	4.06105e+06	683954	4.43254e+06	1.98485e+06	2.79732e+06	4.43921e+06	2.76895e+06	2.52271e+06	1.64785e+06	5.93943e+06	4.16565e+06	4.41801e+06
Q96HQ0	5	3	21.9862	0.573765	0.999845	1.23267	0.0797721	BNPR2 SOX17 HYP	CTRL NORM	60046.4	Zinc finger protein 419 OS=Homo sapiens OX=9606 GN=ZNF419 PE=1 SV=2	1954.27	3210.11	24769.9	25844.7	28074.1	3267.26	24277.1	13138.8	10854.3	27114.1	24481	17710.2	11391.6	28372.7	22815.4	29245.2
P46777	31	21	200.054	0.675939	0.999845	1.2486	0.0661422	BNPR2 SOX17 HYP	CTRL NORM	34590.8	60S ribosomal protein L5 OS=Homo sapiens OX=9606 GN=RPL5 PE=1 SV=3	86825.6	85172.5	660082	704619	893883	88534.5	676906	259391	482242	719405	652382	482844	362709	768830	636149	577370
P07919	5	5	34.6409	0.749189	0.999845	1.19946	0.0593531	BNPR2 SOX17 HYP	CTRL NORM	11023.9	Cytochrome b-c1 complex subunit 6_ mitochondrial OS=Homo sapiens OX=9606 GN=UQCRH PE=1 SV=2	23382.7	25807.6	138298	194145	207430	17227.2	143337	89761	129871	217983	136684	133039	84168.3	149600	134707	199796
O76042	3	2	21.9651	0.913545	0.999845	1.40535	0.0510657	BNPR2 SOX17 HYP	CTRL NORM	15766.3	Putative uncharacterized protein encoded by ERC2-IT1 OS=Homo sapiens OX=9606 GN=ERC2-IT1 PE=5 SV=2	5771.58	11204	59233.3	92358.5	111684	3062.25	106228	15923.1	32056.2	94634.1	58542.3	63289.2	45317.7	26592.4	99831.6	35442.7
Q6PIV2	2	0	10.1766	0.460601	0.999845	1.50298	0.102712	BNPR2 SOX17 HYP	CTRL NORM	33595	Forkhead box protein R1 OS=Homo sapiens OX=9606 GN=FOXR1 PE=1 SV=2	4507.49	4841.6	22387.5	25251.7	29632.7	4872.6	29459.5	21687.3	25035.3	40894.4	22126.4	17303.8	12024	42313.5	27685.7	48273
Q13885	142	76	718.45	0.700163	0.999845	1.17818	0.0636531	BNPR2 SOX17 HYP	CTRL NORM	50306.3	Tubulin beta-2A chain OS=Homo sapiens OX=9606 GN=TUBB2A PE=1 SV=1	1.01322e+06	1.03791e+06	7.32345e+06	7.56651e+06	7.86274e+06	927601	7.56342e+06	3.60583e+06	5.62758e+06	8.76662e+06	7.23802e+06	5.18499e+06	3.19045e+06	8.05525e+06	7.10801e+06	8.02609e+06
P07196	27	14	178.206	0.699085	0.999845	1.08748	0.0637585	BNPR2 SOX17 HYP	CTRL NORM	61573.7	Neurofilament light polypeptide OS=Homo sapiens OX=9606 GN=NEFL PE=1 SV=3	123171	131637	663216	878014	708989	130840	684207	429119	684108	1.11187e+06	655480	601664	287685	1.13621e+06	643010	955161
Q9H488	10	7	66.2716	0.798816	0.999845	1.03058	0.0559153	BNPR2 SOX17 HYP	CTRL NORM	44412.1	GDP-fucose protein O-fucosyltransferase 1 OS=Homo sapiens OX=9606 GN=POFUT1 PE=1 SV=1	8322.92	9247.95	81718.7	85266.4	81610.6	9292.42	76897	22398.9	46226.7	78112.3	80765.4	58429.2	33115	80695	72266.9	49857
P13637	17	5	115.26	0.537299	0.999845	1.31779	0.0861007	BNPR2 SOX17 HYP	CTRL NORM	113174	Sodium/potassium-transporting ATPase subunit alpha-3 OS=Homo sapiens OX=9606 GN=ATP1A3 PE=1 SV=3	23888.5	34483.1	256542	378363	409545	39991	311628	152432	132680	291260	253550	259275	166180	347280	292865	339293
O75694	10	6	47.6309	0.698495	0.999845	1.14915	0.0638164	BNPR2 SOX17 HYP	CTRL NORM	156796	Nuclear pore complex protein Nup155 OS=Homo sapiens OX=9606 GN=NUP155 PE=1 SV=1	6128.93	9997.31	48106.8	60812.2	67099.5	9636.07	48450.2	18509.8	34041	84441.7	47545.6	41671.9	27226.8	83679.2	45532.9	41200.2
Q9Y6E2	10	6	60.6774	0.898068	0.999845	1.06087	0.0514846	BNPR2 SOX17 HYP	CTRL NORM	48390.6	Basic leucine zipper and W2 domain-containing protein 2 OS=Homo sapiens OX=9606 GN=BZW2 PE=1 SV=1	158712	109856	441613	254568	385231	91045.5	336926	210268	881511	927896	436461	174444	156314	790635	316639	468027
A0A0B4J262	1	0	4.3486	0.545786	0.999845	1.87895	0.0845479	CTRL NORM	BNPR2 SOX17 HYP	12804.5	T cell receptor alpha variable 8-6 OS=Homo sapiens OX=9606 GN=TRAV8-6 PE=3 SV=1	348.863	617.251	0	0	0	514.179	0	0	1937.64	5213.58	0	0	0	4465.11	0	0
P07355	130	70	946.133	0.646719	0.999845	1.17866	0.0694955	BNPR2 SOX17 HYP	CTRL NORM	38832.2	Annexin A2 OS=Homo sapiens OX=9606 GN=ANXA2 PE=1 SV=2	1.70176e+06	1.8768e+06	1.09945e+07	1.35335e+07	1.42565e+07	1.92679e+06	1.04329e+07	6.51188e+06	9.45182e+06	1.58523e+07	1.08662e+07	9.27388e+06	5.78484e+06	1.67322e+07	9.80472e+06	1.44946e+07
P04843	65	46	462.182	0.541936	0.999845	1.40981	0.0852461	BNPR2 SOX17 HYP	CTRL NORM	68683.6	Dolichyl-diphosphooligosaccharide--protein glycosyltransferase subunit 1 OS=Homo sapiens OX=9606 GN=RPN1 PE=1 SV=1	200824	203107	1.57812e+06	2.01765e+06	2.37822e+06	224952	2.00404e+06	1.03163e+06	1.11541e+06	1.71554e+06	1.55972e+06	1.38261e+06	965006	1.95347e+06	1.88337e+06	2.29627e+06
P08758	49	32	347.31	0.540968	0.999845	1.3977	0.0854232	BNPR2 SOX17 HYP	CTRL NORM	35993.9	Annexin A5 OS=Homo sapiens OX=9606 GN=ANXA5 PE=1 SV=2	420790	491256	2.91376e+06	3.39067e+06	3.6901e+06	772397	4.6231e+06	1.00085e+06	2.33713e+06	4.14937e+06	2.87977e+06	2.32347e+06	1.49732e+06	6.70747e+06	4.34474e+06	2.22775e+06
P46063	25	17	174.006	0.627148	0.999845	1.11006	0.0719716	BNPR2 SOX17 HYP	CTRL NORM	74484	ATP-dependent DNA helicase Q1 OS=Homo sapiens OX=9606 GN=RECQL PE=1 SV=3	46802.8	44393.8	338795	356164	386238	67439.2	269520	149483	259950	374970	334843	244063	156723	585639	253292	332728
P39656	27	20	187.448	0.605871	0.999845	1.25718	0.0748888	BNPR2 SOX17 HYP	CTRL NORM	50972	Dolichyl-diphosphooligosaccharide--protein glycosyltransferase 48 kDa subunit OS=Homo sapiens OX=9606 GN=DDOST PE=1 SV=4	43574.8	58010.6	370586	403707	467852	58591	391284	183408	242021	489984	366263	276642	189839	508802	367724	408242
Q6YN16	9	4	46.2549	0.673008	0.999845	1.25669	0.0664608	BNPR2 SOX17 HYP	CTRL NORM	45680	Hydroxysteroid dehydrogenase-like protein 2 OS=Homo sapiens OX=9606 GN=HSDL2 PE=1 SV=1	9639.29	9003.64	51311.9	42649.6	58708.5	8652.65	51383.7	22763.8	53538	76048.8	50713.3	29225.8	23822.1	75139.2	48289.8	50669.1
P07437	68	15	866.963	0.702591	0.999845	1.19631	0.0634175	BNPR2 SOX17 HYP	CTRL NORM	50127.2	Tubulin beta chain OS=Homo sapiens OX=9606 GN=TUBB PE=1 SV=2	1.36703e+06	1.38486e+06	8.31858e+06	9.07429e+06	9.07114e+06	1.11113e+06	8.72786e+06	5.18931e+06	7.5927e+06	1.16972e+07	8.22154e+06	6.21821e+06	3.68078e+06	9.64899e+06	8.20234e+06	1.15507e+07
P09382	46	34	360.727	0.841316	0.999845	1.07354	0.0536378	BNPR2 SOX17 HYP	CTRL NORM	15057.9	Galectin-1 OS=Homo sapiens OX=9606 GN=LGALS1 PE=1 SV=2	576773	584868	3.35046e+06	4.08954e+06	3.63897e+06	390666	3.43969e+06	1.76484e+06	3.20348e+06	4.94006e+06	3.31137e+06	2.80238e+06	1.47658e+06	3.39253e+06	3.23258e+06	3.92829e+06
O00425	41	23	294.305	0.805714	0.999845	1.09386	0.0555052	BNPR2 SOX17 HYP	CTRL NORM	64047.3	Insulin-like growth factor 2 mRNA-binding protein 3 OS=Homo sapiens OX=9606 GN=IGF2BP3 PE=1 SV=2	248162	229223	1.39914e+06	1.54829e+06	1.4808e+06	222464	1.54359e+06	499412	1.37833e+06	1.93612e+06	1.38282e+06	1.06097e+06	600860	1.93187e+06	1.45065e+06	1.11162e+06
Q8NFH5	7	3	45.1967	0.595433	0.999845	1.35661	0.0764106	BNPR2 SOX17 HYP	CTRL NORM	34887.9	Nucleoporin NUP35 OS=Homo sapiens OX=9606 GN=NUP35 PE=1 SV=1	8317.06	15778.3	53683.9	87891.4	83270.1	9445.7	78838.5	53196.9	46194.2	133271	53057.7	60228.1	33788.3	82026	74091.6	118409
Q9NVJ2;Q96BM9	7	5	46.8394	0.688469	0.999845	1.22284	0.064823	BNPR2 SOX17 HYP	CTRL NORM	21767.2	ADP-ribosylation factor-like protein 8B OS=Homo sapiens OX=9606 GN=ARL8B PE=1 SV=1	4025.83	7017.93	53711.1	67277	76612.6	5039.03	57441	22361.6	22360.1	59276.6	53084.6	46102	31087	43758.7	53982.4	49773.9
P0C7M4;Q9BQY4	2	0	22.42	0.383211	0.999845	1.62492	0.125564	BNPR2 SOX17 HYP	CTRL NORM	31808.7	Rhox homeobox family member 2B OS=Homo sapiens OX=9606 GN=RHOXF2B PE=1 SV=1	5246.79	7684.87	15338.1	17096.4	21759.6	5157.18	24268.5	22531.3	29141.5	64909.9	15159.2	11715.4	8829.35	44784.7	22807.2	50151.5
P07858	36	23	230.08	0.630047	0.999845	1.15245	0.0715926	BNPR2 SOX17 HYP	CTRL NORM	38791.1	Cathepsin B OS=Homo sapiens OX=9606 GN=CTSB PE=1 SV=3	127511	152233	789039	968625	910251	156115	738411	543231	708213	1.28583e+06	779835	663755	369351	1.3557e+06	693950	1.20916e+06
Q14651	5	3	28.1037	0.708406	0.999845	1.004	0.0628629	BNPR2 SOX17 HYP	CTRL NORM	70652.8	Plastin-1 OS=Homo sapiens OX=9606 GN=PLS1 PE=1 SV=2	6052.29	7552.3	172786	243177	184101	5712.68	153225	88247.9	33615.3	63790.1	170770	166639	74702.4	49608.6	143999	196428
Q02790	30	17	198.099	0.473837	0.999845	1.4696	0.0994778	BNPR2 SOX17 HYP	CTRL NORM	52089.8	Peptidyl-prolyl cis-trans isomerase FKBP4 OS=Homo sapiens OX=9606 GN=FKBP4 PE=1 SV=3	41729.9	52594.3	291226	369449	449268	55041.4	336855	268380	231774	444235	287829	253167	182299	477977	316573	597378
H3BRN8	2	2	14.4735	0.719647	0.999845	1.12662	0.0618302	BNPR2 SOX17 HYP	CTRL NORM	13934.6	Uncharacterized protein C15orf65 OS=Homo sapiens OX=9606 GN=C15orf65 PE=1 SV=1	3218.02	4021.93	147658	155821	153306	2762.78	154350	39643.5	17873.4	33971	145935	106778	62206.8	23991.9	145056	88241
P11021	153	119	888.1	0.529356	0.999845	1.38337	0.0876008	BNPR2 SOX17 HYP	CTRL NORM	72447.1	Endoplasmic reticulum chaperone BiP OS=Homo sapiens OX=9606 GN=HSPA5 PE=1 SV=2	943665	1.00559e+06	5.5216e+06	6.40628e+06	8.09853e+06	1.19841e+06	6.74911e+06	3.15115e+06	5.24126e+06	8.49369e+06	5.45719e+06	4.38994e+06	3.28613e+06	1.0407e+07	6.34274e+06	7.01402e+06
P05091	37	20	232.613	0.76591	0.999845	1.12136	0.0580967	BNPR2 SOX17 HYP	CTRL NORM	56894.6	Aldehyde dehydrogenase_ mitochondrial OS=Homo sapiens OX=9606 GN=ALDH2 PE=1 SV=2	60859	70014	515052	577208	649124	68406.2	497388	156653	338020	591369	509043	395535	263394	594036	467440	348689
P84103	14	10	103.965	0.722627	0.999845	1.10683	0.061565	BNPR2 SOX17 HYP	CTRL NORM	19557.7	Serine/arginine-rich splicing factor 3 OS=Homo sapiens OX=9606 GN=SRSF3 PE=1 SV=1	68076.1	70131.7	680394	731253	748247	71686.4	649487	246009	378105	592364	672457	501095	303615	622521	610381	547582
P46926	4	1	22.2407	0.669402	0.999845	1.33128	0.066858	BNPR2 SOX17 HYP	CTRL NORM	32839.7	Glucosamine-6-phosphate isomerase 1 OS=Homo sapiens OX=9606 GN=GNPDA1 PE=1 SV=1	2306.88	2174.12	55198.8	68295.7	86477.1	2552.68	69408.4	11933.2	12812.8	18363.6	54554.9	46800	35089.7	22167.4	65229.3	26561.6
P26583	15	6	101.171	0.893099	0.999845	1.09006	0.0516341	CTRL NORM	BNPR2 SOX17 HYP	24204.9	High mobility group protein B2 OS=Homo sapiens OX=9606 GN=HMGB2 PE=1 SV=2	56758.9	73871	383636	455544	382624	70218.5	307882	128956	315247	623948	379161	312164	155257	609775	289345	287037
Q99828	2	1	10.0318	0.806866	0.999845	1.01746	0.0554383	CTRL NORM	BNPR2 SOX17 HYP	21874.5	Calcium and integrin-binding protein 1 OS=Homo sapiens OX=9606 GN=CIB1 PE=1 SV=4	739.705	1300.14	27845.6	27963.3	29556.5	992.252	22157.6	4149.9	4108.43	10981.6	27520.8	19162	11993.1	8616.68	20823.5	9237.1
Q6P1R3	6	2	42.7414	0.474348	0.999845	1.33416	0.0993563	BNPR2 SOX17 HYP	CTRL NORM	61946.7	Myb/SANT-like DNA-binding domain-containing protein 2 OS=Homo sapiens OX=9606 GN=MSANTD2 PE=1 SV=1	39476.4	44729.8	520778	811495	840053	87351.3	696529	265880	219258	377808	514703	556082	340867	758555	654591	591812
P29401	118	95	682.392	0.855859	0.999845	1.02561	0.0529917	CTRL NORM	BNPR2 SOX17 HYP	68562.1	Transketolase OS=Homo sapiens OX=9606 GN=TKT PE=1 SV=3	551833	596513	3.54934e+06	4.17026e+06	3.79014e+06	517540	2.85026e+06	1.48859e+06	3.06497e+06	5.03842e+06	3.50793e+06	2.85769e+06	1.53792e+06	4.4943e+06	2.67864e+06	3.31339e+06
P00387	9	4	62.2243	0.497754	0.999845	1.56072	0.0940451	BNPR2 SOX17 HYP	CTRL NORM	34463	NADH-cytochrome b5 reductase 3 OS=Homo sapiens OX=9606 GN=CYB5R3 PE=1 SV=3	26570.8	31597.3	141119	178637	338042	41756	133547	76487.4	147578	266885	139473	122412	137167	362607	125506	170250
Q8N6G2	2	1	11.6883	0.235828	0.999845	2.09451	0.200022	BNPR2 SOX17 HYP	CTRL NORM	33880.3	Testis-expressed protein 26 OS=Homo sapiens OX=9606 GN=TEX26 PE=2 SV=1	3260.95	4394.04	1290.02	7517.79	8958.88	3385.28	4176.99	17960.4	18111.8	37114	1274.97	5151.6	3635.23	29397.6	3925.49	39977.4
P09936	33	24	276.837	0.73402	0.999845	1.19441	0.0605831	BNPR2 SOX17 HYP	CTRL NORM	25166.6	Ubiquitin carboxyl-terminal hydrolase isozyme L1 OS=Homo sapiens OX=9606 GN=UCHL1 PE=1 SV=2	162234	175802	846955	1.09521e+06	1.1996e+06	140914	928293	454684	901070	1.4849e+06	837075	750496	486759	1.22369e+06	872400	1.01207e+06
O00264	4	4	22.158	0.287434	0.999845	2.14265	0.167323	BNPR2 SOX17 HYP	CTRL NORM	21785.2	Membrane-associated progesterone receptor component 1 OS=Homo sapiens OX=9606 GN=PGRMC1 PE=1 SV=3	6778.37	6289.29	59061.3	103437	120170	12050	154130	89826.3	37648.1	53122.1	58372.4	70880.5	48761.2	104642	144849	199941
Q14103	44	25	409.938	0.771895	0.999845	1.01898	0.0576717	CTRL NORM	BNPR2 SOX17 HYP	38605.3	Heterogeneous nuclear ribonucleoprotein D0 OS=Homo sapiens OX=9606 GN=HNRNPD PE=1 SV=1	178202	194824	1.44834e+06	1.88518e+06	1.52767e+06	188376	1.21893e+06	702535	989763	1.64557e+06	1.43144e+06	1.29183e+06	619881	1.63585e+06	1.14553e+06	1.56375e+06
P52597	42	29	337.99	0.734633	0.999845	1.10264	0.0605316	BNPR2 SOX17 HYP	CTRL NORM	46014.1	Heterogeneous nuclear ribonucleoprotein F OS=Homo sapiens OX=9606 GN=HNRNPF PE=1 SV=3	161834	168842	1.26499e+06	1.44782e+06	1.47707e+06	165762	1.18969e+06	523338	898850	1.42612e+06	1.25023e+06	992127	599348	1.43947e+06	1.11805e+06	1.16488e+06
P53621	54	30	316.527	0.702638	0.999845	1.09227	0.0634128	BNPR2 SOX17 HYP	CTRL NORM	139886	Coatomer subunit alpha OS=Homo sapiens OX=9606 GN=COPA PE=1 SV=2	115217	128113	656702	793972	708697	129492	645650	366469	639934	1.0821e+06	649042	544074	287567	1.1245e+06	606775	815710
Q9BVJ7	7	4	37.5751	0.609471	0.999845	1.16173	0.074378	BNPR2 SOX17 HYP	CTRL NORM	16816.3	Dual specificity protein phosphatase 23 OS=Homo sapiens OX=9606 GN=DUSP23 PE=1 SV=1	19330.5	22467.6	91048	42997.3	69360.3	22199.6	72651.2	40071.7	107365	189772	89985.9	29464.1	28144.2	192780	68276.8	89194.1
P22626	67	52	487.743	0.890854	0.999845	1.04126	0.0517041	CTRL NORM	BNPR2 SOX17 HYP	37486.8	Heterogeneous nuclear ribonucleoproteins A2/B1 OS=Homo sapiens OX=9606 GN=HNRNPA2B1 PE=1 SV=2	704875	695050	3.65174e+06	4.35115e+06	3.81983e+06	582792	2.84011e+06	1.78748e+06	3.91498e+06	5.8707e+06	3.60914e+06	2.98165e+06	1.54997e+06	5.06094e+06	2.6691e+06	3.97869e+06
P25787	18	14	140.679	0.760072	0.999845	1.10373	0.0585238	BNPR2 SOX17 HYP	CTRL NORM	26012.7	Proteasome subunit alpha type-2 OS=Homo sapiens OX=9606 GN=PSMA2 PE=1 SV=2	39103.3	46535.5	341507	317465	317483	32398.4	288228	183736	217185	393060	337523	217545	128824	281346	270874	408972
P55957	3	3	15.8568	0.775332	0.999845	2.61501	0.0574334	CTRL NORM	BNPR2 SOX17 HYP	22165.8	BH3-interacting domain death agonist OS=Homo sapiens OX=9606 GN=BID PE=1 SV=1	190.033	473.611	943.542	0	0	298.697	237.808	78.0936	1055.47	4000.33	932.535	0	0	2593.87	223.49	173.826
Q99439	9	5	66.8293	0.577556	0.999845	1.23987	0.0791636	BNPR2 SOX17 HYP	CTRL NORM	34096.3	Calponin-2 OS=Homo sapiens OX=9606 GN=CNN2 PE=1 SV=4	32740.8	27085.6	812869	992997	1.09333e+06	55959.8	952036	211883	181847	228777	803387	680457	443638	485953	894713	471623
Q8N4H5	1	1	5.7163	0.557734	0.999845	2.23044	0.0824456	CTRL NORM	BNPR2 SOX17 HYP	6035.33	Mitochondrial import receptor subunit TOM5 homolog OS=Homo sapiens OX=9606 GN=TOMM5 PE=1 SV=1	52.5623	243.414	0	0	0	132.698	0	0	291.939	2055.98	0	0	0	1152.35	0	0
P62280	15	10	108.721	0.570656	0.999845	1.27267	0.0802779	BNPR2 SOX17 HYP	CTRL NORM	18601.8	40S ribosomal protein S11 OS=Homo sapiens OX=9606 GN=RPS11 PE=1 SV=3	38650	47797.6	211050	200656	222788	46950.8	232786	131462	214668	403720	208588	137500	90400.4	407719	218770	292615
P63000	7	3	57.2809	0.594018	0.999845	1.11894	0.0766215	BNPR2 SOX17 HYP	CTRL NORM	21849.3	Ras-related C3 botulinum toxin substrate 1 OS=Homo sapiens OX=9606 GN=RAC1 PE=1 SV=1	16471	18537.4	73948.6	73930.1	60648.9	22462.5	66111.9	55415.6	91482.2	156575	73086	50661	24609.4	195063	62131.2	123348
P60842	84	42	620.572	0.702177	0.999845	1.15179	0.0634574	BNPR2 SOX17 HYP	CTRL NORM	46382.2	Eukaryotic initiation factor 4A-I OS=Homo sapiens OX=9606 GN=EIF4A1 PE=1 SV=1	417764	454486	2.31534e+06	2.62978e+06	2.73586e+06	422142	2.2923e+06	1.2501e+06	2.32032e+06	3.83879e+06	2.28833e+06	1.80207e+06	1.11012e+06	3.66586e+06	2.15428e+06	2.78255e+06
Q9UMX0	4	2	26.7518	0.875707	0.999845	1.42978	0.0522157	CTRL NORM	BNPR2 SOX17 HYP	62519.1	Ubiquilin-1 OS=Homo sapiens OX=9606 GN=UBQLN1 PE=1 SV=2	52954.7	62708.3	373322	739786	501022	46966.6	193404	118021	294118	529662	368967	506942	203299	407856	181759	262699
Q99798	27	20	178.607	0.703339	0.999845	1.14688	0.0633453	BNPR2 SOX17 HYP	CTRL NORM	86166.9	Aconitate hydratase_ mitochondrial OS=Homo sapiens OX=9606 GN=ACO2 PE=1 SV=2	27255.5	33748.9	168241	206242	191154	28183.1	181977	98135.8	151381	285059	166278	141328	77564.1	244741	171020	218437
P04632	26	20	212.927	0.730816	0.999845	1.19381	0.060854	BNPR2 SOX17 HYP	CTRL NORM	28486.9	Calpain small subunit 1 OS=Homo sapiens OX=9606 GN=CAPNS1 PE=1 SV=1	138252	164639	408265	574438	455271	110270	369111	600100	767872	1.39061e+06	403502	393637	184734	957577	346887	1.33574e+06
Q6ZVK8	1	1	5.6508	0.585471	0.999845	1.15003	0.0779213	CTRL NORM	BNPR2 SOX17 HYP	36014.3	8-oxo-dGDP phosphatase NUDT18 OS=Homo sapiens OX=9606 GN=NUDT18 PE=1 SV=3	976.29	472.348	0	0	0	1259.65	0	0	5422.46	3989.66	0	0	0	10938.8	0	0
Q9NY65	30	2	373.614	0.681961	0.999845	1.20596	0.0654996	BNPR2 SOX17 HYP	CTRL NORM	50778	Tubulin alpha-8 chain OS=Homo sapiens OX=9606 GN=TUBA8 PE=1 SV=1	479504	531045	3.52554e+06	3.73874e+06	3.95851e+06	492694	3.92254e+06	1.6054e+06	2.66323e+06	4.48544e+06	3.48441e+06	2.56199e+06	1.60624e+06	4.27853e+06	3.68636e+06	3.57341e+06
P17987	68	48	490.417	0.540169	0.999845	1.44469	0.08557	BNPR2 SOX17 HYP	CTRL NORM	60856.9	T-complex protein 1 subunit alpha OS=Homo sapiens OX=9606 GN=TCP1 PE=1 SV=1	214380	223763	1.06631e+06	991265	1.10858e+06	202610	1.54111e+06	753250	1.1907e+06	1.89e+06	1.05388e+06	679270	449825	1.75946e+06	1.44832e+06	1.67663e+06
P14649	25	13	203.049	0.620214	0.999845	1.28455	0.0728957	BNPR2 SOX17 HYP	CTRL NORM	22878.1	Myosin light chain 6B OS=Homo sapiens OX=9606 GN=MYL6B PE=1 SV=1	125694	103736	672949	683952	844897	120705	741113	331008	698122	876199	665099	468682	342832	1.0482e+06	696490	736778
P68366	76	30	641.824	0.703476	0.999845	1.19457	0.0633321	BNPR2 SOX17 HYP	CTRL NORM	50665.8	Tubulin alpha-4A chain OS=Homo sapiens OX=9606 GN=TUBA4A PE=1 SV=1	886049	947891	6.35292e+06	6.98592e+06	7.39009e+06	818141	6.84779e+06	3.06897e+06	4.92125e+06	8.00631e+06	6.27881e+06	4.78714e+06	2.99866e+06	7.1047e+06	6.43548e+06	6.83112e+06
O95433	5	4	33.7915	0.321784	0.999845	1.90169	0.15009	BNPR2 SOX17 HYP	CTRL NORM	38445.5	Activator of 90 kDa heat shock protein ATPase homolog 1 OS=Homo sapiens OX=9606 GN=AHSA1 PE=1 SV=1	4846.66	5242.63	22035.9	23926.8	22411	6229.57	28013.9	49938.9	26919.1	44281.6	21778.8	16396	9093.67	54097.3	26327.1	111157
P37802	24	11	161.125	0.71111	0.999845	1.19728	0.0626098	BNPR2 SOX17 HYP	CTRL NORM	22562.6	Transgelin-2 OS=Homo sapiens OX=9606 GN=TAGLN2 PE=1 SV=3	53618.3	68510.5	531477	594227	689076	71464.1	583377	150094	297804	578671	525278	407198	279605	620592	548252	334090
Q96F86	5	2	28.4537	0.757592	0.999845	1.06062	0.058709	BNPR2 SOX17 HYP	CTRL NORM	56819	Enhancer of mRNA-decapping protein 3 OS=Homo sapiens OX=9606 GN=EDC3 PE=1 SV=1	1259.42	2387.53	67587.6	66373.8	67187	1706.37	66549.4	10507.7	6995.03	20166.1	66799.1	45483	27262.4	14818.1	62542.4	23388.7
Q06830	64	49	419.297	0.610687	0.999845	1.21918	0.0742071	BNPR2 SOX17 HYP	CTRL NORM	22338.5	Peroxiredoxin-1 OS=Homo sapiens OX=9606 GN=PRDX1 PE=1 SV=1	296116	270603	1.88951e+06	1.59178e+06	1.85708e+06	320560	1.82886e+06	928790	1.64467e+06	2.28564e+06	1.86747e+06	1.09078e+06	753542	2.78373e+06	1.71874e+06	2.06736e+06
Q15637	12	7	74.1223	0.706769	0.999845	1.03483	0.0630176	CTRL NORM	BNPR2 SOX17 HYP	68558.2	Splicing factor 1 OS=Homo sapiens OX=9606 GN=SF1 PE=1 SV=4	24428.7	22191.7	293170	377342	291078	28108.2	240642	133168	135681	187441	289750	258576	118110	244090	226153	296414
P21964	10	6	65.3574	0.33457	0.999845	1.43133	0.144391	BNPR2 SOX17 HYP	CTRL NORM	30493.3	Catechol O-methyltransferase OS=Homo sapiens OX=9606 GN=COMT PE=1 SV=2	110491	125982	179931	267471	251104	131748	182966	413035	613682	1.0641e+06	177832	183286	101890	1.14409e+06	171949	919358
P68371	59	0	773.207	0.744017	0.999845	1.156	0.0597627	BNPR2 SOX17 HYP	CTRL NORM	50287.4	Tubulin beta-4B chain OS=Homo sapiens OX=9606 GN=TUBB4B PE=1 SV=1	1.12268e+06	1.1496e+06	6.95049e+06	7.60569e+06	7.69097e+06	913038	7.17962e+06	3.67016e+06	6.23554e+06	9.71004e+06	6.86941e+06	5.21184e+06	3.12075e+06	7.92878e+06	6.74732e+06	8.16927e+06
P28074	9	6	61.1287	0.653551	0.999845	1.08962	0.0686755	BNPR2 SOX17 HYP	CTRL NORM	28651.4	Proteasome subunit beta type-5 OS=Homo sapiens OX=9606 GN=PSMB5 PE=1 SV=3	4910.21	8253.79	101295	139400	123996	8208.91	104992	39413.2	27272.1	69715.2	100113	95524.7	50313.8	71285.8	98670.6	87728.4
Q12849	2	1	10.7552	0.748326	0.999845	1.02292	0.0594208	BNPR2 SOX17 HYP	CTRL NORM	53639.7	G-rich sequence factor 1 OS=Homo sapiens OX=9606 GN=GRSF1 PE=1 SV=3	1556.21	1518.99	63874.6	72043.8	59827.6	850.188	50129.6	31371.9	8643.42	12830.1	63129.5	49368.4	24276.1	7383	47111.2	69829.5
Q8N413	3	1	21.6508	0.675492	0.999845	1.81145	0.0661905	CTRL NORM	BNPR2 SOX17 HYP	32248.2	Solute carrier family 25 member 45 OS=Homo sapiens OX=9606 GN=SLC25A45 PE=2 SV=2	0	0	438324	586635	276973	0	276159	12691.7	0	0	433211	401995	112387	0	259531	28250
Q96PY0	1	0	10.2564	0.973387	0.999845	1.12155	0.0501005	CTRL NORM	BNPR2 SOX17 HYP	28643.9	Putative uncharacterized protein PSMG3-AS1 OS=Homo sapiens OX=9606 GN=PSMG3-AS1 PE=5 SV=2	1182.79	1650.92	5115.39	6724.86	5499.46	1312.97	4230.05	2041.19	6569.38	13944.4	5055.72	4608.25	2231.51	11401.8	3975.35	4543.42
P23526	13	11	84.3468	0.721344	0.999845	1.17444	0.0616787	BNPR2 SOX17 HYP	CTRL NORM	48286.5	Adenosylhomocysteinase OS=Homo sapiens OX=9606 GN=AHCY PE=1 SV=4	30863.7	39238.5	316167	317752	378937	42888.7	324979	80024.2	171421	331426	312479	217741	153761	372443	305412	178123
P31689	31	21	220.684	0.439565	0.999845	1.44584	0.108219	BNPR2 SOX17 HYP	CTRL NORM	45609.6	DnaJ homolog subfamily A member 1 OS=Homo sapiens OX=9606 GN=DNAJA1 PE=1 SV=2	65139.2	73934.6	532141	609274	684893	99246.7	602312	464927	361793	624485	525933	417508	277908	861855	566047	1.03486e+06
O60664	34	24	227.843	0.49058	0.999845	1.7622	0.0956217	BNPR2 SOX17 HYP	CTRL NORM	47246.1	Perilipin-3 OS=Homo sapiens OX=9606 GN=PLIN3 PE=1 SV=3	74538	82777.4	1.6886e+06	2.60778e+06	3.33146e+06	90470.3	3.25337e+06	1.17303e+06	413995	699175	1.6689e+06	1.787e+06	1.3518e+06	785641	3.05748e+06	2.611e+06
P39023	13	9	108.561	0.592358	0.999845	1.26819	0.0768707	BNPR2 SOX17 HYP	CTRL NORM	46394.1	60S ribosomal protein L3 OS=Homo sapiens OX=9606 GN=RPL3 PE=1 SV=2	61285.6	69835.1	440979	579071	656216	78877.7	482601	242211	340390	589859	435835	396811	266272	684971	453543	539130
Q9HAV0	12	3	78.9914	0.814019	0.999845	1.05876	0.0550325	BNPR2 SOX17 HYP	CTRL NORM	38308.6	Guanine nucleotide-binding protein subunit beta-4 OS=Homo sapiens OX=9606 GN=GNB4 PE=1 SV=3	15683.6	21480.3	94137.8	96225.9	99415.1	19456.2	89540.7	32484.2	87109.1	181432	93039.6	65939.3	40339.5	168957	84149.4	72305.3
Q13509	57	19	633.352	0.718636	0.999845	1.14328	0.061921	BNPR2 SOX17 HYP	CTRL NORM	50889	Tubulin beta-3 chain OS=Homo sapiens OX=9606 GN=TUBB3 PE=1 SV=2	647347	648416	4.45675e+06	5.03122e+06	4.92226e+06	595477	4.64226e+06	2.1688e+06	3.59546e+06	5.47681e+06	4.40476e+06	3.44767e+06	1.9973e+06	5.1711e+06	4.36275e+06	4.82745e+06
O43399	25	16	204.938	0.615309	0.999845	1.23269	0.0735648	BNPR2 SOX17 HYP	CTRL NORM	22294.8	Tumor protein D54 OS=Homo sapiens OX=9606 GN=TPD52L2 PE=1 SV=2	101688	112831	763310	984713	991568	114641	843402	469589	564788	953017	754406	674780	402347	995541	792620	1.04524e+06
P35270	11	6	65.3675	0.683615	0.999845	1.23036	0.0653259	BNPR2 SOX17 HYP	CTRL NORM	28333.6	Sepiapterin reductase OS=Homo sapiens OX=9606 GN=SPR PE=1 SV=1	19016	21318.3	62820.2	56533.5	59334.7	14814	53807.5	68517.8	105618	180064	62087.4	38739.9	24076.1	128644	50567.7	152511
P07741	24	17	189.009	0.712334	0.999845	1.19867	0.0624963	BNPR2 SOX17 HYP	CTRL NORM	19778.9	Adenine phosphoribosyltransferase OS=Homo sapiens OX=9606 GN=APRT PE=1 SV=2	45982.7	55893.5	322867	342503	354174	44137.9	366230	155134	255395	472101	319101	234702	143713	383291	344179	345307
Q9H910	8	6	54.7547	0.577705	0.999845	1.2604	0.0791399	BNPR2 SOX17 HYP	CTRL NORM	20120.4	Jupiter microtubule associated homolog 2 OS=Homo sapiens OX=9606 GN=JPT2 PE=1 SV=1	5471.6	5206.74	83541.5	63575.6	55073.4	7242.72	102311	34257.4	30390.1	43978.5	82567	43565.5	22347	62895.5	96151	76252.3
Q9UKY7	18	15	170.254	0.681398	0.999845	1.2701	0.065559	BNPR2 SOX17 HYP	CTRL NORM	27334.9	Protein CDV3 homolog OS=Homo sapiens OX=9606 GN=CDV3 PE=1 SV=1	33252.1	46712.3	290407	427557	446611	42721.4	418202	105912	184687	394553	287019	292986	181220	370991	393022	235746
Q9UJQ1	1	0	5.9142	0.631196	0.999845	1.3049	0.0714436	BNPR2 SOX17 HYP	CTRL NORM	31700.3	Lysosome-associated membrane glycoprotein 5 OS=Homo sapiens OX=9606 GN=LAMP5 PE=1 SV=1	0	0	2842.36	4092.92	4232.16	0	4565.04	252.67	0	0	2809.2	2804.7	1717.27	0	4290.18	562.41
Q71U36	108	36	815.484	0.722358	0.999845	1.1677	0.0615887	BNPR2 SOX17 HYP	CTRL NORM	50820	Tubulin alpha-1A chain OS=Homo sapiens OX=9606 GN=TUBA1A PE=1 SV=1	1.44154e+06	1.48539e+06	8.51556e+06	9.36976e+06	9.48837e+06	1.25248e+06	9.00756e+06	4.55416e+06	8.00654e+06	1.25463e+07	8.41622e+06	6.42068e+06	3.85008e+06	1.08765e+07	8.4652e+06	1.01369e+07
P53602	6	1	35.0598	0.741689	0.999845	1.21551	0.0599503	BNPR2 SOX17 HYP	CTRL NORM	43917.9	Diphosphomevalonate decarboxylase OS=Homo sapiens OX=9606 GN=MVD PE=1 SV=1	6480.78	11073.2	136762	137099	186314	8093.1	128949	30860.8	35995.2	93529.1	135167	93947.7	75600.3	70280.1	121185	68691.9
P62841	8	6	78.7051	0.624443	0.999845	1.34502	0.0723291	BNPR2 SOX17 HYP	CTRL NORM	17040.2	40S ribosomal protein S15 OS=Homo sapiens OX=9606 GN=RPS15 PE=1 SV=2	40644.8	43984.3	362146	460396	521515	36050.9	427031	235564	225747	371511	357922	315489	211614	313065	401319	524334
Q9Y3E5	5	3	30.5184	0.651385	0.999845	1.20272	0.068933	BNPR2 SOX17 HYP	CTRL NORM	19478.7	Peptidyl-tRNA hydrolase 2_ mitochondrial OS=Homo sapiens OX=9606 GN=PTRH2 PE=1 SV=1	18392	25280.4	69781.4	127378	148012	28058.7	72598.8	40982.1	102152	213530	68967.4	87286.2	60058.6	243660	68227.5	91220.6
Q9Y305	8	6	47.796	0.285289	0.999845	1.79324	0.168504	BNPR2 SOX17 HYP	CTRL NORM	50301	Acyl-coenzyme A thioesterase 9_ mitochondrial OS=Homo sapiens OX=9606 GN=ACOT9 PE=1 SV=2	6168.04	10644.3	22186.9	26692.7	50697.1	9374	32214.3	25516.1	34258.2	89906.9	21928.1	18291.3	20571.3	81403.5	30274.6	56795.2
P38646	92	67	685.396	0.584363	0.999845	1.29709	0.0780929	BNPR2 SOX17 HYP	CTRL NORM	73965.8	Stress-70 protein_ mitochondrial OS=Homo sapiens OX=9606 GN=HSPA9 PE=1 SV=2	230396	258226	1.89254e+06	2.05571e+06	2.482e+06	293897	2.05266e+06	926457	1.27965e+06	2.18109e+06	1.87046e+06	1.40868e+06	1.00712e+06	2.55219e+06	1.92906e+06	2.06217e+06
P61764	9	3	44.2517	0.636032	0.999845	1.3867	0.0708238	BNPR2 SOX17 HYP	CTRL NORM	67968	Syntaxin-binding protein 1 OS=Homo sapiens OX=9606 GN=STXBP1 PE=1 SV=1	5243.81	7041.95	197918	181087	255629	8071.57	243923	34981.8	29124.9	59479.5	195610	124091	103726	70093.2	229236	77864.8
P0DMV0;P0DMU7;P0DMU8;P0DMU9;P0DMV1;P0DMV2;Q5DJT8;Q5HYN5;Q8NHU0	4	1	27.661	0.867365	0.999845	1.17924	0.0525271	CTRL NORM	BNPR2 SOX17 HYP	21459.7	Cancer/testis antigen family 45 member A7 OS=Homo sapiens OX=9606 GN=CT45A7 PE=3 SV=1	31504	42893.3	166629	482604	342521	42927	134668	93527.2	174978	362296	164685	330707	138984	372777	126559	208179
Q13435	16	9	97.2143	0.659292	0.999845	1.22918	0.0680037	BNPR2 SOX17 HYP	CTRL NORM	100342	Splicing factor 3B subunit 2 OS=Homo sapiens OX=9606 GN=SF3B2 PE=1 SV=2	26683.4	31948.6	133404	141324	175036	27165.4	123985	83574	148203	269852	131848	96843.1	71024	235903	116520	186024
Q9NZM1	43	24	260.468	0.633054	0.999845	1.1762	0.0712041	BNPR2 SOX17 HYP	CTRL NORM	236249	Myoferlin OS=Homo sapiens OX=9606 GN=MYOF PE=1 SV=1	80112.1	91872.4	1.10485e+06	1.42683e+06	1.41802e+06	129412	1.29138e+06	341255	444955	775995	1.09197e+06	977744	575388	1.12381e+06	1.21362e+06	759588
P16520	4	1	16.5715	0.833862	0.999845	1.06262	0.0539948	CTRL NORM	BNPR2 SOX17 HYP	38190.7	Guanine nucleotide-binding protein G(I)/G(S)/G(T) subunit beta-3 OS=Homo sapiens OX=9606 GN=GNB3 PE=1 SV=1	7455.29	11027	77368.6	162364	88373.5	5083.56	73895.7	75645.8	41407.8	93138.8	76466.1	111261	35859.2	44145.4	69446.4	168377
Q5JNZ3	2	0	15.1531	0.502758	0.999845	1.78272	0.0929715	BNPR2 SOX17 HYP	CTRL NORM	78545.7	Zinc finger protein 311 OS=Homo sapiens OX=9606 GN=ZNF311 PE=2 SV=2	2135.86	366.111	81244.4	67370.5	141727	2252.58	112271	13149.2	11862.9	3092.34	80296.7	46166	57508.3	19561.3	105511	29268.3
Q15366	31	21	258.626	0.694975	0.999845	1.1826	0.064165	BNPR2 SOX17 HYP	CTRL NORM	38979.4	Poly(rC)-binding protein 2 OS=Homo sapiens OX=9606 GN=PCBP2 PE=1 SV=1	141122	168374	1.11751e+06	1.24907e+06	1.43287e+06	154330	1.08433e+06	493204	783812	1.42217e+06	1.10448e+06	855930	581412	1.34019e+06	1.01904e+06	1.0978e+06
P30837	7	2	37.8636	0.728546	0.999845	1.1936	0.0610485	BNPR2 SOX17 HYP	CTRL NORM	57662.6	Aldehyde dehydrogenase X_ mitochondrial OS=Homo sapiens OX=9606 GN=ALDH1B1 PE=1 SV=3	3397.6	4045.98	44735.2	46121.8	59212.7	3535.54	41242.2	13341	18870.8	34174.1	44213.4	31605.2	24026.6	30702.4	38759	29695.2
Q15691	19	12	138.394	0.646693	0.999845	1.27693	0.0694986	BNPR2 SOX17 HYP	CTRL NORM	30170.2	Microtubule-associated protein RP/EB family member 1 OS=Homo sapiens OX=9606 GN=MAPRE1 PE=1 SV=3	40970.9	45888.5	347211	359908	391950	36963.8	373602	211339	227559	387594	343160	246629	159041	320992	351107	470412
Q9UNN8	8	6	58.9223	0.738595	0.999845	1.14561	0.0602029	CTRL NORM	BNPR2 SOX17 HYP	27013.6	Endothelial protein C receptor OS=Homo sapiens OX=9606 GN=PROCR PE=1 SV=1	19595.4	19972.1	47493.9	45682.4	41163.1	13855	30768.6	30085.2	108836	168693	46939.8	31304.1	16702.7	120316	28915.9	66965.6
P62847	13	9	94.1428	0.633307	0.999845	1.26612	0.0711715	BNPR2 SOX17 HYP	CTRL NORM	15423.2	40S ribosomal protein S24 OS=Homo sapiens OX=9606 GN=RPS24 PE=1 SV=1	47878.2	57150.4	427927	489856	506280	47362.1	466343	275017	265923	482718	422935	335677	205432	411291	438264	612151
Q13772	2	1	11.1212	0.817353	0.999845	1.30491	0.0548492	BNPR2 SOX17 HYP	CTRL NORM	70980.8	Nuclear receptor coactivator 4 OS=Homo sapiens OX=9606 GN=NCOA4 PE=1 SV=1	417.571	685.668	57.5988	28.4792	184.071	1271.67	90.1754	6.03538	2319.25	5791.46	56.9269	19.5155	74.6901	11043.1	84.7458	13.4339
P09651	48	19	435.742	0.899171	0.999845	1.16751	0.0514524	CTRL NORM	BNPR2 SOX17 HYP	38860.8	Heterogeneous nuclear ribonucleoprotein A1 OS=Homo sapiens OX=9606 GN=HNRNPA1 PE=1 SV=5	529488	469522	2.2675e+06	2.44503e+06	2.09141e+06	347627	1.57741e+06	875607	2.94085e+06	3.96579e+06	2.24105e+06	1.67547e+06	848628	3.01878e+06	1.48244e+06	1.94898e+06
Q9NQI0	16	9	92.2743	0.452765	0.999845	1.61194	0.104709	BNPR2 SOX17 HYP	CTRL NORM	80163.1	Probable ATP-dependent RNA helicase DDX4 OS=Homo sapiens OX=9606 GN=DDX4 PE=1 SV=2	109187	134973	604730	439627	769598	112041	752925	442450	606442	1.14004e+06	597676	301257	312278	972957	707591	984833
P23528	66	53	312.113	0.737805	0.999845	1.11883	0.060268	BNPR2 SOX17 HYP	CTRL NORM	18730.6	Cofilin-1 OS=Homo sapiens OX=9606 GN=CFL1 PE=1 SV=3	256052	268074	3.29628e+06	2.84336e+06	3.16865e+06	215733	2.81765e+06	1.2536e+06	1.42215e+06	2.26427e+06	3.25783e+06	1.94843e+06	1.28574e+06	1.87341e+06	2.64799e+06	2.79035e+06
O75368	6	4	34.3114	0.847319	0.999845	1.07192	0.053363	BNPR2 SOX17 HYP	CTRL NORM	12774.3	SH3 domain-binding glutamic acid-rich-like protein OS=Homo sapiens OX=9606 GN=SH3BGRL PE=1 SV=1	5459.31	6537.47	33990.1	30144.4	31721.9	4304.54	30467.1	15113.2	30321.8	55218.4	33593.6	20656.6	12871.7	37380.4	28632.6	33639.9
Q9HB71	1	1	4.5153	0.631001	0.999845	1.0519	0.0714688	BNPR2 SOX17 HYP	CTRL NORM	26324	Calcyclin-binding protein OS=Homo sapiens OX=9606 GN=CACYBP PE=1 SV=2	445.994	785.671	9069.4	10265.4	8323.26	774.975	7727.79	4807.78	2477.12	6636.13	8963.61	7034.41	3377.32	6729.85	7262.5	10701.5
Q9UI15	7	5	43.0502	0.56514	0.999845	1.26064	0.0811901	BNPR2 SOX17 HYP	CTRL NORM	22643.8	Transgelin-3 OS=Homo sapiens OX=9606 GN=TAGLN3 PE=1 SV=2	4683.06	5819.17	128821	134328	157239	7928.6	131823	47984.3	26010.4	49151.3	127319	92048.7	63802.6	68851.6	123886	106806
Q14847	19	13	138.077	0.84614	0.999845	1.03628	0.0534161	BNPR2 SOX17 HYP	CTRL NORM	30116.4	LIM and SH3 domain protein 1 OS=Homo sapiens OX=9606 GN=LASP1 PE=1 SV=2	56597.5	68728.3	390596	426969	420344	59701.2	373283	123772	314351	580510	386040	292583	170562	518443	350807	275499
P06576	129	105	773.325	0.65457	0.999845	1.20394	0.0685551	BNPR2 SOX17 HYP	CTRL NORM	56560	ATP synthase subunit beta_ mitochondrial OS=Homo sapiens OX=9606 GN=ATP5F1B PE=1 SV=3	483925	565901	4.36991e+06	5.42939e+06	6.07199e+06	579966	4.40862e+06	2.0011e+06	2.68779e+06	4.77986e+06	4.31893e+06	3.72052e+06	2.46382e+06	5.0364e+06	4.14317e+06	4.45418e+06
Q6UB35	23	12	130.298	0.720849	0.999845	1.09188	0.0617228	BNPR2 SOX17 HYP	CTRL NORM	106703	Monofunctional C1-tetrahydrofolate synthase_ mitochondrial OS=Homo sapiens OX=9606 GN=MTHFD1L PE=1 SV=1	47012.1	66353.8	396348	478942	556151	68870	293494	160976	261112	560454	391725	328198	225668	598065	275822	358311
P37837	28	20	178.23	0.478295	0.999845	1.53494	0.098426	BNPR2 SOX17 HYP	CTRL NORM	37711.3	Transaldolase OS=Homo sapiens OX=9606 GN=TALDO1 PE=1 SV=2	105565	109350	454798	612428	807936	106224	634741	419103	586326	923617	449492	419670	327835	922446	596522	932867
P13598	13	5	78.3741	0.871338	0.999845	1.00669	0.0523762	CTRL NORM	BNPR2 SOX17 HYP	31167.6	Intercellular adhesion molecule 2 OS=Homo sapiens OX=9606 GN=ICAM2 PE=1 SV=2	26877.4	29344.8	208181	287473	253864	19464.3	181446	93432.7	149281	247859	205753	196992	103010	169027	170521	207968
P42167	7	1	45.5202	0.659646	0.999845	1.12446	0.0679628	BNPR2 SOX17 HYP	CTRL NORM	50727.3	Lamina-associated polypeptide 2_ isoforms beta/gamma OS=Homo sapiens OX=9606 GN=TMPO PE=1 SV=2	7148.75	11552.9	173863	211824	183445	11993.3	207312	51966.8	39705.2	97581.2	171835	145153	74436.1	104149	194830	115671
P05023	50	26	349.391	0.801979	0.999845	1.04387	0.0557253	BNPR2 SOX17 HYP	CTRL NORM	114208	Sodium/potassium-transporting ATPase subunit alpha-1 OS=Homo sapiens OX=9606 GN=ATP1A1 PE=1 SV=1	206376	243479	1.30857e+06	1.67166e+06	1.53115e+06	229846	1.32542e+06	494152	1.14624e+06	2.05653e+06	1.29331e+06	1.14552e+06	621292	1.99597e+06	1.24562e+06	1.09991e+06
P35241	67	34	440.197	0.539734	0.999845	1.63901	0.08565	BNPR2 SOX17 HYP	CTRL NORM	68678.1	Radixin OS=Homo sapiens OX=9606 GN=RDX PE=1 SV=1	174608	182647	1.96334e+06	2.39623e+06	3.57683e+06	212845	3.13854e+06	802705	969799	1.54272e+06	1.94043e+06	1.64203e+06	1.45136e+06	1.84834e+06	2.94957e+06	1.78671e+06
P32969	26	19	174.199	0.645642	0.999845	1.24231	0.0696268	BNPR2 SOX17 HYP	CTRL NORM	21977.5	60S ribosomal protein L9 OS=Homo sapiens OX=9606 GN=RPL9 PE=1 SV=1	77457.8	93579.7	695946	843940	943402	84537.6	728414	369151	430212	790416	687828	578315	382803	734121	684556	821679
P26368	25	18	167.395	0.872037	0.999845	1.01077	0.0523501	BNPR2 SOX17 HYP	CTRL NORM	53843.3	Splicing factor U2AF 65 kDa subunit OS=Homo sapiens OX=9606 GN=U2AF2 PE=1 SV=4	23457.7	24669.4	243092	307159	300704	23081.1	230449	50586.8	130287	208369	240256	210483	122016	200435	216573	112599
O75643	20	12	104.847	0.686327	0.999845	1.26067	0.0650437	BNPR2 SOX17 HYP	CTRL NORM	246162	U5 small nuclear ribonucleoprotein 200 kDa helicase OS=Homo sapiens OX=9606 GN=SNRNP200 PE=1 SV=2	21824.5	26431.8	115643	96524.8	138360	21656.2	116910	51382.4	121217	223255	114294	66144.1	56142.3	188062	109871	114370
O00571	73	24	550.737	0.651288	0.999845	1.17896	0.0689446	BNPR2 SOX17 HYP	CTRL NORM	73642.7	ATP-dependent RNA helicase DDX3X OS=Homo sapiens OX=9606 GN=DDX3X PE=1 SV=3	146758	177668	1.03005e+06	1.31056e+06	1.33471e+06	191855	1.13229e+06	483123	815114	1.50066e+06	1.01803e+06	898072	541584	1.66606e+06	1.06411e+06	1.07536e+06
O14818	23	18	157.952	0.862067	0.999845	1.07961	0.052736	BNPR2 SOX17 HYP	CTRL NORM	28058	Proteasome subunit alpha type-7 OS=Homo sapiens OX=9606 GN=PSMA7 PE=1 SV=1	92924.8	79644.4	474658	602851	586490	70469	527340	165296	516119	672712	469121	413107	237979	611950	495588	367926
P00374	1	1	12.3338	0.784798	0.999845	1.00481	0.0567985	CTRL NORM	BNPR2 SOX17 HYP	21509.8	Dihydrofolate reductase OS=Homo sapiens OX=9606 GN=DHFR PE=1 SV=2	5849.17	6077.58	9717.19	10327.9	7857.83	3368.26	6626.21	13966.5	32487.2	51334	9603.84	7077.23	3188.46	29249.8	6227.23	31087.5
Q07812	16	11	117.772	0.569712	0.999845	1.08722	0.0804326	BNPR2 SOX17 HYP	CTRL NORM	21298.5	Apoptosis regulator BAX OS=Homo sapiens OX=9606 GN=BAX PE=1 SV=1	33875.5	36784	276755	358591	279925	60724.7	273712	153218	188150	310694	273527	245726	113585	527330	257231	341043
P08133	115	88	837.324	0.843817	0.999845	1.02978	0.053522	BNPR2 SOX17 HYP	CTRL NORM	76215.6	Annexin A6 OS=Homo sapiens OX=9606 GN=ANXA6 PE=1 SV=3	406807	422723	1.87609e+06	2.47364e+06	2.04429e+06	322451	1.87006e+06	1.09668e+06	2.25946e+06	3.5705e+06	1.8542e+06	1.69507e+06	829510	2.80015e+06	1.75746e+06	2.44106e+06
P53384	5	2	25.5518	0.868838	0.999845	1.1365	0.0524706	BNPR2 SOX17 HYP	CTRL NORM	35161.9	Cytosolic Fe-S cluster assembly factor NUBP1 OS=Homo sapiens OX=9606 GN=NUBP1 PE=1 SV=2	3559.88	4580.66	22969.6	39629.7	41104.7	3257.42	29253.8	6780.11	19772.1	38690.3	22701.7	27156.5	16679	28287.3	27492.4	15091.6
P35613	9	6	66.0076	0.411941	0.999845	1.36589	0.116207	BNPR2 SOX17 HYP	CTRL NORM	42599.6	Basigin OS=Homo sapiens OX=9606 GN=BSG PE=1 SV=2	6572.36	6156.36	79073	81689	105000	19179.8	82791.9	29996.9	36503.9	51999.4	78150.5	55977.8	42605.7	166556	77806.9	66769
Q6PCB0	4	2	30.9366	0.750212	0.999845	1.21695	0.0592733	BNPR2 SOX17 HYP	CTRL NORM	46918.2	von Willebrand factor A domain-containing protein 1 OS=Homo sapiens OX=9606 GN=VWA1 PE=1 SV=1	15053.3	19339.5	163207	162193	200699	14647.1	172403	50102.3	83608.4	163350	161303	111143	81437.2	127195	162023	111521
Q9Y3B8	12	7	72.1928	0.86323	0.999845	1.02916	0.0526894	BNPR2 SOX17 HYP	CTRL NORM	27060.9	Oligoribonuclease_ mitochondrial OS=Homo sapiens OX=9606 GN=REXO2 PE=1 SV=3	90209.6	84317.1	647977	909633	868271	69954.1	627490	216924	501037	712180	640418	623331	352317	607479	589708	482843
Q13508	3	1	16.4854	0.862373	0.999845	1.20959	0.0527237	BNPR2 SOX17 HYP	CTRL NORM	44265.5	Ecto-ADP-ribosyltransferase 3 OS=Homo sapiens OX=9606 GN=ART3 PE=1 SV=2	3790.73	5858.55	10314	22350	28799.3	3880.53	13147.7	5353.96	21054.3	49484	10193.7	15315.5	11685.9	33698.4	12356.1	11917.2
O14531	5	4	30.1828	0.532211	0.999845	2.07657	0.0870562	BNPR2 SOX17 HYP	CTRL NORM	62505	Dihydropyrimidinase-related protein 4 OS=Homo sapiens OX=9606 GN=DPYSL4 PE=1 SV=2	10147.3	9496.3	70776.2	59703.8	139945	8409.25	137623	25765.2	56359.9	80210	69950.6	40912.4	56785.4	73025.6	129336	57349.7
P61981	23	14	214.795	0.879773	0.999845	1.03052	0.0520716	CTRL NORM	BNPR2 SOX17 HYP	28473.7	14-3-3 protein gamma OS=Homo sapiens OX=9606 GN=YWHAG PE=1 SV=2	79831.3	96640.7	1.14277e+06	2.06651e+06	1.89876e+06	64270.8	1.02743e+06	295028	443395	816271	1.12944e+06	1.41609e+06	770454	558125	965566	656692
P09211	26	20	221.765	0.762787	0.999845	1.0917	0.0583237	BNPR2 SOX17 HYP	CTRL NORM	23584	Glutathione S-transferase P OS=Homo sapiens OX=9606 GN=GSTP1 PE=1 SV=2	185633	178642	1.25643e+06	1.40265e+06	1.24724e+06	139594	1.12927e+06	784493	1.03103e+06	1.50889e+06	1.24177e+06	961177	506089	1.21223e+06	1.06127e+06	1.74617e+06
A5PLL1	2	1	10.5138	0.660816	0.999845	1.05464	0.067828	CTRL NORM	BNPR2 SOX17 HYP	56984.6	Ankyrin repeat domain-containing protein 34B OS=Homo sapiens OX=9606 GN=ANKRD34B PE=2 SV=3	0	103.942	21708.7	18725.9	18935.5	93.4045	19269.3	139.985	0	877.944	21455.4	12832	7683.41	811.121	18109.1	311.588
Q8TDB4	2	2	12.0799	0.57636	0.999845	1.2937	0.0793546	BNPR2 SOX17 HYP	CTRL NORM	25446.6	Protein MGARP OS=Homo sapiens OX=9606 GN=MGARP PE=1 SV=1	1415.18	3301.84	28303.2	43159	46756.5	2672.03	32703.4	16421.2	7860.1	27888.8	27973	29574.9	18972.3	23203.8	30734.3	36551.3
Q13838	66	29	458.602	0.774667	0.999845	1.06958	0.0574791	BNPR2 SOX17 HYP	CTRL NORM	49447.7	Spliceosome RNA helicase DDX39B OS=Homo sapiens OX=9606 GN=DDX39B PE=1 SV=1	229111	245996	1.21694e+06	1.42162e+06	1.37959e+06	208889	1.02791e+06	713936	1.27252e+06	2.07779e+06	1.20275e+06	974176	559794	1.81399e+06	966015	1.58912e+06
Q9Y2H0	5	2	27.5032	0.637994	0.999845	1.3484	0.0705757	BNPR2 SOX17 HYP	CTRL NORM	108982	Disks large-associated protein 4 OS=Homo sapiens OX=9606 GN=DLGAP4 PE=1 SV=3	6964.1	10893.5	247234	325158	478573	10159.9	234735	72422.3	38679.6	92011.6	244350	222816	194190	88228.1	220602	161202
Q15056	19	12	142.183	0.691463	0.999845	1.25922	0.064518	BNPR2 SOX17 HYP	CTRL NORM	27442.1	Eukaryotic translation initiation factor 4H OS=Homo sapiens OX=9606 GN=EIF4H PE=1 SV=5	30312.4	37453.8	302262	359278	404174	29763.9	356794	127624	168360	316352	298736	246197	164001	258468	335311	284075
Q9Y678	61	36	383.869	0.829903	0.999845	1.0392	0.0541917	BNPR2 SOX17 HYP	CTRL NORM	99030.1	Coatomer subunit gamma-1 OS=Homo sapiens OX=9606 GN=COPG1 PE=1 SV=1	215748	252243	1.6772e+06	1.99006e+06	1.85203e+06	190665	1.59951e+06	655125	1.1983e+06	2.13056e+06	1.65763e+06	1.3637e+06	751496	1.65572e+06	1.5032e+06	1.45822e+06
P35221	84	48	600.78	0.653555	0.999845	1.26428	0.0686751	BNPR2 SOX17 HYP	CTRL NORM	100756	Catenin alpha-1 OS=Homo sapiens OX=9606 GN=CTNNA1 PE=1 SV=1	252587	282864	1.59616e+06	1.73249e+06	1.92012e+06	288419	2.00463e+06	672138	1.4029e+06	2.3892e+06	1.57754e+06	1.1872e+06	779125	2.50462e+06	1.88393e+06	1.49609e+06
P35237	13	7	81.8911	0.747853	0.999845	1.15871	0.059458	BNPR2 SOX17 HYP	CTRL NORM	42964.2	Serpin B6 OS=Homo sapiens OX=9606 GN=SERPINB6 PE=1 SV=3	6910.22	10100.5	45009.4	50295.4	50298.7	6782.31	49095.7	23964.6	38380.4	85313	44484.3	34465.2	20409.6	58897.3	46139.6	53341.9
P62829	22	17	163.327	0.537534	0.999845	1.29939	0.0860571	BNPR2 SOX17 HYP	CTRL NORM	14979.5	60S ribosomal protein L23 OS=Homo sapiens OX=9606 GN=RPL23 PE=1 SV=1	59781.2	67667.1	356465	438660	467792	80859.7	425847	224287	332034	571546	352306	300594	189815	702182	400206	499232
P56377	4	3	21.3075	0.625717	0.999845	1.03044	0.0721603	BNPR2 SOX17 HYP	CTRL NORM	18842.9	AP-1 complex subunit sigma-2 OS=Homo sapiens OX=9606 GN=AP1S2 PE=1 SV=1	233.223	221.481	16851.1	17947.3	14860.6	484.748	18331	2650.19	1295.36	1870.73	16654.6	12298.5	6029.94	4209.53	17227.2	5898.96
P25705	120	99	712.487	0.645995	0.999845	1.20596	0.0695837	BNPR2 SOX17 HYP	CTRL NORM	59864.8	ATP synthase subunit alpha_ mitochondrial OS=Homo sapiens OX=9606 GN=ATP5F1A PE=1 SV=1	438585	520315	3.6047e+06	4.27032e+06	4.88545e+06	585996	3.69121e+06	1.49068e+06	2.43597e+06	4.39482e+06	3.56265e+06	2.92626e+06	1.98236e+06	5.08876e+06	3.46896e+06	3.31805e+06
P13797	68	45	523.498	0.670815	0.999845	1.20035	0.0667018	BNPR2 SOX17 HYP	CTRL NORM	71324.4	Plastin-3 OS=Homo sapiens OX=9606 GN=PLS3 PE=1 SV=4	173062	200925	1.71657e+06	2.03816e+06	2.24222e+06	213994	1.86795e+06	631756	961211	1.6971e+06	1.69655e+06	1.39666e+06	909820	1858315	1.75548e+06	1.4062e+06
Q9HCM4	7	5	37.5132	0.942573	0.999845	1.17371	0.0504688	BNPR2 SOX17 HYP	CTRL NORM	82426.6	Band 4.1-like protein 5 OS=Homo sapiens OX=9606 GN=EPB41L5 PE=1 SV=3	15748.5	11094.4	36311	40418.5	45574.3	9614.82	53522	12853.3	87469.3	93708.7	35887.4	27697	18492.6	83494.7	50299.3	28609.6
Q14554	7	2	38.0304	0.453718	0.999845	1.21164	0.104463	BNPR2 SOX17 HYP	CTRL NORM	60335.9	Protein disulfide-isomerase A5 OS=Homo sapiens OX=9606 GN=PDIA5 PE=1 SV=1	16625.8	23514.7	84007.6	189751	158047	35765.6	89994.3	96525.9	92342.4	198616	83027.7	130028	64130.4	310587	84575.6	214853
P55209	24	14	218.051	0.737098	0.999845	1.10917	0.0603264	BNPR2 SOX17 HYP	CTRL NORM	45659.3	Nucleosome assembly protein 1-like 1 OS=Homo sapiens OX=9606 GN=NAP1L1 PE=1 SV=1	84286.7	94905.7	515266	616269	569871	74807	461265	347880	468141	801616	509255	422302	231236	649621	433492	774333
P30041	37	25	310.27	0.470866	0.999845	1.19726	0.100189	BNPR2 SOX17 HYP	CTRL NORM	25149.1	Peroxiredoxin-6 OS=Homo sapiens OX=9606 GN=PRDX6 PE=1 SV=3	176587	193272	1.76225e+06	1.28642e+06	1.19114e+06	333053	1.29905e+06	1.2696e+06	980790	1.63246e+06	1.7417e+06	881524	483328	2.89222e+06	1.22084e+06	2.82596e+06
Q9BVA1	57	0	707.136	0.775114	0.999845	1.12886	0.0574484	BNPR2 SOX17 HYP	CTRL NORM	50409.4	Tubulin beta-2B chain OS=Homo sapiens OX=9606 GN=TUBB2B PE=1 SV=1	1.07336e+06	1.11493e+06	6.62793e+06	7.34176e+06	7.48373e+06	903800	6.86504e+06	2.98759e+06	5.96163e+06	9.41718e+06	6.55061e+06	5.03098e+06	3.03666e+06	7.84856e+06	6.45169e+06	6.64997e+06
Q13442	5	0	27.7319	0.687741	0.999845	1.0782	0.0648978	BNPR2 SOX17 HYP	CTRL NORM	20630	28 kDa heat- and acid-stable phosphoprotein OS=Homo sapiens OX=9606 GN=PDAP1 PE=1 SV=1	582.239	1034.4	60360	57533	65116.2	1274.17	56113.2	6352.25	3233.84	8736.99	59655.9	39424.8	26422.1	11064.9	52734.5	14139.2
P61081	7	2	49.859	0.622726	0.999845	1.28241	0.0725581	BNPR2 SOX17 HYP	CTRL NORM	21185.1	NEDD8-conjugating enzyme Ubc12 OS=Homo sapiens OX=9606 GN=UBE2M PE=1 SV=1	6638.57	8773.08	165152	157200	150908	8426.19	214625	59194	36871.6	74101.3	163226	107722	61233.8	73172.7	201702	131758
P08574	9	6	56.0936	0.607906	0.999845	2.09627	0.0745991	BNPR2 SOX17 HYP	CTRL NORM	35764.2	Cytochrome c1_ heme protein_ mitochondrial OS=Homo sapiens OX=9606 GN=CYC1 PE=1 SV=3	7178.43	7821.8	199777	355799	626036	6287.46	512703	51054.4	39870.1	66066.5	197446	243813	254025	54600.1	481833	113640
P0CF74	2	2	11.4356	0.465001	0.999845	2.10105	0.101618	BNPR2 SOX17 HYP	CTRL NORM	11447.6	Immunoglobulin lambda constant 6 OS=Homo sapiens OX=9606 GN=IGLC6 PE=1 SV=1	40.7605	5.45082	148709	12249.9	186779	44.2437	146394	5061.86	226.39	46.0401	146974	8394.31	75788.8	384.21	137580	11267
P55735	3	3	16.619	0.317352	0.999845	1.59991	0.15215	CTRL NORM	BNPR2 SOX17 HYP	36053.8	Protein SEC13 homolog OS=Homo sapiens OX=9606 GN=SEC13 PE=1 SV=3	8756.25	14558.2	5762.35	4475.52	7985.94	8039.25	4626.24	319.895	48633.5	122965	5695.13	3066.88	3240.44	69812.5	4347.69	712.042
Q32ZL2	1	0	6.0022	0.546955	0.999845	2.95235	0.084338	BNPR2 SOX17 HYP	CTRL NORM	35997.8	Phospholipid phosphatase-related protein type 5 OS=Homo sapiens OX=9606 GN=PLPPR5 PE=2 SV=2	0	0	25434.1	69759.2	234236	0	39867.1	6940.92	0	0	25137.4	47802.9	95045.6	0	37466.7	15449.5
A0A075B6T6	2	1	10.2579	0.31195	0.999845	2.33903	0.154722	BNPR2 SOX17 HYP	CTRL NORM	12951.6	T cell receptor alpha variable 12-2 OS=Homo sapiens OX=9606 GN=TRAV12-2 PE=1 SV=1	366.309	414.075	2306.9	928.854	4904.72	404.509	2876.87	1207.78	2034.54	3497.46	2279.99	636.502	1990.18	3512.74	2703.65	2688.35
P07602	20	14	125.882	0.633634	0.999845	1.24066	0.0711296	BNPR2 SOX17 HYP	CTRL NORM	59937.6	Prosaposin OS=Homo sapiens OX=9606 GN=PSAP PE=1 SV=2	41946.4	55534.1	292793	339289	368584	65171.6	363471	107917	232977	469066	289378	232500	149560	565947	341586	240207
Q16658	52	37	394.19	0.752633	0.999845	1.10579	0.059086	BNPR2 SOX17 HYP	CTRL NORM	55157.3	Fascin OS=Homo sapiens OX=9606 GN=FSCN1 PE=1 SV=3	138086	157887	1.06436e+06	1.14142e+06	1.13184e+06	131201	1.02633e+06	477043	766948	1.33358e+06	1.05194e+06	782162	459265	1.13935e+06	964538	1.06183e+06
P62753	27	19	150.574	0.724179	0.999845	1.16227	0.0614282	BNPR2 SOX17 HYP	CTRL NORM	28851.8	40S ribosomal protein S6 OS=Homo sapiens OX=9606 GN=RPS6 PE=1 SV=1	74964.4	86644.9	742044	923266	998501	81699.6	785606	257573	416363	731842	733388	632673	405160	709476	738304	573323
P99999	2	2	12.3389	0.321682	0.999845	1.39853	0.150137	CTRL NORM	BNPR2 SOX17 HYP	11862.8	Cytochrome c OS=Homo sapiens OX=9606 GN=CYCS PE=1 SV=2	197.886	907.894	150.768	741.752	95.9201	1117.52	215.414	0	1099.09	7668.48	149.009	508.29	38.9213	9704.5	202.443	0
P68363	63	0	806.949	0.757536	0.999845	1.13571	0.0587132	BNPR2 SOX17 HYP	CTRL NORM	50836	Tubulin alpha-1B chain OS=Homo sapiens OX=9606 GN=TUBA1B PE=1 SV=1	1.40752e+06	1.43139e+06	8.46263e+06	9.08289e+06	9.18224e+06	1.2068e+06	8.78899e+06	3.97279e+06	7.81756e+06	1.20902e+07	8.36391e+06	6.2241e+06	3.72586e+06	1.04798e+07	8.25979e+06	8.8429e+06
P61201	19	11	104.335	0.472548	0.999845	1.49403	0.0997853	BNPR2 SOX17 HYP	CTRL NORM	51881.9	COP9 signalosome complex subunit 2 OS=Homo sapiens OX=9606 GN=COPS2 PE=1 SV=1	54476.8	61233.3	334625	396944	559668	87544	454088	164560	302572	517204	330722	272008	227096	760228	426747	366289
P23368	20	11	122.939	0.680988	0.999845	1.28062	0.0656023	BNPR2 SOX17 HYP	CTRL NORM	66071	NAD-dependent malic enzyme_ mitochondrial OS=Homo sapiens OX=9606 GN=ME2 PE=1 SV=1	57833.9	59651.4	389882	473912	535196	60177.3	512460	148808	321218	503843	385334	324751	217166	522577	481604	331227
Q9H8L6	6	5	30.5465	0.603913	0.999845	1.25007	0.0751695	BNPR2 SOX17 HYP	CTRL NORM	105093	Multimerin-2 OS=Homo sapiens OX=9606 GN=MMRN2 PE=1 SV=2	6676.08	8956.36	19343.5	27356.1	26527.1	6515.93	22384.5	22492	37080	75649.4	19117.9	18745.9	10763.9	56584.1	21036.7	50064.1
P61247	44	28	346.89	0.607748	0.999845	1.23965	0.0746216	BNPR2 SOX17 HYP	CTRL NORM	30173.1	40S ribosomal protein S3a OS=Homo sapiens OX=9606 GN=RPS3A PE=1 SV=2	81818.1	99376.6	575284	561175	674161	107559	580367	271338	454430	839379	568574	384549	273553	934041	545423	603961
P31350	18	9	109.899	0.708552	0.999845	1.16044	0.0628492	BNPR2 SOX17 HYP	CTRL NORM	45162.9	Ribonucleoside-diphosphate reductase subunit M2 OS=Homo sapiens OX=9606 GN=RRM2 PE=1 SV=1	22987.4	24721.4	993416	1.14391e+06	1.1893e+06	21863.6	1.10892e+06	215529	127676	208808	981828	783871	482579	189862	1.04215e+06	479739
Q15286	6	1	42.7143	0.649353	0.999845	1.24363	0.0691766	BNPR2 SOX17 HYP	CTRL NORM	23310.4	Ras-related protein Rab-35 OS=Homo sapiens OX=9606 GN=RAB35 PE=1 SV=1	11209.8	12060	33426.3	27111.6	38321.7	12871.6	38987.6	14044.7	62260.9	101864	33036.4	18578.4	15549.7	111777	36640.1	31261.5
P53675	117	54	836.518	0.657386	0.999845	1.23956	0.0682251	BNPR2 SOX17 HYP	CTRL NORM	189140	Clathrin heavy chain 2 OS=Homo sapiens OX=9606 GN=CLTCL1 PE=1 SV=2	340072	417972	3.06361e+06	4.0162e+06	4.14885e+06	464455	4.02133e+06	1.08084e+06	1.88881e+06	3.53038e+06	3.02787e+06	2.75213e+06	1.68347e+06	4033311	3.7792e+06	2.40581e+06
Q9BQE3	61	3	773.842	0.770671	0.999845	1.12843	0.0577576	BNPR2 SOX17 HYP	CTRL NORM	50579.7	Tubulin alpha-1C chain OS=Homo sapiens OX=9606 GN=TUBA1C PE=1 SV=1	1.33282e+06	1.3648e+06	7.70412e+06	8.36562e+06	8.35394e+06	1.14894e+06	8.18681e+06	3.48799e+06	7.40267e+06	1.15277e+07	7.61425e+06	5.73259e+06	3.38976e+06	9.97735e+06	7.69388e+06	7.76378e+06
Q562R1	36	17	294.242	0.69502	0.999845	1.20213	0.0641604	BNPR2 SOX17 HYP	CTRL NORM	42345.5	Beta-actin-like protein 2 OS=Homo sapiens OX=9606 GN=ACTBL2 PE=1 SV=2	893968	841084	4.67262e+06	5.56053e+06	5.82145e+06	723949	4.81016e+06	3.03177e+06	4.96523e+06	7.10418e+06	4.61812e+06	3.81038e+06	2.36216e+06	6.28674e+06	4.52053e+06	6.7483e+06
O00410	39	22	234.368	0.859058	0.999845	1.00787	0.0528584	BNPR2 SOX17 HYP	CTRL NORM	125113	Importin-5 OS=Homo sapiens OX=9606 GN=IPO5 PE=1 SV=4	85341.2	87118.2	1.09114e+06	1.38038e+06	1.24256e+06	62570.2	1.06935e+06	290318	473998	735839	1.07842e+06	945916	504190	543357	1.00497e+06	646207
P62318	18	11	115.726	0.76011	0.999845	1.06776	0.058521	BNPR2 SOX17 HYP	CTRL NORM	14030.4	Small nuclear ribonucleoprotein Sm D3 OS=Homo sapiens OX=9606 GN=SNRPD3 PE=1 SV=1	40170.1	54911.6	786155	1.14006e+06	1.05293e+06	38689.1	803606	263035	223111	463808	776984	781235	427246	335974	755221	585481
Q3ZCM7	22	0	246.438	0.708962	0.999845	1.23075	0.0628106	BNPR2 SOX17 HYP	CTRL NORM	50289.4	Tubulin beta-8 chain OS=Homo sapiens OX=9606 GN=TUBB8 PE=1 SV=2	437382	415630	2.30911e+06	2.84007e+06	2.79461e+06	341573	2.93153e+06	1.31948e+06	2.42928e+06	3.5106e+06	2.28217e+06	1.94617e+06	1.13397e+06	2.9662e+06	2.75502e+06	2.93699e+06
O75348	6	4	40.6332	0.76167	0.999845	1.295	0.0584057	BNPR2 SOX17 HYP	CTRL NORM	13871.6	V-type proton ATPase subunit G 1 OS=Homo sapiens OX=9606 GN=ATP6V1G1 PE=1 SV=3	14333.4	12735.4	119255	157303	197138	10062.9	146250	39747.5	79609.7	107569	117864	107793	79992.4	87385.7	137444	88472.4
P60981	14	11	95.0629	0.731836	0.999845	1.10835	0.0607674	BNPR2 SOX17 HYP	CTRL NORM	18962	Destrin OS=Homo sapiens OX=9606 GN=DSTN PE=1 SV=3	22095	27964.4	157033	213853	203430	23262.7	157032	82828.5	122719	236199	155201	146544	82545.5	202012	147577	184365
Q8N815	1	1	6.2875	0.522594	0.999845	1.59281	0.0889143	CTRL NORM	BNPR2 SOX17 HYP	37262.8	Cyclin N-terminal domain-containing protein 1 OS=Homo sapiens OX=9606 GN=CNTD1 PE=2 SV=2	12321.4	11187.1	47256.3	62708.7	27762.4	3625.69	32148.7	20260.9	68434.8	94491.2	46705.1	42971.5	11265.1	31485.3	30213	45098
Q6P4A7	2	0	10.501	0.479156	0.999845	1.51308	0.0982251	BNPR2 SOX17 HYP	CTRL NORM	38283.6	Sideroflexin-4 OS=Homo sapiens OX=9606 GN=SFXN4 PE=1 SV=1	2048.67	5135.94	48177	61981.4	75578.7	5861.85	74397.1	21711.1	11378.6	43380.5	47615	42473.1	30667.4	50904.1	69917.6	48326
Q6V702	2	1	10.1534	0.741962	0.999845	1.0906	0.0599282	CTRL NORM	BNPR2 SOX17 HYP	26869.1	Cilia- and flagella-associated protein 299 OS=Homo sapiens OX=9606 GN=CFAP299 PE=1 SV=4	5323.93	10637.7	1468.58	2798.31	3682.72	10880	3344.07	641.306	29569.9	89851.2	1451.45	1917.56	1494.33	94481.4	3142.72	1427.46
P04083	117	92	675.358	0.72641	0.999845	1.19663	0.0612333	BNPR2 SOX17 HYP	CTRL NORM	38942.4	Annexin A1 OS=Homo sapiens OX=9606 GN=ANXA1 PE=1 SV=2	460304	511765	3.53101e+06	3.86295e+06	4.44456e+06	463558	3.79925e+06	1.3037e+06	2.5566e+06	4.32259e+06	3.48982e+06	2.64711e+06	1.80346e+06	4.02552e+06	3.5705e+06	2.90185e+06
O75832	17	7	95.4487	0.619897	0.999845	1.30885	0.0729386	BNPR2 SOX17 HYP	CTRL NORM	24713	26S proteasome non-ATPase regulatory subunit 10 OS=Homo sapiens OX=9606 GN=PSMD10 PE=1 SV=1	28447	30978.7	150420	254985	266854	35582.4	235164	70791.6	157999	261660	148665	174730	108281	308996	221004	157572
P78371	70	51	560.225	0.703139	0.999845	1.12633	0.0633646	BNPR2 SOX17 HYP	CTRL NORM	57830.5	T-complex protein 1 subunit beta OS=Homo sapiens OX=9606 GN=CCT2 PE=1 SV=4	155581	178436	1.3736e+06	1.50247e+06	1.35687e+06	167826	1.47783e+06	613100	864122	1.50715e+06	1.35758e+06	1.02957e+06	550575	1.4574e+06	1.38885e+06	1.36468e+06
P61326;Q96A72	9	3	61.8397	0.797532	0.999845	1.08875	0.0559934	BNPR2 SOX17 HYP	CTRL NORM	17220.7	Protein mago nashi homolog OS=Homo sapiens OX=9606 GN=MAGOH PE=1 SV=1	13549.2	19839.8	220372	255471	271542	18427.1	224317	40140.4	75254.4	167576	217801	175063	110183	160020	210811	89347.1
P55072	152	117	1140.17	0.843537	0.999845	1.05171	0.0535348	BNPR2 SOX17 HYP	CTRL NORM	90006.3	Transitional endoplasmic reticulum ATPase OS=Homo sapiens OX=9606 GN=VCP PE=1 SV=4	722314	716663	4.92785e+06	5.26772e+06	5.04048e+06	564234	4.77377e+06	1.85768e+06	4.01184e+06	6.05325e+06	4.87036e+06	3.60973e+06	2.04527e+06	4.89979e+06	4.48634e+06	4.13493e+06
P07195	44	31	372.354	0.938217	0.999845	1.01184	0.0505428	BNPR2 SOX17 HYP	CTRL NORM	36923.7	L-lactate dehydrogenase B chain OS=Homo sapiens OX=9606 GN=LDHB PE=1 SV=2	288055	273097	1.77696e+06	1.96384e+06	1.73052e+06	167642	1.7651e+06	689625	1.5999e+06	2.3067e+06	1.75624e+06	1.34573e+06	702190	1.4558e+06	1.65882e+06	1.53501e+06
P50454	95	71	622.255	0.613259	0.999845	1.25358	0.0738483	BNPR2 SOX17 HYP	CTRL NORM	46554.7	Serpin H1 OS=Homo sapiens OX=9606 GN=SERPINH1 PE=1 SV=2	483048	497081	2.50451e+06	2.64561e+06	3.03471e+06	528545	2.75182e+06	1.36966e+06	2.68292e+06	4.19857e+06	2.47529e+06	1.81292e+06	1.23139e+06	4.58986e+06	2.58613e+06	3.04868e+06
Q9UBW8	4	2	21.1499	0.693076	0.999845	1.45022	0.0643552	BNPR2 SOX17 HYP	CTRL NORM	30447.7	COP9 signalosome complex subunit 7a OS=Homo sapiens OX=9606 GN=COPS7A PE=1 SV=1	763.949	981.297	21936.4	22651.6	37165.1	796.892	24967.2	4264.08	4243.09	8288.47	21680.5	15522.1	15080.4	6920.18	23463.9	9491.26
Q15185	25	16	154.925	0.678067	0.999845	1.22275	0.0659132	BNPR2 SOX17 HYP	CTRL NORM	18982.6	Prostaglandin E synthase 3 OS=Homo sapiens OX=9606 GN=PTGES3 PE=1 SV=1	44564.2	51945.4	441926	534894	573525	44269.9	484961	209658	247516	438754	436771	366539	232718	384438	455761	466669
O60701	41	22	275.936	0.409019	0.999845	1.73615	0.117107	BNPR2 SOX17 HYP	CTRL NORM	55708.5	UDP-glucose 6-dehydrogenase OS=Homo sapiens OX=9606 GN=UGDH PE=1 SV=1	358551	401534	2.94586e+06	4.70802e+06	6.48989e+06	747342	5.93225e+06	1.43841e+06	1.99145e+06	3.39154e+06	2.91149e+06	3.2262e+06	2.63339e+06	6.48989e+06	5.57506e+06	3.20171e+06
P20073	7	3	42.2488	0.825939	0.999845	1.23054	0.0543939	CTRL NORM	BNPR2 SOX17 HYP	53024.5	Annexin A7 OS=Homo sapiens OX=9606 GN=ANXA7 PE=1 SV=3	2665.63	3322.22	149165	194779	134926	1978.22	112816	34652.8	14805.3	28061	147425	133474	54748.7	17178.8	106023	77132.4
O00116	34	14	220.049	0.828153	0.999845	1.05729	0.0542803	BNPR2 SOX17 HYP	CTRL NORM	73710.3	Alkyldihydroxyacetonephosphate synthase_ peroxisomal OS=Homo sapiens OX=9606 GN=AGPS PE=1 SV=1	77991.5	69266.5	913042	1.04261e+06	1.01219e+06	53755.6	892222	265212	433176	585056	902391	714455	410715	466811	838500	590326
Q9NRH1	4	3	20.6563	0.189742	0.999845	1.49616	0.239394	BNPR2 SOX17 HYP	CTRL NORM	25755.7	Protein YAE1 homolog OS=Homo sapiens OX=9606 GN=YAE1 PE=1 SV=1	2595.2	3564.63	11126.3	1019.18	6219.84	6199.67	9101.42	5866.91	14414.1	30108.5	10996.6	698.401	2523.81	53837.7	8553.41	13059
P04350	89	35	717.376	0.781334	0.999845	1.12718	0.0570272	BNPR2 SOX17 HYP	CTRL NORM	50042.1	Tubulin beta-4A chain OS=Homo sapiens OX=9606 GN=TUBB4A PE=1 SV=2	945476	960950	6.28794e+06	7.00056e+06	7.07567e+06	739893	6.41335e+06	2.89857e+06	5.25132e+06	8.11661e+06	6.21459e+06	4.79717e+06	2.87108e+06	6.4252e+06	6.0272e+06	6.45183e+06
Q06787	4	2	22.393	0.923249	0.999845	1.01701	0.0508389	CTRL NORM	BNPR2 SOX17 HYP	71516.7	Synaptic functional regulator FMR1 OS=Homo sapiens OX=9606 GN=FMR1 PE=1 SV=1	9772.61	10156.3	29713.8	65586.3	53902	10230.1	37043.2	12126.4	54278.5	85784.3	29367.2	44943.4	21871.7	88837.8	34812.8	26991.6
P07339	31	22	231.311	0.637316	0.999845	1.26699	0.0706612	BNPR2 SOX17 HYP	CTRL NORM	45065.5	Cathepsin D OS=Homo sapiens OX=9606 GN=CTSD PE=1 SV=1	79787.1	86566.3	957331	1.17018e+06	1.30599e+06	87293.8	1.09437e+06	418656	443150	731178	946164	801873	529931	758056	1.02848e+06	931872
P09769	2	0	12.0937	0.754024	0.999845	1.01356	0.0589793	CTRL NORM	BNPR2 SOX17 HYP	60106	Tyrosine-protein kinase Fgr OS=Homo sapiens OX=9606 GN=FGR PE=1 SV=2	3437.6	4594.16	38412.6	54901.3	47209.2	4498.75	33261.9	15019.6	19093	38804.4	37964.6	37621.4	19156	39066.9	31259.2	33431.6
P35080	8	4	46.3412	0.694899	0.999845	1.05496	0.0641725	BNPR2 SOX17 HYP	CTRL NORM	15388.4	Profilin-2 OS=Homo sapiens OX=9606 GN=PFN2 PE=1 SV=3	16171.4	15151.7	98437.8	82945.9	81783.6	30186.6	87372.7	25054.3	89818.6	127978	97289.5	56839.1	33185.2	262139	82111.9	55767.5
P54709	3	1	24.5371	0.623851	0.999845	1.19275	0.0724079	BNPR2 SOX17 HYP	CTRL NORM	31854.8	Sodium/potassium-transporting ATPase subunit beta-3 OS=Homo sapiens OX=9606 GN=ATP1B3 PE=1 SV=1	1751.87	1940.58	35137.6	44634.4	46014.1	2989.2	41417.7	9131.23	9730.17	16391	34727.7	30586	18671.1	25958.1	38923.9	20324.9
Q6UN15	3	2	17.2819	0.963433	0.999845	1.09356	0.0501898	CTRL NORM	BNPR2 SOX17 HYP	66640.5	Pre-mRNA 3'-end-processing factor FIP1 OS=Homo sapiens OX=9606 GN=FIP1L1 PE=1 SV=1	4777.27	5207.94	65699.2	80671.3	76499.3	3034.9	55075	8369.62	26533.7	43988.6	64932.8	55280.5	31041	26354.9	51758.9	18629.6
O95777	4	3	28.0694	0.372762	0.999845	1.24367	0.129267	CTRL NORM	BNPR2 SOX17 HYP	10402.7	U6 snRNA-associated Sm-like protein LSm8 OS=Homo sapiens OX=9606 GN=LSM8 PE=1 SV=3	4927.07	6812.6	8458.69	10586.1	8312.54	4113.59	5950.17	6376.63	27365.7	57542.3	8360.02	7254.21	3372.97	35722.2	5591.9	14193.5
P13639	177	143	1134.64	0.681801	0.999845	1.161	0.0655164	BNPR2 SOX17 HYP	CTRL NORM	96307.8	Elongation factor 2 OS=Homo sapiens OX=9606 GN=EEF2 PE=1 SV=4	588517	712957	4.94345e+06	5.7884e+06	5.62774e+06	685582	5.43816e+06	2.21917e+06	3.26871e+06	6.02195e+06	4.88579e+06	3.96654e+06	2.28356e+06	5.95356e+06	5.11072e+06	4.93957e+06
Q14258	4	1	26.6026	0.518531	0.999845	1.42677	0.0897201	BNPR2 SOX17 HYP	CTRL NORM	72627.3	E3 ubiquitin/ISG15 ligase TRIM25 OS=Homo sapiens OX=9606 GN=TRIM25 PE=1 SV=2	1560.89	2115.11	18299.7	11019.2	22912	2623.88	15529.7	6010.32	8669.44	17865.2	18086.2	7550.94	9296.96	22785.7	14594.7	13378.2
P18206	113	74	708.933	0.652708	0.999845	1.13526	0.0687754	BNPR2 SOX17 HYP	CTRL NORM	124370	Vinculin OS=Homo sapiens OX=9606 GN=VCL PE=1 SV=4	271143	338969	4.04887e+06	5.27132e+06	4.96056e+06	330010	3.98219e+06	2.0007e+06	1.50597e+06	2.86309e+06	4.00164e+06	3.6122e+06	2.01284e+06	2.8658e+06	3.74242e+06	4.45328e+06
Q86TL0	3	1	16.2951	0.674386	0.999845	1.06307	0.0663105	BNPR2 SOX17 HYP	CTRL NORM	53720.8	Cysteine protease ATG4D OS=Homo sapiens OX=9606 GN=ATG4D PE=1 SV=1	0	0	31499.6	31997.1	34947.4	0	31891.3	663.063	0	0	31132.1	21926.2	14180.5	0	29971.1	1475.89
Q9NVL1	3	2	15.4585	0.788119	0.999845	1.15545	0.0565831	CTRL NORM	BNPR2 SOX17 HYP	18853.2	Putative protein FAM86C1P OS=Homo sapiens OX=9606 GN=FAM86C1P PE=5 SV=3	74.0619	23.0537	21735.8	31845.8	22681.3	11.9164	19705.5	4058.13	411.351	194.722	21482.3	21822.5	9203.36	103.481	18519.1	9032.85
P55786	47	23	259.167	0.73559	0.999845	1.02293	0.0604516	BNPR2 SOX17 HYP	CTRL NORM	103961	Puromycin-sensitive aminopeptidase OS=Homo sapiens OX=9606 GN=NPEPPS PE=1 SV=2	31820.2	42354.4	726264	896791	770274	35207	694757	235914	176734	357744	717792	614531	312553	305736	652925	525111
P28838	37	28	238.363	0.47483	0.999845	1.54145	0.0992418	BNPR2 SOX17 HYP	CTRL NORM	56565.6	Cytosol aminopeptidase OS=Homo sapiens OX=9606 GN=LAP3 PE=1 SV=3	93436.9	117390	932898	1.11557e+06	1.25004e+06	117967	1.21123e+06	903362	518963	991529	922015	764451	507228	1.02442e+06	1.1383e+06	2.01076e+06
O00469	70	47	509.159	0.679008	0.999845	1.22052	0.0658126	BNPR2 SOX17 HYP	CTRL NORM	85427.1	Procollagen-lysine_2-oxoglutarate 5-dioxygenase 2 OS=Homo sapiens OX=9606 GN=PLOD2 PE=1 SV=2	405456	407887	3.55968e+06	4.49766e+06	4.70534e+06	359111	3.89164e+06	1.87074e+06	2.25196e+06	3.4452e+06	3.51816e+06	3.08205e+06	1.90928e+06	3.11851e+06	3.65732e+06	4.16402e+06
P02545	160	117	940.946	0.86166	0.999845	1.04541	0.0527523	CTRL NORM	BNPR2 SOX17 HYP	74424.7	Prelamin-A/C OS=Homo sapiens OX=9606 GN=LMNA PE=1 SV=1	724579	816901	5.1825e+06	5.90082e+06	5.19667e+06	715770	4.1992e+06	1.96477e+06	4.02442e+06	6.89991e+06	5.12204e+06	4.04357e+06	2.10864e+06	6.21572e+06	3.94636e+06	4.3733e+06
Q9UGV2	4	3	20.8354	0.796164	0.999845	1.00096	0.0560772	CTRL NORM	BNPR2 SOX17 HYP	41922	Protein NDRG3 OS=Homo sapiens OX=9606 GN=NDRG3 PE=1 SV=2	1615.63	662.515	38794.1	55104.3	50965.8	881.675	37742.6	6494.48	8973.45	5595.9	38341.6	37760.5	20680.3	7656.43	35470	14455.8
Q9BUF5	67	36	579.719	0.876735	0.999845	1.08192	0.0521788	BNPR2 SOX17 HYP	CTRL NORM	50313.5	Tubulin beta-6 chain OS=Homo sapiens OX=9606 GN=TUBB6 PE=1 SV=1	497834	523285	3.01351e+06	3.31078e+06	3.37899e+06	336738	2.99181e+06	1.2396e+06	2.76505e+06	4.4199e+06	2.97836e+06	2.26873e+06	1.37109e+06	2.92422e+06	2.81167e+06	2.75917e+06
Q99729	38	30	253.319	0.731291	0.999845	1.03904	0.0608136	BNPR2 SOX17 HYP	CTRL NORM	36339	Heterogeneous nuclear ribonucleoprotein A/B OS=Homo sapiens OX=9606 GN=HNRNPAB PE=1 SV=2	51684.4	63127.7	479025	472196	441295	60062.4	393545	212752	287063	533205	473437	323575	179063	521579	369849	473557
Q9NQB0	4	3	21.2296	0.747447	0.999845	1.0099	0.05949	CTRL NORM	BNPR2 SOX17 HYP	68432.1	Transcription factor 7-like 2 OS=Homo sapiens OX=9606 GN=TCF7L2 PE=1 SV=2	2686.43	3325.36	133188	127725	116029	3154.61	123060	22063.8	14920.8	28087.5	131635	87524.2	47080.9	27394.5	115650	49110.9
Q7Z406	166	88	1082.39	0.713723	0.999845	1.05687	0.0623681	BNPR2 SOX17 HYP	CTRL NORM	228840	Myosin-14 OS=Homo sapiens OX=9606 GN=MYH14 PE=1 SV=2	586516	646951	4.52817e+06	6.87371e+06	5.74665e+06	672045	4.68215e+06	2.25308e+06	3.2576e+06	5.46444e+06	4.47535e+06	4.71025e+06	2.33181e+06	5.83601e+06	4.40023e+06	5.01505e+06
Q9UNZ2	17	11	100.537	0.639314	0.999845	1.24544	0.0704098	BNPR2 SOX17 HYP	CTRL NORM	40572.9	NSFL1 cofactor p47 OS=Homo sapiens OX=9606 GN=NSFL1C PE=1 SV=2	19340.7	25864.4	158773	145077	152731	24524.9	189774	67696.3	107421	218463	156921	99415	61973.3	212974	178348	150683
P35908	5	2	29.4873	0.88539	0.999845	1.05139	0.0518807	CTRL NORM	BNPR2 SOX17 HYP	65718.1	Keratin_ type II cytoskeletal 2 epidermal OS=Homo sapiens OX=9606 GN=KRT2 PE=1 SV=2	15786.9	18479.3	88565.6	88127.4	72914.8	16787.3	75904	35042.8	87682.8	156084	87532.5	60389.8	29586.5	145780	71333.7	78000.6
P40939	96	69	718.129	0.56074	0.999845	1.36836	0.0819317	BNPR2 SOX17 HYP	CTRL NORM	83741.2	Trifunctional enzyme subunit alpha_ mitochondrial OS=Homo sapiens OX=9606 GN=HADHA PE=1 SV=2	184922	239486	1.62039e+06	1.88478e+06	2.34286e+06	283079	2.05682e+06	694310	1.02709e+06	2.0228e+06	1.60149e+06	1.29156e+06	950660	2.45825e+06	1.93298e+06	1.54544e+06
Q9Y3I0	48	34	313.92	0.670653	0.999845	1.19232	0.0667196	BNPR2 SOX17 HYP	CTRL NORM	55723.7	RNA-splicing ligase RtcB homolog OS=Homo sapiens OX=9606 GN=RTCB PE=1 SV=1	75589.7	88752.5	506144	539590	619253	84141.7	488934	250467	419837	749643	500240	369757	251273	730683	459495	557506
Q9Y2Q3	6	4	38.1252	0.735461	0.999845	1.1472	0.0604624	BNPR2 SOX17 HYP	CTRL NORM	25611	Glutathione S-transferase kappa 1 OS=Homo sapiens OX=9606 GN=GSTK1 PE=1 SV=3	2284.38	4150.97	52171.9	61395.2	63523.3	2764.6	56382.2	14996.2	12687.8	35061	51563.3	42071.4	25775.8	24007.6	52987.4	33379.4
P16083	2	1	9.837	0.534219	0.999845	1.82552	0.086677	BNPR2 SOX17 HYP	CTRL NORM	26146.7	Ribosyldihydronicotinamide dehydrogenase [quinone] OS=Homo sapiens OX=9606 GN=NQO2 PE=1 SV=5	0	0	1463.14	2798.31	3658.61	0	3344.07	776.682	0	0	1446.08	1917.56	1484.55	0	3142.72	1728.79
P62269	7	6	43.4436	0.578788	0.999845	1.28861	0.0789678	BNPR2 SOX17 HYP	CTRL NORM	17718.7	40S ribosomal protein S18 OS=Homo sapiens OX=9606 GN=RPS18 PE=1 SV=3	5016.75	5627.07	57991.9	51912.9	73173.9	7784.02	54436.5	19945.6	27863.8	47528.8	57315.4	35573.6	29691.6	67596.1	51158.8	44396.3
Q96E17	2	1	16.4483	0.643945	0.999845	1.23593	0.0698348	BNPR2 SOX17 HYP	CTRL NORM	26180.4	Ras-related protein Rab-3C OS=Homo sapiens OX=9606 GN=RAB3C PE=1 SV=1	0	0	120053	92385.9	91332	0	168475	2752.55	0	0	118653	63307.9	37059.6	0	158331	6126.8
Q15067	4	4	20.3154	0.702379	0.999845	1.13181	0.0634379	BNPR2 SOX17 HYP	CTRL NORM	74937	Peroxisomal acyl-coenzyme A oxidase 1 OS=Homo sapiens OX=9606 GN=ACOX1 PE=1 SV=3	387.855	738.63	2839.82	4087.4	2766.43	450.681	2542.08	3356.12	2154.21	6238.8	2806.7	2800.91	1122.53	3913.69	2389.02	7470.26
P59190	8	5	51.3172	0.645168	0.999845	1.37598	0.0696847	BNPR2 SOX17 HYP	CTRL NORM	24675.8	Ras-related protein Rab-15 OS=Homo sapiens OX=9606 GN=RAB15 PE=1 SV=1	18934.3	19313.7	454524	366700	517879	14190.3	459402	191149	105164	163132	449222	251283	210139	123228	431741	425471
P46940	57	40	347.394	0.640172	0.999845	1.29305	0.0703025	BNPR2 SOX17 HYP	CTRL NORM	189880	Ras GTPase-activating-like protein IQGAP1 OS=Homo sapiens OX=9606 GN=IQGAP1 PE=1 SV=1	74476.3	89710	749125	1.01232e+06	1.1609e+06	131809	1.00906e+06	188172	413653	757731	740386	693697	471056	1.14462e+06	948299	418845
Q6NXG1	16	9	92.4671	0.999562	0.999845	1.09036	0.05	CTRL NORM	BNPR2 SOX17 HYP	76497.9	Epithelial splicing regulatory protein 1 OS=Homo sapiens OX=9606 GN=ESRP1 PE=1 SV=2	46337	51168.9	176727	206918	157734	43295.5	161586	78662.6	257363	432196	174665	141792	64003.6	375976	151856	175092
Q5JRX3	25	13	141.827	0.722815	0.999845	1.17806	0.0615483	BNPR2 SOX17 HYP	CTRL NORM	118439	Presequence protease_ mitochondrial OS=Homo sapiens OX=9606 GN=PITRM1 PE=1 SV=3	77165.4	76049.5	496938	683344	691956	74880.8	597193	206913	428588	642348	491141	468265	280774	650261	561236	460560
O00159	107	73	796.264	0.544583	0.999845	1.26594	0.0847649	BNPR2 SOX17 HYP	CTRL NORM	122537	Unconventional myosin-Ic OS=Homo sapiens OX=9606 GN=MYO1C PE=1 SV=4	239640	262305	2.76578e+06	3.30922e+06	3.21842e+06	363825	3.28873e+06	1.45504e+06	1.331e+06	2.21555e+06	2.73352e+06	2.26766e+06	1.30593e+06	3.15944e+06	3.09072e+06	3.23873e+06
P61604	36	29	179.788	0.478622	0.999845	1.38433	0.0983496	BNPR2 SOX17 HYP	CTRL NORM	10931.7	10 kDa heat shock protein_ mitochondrial OS=Homo sapiens OX=9606 GN=HSPE1 PE=1 SV=2	113372	116510	892123	1.03304e+06	1.19348e+06	162214	998950	628657	629683	984099	881716	707896	484275	1.40866e+06	938802	1.3993e+06
P50607	3	3	16.4468	0.618953	0.999845	1.13705	0.0730665	BNPR2 SOX17 HYP	CTRL NORM	55879.3	Tubby protein homolog OS=Homo sapiens OX=9606 GN=TUB PE=1 SV=1	1395.53	2792.47	38011.2	48980.7	49750.3	3947.07	41138.1	8840.75	7750.97	23586.5	37567.8	33564.3	20187.1	34276.2	38661.1	19678.3
P13987	15	13	51.1983	0.457641	0.999845	1.48757	0.103459	BNPR2 SOX17 HYP	CTRL NORM	14804.6	CD59 glycoprotein OS=Homo sapiens OX=9606 GN=CD59 PE=1 SV=1	11304.4	15539.6	129070	79337.8	165947	20159.2	109932	53914.9	62786.3	131254	127565	54366.7	67336	175061	103313	120007
Q13630	4	1	22.278	0.822229	0.999845	1.05468	0.0545877	BNPR2 SOX17 HYP	CTRL NORM	36120.8	GDP-L-fucose synthase OS=Homo sapiens OX=9606 GN=GFUS PE=1 SV=1	10277.5	14043.2	128218	154726	138717	7698.43	123067	54582.6	57082.8	118615	126723	106027	56287.1	66852.8	115657	121493
P51991	55	35	375.137	0.889065	0.999845	1.13254	0.0517609	CTRL NORM	BNPR2 SOX17 HYP	39823.1	Heterogeneous nuclear ribonucleoprotein A3 OS=Homo sapiens OX=9606 GN=HNRNPA3 PE=1 SV=2	426516	390530	1.48469e+06	1.96129e+06	1.69344e+06	271364	1.13235e+06	666972	2.36894e+06	3.29859e+06	1.46737e+06	1.34398e+06	687144	2.35652e+06	1.06417e+06	1.48459e+06
P05455	45	30	309.929	0.884028	0.999845	1.01169	0.0519261	CTRL NORM	BNPR2 SOX17 HYP	47008.2	Lupus La protein OS=Homo sapiens OX=9606 GN=SSB PE=1 SV=2	94805.9	112318	843454	891963	817090	87677.4	779747	235578	526566	948691	833615	611223	331549	761387	732798	524365
Q96B54	3	3	23.077	0.330652	0.999845	1.87766	0.1461	BNPR2 SOX17 HYP	CTRL NORM	20879.8	Zinc finger protein 428 OS=Homo sapiens OX=9606 GN=ZNF428 PE=1 SV=2	707.189	431.618	14260.7	5149.49	15770.8	1154.09	15480.4	6178.83	3927.84	3645.64	14094.4	3528.72	6399.31	10022.1	14548.3	13753.2
P00558	80	58	628.968	0.659518	0.999845	1.20294	0.0679776	BNPR2 SOX17 HYP	CTRL NORM	45014	Phosphoglycerate kinase 1 OS=Homo sapiens OX=9606 GN=PGK1 PE=1 SV=3	318842	351201	2.75998e+06	3.75828e+06	3.5811e+06	348774	3.38031e+06	1.33691e+06	1.7709e+06	2.9664e+06	2.72778e+06	2.57538e+06	1.4531e+06	3.02874e+06	3.17678e+06	2.97578e+06
Q16836	12	9	73.068	0.633426	0.999845	1.47062	0.0711563	BNPR2 SOX17 HYP	CTRL NORM	34350.6	Hydroxyacyl-coenzyme A dehydrogenase_ mitochondrial OS=Homo sapiens OX=9606 GN=HADH PE=1 SV=3	41841.6	47197.4	200143	390930	528481	43469.7	328222	100013	232395	398650	197809	267887	214441	377489	308460	222616
P24298	9	4	48.8858	0.913221	0.999845	1.02035	0.0510737	CTRL NORM	BNPR2 SOX17 HYP	55207.3	Alanine aminotransferase 1 OS=Homo sapiens OX=9606 GN=GPT PE=1 SV=3	80313.4	79238.4	622102	671588	558557	66735.9	637373	161593	446073	669284	614845	460209	226645	579532	598996	359683
Q06210	9	6	42.2593	0.704061	0.999845	1.21503	0.063276	BNPR2 SOX17 HYP	CTRL NORM	79605	Glutamine--fructose-6-phosphate aminotransferase [isomerizing] 1 OS=Homo sapiens OX=9606 GN=GFPT1 PE=1 SV=3	334707	312949	2.07032e+06	2.72077e+06	2.74149e+06	247128	2.23409e+06	1.38552e+06	1.85901e+06	2.64331e+06	2.04617e+06	1.86442e+06	1.11241e+06	2.14605e+06	2.09958e+06	3.08398e+06
Q15404	16	8	125.852	0.902436	0.999845	1.03472	0.0513592	BNPR2 SOX17 HYP	CTRL NORM	31540.3	Ras suppressor protein 1 OS=Homo sapiens OX=9606 GN=RSU1 PE=1 SV=3	57995.9	68117.3	243844	241192	234825	48170.1	233123	116249	322118	575350	240999	165278	95284.7	418307	219086	258754
Q9NZV8	1	1	4.4144	0.733667	0.999845	164.565	0.0606127	BNPR2 SOX17 HYP	CTRL NORM	71449.1	Potassium voltage-gated channel subfamily D member 2 OS=Homo sapiens OX=9606 GN=KCND2 PE=1 SV=2	0	20.9016	0	13.9508	0	0	1.59012	5733.88	0	176.545	0	9.55984	0	0	1.49438	12762.8
Q15365	43	26	339.857	0.875919	0.999845	1.0433	0.0522081	CTRL NORM	BNPR2 SOX17 HYP	38011.1	Poly(rC)-binding protein 1 OS=Homo sapiens OX=9606 GN=PCBP1 PE=1 SV=2	157717	176785	1.14356e+06	1.36855e+06	1.2681e+06	160489	921440	378446	875982	1.4932e+06	1.13022e+06	937806	514556	1.39368e+06	865959	842370
P62701	35	25	205.465	0.614243	0.999845	1.21571	0.0737119	BNPR2 SOX17 HYP	CTRL NORM	29825.9	40S ribosomal protein S4_ X isoform OS=Homo sapiens OX=9606 GN=RPS4X PE=1 SV=2	58511.2	74202.9	733600	748459	855390	84259.9	729484	293959	324980	626751	725042	512886	347090	731710	685561	654314
P20794	4	1	27.5232	0.340063	0.999845	1.5784	0.142047	BNPR2 SOX17 HYP	CTRL NORM	70809.1	Serine/threonine-protein kinase MAK OS=Homo sapiens OX=9606 GN=MAK PE=1 SV=2	5049.68	3925.64	3950.12	489.45	4138.73	4238.1	2723.57	10073.7	28046.7	33157.7	3904.05	335.399	1679.37	36803.5	2559.58	22422.6
P62736;P63267	43	1	470.322	0.771905	0.999845	1.09325	0.057671	BNPR2 SOX17 HYP	CTRL NORM	42408.3	Actin_ aortic smooth muscle OS=Homo sapiens OX=9606 GN=ACTA2 PE=1 SV=1	690021	674591	4.31406e+06	4.71061e+06	4.32718e+06	541144	4.10432e+06	2.38543e+06	3.83248e+06	5.6979e+06	4.26374e+06	3.22797e+06	1.75583e+06	4.69927e+06	3.85719e+06	5.30965e+06
P30048	30	22	199.243	0.781763	0.999845	1.03108	0.0569986	BNPR2 SOX17 HYP	CTRL NORM	28034.8	Thioredoxin-dependent peroxide reductase_ mitochondrial OS=Homo sapiens OX=9606 GN=PRDX3 PE=1 SV=3	86361.3	101998	757695	953944	887070	105011	726184	240778	479664	861519	748856	653695	359945	911911	682460	535938
Q6NZI2	55	41	310.365	0.624232	0.999845	1.26906	0.0723572	BNPR2 SOX17 HYP	CTRL NORM	43476.2	Caveolae-associated protein 1 OS=Homo sapiens OX=9606 GN=CAVIN1 PE=1 SV=1	206067	247505	1.38801e+06	1.69698e+06	2.01236e+06	268837	1.58783e+06	621610	1.14453e+06	2.09054e+06	1.37182e+06	1.16286e+06	816552	2.33457e+06	1.49222e+06	1.38362e+06
A0A0K0K1A5	1	1	5.5119	0.621234	0.999845	7.29066	0.0727583	CTRL NORM	BNPR2 SOX17 HYP	12630.3	T cell receptor beta variable 6-5 OS=Homo sapiens OX=9606 GN=TRBV6-5 PE=1 SV=3	967.518	1485.59	0	0	0	321.442	0	15.0308	5373.74	12548	0	0	0	2791.39	0	33.4565
Q9UDY2	22	6	123.219	0.696314	0.999845	1.1514	0.0640317	BNPR2 SOX17 HYP	CTRL NORM	134186	Tight junction protein ZO-2 OS=Homo sapiens OX=9606 GN=TJP2 PE=1 SV=2	91063.4	100210	778006	1.33832e+06	1.35156e+06	112188	890258	302954	505780	846420	768930	917093	548421	974238	836654	674334
P30050	30	24	175.238	0.715942	0.999845	1.10544	0.0621649	BNPR2 SOX17 HYP	CTRL NORM	17989.7	60S ribosomal protein L12 OS=Homo sapiens OX=9606 GN=RPL12 PE=1 SV=1	120007	122939	1.52753e+06	1.73078e+06	1.65729e+06	134225	1.60797e+06	470945	666540	1.03839e+06	1.50971e+06	1.18603e+06	672475	1.1656e+06	1.51115e+06	1.04826e+06
P52566	18	11	117.228	0.943255	0.999845	1.11831	0.0504577	CTRL NORM	BNPR2 SOX17 HYP	23045.1	Rho GDP-dissociation inhibitor 2 OS=Homo sapiens OX=9606 GN=ARHGDIB PE=1 SV=3	59320.9	75302.7	484307	700399	531583	56283.2	447454	144428	329477	636041	478657	479953	215699	488761	420513	321477
Q02809	50	30	337.655	0.67827	0.999845	1.06409	0.0658916	BNPR2 SOX17 HYP	CTRL NORM	84120.6	Procollagen-lysine_2-oxoglutarate 5-dioxygenase 1 OS=Homo sapiens OX=9606 GN=PLOD1 PE=1 SV=2	144827	148262	1.11387e+06	1.78612e+06	1.34377e+06	170245	1.27472e+06	608997	804393	1.25229e+06	1.10088e+06	1.22395e+06	545261	1.4784e+06	1.19797e+06	1.35554e+06
P43631	2	2	15.4019	0.69224	0.999845	1.19096	0.0644394	BNPR2 SOX17 HYP	CTRL NORM	33843.9	Killer cell immunoglobulin-like receptor 2DS2 OS=Homo sapiens OX=9606 GN=KIR2DS2 PE=1 SV=2	0	0	100018	95240.6	166720	0	64969.8	855.673	0	0	98851.5	65264.1	67649.7	0	61057.9	1904.61
P42785	22	14	127.737	0.972572	0.999845	1.04059	0.0501067	CTRL NORM	BNPR2 SOX17 HYP	56313.1	Lysosomal Pro-X carboxypeptidase OS=Homo sapiens OX=9606 GN=PRCP PE=1 SV=1	50134.7	63518.7	170588	240463	209423	47103.8	179151	68557.7	278456	536507	168598	164779	84977.3	409047	168364	152600
Q9Y3B2	1	1	5.9342	0.40722	0.999845	1.54354	0.117667	BNPR2 SOX17 HYP	CTRL NORM	21794	Exosome complex component CSL4 OS=Homo sapiens OX=9606 GN=EXOSC1 PE=1 SV=1	453.789	8.38779	6071.84	2545.08	7053.98	463.186	5504.73	992.076	2520.41	70.847	6001.01	1744.03	2862.28	4022.29	5173.29	2208.23
Q04917	20	14	196.054	0.702152	0.999845	1.13377	0.0634599	BNPR2 SOX17 HYP	CTRL NORM	28389.9	14-3-3 protein eta OS=Homo sapiens OX=9606 GN=YWHAH PE=1 SV=4	49542.9	58027.5	425883	456599	434127	53759.7	444328	190276	275169	490127	420915	312887	176155	466847	417575	423529
Q3MHD2	5	2	39.2982	0.7727	0.999845	1.34715	0.0576155	BNPR2 SOX17 HYP	CTRL NORM	21985.9	Protein LSM12 homolog OS=Homo sapiens OX=9606 GN=LSM12 PE=1 SV=2	15372	13651.2	135418	197782	298006	19889.8	149153	20922.3	85378.4	115304	133839	135531	120921	172722	140172	46570.1
P33176	54	31	332.637	0.717639	0.999845	1.18383	0.0620109	BNPR2 SOX17 HYP	CTRL NORM	110426	Kinesin-1 heavy chain OS=Homo sapiens OX=9606 GN=KIF5B PE=1 SV=1	423775	427206	3.28546e+06	3.99228e+06	4.11802e+06	349948	3.46422e+06	1.69085e+06	2.35371e+06	3.60837e+06	3.24714e+06	2.73573e+06	1.67096e+06	3.03893e+06	3.25564e+06	3.76359e+06
Q9Y265	43	18	322.719	0.781958	0.999845	1.17572	0.0569857	BNPR2 SOX17 HYP	CTRL NORM	50570.3	RuvB-like 1 OS=Homo sapiens OX=9606 GN=RUVBL1 PE=1 SV=1	121076	134803	1.09143e+06	1.19593e+06	1.44435e+06	122256	1.13562e+06	287898	672476	1.13861e+06	1.07869e+06	819517	586072	1.06167e+06	1.06724e+06	640821
P49591	54	34	371.856	0.720429	0.999845	1.1032	0.0617603	BNPR2 SOX17 HYP	CTRL NORM	59290.6	Serine--tRNA ligase_ cytoplasmic OS=Homo sapiens OX=9606 GN=SARS1 PE=1 SV=3	65161.8	83649.7	1.31463e+06	1.70739e+06	1.62057e+06	69475	1.37394e+06	434073	361919	706543	1.29929e+06	1.17e+06	657575	603318	1.29122e+06	966188
P31153	30	20	192.508	0.588724	0.999845	1.36735	0.0774215	BNPR2 SOX17 HYP	CTRL NORM	44002.9	S-adenosylmethionine synthase isoform type-2 OS=Homo sapiens OX=9606 GN=MAT2A PE=1 SV=1	61494.6	59227.1	362322	364374	506698	73100.5	432997	145920	341550	500259	358095	249689	205602	634802	406926	324797
P12081	32	16	193.812	0.485402	0.999845	1.48355	0.0967871	BNPR2 SOX17 HYP	CTRL NORM	57980.9	Histidine--tRNA ligase_ cytoplasmic OS=Homo sapiens OX=9606 GN=HARS1 PE=1 SV=2	72278.8	79996.8	623436	827993	946280	113517	988921	330451	401447	675689	616164	567387	383970	985777	929377	735538
Q9NR12	17	11	120.509	0.323115	0.999845	1.41446	0.149481	BNPR2 SOX17 HYP	CTRL NORM	50928.3	PDZ and LIM domain protein 7 OS=Homo sapiens OX=9606 GN=PDLIM7 PE=1 SV=1	39916.1	42934.1	129455	193752	204610	71769.7	178860	119111	221700	362641	127945	132770	83024	623245	168091	265125
P16104;Q96QV6	47	32	147.066	0.808469	0.999845	1.09166	0.0553458	CTRL NORM	BNPR2 SOX17 HYP	15144.6	Histone H2AX OS=Homo sapiens OX=9606 GN=H2AX PE=1 SV=2	144354	124938	1.84088e+06	1.86373e+06	1.44341e+06	142794	1.55133e+06	502711	801765	1.05528e+06	1.81941e+06	1.27713e+06	585688	1.24002e+06	1.45792e+06	1.11897e+06
P19338	77	59	565.294	0.727904	0.999845	1.12542	0.0611038	BNPR2 SOX17 HYP	CTRL NORM	76671.5	Nucleolin OS=Homo sapiens OX=9606 GN=NCL PE=1 SV=3	357494	387099	2.00964e+06	2.23897e+06	2.263e+06	368417	2.03277e+06	955272	1.98557e+06	3.26961e+06	1.98619e+06	1.53426e+06	918254	3.19932e+06	1.91037e+06	2.1263e+06
Q15717	30	23	219.589	0.782444	0.999845	1.12258	0.0569534	BNPR2 SOX17 HYP	CTRL NORM	36263	ELAV-like protein 1 OS=Homo sapiens OX=9606 GN=ELAVL1 PE=1 SV=2	155028	160774	946019	1.23517e+06	1.19242e+06	148483	1.11041e+06	351753	861050	1.35797e+06	934983	846405	483846	1.28942e+06	1.04356e+06	782953
Q9BR76	6	3	33.5064	0.690552	0.999845	1.32657	0.0646103	BNPR2 SOX17 HYP	CTRL NORM	54919.1	Coronin-1B OS=Homo sapiens OX=9606 GN=CORO1B PE=1 SV=1	8819.4	11538.9	36914.3	65085	80527.3	11877.6	55726.4	14184.8	48984.3	97463.1	36483.6	44599.9	32675.4	103145	52371	31573.5
P07996	24	15	131.352	0.660949	0.999845	1.21552	0.0678127	BNPR2 SOX17 HYP	CTRL NORM	133375	Thrombospondin-1 OS=Homo sapiens OX=9606 GN=THBS1 PE=1 SV=2	13604.4	19041.7	167111	195005	213865	22648.5	197391	45938.8	75561.1	160835	165162	133628	86779.5	196679	185506	102254
P27105	21	13	147.054	0.666513	0.999845	1.17668	0.0671806	BNPR2 SOX17 HYP	CTRL NORM	31901.9	Stomatin OS=Homo sapiens OX=9606 GN=STOM PE=1 SV=3	36465.7	66635.5	748003	889167	998143	56379.8	732921	260294	202536	562834	739277	609306	405015	489600	688791	579379
Q16643	24	16	141.216	0.775244	0.999845	1.2436	0.0574394	BNPR2 SOX17 HYP	CTRL NORM	71885.6	Drebrin OS=Homo sapiens OX=9606 GN=DBN1 PE=1 SV=4	38686.5	50606.4	457588	452170	568447	42263.8	535637	96068.7	214871	427444	452250	309852	230658	367018	503386	213836
P06733	125	97	717.684	0.969833	0.999845	1.10117	0.0501291	CTRL NORM	BNPR2 SOX17 HYP	47511.2	Alpha-enolase OS=Homo sapiens OX=9606 GN=ENO1 PE=1 SV=2	1.24269e+06	1.19415e+06	8.6579e+06	1.05209e+07	8.25615e+06	826524	7.58298e+06	2.96402e+06	6.90207e+06	1.00863e+07	8.5569e+06	7.20952e+06	3.35008e+06	7.1775e+06	7.1264e+06	6.59749e+06
Q01813	75	55	564.777	0.667408	0.999845	1.17316	0.0670803	BNPR2 SOX17 HYP	CTRL NORM	86508.7	ATP-dependent 6-phosphofructokinase_ platelet type OS=Homo sapiens OX=9606 GN=PFKP PE=1 SV=2	208142	233504	1.87032e+06	2.16362e+06	2.20512e+06	238335	1.97176e+06	835365	1.15605e+06	1.97228e+06	1.8485e+06	1.48263e+06	894768	2.06969e+06	1.85304e+06	1.85941e+06
P16989	26	16	181.903	0.688037	0.999845	1.11424	0.0648674	BNPR2 SOX17 HYP	CTRL NORM	40090	Y-box-binding protein 3 OS=Homo sapiens OX=9606 GN=YBX3 PE=1 SV=4	55604.8	73832.5	258450	369830	350562	67001.5	241792	184921	308837	623622	255435	253428	142247	581839	227233	411608
P04406	110	90	853.324	0.734293	0.999845	1.21048	0.0605601	BNPR2 SOX17 HYP	CTRL NORM	36224.4	Glyceraldehyde-3-phosphate dehydrogenase OS=Homo sapiens OX=9606 GN=GAPDH PE=1 SV=3	1.94399e+06	1.83214e+06	1.12589e+07	1.29681e+07	1.57752e+07	1.92113e+06	1.22524e+07	3.94846e+06	1.07972e+07	1.54751e+07	1.11276e+07	8.88644e+06	6.40107e+06	1.6683e+07	1.15147e+07	8.78873e+06
Q9BXK5	4	3	24.6618	0.623772	0.999845	1.19332	0.0724184	BNPR2 SOX17 HYP	CTRL NORM	52837.3	Bcl-2-like protein 13 OS=Homo sapiens OX=9606 GN=BCL2L13 PE=1 SV=1	3358.01	3349.58	80811.5	65278.6	84076.7	5195.35	75263.3	17800.5	18650.9	28292.1	79868.8	44732.5	34115.6	45116.2	70731.6	39621.4
P10768	24	15	200.898	0.646679	0.999845	1.3083	0.0695003	BNPR2 SOX17 HYP	CTRL NORM	31976.1	S-formylglutathione hydrolase OS=Homo sapiens OX=9606 GN=ESD PE=1 SV=2	105559	146531	653652	817959	996696	105861	718258	434305	586289	1.23767e+06	646027	560511	404427	919288	675011	966704
P35606	57	37	341.46	0.600002	0.999845	1.14369	0.0757369	BNPR2 SOX17 HYP	CTRL NORM	103343	Coatomer subunit beta' OS=Homo sapiens OX=9606 GN=COPB2 PE=1 SV=2	108246	117313	742063	783132	776772	178576	738379	308585	601215	990881	733406	536645	315189	1.55075e+06	693920	686868
P61163	35	22	268.523	0.846884	0.999845	1.06119	0.0533826	BNPR2 SOX17 HYP	CTRL NORM	42727.9	Alpha-centractin OS=Homo sapiens OX=9606 GN=ACTR1A PE=1 SV=1	54536.1	76304.8	446520	453112	451719	53747.7	443590	144468	302902	644504	441312	310498	183293	466743	416881	321567
Q14974	57	37	391.665	0.841022	0.999845	1.02865	0.0536515	CTRL NORM	BNPR2 SOX17 HYP	98482	Importin subunit beta-1 OS=Homo sapiens OX=9606 GN=KPNB1 PE=1 SV=2	231802	269454	2.03383e+06	1.27978e+06	1.2958e+06	231654	1.55712e+06	624059	1.28746e+06	2.27593e+06	2.01011e+06	876978	525793	2.01167e+06	1.46337e+06	1.38907e+06
P15559	20	13	125.722	0.848227	0.999845	1.08363	0.0533225	BNPR2 SOX17 HYP	CTRL NORM	30924.7	NAD(P)H dehydrogenase [quinone] 1 OS=Homo sapiens OX=9606 GN=NQO1 PE=1 SV=1	49776.7	57705.1	262494	265292	273393	40221.7	256182	118597	276467	487403	259432	181793	110934	349283	240757	263981
Q13443	4	4	28.1221	0.912883	0.999845	1.14647	0.0510822	CTRL NORM	BNPR2 SOX17 HYP	93065.3	Disintegrin and metalloproteinase domain-containing protein 9 OS=Homo sapiens OX=9606 GN=ADAM9 PE=1 SV=1	981.079	794.834	27717.2	43046.5	34704.9	931.714	25506	2129.52	5449.06	6713.53	27393.9	29497.8	14082.1	8090.97	23970.2	4740.02
P50995	34	21	237.123	0.637771	0.999845	1.25761	0.0706038	BNPR2 SOX17 HYP	CTRL NORM	54732	Annexin A11 OS=Homo sapiens OX=9606 GN=ANXA11 PE=1 SV=1	56022.9	65534.5	922589	1.26171e+06	1.45074e+06	101834	1.14132e+06	205981	311159	553534	911826	864595	588664	884319	1.0726e+06	458486
Q14498	22	19	135.012	0.98327	0.999845	1.03874	0.0500397	CTRL NORM	BNPR2 SOX17 HYP	59664.8	RNA-binding protein 39 OS=Homo sapiens OX=9606 GN=RBM39 PE=1 SV=2	52628.4	47876.8	364322	386737	405823	41813.1	309121	63044.6	292306	404389	360072	265014	164670	363104	290509	140329
Q8IY31	1	0	3.9598	0.694331	0.999845	1.31636	0.0642293	CTRL NORM	BNPR2 SOX17 HYP	15394.7	Intraflagellar transport protein 20 homolog OS=Homo sapiens OX=9606 GN=IFT20 PE=1 SV=1	342.438	567.627	0	0	0	687.53	0	3.82079	1901.95	4794.43	0	0	0	5970.48	0	8.50455
Q99757	1	1	6.1597	0.479196	0.999845	4.85865	0.0982158	CTRL NORM	BNPR2 SOX17 HYP	18554.4	Thioredoxin_ mitochondrial OS=Homo sapiens OX=9606 GN=TXN2 PE=1 SV=2	1068.73	370.627	0	0	0	296.246	0	0	5935.9	3130.48	0	0	0	2572.59	0	0
P22314	95	64	766.964	0.691581	0.999845	1.16064	0.064506	BNPR2 SOX17 HYP	CTRL NORM	118933	Ubiquitin-like modifier-activating enzyme 1 OS=Homo sapiens OX=9606 GN=UBA1 PE=1 SV=3	501161	489282	3.1495e+06	4.46086e+06	4.28613e+06	464833	3.38684e+06	1.84467e+06	2.78352e+06	4.13269e+06	3.11276e+06	3.05683e+06	1.73917e+06	4.03659e+06	3.18292e+06	4.10598e+06
P61769	6	5	37.6726	0.952774	0.999845	1.22581	0.0503168	CTRL NORM	BNPR2 SOX17 HYP	13828.6	Beta-2-microglobulin OS=Homo sapiens OX=9606 GN=B2M PE=1 SV=1	8059.56	8173.6	48036.6	76172.6	44661.2	9504.01	45557.6	14848.1	44764	69037.9	47476.3	52197.7	18122.1	82532.4	42814.6	33049.8
P0C0S8;Q96KK5;Q99878;Q9BTM1;P20671	10	0	155.313	0.781006	0.999845	1.01298	0.0570491	BNPR2 SOX17 HYP	CTRL NORM	14091.5	Histone H2A type 1 OS=Homo sapiens OX=9606 GN=H2AC11 PE=1 SV=2	313469	240733	3.93806e+06	4.21746e+06	4.03257e+06	286565	3.52193e+06	981758	1.74105e+06	2.03334e+06	3.89212e+06	2.89004e+06	1.63629e+06	2.48852e+06	3.30987e+06	2.18526e+06
O15523	46	2	379.92	0.626294	0.999845	1.21736	0.0720841	BNPR2 SOX17 HYP	CTRL NORM	73610	ATP-dependent RNA helicase DDX3Y OS=Homo sapiens OX=9606 GN=DDX3Y PE=1 SV=2	128247	153281	725567	891005	947471	158807	806738	397663	712302	1.29468e+06	717103	610566	384453	1.37907e+06	758164	885144
Q5JQF8	13	5	76.9331	0.634298	0.999845	1.24383	0.0710446	BNPR2 SOX17 HYP	CTRL NORM	22970.2	Polyadenylate-binding protein 1-like 2 OS=Homo sapiens OX=9606 GN=PABPC1L2A PE=2 SV=1	351695	310201	1.21827e+06	1.63274e+06	1.83388e+06	302140	1.21172e+06	1.02171e+06	1.95337e+06	2.6201e+06	1.20406e+06	1.11884e+06	744132	2.62377e+06	1.13876e+06	2.27419e+06
A6NNZ2	37	9	349.87	0.802159	0.999845	1.1499	0.0557145	BNPR2 SOX17 HYP	CTRL NORM	50200	Tubulin beta 8B OS=Homo sapiens OX=9606 GN=TUBB8B PE=1 SV=1	470405	447392	2.93268e+06	4.77693e+06	4.76952e+06	372265	3.67876e+06	1.10008e+06	2.6127e+06	3.77887e+06	2.89847e+06	3.27342e+06	1.93532e+06	3.23273e+06	3.45726e+06	2.44863e+06
Q16222	47	29	299.983	0.455131	0.999845	1.47357	0.104099	BNPR2 SOX17 HYP	CTRL NORM	59168.3	UDP-N-acetylhexosamine pyrophosphorylase OS=Homo sapiens OX=9606 GN=UAP1 PE=1 SV=3	268639	307918	3.80719e+06	5.92772e+06	6.81683e+06	709617	6.21792e+06	1.45029e+06	1.49206e+06	2.60081e+06	3.76278e+06	4.062e+06	2.76605e+06	6.16228e+06	5.84353e+06	3.22814e+06
Q9GZV4	10	1	124.781	0.767626	0.999845	1.08525	0.0579735	BNPR2 SOX17 HYP	CTRL NORM	17135.4	Eukaryotic translation initiation factor 5A-2 OS=Homo sapiens OX=9606 GN=EIF5A2 PE=1 SV=3	50090.3	51555.1	438865	629832	555067	43334.4	486457	185250	278209	435457	433745	431596	225228	376314	457167	412342
Q9NWK9	3	1	22.0584	0.832985	0.999845	1.15989	0.054038	CTRL NORM	BNPR2 SOX17 HYP	54545.7	Box C/D snoRNA protein 1 OS=Homo sapiens OX=9606 GN=ZNHIT6 PE=1 SV=1	1378.46	2771.15	31615.2	26221.6	23136.2	2249.5	21413	6643.16	7656.19	23406.3	31246.4	17968.5	9387.93	19534.5	20123.7	14786.8
P15311	66	42	533.993	0.553611	0.999845	1.30629	0.0831601	BNPR2 SOX17 HYP	CTRL NORM	69527	Ezrin OS=Homo sapiens OX=9606 GN=EZR PE=1 SV=4	241775	260141	1.56386e+06	1.76961e+06	2.11519e+06	305224	1.65511e+06	934578	1.34285e+06	2.19727e+06	1.54562e+06	1.21263e+06	858279	2.65055e+06	1.55546e+06	2.08024e+06
P49593	19	16	118.796	0.840724	0.999845	1.06673	0.0536655	BNPR2 SOX17 HYP	CTRL NORM	50002	Protein phosphatase 1F OS=Homo sapiens OX=9606 GN=PPM1F PE=1 SV=3	38183.1	43008.7	338538	365836	351342	29592.6	338807	118248	212075	363271	334589	250691	142563	256981	318407	263204
P41567	11	5	82.8485	0.764727	0.999845	1.07519	0.0581823	BNPR2 SOX17 HYP	CTRL NORM	12846.6	Eukaryotic translation initiation factor 1 OS=Homo sapiens OX=9606 GN=EIF1 PE=1 SV=1	21924.3	26583	148449	155570	149097	24995.6	147155	57784.1	121771	224532	146717	106605	60498.9	217061	138295	128620
P11142	170	127	977.507	0.472485	0.999845	1.44148	0.0998004	BNPR2 SOX17 HYP	CTRL NORM	71126.3	Heat shock cognate 71 kDa protein OS=Homo sapiens OX=9606 GN=HSPA8 PE=1 SV=1	1.06353e+06	1.08593e+06	5.98673e+06	7.5105e+06	8.1929e+06	1.27123e+06	7.89188e+06	5.19838e+06	5.90703e+06	9.17228e+06	5.9169e+06	5.14661e+06	3.32442e+06	1.10393e+07	7.4167e+06	1.15709e+07
P63241;Q6IS14	42	27	203.957	0.75752	0.999845	1.14964	0.0587144	BNPR2 SOX17 HYP	CTRL NORM	17060.4	Eukaryotic translation initiation factor 5A-1 OS=Homo sapiens OX=9606 GN=EIF5A PE=1 SV=2	89612.2	95060.4	717438	986411	923263	71854.3	842603	333394	497720	802923	709069	675944	374631	623980	791869	742090
Q96CX2	40	29	303.183	0.799942	0.999845	1.0375	0.0558472	BNPR2 SOX17 HYP	CTRL NORM	35986	BTB/POZ domain-containing protein KCTD12 OS=Homo sapiens OX=9606 GN=KCTD12 PE=1 SV=1	90267.1	94386.9	1.01266e+06	1.10489e+06	1.06248e+06	84864.2	944806	296387	501357	797234	1.00085e+06	757130	431121	736957	887919	659716
Q66LE6	11	4	65.7091	0.402773	0.999845	1.76108	0.119069	BNPR2 SOX17 HYP	CTRL NORM	52612.8	Serine/threonine-protein phosphatase 2A 55 kDa regulatory subunit B delta isoform OS=Homo sapiens OX=9606 GN=PPP2R2D PE=1 SV=1	29601.6	61265.9	208498	369943	395104	54637.9	539068	189899	164412	517479	206066	253505	160320	474473	506610	422689
P35968	10	3	59.2645	0.894738	0.999845	1.02159	0.051584	CTRL NORM	BNPR2 SOX17 HYP	153409	Vascular endothelial growth factor receptor 2 OS=Homo sapiens OX=9606 GN=KDR PE=1 SV=2	11363.2	12748.6	57997.6	30155.5	38596.1	10656.7	40737.4	19901.9	63113.2	107680	57321	20664.2	15661.1	92542.6	38284.6	44299
Q15008	4	3	21.6158	0.593055	0.999845	1.33075	0.0767659	BNPR2 SOX17 HYP	CTRL NORM	45816.6	26S proteasome non-ATPase regulatory subunit 6 OS=Homo sapiens OX=9606 GN=PSMD6 PE=1 SV=1	2526.48	1277.47	39350.8	46042.9	59767.4	3456.8	47397	8078.79	14032.4	10790.1	38891.8	31551.2	24251.7	30018.7	44543.2	17982.3
Q32P51	45	22	324.754	0.977671	0.999845	1.14919	0.0500707	CTRL NORM	BNPR2 SOX17 HYP	34396.5	Heterogeneous nuclear ribonucleoprotein A1-like 2 OS=Homo sapiens OX=9606 GN=HNRNPA1L2 PE=2 SV=2	312975	268601	1.72157e+06	2.30148e+06	1.85071e+06	196881	1.32894e+06	630310	1.73831e+06	2.26872e+06	1.70149e+06	1.5771e+06	750957	1.7097e+06	1.24893e+06	1.40298e+06
P29692	32	23	183.223	0.78337	0.999845	1.0492	0.0568922	BNPR2 SOX17 HYP	CTRL NORM	31235.9	Elongation factor 1-delta OS=Homo sapiens OX=9606 GN=EEF1D PE=1 SV=5	69293.2	71040.3	965888	974066	910290	58626.7	914724	298994	384865	600038	954621	667484	369367	509112	859648	665519
P62854	4	4	30.7128	0.919422	0.999845	1.11577	0.0509251	BNPR2 SOX17 HYP	CTRL NORM	13300.6	40S ribosomal protein S26 OS=Homo sapiens OX=9606 GN=RPS26 PE=1 SV=3	2182.8	948.432	41266.4	44332.6	41358.3	775.626	52810.3	4058.26	12123.6	8010.88	40785	30379.2	16781.9	6735.51	49630.5	9033.13
P19105;O14950;P24844	28	18	221.345	0.810967	0.999845	1.07267	0.0552036	BNPR2 SOX17 HYP	CTRL NORM	19851.2	Myosin regulatory light chain 12A OS=Homo sapiens OX=9606 GN=MYL12A PE=1 SV=2	90421.7	100327	974123	1.20933e+06	1.16679e+06	73646.6	978082	328228	502216	847411	962760	828701	473446	639544	919190	730590
Q00839	73	44	542.804	0.599945	0.999845	1.42517	0.0757451	BNPR2 SOX17 HYP	CTRL NORM	91325.9	Heterogeneous nuclear ribonucleoprotein U OS=Homo sapiens OX=9606 GN=HNRNPU PE=1 SV=6	333384	383301	3.21304e+06	4.00668e+06	4.83404e+06	477730	4.97924e+06	1.01969e+06	1.85166e+06	3.23753e+06	3.17556e+06	2.7456e+06	1.9615e+06	4.14859e+06	4.67944e+06	2.26969e+06
Q96BU1	2	0	10.69	0.441473	0.999845	1.18266	0.107699	BNPR2 SOX17 HYP	CTRL NORM	45924.2	S100P-binding protein OS=Homo sapiens OX=9606 GN=S100PBP PE=1 SV=1	24.2037	12.4564	3253.85	15785.5	16272.1	191.607	5343	753.609	134.431	105.212	3215.9	10817.1	6602.72	1663.91	5021.29	1677.43
Q5VXI9	4	3	30.3208	0.754548	0.999845	1.59471	0.0589393	BNPR2 SOX17 HYP	CTRL NORM	45762.4	Lipase member N OS=Homo sapiens OX=9606 GN=LIPN PE=2 SV=2	7.7476	17.261	20986.7	21711.4	28566.8	0.137007	27701.8	11862.4	43.0313	145.794	20741.8	14877.9	11591.5	1.18976	26033.8	26404.1
Q9UNH7	13	5	76.5066	0.7322	0.999845	1.16949	0.0607365	BNPR2 SOX17 HYP	CTRL NORM	46934	Sorting nexin-6 OS=Homo sapiens OX=9606 GN=SNX6 PE=1 SV=1	17984.5	23742.3	148641	178915	182617	18313.3	166248	64694.1	99888.7	200538	146907	122602	74100.2	159032	156238	144000
P41091;Q2VIR3	30	22	204.371	0.66984	0.999845	1.28101	0.0668095	BNPR2 SOX17 HYP	CTRL NORM	51679.8	Eukaryotic translation initiation factor 2 subunit 3 OS=Homo sapiens OX=9606 GN=EIF2S3 PE=1 SV=3	33165.8	42530.3	260806	348028	388831	40314.3	346957	100788	184208	359230	257763	238488	157775	350088	326067	224341
P47756	25	17	186.157	0.799901	0.999845	1.01152	0.0558497	BNPR2 SOX17 HYP	CTRL NORM	31635.7	F-actin-capping protein subunit beta OS=Homo sapiens OX=9606 GN=CAPZB PE=1 SV=4	41897.8	51118.1	672644	882848	866145	54452.5	614372	132532	232707	431766	664798	604977	351454	472863	577380	294998
A0A576	3	2	15.5809	0.804369	0.999845	1.13202	0.0555839	BNPR2 SOX17 HYP	CTRL NORM	13270.1	T cell receptor beta variable 3-1 OS=Homo sapiens OX=9606 GN=TRBV3-1 PE=3 SV=1	468.892	395.211	37764.6	25442.5	37419.3	674.148	33281.6	1154.92	2604.3	3338.13	37324.1	17434.6	15183.6	5854.27	31277.7	2570.69
Q16698	32	18	217.436	0.755576	0.999845	1.19388	0.0588611	BNPR2 SOX17 HYP	CTRL NORM	36352.9	2_4-dienoyl-CoA reductase [(3E)-enoyl-CoA-producing]_ mitochondrial OS=Homo sapiens OX=9606 GN=DECR1 PE=1 SV=1	53179.6	53797.8	300223	315850	373303	50741.8	332592	106599	295368	454401	296720	216438	151475	440639	312567	237274
P68032	54	9	524.301	0.850087	0.999845	1.03749	0.0532402	CTRL NORM	BNPR2 SOX17 HYP	42361.2	Actin_ alpha cardiac muscle 1 OS=Homo sapiens OX=9606 GN=ACTC1 PE=1 SV=1	704607	685981	5.79365e+06	4.68297e+06	4.29175e+06	545987	4.14781e+06	2.45289e+06	3.91349e+06	5.7941e+06	5.72607e+06	3.20903e+06	1.74145e+06	4.74133e+06	3.89807e+06	5.45979e+06
P52815	16	11	125.774	0.790711	0.999845	1.12227	0.0564177	BNPR2 SOX17 HYP	CTRL NORM	21576.3	39S ribosomal protein L12_ mitochondrial OS=Homo sapiens OX=9606 GN=MRPL12 PE=1 SV=2	18905.8	23878.1	286951	334022	352239	25766.2	320602	46309.3	105006	201685	283604	228890	142927	223753	301298	103078
P61916	13	8	84.5411	0.937391	0.999845	1.01355	0.0505574	BNPR2 SOX17 HYP	CTRL NORM	16912.4	NPC intracellular cholesterol transporter 2 OS=Homo sapiens OX=9606 GN=NPC2 PE=1 SV=1	20454.6	23946.5	95757	87689.8	90796.4	16484.3	84349.4	39305.7	113608	202262	94639.9	60089.9	36842.3	143149	79270.6	87489.1
P35754	1	0	5.3392	0.923269	0.999845	1.06494	0.0508384	CTRL NORM	BNPR2 SOX17 HYP	12060.9	Glutaredoxin-1 OS=Homo sapiens OX=9606 GN=GLRX PE=1 SV=2	1184.41	1081.78	6936.86	5696.88	6956.09	681.902	4624.5	1728.83	6578.37	9137.16	6855.94	3903.82	2822.56	5921.6	4346.06	3848.13
Q9UNM6	15	10	92.486	0.647671	0.999845	1.26118	0.0693798	BNPR2 SOX17 HYP	CTRL NORM	43230.7	26S proteasome non-ATPase regulatory subunit 13 OS=Homo sapiens OX=9606 GN=PSMD13 PE=1 SV=2	40564.9	39022.4	153342	71511.9	101281	31767.9	172764	78141.7	225304	329600	151553	49003.9	41096.6	275871	162362	173933
P15954	1	0	6.8956	0.719866	0.999845	1.07148	0.0618106	BNPR2 SOX17 HYP	CTRL NORM	7302.54	Cytochrome c oxidase subunit 7C_ mitochondrial OS=Homo sapiens OX=9606 GN=COX7C PE=1 SV=1	0	0	72161.9	86760.5	93195.6	0	76714.6	372.59	0	0	71320.1	59453.1	37815.8	0	72095.6	829.334
P08238	144	80	1080.64	0.637891	0.999845	1.24875	0.0705886	BNPR2 SOX17 HYP	CTRL NORM	83606.5	Heat shock protein HSP 90-beta OS=Homo sapiens OX=9606 GN=HSP90AB1 PE=1 SV=4	785030	894570	5.30247e+06	6.30463e+06	6.68771e+06	841704	6.1354e+06	2.927e+06	4.36018e+06	7.55594e+06	5.24062e+06	4.32028e+06	2.71366e+06	7.30932e+06	5.76598e+06	6.51509e+06
P06454	2	1	11.2406	0.966329	0.999845	1.076	0.0501609	BNPR2 SOX17 HYP	CTRL NORM	12203	Prothymosin alpha OS=Homo sapiens OX=9606 GN=PTMA PE=1 SV=2	6909.88	7233.74	120211	121467	159247	4956.03	99657.7	11403.9	38378.5	61099.4	118809	83235.7	64617.3	43037.9	93657.3	25383.5
P07197	39	17	231.251	0.734585	0.999845	1.16995	0.0605357	BNPR2 SOX17 HYP	CTRL NORM	102529	Neurofilament medium polypeptide OS=Homo sapiens OX=9606 GN=NEFM PE=1 SV=3	158947	211384	1.4434e+06	1.54462e+06	1.74767e+06	176593	1.49151e+06	513329	882817	1.78544e+06	1.42656e+06	1.05846e+06	709149	1.53352e+06	1.4017e+06	1.1426e+06
Q9BWF3	24	12	155.293	0.730707	0.999845	1.13351	0.0608634	BNPR2 SOX17 HYP	CTRL NORM	40713.1	RNA-binding protein 4 OS=Homo sapiens OX=9606 GN=RBM4 PE=1 SV=1	41358.2	48406	409466	485832	538464	58307.9	414963	104840	229710	408858	404689	332919	218492	506343	389978	233360
O95571	3	3	22.6794	0.658113	0.999845	1.05342	0.0681405	BNPR2 SOX17 HYP	CTRL NORM	28386.2	Persulfide dioxygenase ETHE1_ mitochondrial OS=Homo sapiens OX=9606 GN=ETHE1 PE=1 SV=2	2225.29	4350.36	39793.2	60379.3	52769.2	6251.19	43571.7	9858.71	12359.6	36745.1	39329	41375.3	21412	54285.1	40948.2	21944.2
Q719H9	5	3	27.1742	0.204727	0.999845	3.45061	0.225238	BNPR2 SOX17 HYP	CTRL NORM	29689.8	BTB/POZ domain-containing protein KCTD1 OS=Homo sapiens OX=9606 GN=KCTD1 PE=1 SV=1	1574.77	3092.33	94.5562	632.842	1327.33	3595.66	1048.47	12642.9	8746.52	26119.2	93.4532	433.658	538.587	31224.5	985.341	28141.3
Q16181;Q14141	49	31	311.833	0.605816	0.999845	1.4595	0.0748965	BNPR2 SOX17 HYP	CTRL NORM	50965.2	Septin-7 OS=Homo sapiens OX=9606 GN=SEPTIN7 PE=1 SV=2	109144	119285	534759	528563	757901	83395.3	664052	379961	606205	1.00753e+06	528521	362201	307532	724201	624069	845741
Q13162	22	13	131.848	0.712708	0.999845	1.27417	0.0624617	BNPR2 SOX17 HYP	CTRL NORM	30768	Peroxiredoxin-4 OS=Homo sapiens OX=9606 GN=PRDX4 PE=1 SV=1	83461.8	65477.9	450227	479916	602770	77983.8	552546	141630	463560	553056	444975	328865	244585	677208	519277	315249
Q99954	2	1	11.1527	0.571636	0.999845	1.21046	0.0801178	CTRL NORM	BNPR2 SOX17 HYP	14162.3	Submaxillary gland androgen-regulated protein 3A OS=Homo sapiens OX=9606 GN=SMR3A PE=1 SV=2	1252.52	3803.63	14970.8	12251.3	6667.88	50.7692	6663.25	13284.2	6956.71	32127.2	14796.1	8395.26	2705.61	440.878	6262.05	29568.8
O95757	60	32	401.846	0.678522	0.999845	1.07686	0.0658646	BNPR2 SOX17 HYP	CTRL NORM	95539.2	Heat shock 70 kDa protein 4L OS=Homo sapiens OX=9606 GN=HSPA4L PE=1 SV=3	161569	200150	1.48606e+06	1.68095e+06	1.44629e+06	207504	1.40646e+06	739680	897378	1.69056e+06	1.46872e+06	1.15188e+06	586860	1.80195e+06	1.32178e+06	1.64643e+06
P35579	358	248	2645.52	0.748706	0.999845	1.09197	0.0593909	BNPR2 SOX17 HYP	CTRL NORM	227787	Myosin-9 OS=Homo sapiens OX=9606 GN=MYH9 PE=1 SV=4	1.30207e+06	1.45401e+06	1.19485e+07	1.36714e+07	1.31565e+07	1.3031e+06	1.18323e+07	4.69374e+06	7.23191e+06	1.22813e+07	1.18091e+07	9.36839e+06	5.33851e+06	1.13161e+07	1.11199e+07	1.04476e+07
O94874	15	7	85.9158	0.739201	0.999845	1.0409	0.0601531	BNPR2 SOX17 HYP	CTRL NORM	90051.6	E3 UFM1-protein ligase 1 OS=Homo sapiens OX=9606 GN=UFL1 PE=1 SV=2	19006.5	20736.9	315413	295255	322795	26410.2	262861	64950.1	105565	175153	311734	202325	130980	229345	247034	144570
Q08752	6	3	30.8523	0.722783	0.999845	1.20679	0.0615512	BNPR2 SOX17 HYP	CTRL NORM	41162.8	Peptidyl-prolyl cis-trans isomerase D OS=Homo sapiens OX=9606 GN=PPID PE=1 SV=3	3437.71	4380.59	44637.8	59711.6	62186.3	3748.72	55708	13719.7	19093.6	37000.4	44117.1	40917.7	25233.2	32553.7	52353.7	30538.1
Q16891	40	23	252.153	0.907603	0.999845	1.01537	0.0512182	CTRL NORM	BNPR2 SOX17 HYP	84077.2	MICOS complex subunit MIC60 OS=Homo sapiens OX=9606 GN=IMMT PE=1 SV=1	179077	196217	1.24653e+06	1.52893e+06	1.34407e+06	170895	1.24965e+06	338460	994618	1.65734e+06	1.23199e+06	1.04771e+06	545380	1.48404e+06	1.17441e+06	753365
P21980	62	47	500.496	0.848421	0.999845	1.02311	0.0533138	BNPR2 SOX17 HYP	CTRL NORM	78469.5	Protein-glutamine gamma-glutamyltransferase 2 OS=Homo sapiens OX=9606 GN=TGM2 PE=1 SV=2	342837	350267	1.6937e+06	1.68838e+06	1.47826e+06	266368	1.43789e+06	986837	1.90417e+06	2.95851e+06	1.67394e+06	1.15697e+06	599831	2.31313e+06	1.35131e+06	2.19657e+06
Q9H944	3	2	15.483	0.532593	0.999845	1.41837	0.086984	BNPR2 SOX17 HYP	CTRL NORM	23678.1	Mediator of RNA polymerase II transcription subunit 20 OS=Homo sapiens OX=9606 GN=MED20 PE=1 SV=1	323.996	1215.42	9493.36	19795.8	19921.3	688.341	11945	11171.8	1799.52	10266	9382.61	13565.2	8083.43	5977.52	11225.7	24866.9
P09543	4	1	28.4836	0.620551	0.999845	1.50413	0.0728503	BNPR2 SOX17 HYP	CTRL NORM	47977.9	2'_3'-cyclic-nucleotide 3'-phosphodiesterase OS=Homo sapiens OX=9606 GN=CNP PE=1 SV=2	1984.28	2840.97	44360.3	36112.8	68235.4	5235.68	49965.9	4863.19	11021	23996.1	43842.8	24746.5	27687.7	45466.4	46957.4	10824.8
P27361	7	2	48.4636	0.528582	0.999845	1.56729	0.0877493	BNPR2 SOX17 HYP	CTRL NORM	43477.8	Mitogen-activated protein kinase 3 OS=Homo sapiens OX=9606 GN=MAPK3 PE=1 SV=4	3509.57	3713.06	20387.6	12194.4	26829.3	3649.59	24142	7764.49	19492.7	31362.2	20149.8	8356.29	10886.5	31692.9	22688.4	17282.7
P28331	27	16	171.661	0.740018	0.999845	1.04641	0.0600863	BNPR2 SOX17 HYP	CTRL NORM	80494.2	NADH-ubiquinone oxidoreductase 75 kDa subunit_ mitochondrial OS=Homo sapiens OX=9606 GN=NDUFS1 PE=1 SV=3	28372.1	36187.3	309633	369622	360208	38860.8	281497	97769.5	157583	305654	306021	253285	146161	337466	264548	217622
P49755	3	2	31.1903	0.561638	0.999845	2.29848	0.0817793	BNPR2 SOX17 HYP	CTRL NORM	25147.1	Transmembrane emp24 domain-containing protein 10 OS=Homo sapiens OX=9606 GN=TMED10 PE=1 SV=2	424.02	814.826	58852.5	85270.5	145233	744.079	178557	9575.81	2355.07	6882.39	58166	58432.1	58931	6461.55	167806	21314.5
Q14964	1	0	5.4433	0.343652	0.999845	1.59741	0.140548	CTRL NORM	BNPR2 SOX17 HYP	25405.9	Ras-related protein Rab-39A OS=Homo sapiens OX=9606 GN=RAB39A PE=1 SV=2	16.1001	2.74215	956.991	13.3803	0	0	619.262	0	89.4226	23.1614	945.827	9.1689	0	0	581.975	0
Q06323	26	14	175.383	0.704008	0.999845	1.11114	0.063281	BNPR2 SOX17 HYP	CTRL NORM	28894.2	Proteasome activator complex subunit 1 OS=Homo sapiens OX=9606 GN=PSME1 PE=1 SV=1	65846.2	65201.6	400232	576087	496527	62859.1	426657	244401	365720	550722	395563	394767	201475	545866	400967	544004
Q15019	36	25	267.582	0.782733	0.999845	1.03061	0.0569343	BNPR2 SOX17 HYP	CTRL NORM	41715.7	Septin-2 OS=Homo sapiens OX=9606 GN=SEPTIN2 PE=1 SV=1	75684.3	94788	1.0684e+06	1.08897e+06	1.08056e+06	87264.7	955999	275268	420362	800622	1.05594e+06	746225	438456	757803	898438	612708
Q8N0U4	3	1	16.1441	0.807545	0.999845	1.11775	0.055399	BNPR2 SOX17 HYP	CTRL NORM	42928.6	Protein FAM185A OS=Homo sapiens OX=9606 GN=FAM185A PE=1 SV=3	4535.41	4463.65	106564	92359.8	118838	4512.13	96003.5	13052.9	25190.3	37702	105321	63290	48220.6	39183.2	90223	29053.9
P62333	34	28	228.165	0.913238	0.999845	1.03741	0.0510733	CTRL NORM	BNPR2 SOX17 HYP	44458.2	26S proteasome regulatory subunit 10B OS=Homo sapiens OX=9606 GN=PSMC6 PE=1 SV=1	152372	172434	934462	1.05246e+06	895977	135569	857444	339361	846298	1.45645e+06	923561	721201	363559	1.17727e+06	805816	755372
Q9Y2B0	13	5	106.293	0.955413	0.999845	1.02488	0.0502823	CTRL NORM	BNPR2 SOX17 HYP	20994.4	Protein canopy homolog 2 OS=Homo sapiens OX=9606 GN=CNPY2 PE=1 SV=1	26606.3	34809.6	167043	231385	245569	28750.4	127078	47282.7	147775	294017	165094	158558	99644.3	249667	119427	105245
Q7KZF4	106	75	825.037	0.812011	0.999845	1.08036	0.0551447	BNPR2 SOX17 HYP	CTRL NORM	102681	Staphylococcal nuclease domain-containing protein 1 OS=Homo sapiens OX=9606 GN=SND1 PE=1 SV=1	746636	762234	4.1059e+06	5.52118e+06	5.21365e+06	610313	4.24927e+06	1.95756e+06	4.14693e+06	6.43817e+06	4.058e+06	3.78342e+06	2.11553e+06	5.29994e+06	3.99342e+06	4.35727e+06
Q16773	4	2	28.8263	0.775997	0.999845	1.19079	0.0573878	BNPR2 SOX17 HYP	CTRL NORM	48217.3	Kynurenine--oxoglutarate transaminase 1 OS=Homo sapiens OX=9606 GN=KYAT1 PE=1 SV=1	989.056	1976.72	79617.6	86661.6	106073	1182.88	85925.1	8353.41	5493.36	16696.3	78688.9	59385.3	43041.2	10272	80751.4	18593.5
Q9UK73	8	5	48.4289	0.54774	0.999845	1.25601	0.0841974	BNPR2 SOX17 HYP	CTRL NORM	71233.8	Protein fem-1 homolog B OS=Homo sapiens OX=9606 GN=FEM1B PE=1 SV=1	5212.03	5112.65	106134	53920.9	65441.9	6125.89	87557.7	54872.5	28948.4	43183.7	104896	36949.6	26554.2	53197	82285.7	122139
Q9NUJ1	7	4	47.0666	0.633931	0.999845	1.1923	0.0710916	BNPR2 SOX17 HYP	CTRL NORM	34274.7	Palmitoyl-protein thioesterase ABHD10_ mitochondrial OS=Homo sapiens OX=9606 GN=ABHD10 PE=1 SV=1	1132.61	2143.79	6769.73	3019.32	6832.47	2504.83	4556.77	1683.85	6290.67	18107.4	6690.76	2069	2772.4	21751.8	4282.4	3748.02
P62873	10	4	68.0747	0.455143	0.999845	1.39732	0.104096	BNPR2 SOX17 HYP	CTRL NORM	38175.4	Guanine nucleotide-binding protein G(I)/G(S)/G(T) subunit beta-1 OS=Homo sapiens OX=9606 GN=GNB1 PE=1 SV=3	7067.4	11973.6	68183	60722.1	98222.9	15646.7	55808.9	37049.8	39253.4	101134	67387.7	41610.2	39855.7	135875	52448.6	82467.8
P04844	40	26	311.341	0.716146	0.999845	1.10303	0.0621464	BNPR2 SOX17 HYP	CTRL NORM	69398.1	Dolichyl-diphosphooligosaccharide--protein glycosyltransferase subunit 2 OS=Homo sapiens OX=9606 GN=RPN2 PE=1 SV=3	78504.1	92567.8	778091	746639	796252	99098.3	724101	251071	436024	781869	769014	511638	323094	860566	680503	558850
P04439;P01893	25	16	141.397	0.716142	0.999845	1.33344	0.0621467	BNPR2 SOX17 HYP	CTRL NORM	41125.9	HLA class I histocompatibility antigen_ A alpha chain OS=Homo sapiens OX=9606 GN=HLA-A PE=1 SV=2	46664.9	68476.3	473945	648266	823272	69601.9	650865	106202	259184	578381	468417	444228	334058	604420	611676	236391
P54687	19	11	130.871	0.706348	0.999845	1.27418	0.0630575	BNPR2 SOX17 HYP	CTRL NORM	43536.5	Branched-chain-amino-acid aminotransferase_ cytosolic OS=Homo sapiens OX=9606 GN=BCAT1 PE=1 SV=3	31178.6	34766.7	519746	666299	862537	38718.1	583447	110561	173170	293655	513683	456585	349990	336226	548317	246093
Q5VTE0	105	36	700.316	0.738809	0.999845	1.13934	0.0601853	BNPR2 SOX17 HYP	CTRL NORM	50527.3	Putative elongation factor 1-alpha-like 3 OS=Homo sapiens OX=9606 GN=EEF1A1P5 PE=5 SV=1	944194	1.07397e+06	1.08307e+07	1.31635e+07	1.25748e+07	1.03836e+06	1.28252e+07	3.19857e+06	5.2442e+06	9.07121e+06	1.07043e+07	9.02037e+06	5.10245e+06	9.0171e+06	1.20529e+07	7.11957e+06
A6NDU8	2	1	10.5724	0.977422	0.999845	1.01083	0.0500723	CTRL NORM	BNPR2 SOX17 HYP	34247.8	UPF0600 protein C5orf51 OS=Homo sapiens OX=9606 GN=C5orf51 PE=1 SV=1	4500.6	4535.46	129677	123362	123209	2926.54	124603	8526.57	24997	38308.5	128164	84534.4	49994.4	25414	117101	18979
O75821	8	4	42.0719	0.815014	0.999845	1.10247	0.0549774	CTRL NORM	BNPR2 SOX17 HYP	35896.2	Eukaryotic translation initiation factor 3 subunit G OS=Homo sapiens OX=9606 GN=EIF3G PE=1 SV=2	23962.8	25205.8	199619	337837	238412	23045.8	168760	101883	133093	212899	197290	231505	96740	200129	158599	226777
Q12888	9	3	38.9186	0.757144	0.999845	1.40932	0.0587427	BNPR2 SOX17 HYP	CTRL NORM	215628	TP53-binding protein 1 OS=Homo sapiens OX=9606 GN=TP53BP1 PE=1 SV=2	13617.8	15244.5	143860	175598	283423	18710.2	167608	21150.9	75635.6	128762	142182	120329	115004	162479	157517	47079
Q99733	26	15	175.077	0.720312	0.999845	1.15852	0.0617707	BNPR2 SOX17 HYP	CTRL NORM	42994.6	Nucleosome assembly protein 1-like 4 OS=Homo sapiens OX=9606 GN=NAP1L4 PE=1 SV=1	39713.3	48733.4	772110	917347	956723	49932.9	880760	172327	220574	411624	763103	628617	388208	433615	827729	383577
P62913	20	14	154.234	0.651477	0.999845	1.34033	0.0689221	BNPR2 SOX17 HYP	CTRL NORM	20480.5	60S ribosomal protein L11 OS=Homo sapiens OX=9606 GN=RPL11 PE=1 SV=2	62695.8	70588.2	447363	641808	717698	80982.9	689434	150378	348222	596220	442145	439802	291219	703252	647922	334722
Q9BYX7	18	5	139.796	0.707564	0.999845	1.21482	0.0629424	BNPR2 SOX17 HYP	CTRL NORM	42358.5	Putative beta-actin-like protein 3 OS=Homo sapiens OX=9606 GN=POTEKP PE=5 SV=1	357900	338746	2.28394e+06	2.95856e+06	3.02908e+06	264836	2.44003e+06	1.48105e+06	1.98783e+06	2.8612e+06	2.2573e+06	2.02737e+06	1.2291e+06	2.29983e+06	2.29312e+06	3.29662e+06
Q99873	13	4	84.5964	0.880655	0.999845	1.1542	0.052041	CTRL NORM	BNPR2 SOX17 HYP	43089	Protein arginine N-methyltransferase 1 OS=Homo sapiens OX=9606 GN=PRMT1 PE=1 SV=3	26060.1	28212.3	107469	69246.1	60301.1	21334.7	76273.6	42219.5	144742	238294	106216	47451.3	24468.3	185269	71681.1	93974.8
Q9P1U1;Q9C0K3	36	19	232.421	0.62258	0.999845	1.19167	0.0725776	BNPR2 SOX17 HYP	CTRL NORM	48121	Actin-related protein 3B OS=Homo sapiens OX=9606 GN=ACTR3B PE=2 SV=1	65821.9	109592	910871	1.29018e+06	1.23217e+06	105721	1.07039e+06	423684	365585	925667	900246	884103	499976	918074	1.00594e+06	943062
A0A1B0GXF2	2	0	10.6296	0.783322	0.999845	1.13296	0.0568954	CTRL NORM	BNPR2 SOX17 HYP	12651.1	T cell receptor beta variable 7-2 OS=Homo sapiens OX=9606 GN=TRBV7-2 PE=3 SV=1	3033.72	8188.97	64797.2	93198.4	71412.5	5529.44	47068.4	25349.4	16849.7	69167.7	64041.4	63864.7	28976.9	48017.4	44234.4	56424.3
Q8TF65	2	1	10.7544	0.950497	0.999845	1.05107	0.0503481	CTRL NORM	BNPR2 SOX17 HYP	34525.6	PDZ domain-containing protein GIPC2 OS=Homo sapiens OX=9606 GN=GIPC2 PE=1 SV=1	9812.22	18939.7	81184.2	60076.3	69632.2	9370.68	49357.4	33391.1	54498.5	159974	80237.2	41167.6	28254.5	81374.6	46385.6	74324
P56537	18	15	142.997	0.923294	0.999845	1.00165	0.0508379	CTRL NORM	BNPR2 SOX17 HYP	27112.4	Eukaryotic translation initiation factor 6 OS=Homo sapiens OX=9606 GN=EIF6 PE=1 SV=1	54647.4	66145.2	414411	508001	446055	39843.4	410994	144599	303520	558692	409577	348111	180995	345998	386248	321858
Q15459	15	6	85.3525	0.594363	0.999845	1.28461	0.0765701	BNPR2 SOX17 HYP	CTRL NORM	88943.4	Splicing factor 3A subunit 1 OS=Homo sapiens OX=9606 GN=SF3A1 PE=1 SV=1	25889.7	26659.6	214691	292949	332878	48588.7	276461	61697.2	143795	225179	212186	200745	135071	421942	259815	137330
O15270	3	1	17.0149	0.560181	0.999845	1.35503	0.0820268	BNPR2 SOX17 HYP	CTRL NORM	63608.7	Serine palmitoyltransferase 2 OS=Homo sapiens OX=9606 GN=SPTLC2 PE=1 SV=1	3285.11	3305.14	30882	29923.9	25494.3	3280.32	27466.9	35082.2	18246	27916.7	30521.8	20505.5	10344.8	28486.2	25813.1	78088.2
Q9Y281	18	6	187.199	0.883077	0.999845	1.04254	0.0519581	CTRL NORM	BNPR2 SOX17 HYP	18850.7	Cofilin-2 OS=Homo sapiens OX=9606 GN=CFL2 PE=1 SV=1	69796.8	69557	868596	721816	714289	53672.1	686183	205035	387662	587509	858464	494628	289836	466086	644868	456381
Q92499	76	51	529.305	0.702703	0.999845	1.18481	0.0634066	BNPR2 SOX17 HYP	CTRL NORM	83401.7	ATP-dependent RNA helicase DDX1 OS=Homo sapiens OX=9606 GN=DDX1 PE=1 SV=2	208949	242255	1.40672e+06	1.99529e+06	2.06038e+06	221494	1.62074e+06	662721	1.16054e+06	2.04619e+06	1.39031e+06	1.36729e+06	836036	1.92344e+06	1.52315e+06	1.47513e+06
Q86WA6	4	0	25.7894	0.829679	0.999845	1.01041	0.054203	BNPR2 SOX17 HYP	CTRL NORM	32713.7	Valacyclovir hydrolase OS=Homo sapiens OX=9606 GN=BPHL PE=1 SV=1	3935.14	5040.82	53733.8	87093.1	74583.9	4061.92	59496.4	13220.6	21856.4	42577	53106.9	59681	30263.8	35273.6	55914.1	29427.2
P0C7P4	13	3	81.9823	0.983328	0.999845	1.07064	0.0500394	CTRL NORM	BNPR2 SOX17 HYP	31100.6	Putative cytochrome b-c1 complex subunit Rieske-like protein 1 OS=Homo sapiens OX=9606 GN=UQCRFS1P1 PE=5 SV=1	83984.7	94036	352864	489373	420201	87969.2	342618	102151	466464	794270	348748	335345	170504	763921	321989	227375
P31946	35	14	299.493	0.886973	0.999845	1.01855	0.0518286	BNPR2 SOX17 HYP	CTRL NORM	28196.5	14-3-3 protein beta/alpha OS=Homo sapiens OX=9606 GN=YWHAB PE=1 SV=3	184561	176428	905281	1.03821e+06	894739	148239	943854	360394	1.02508e+06	1.49019e+06	894720	711440	363057	1.2873e+06	887024	802188
Q9NVP1	16	11	90.2488	0.842889	0.999845	1.05898	0.0535647	BNPR2 SOX17 HYP	CTRL NORM	75749.1	ATP-dependent RNA helicase DDX18 OS=Homo sapiens OX=9606 GN=DDX18 PE=1 SV=2	41353.2	42817.8	414355	516174	533335	35276.3	395815	110124	229682	361658	409521	353711	216410	306338	371983	245120
Q6UXT8	2	1	11.1983	0.605168	0.999845	1.14341	0.0749893	BNPR2 SOX17 HYP	CTRL NORM	14496.7	ALK and LTK ligand 1 OS=Homo sapiens OX=9606 GN=ALKAL1 PE=1 SV=1	100.321	76.4609	26381.6	20662.3	27225.9	209.136	24267.1	2290.36	557.198	645.823	26073.9	14159	11047.4	1816.13	22805.9	5098.02
A2RUC4	2	0	9.3301	0.703724	0.999845	1.35034	0.0633083	BNPR2 SOX17 HYP	CTRL NORM	36719	tRNA wybutosine-synthesizing protein 5 OS=Homo sapiens OX=9606 GN=TYW5 PE=1 SV=1	4.36534	3.92625	90544.9	123527	165170	0.265677	111903	12008.7	24.2457	33.1628	89488.6	84647.4	67020.8	2.30713	105165	26729.8
Q9NVA2	22	10	161.294	0.800285	0.999845	1.01951	0.0558266	BNPR2 SOX17 HYP	CTRL NORM	49683.5	Septin-11 OS=Homo sapiens OX=9606 GN=SEPTIN11 PE=1 SV=3	38512.1	48096.2	518715	619434	560181	48959.4	526022	113494	213902	406242	512664	424470	227304	425161	494350	252622
P31150	59	28	391.444	0.686628	0.999845	1.20958	0.0650126	BNPR2 SOX17 HYP	CTRL NORM	51210.1	Rab GDP dissociation inhibitor alpha OS=Homo sapiens OX=9606 GN=GDI1 PE=1 SV=2	167221	205601	1.96156e+06	1.93725e+06	1.94023e+06	165841	2.2104e+06	850399	928772	1.7366e+06	1.93868e+06	1.32751e+06	787285	1.44015e+06	2.07731e+06	1.89287e+06
Q15654	5	2	26.171	0.815832	0.999845	1.2666	0.0549324	BNPR2 SOX17 HYP	CTRL NORM	51770.6	Thyroid receptor-interacting protein 6 OS=Homo sapiens OX=9606 GN=TRIP6 PE=1 SV=3	127385	111633	778140	1.04398e+06	1.36447e+06	150792	962474	132898	707514	942906	769063	715393	553660	1.30947e+06	904522	295813
P60033	2	1	10.8711	0.477302	0.999845	2.14571	0.0986588	BNPR2 SOX17 HYP	CTRL NORM	26493.8	CD81 antigen OS=Homo sapiens OX=9606 GN=CD81 PE=1 SV=1	2313.76	2682.1	8259.29	9044.92	22134.3	4488.68	19274	1952.53	12851	22654.2	8162.95	6198.08	8981.39	38979.5	18113.5	4346.06
Q99832	53	35	380.985	0.784967	0.999845	1.03189	0.0567874	BNPR2 SOX17 HYP	CTRL NORM	59880	T-complex protein 1 subunit eta OS=Homo sapiens OX=9606 GN=CCT7 PE=1 SV=2	149848	181768	1.34625e+06	1.67806e+06	1.4769e+06	154660	1.2997e+06	531705	832276	1.5353e+06	1.33055e+06	1.1499e+06	599277	1.34306e+06	1.22144e+06	1.1835e+06
P68133	34	1	424.019	0.825106	0.999845	1.01099	0.054437	CTRL NORM	BNPR2 SOX17 HYP	42393.3	Actin_ alpha skeletal muscle OS=Homo sapiens OX=9606 GN=ACTA1 PE=1 SV=1	682680	665751	5.52368e+06	4.53336e+06	4.19853e+06	538076	4.04716e+06	2.49772e+06	3.7917e+06	5.62324e+06	5.45924e+06	3.10651e+06	1.70363e+06	4.67263e+06	3.80348e+06	5.55957e+06
Q92598	90	64	636.869	0.692584	0.999845	1.25144	0.0644047	BNPR2 SOX17 HYP	CTRL NORM	97777.6	Heat shock protein 105 kDa OS=Homo sapiens OX=9606 GN=HSPH1 PE=1 SV=1	357493	413402	2.99199e+06	4.08196e+06	4.43016e+06	418403	3.94858e+06	1.02024e+06	1.98557e+06	3.49178e+06	2.95709e+06	2.79719e+06	1.79762e+06	3.6334e+06	3.71083e+06	2.27091e+06
Q8IUE6	7	0	88.2772	0.919731	0.999845	1.12124	0.0509179	CTRL NORM	BNPR2 SOX17 HYP	13995.3	Histone H2A type 2-B OS=Homo sapiens OX=9606 GN=H2AC21 PE=1 SV=3	100631	85390.5	545551	599213	366507	98856.9	529697	191824	558919	721246	539187	410614	148717	858469	497803	426975
Q9BSJ8	34	21	208.695	0.702109	0.999845	1.23633	0.063464	BNPR2 SOX17 HYP	CTRL NORM	123370	Extended synaptotagmin-1 OS=Homo sapiens OX=9606 GN=ESYT1 PE=1 SV=1	29400.2	43758.8	660468	788329	970834	42691.6	730364	137744	163293	369606	652764	540207	393934	370732	686388	306598
P13861	9	3	57.3885	0.922315	0.999845	1.11285	0.0508595	CTRL NORM	BNPR2 SOX17 HYP	45860.6	cAMP-dependent protein kinase type II-alpha regulatory subunit OS=Homo sapiens OX=9606 GN=PRKAR2A PE=1 SV=2	6204.91	9781.84	76623.2	89382.5	75699	7239.48	63455.9	17142.8	34463	82621.8	75729.3	61249.9	30716.2	62867.3	59635.1	38157.6
Q12926	6	2	44.4249	0.699886	0.999845	1.32142	0.0636801	BNPR2 SOX17 HYP	CTRL NORM	39789.1	ELAV-like protein 2 OS=Homo sapiens OX=9606 GN=ELAVL2 PE=1 SV=2	19434.1	23661	193010	289254	301995	17598.8	296074	78551.7	107940	199851	190759	198213	122540	152827	278247	174845
P38919	50	37	367.991	0.637886	0.999845	1.26043	0.0705893	BNPR2 SOX17 HYP	CTRL NORM	47156.3	Eukaryotic initiation factor 4A-III OS=Homo sapiens OX=9606 GN=EIF4A3 PE=1 SV=4	126130	135496	974020	858115	883142	146159	1.22029e+06	389444	700543	1.14446e+06	962657	588028	358351	1.26924e+06	1.14681e+06	866848
Q9UJW3	4	1	20.8516	0.713657	0.999845	1.30807	0.0623742	BNPR2 SOX17 HYP	CTRL NORM	44552.4	DNA (cytosine-5)-methyltransferase 3-like OS=Homo sapiens OX=9606 GN=DNMT3L PE=1 SV=3	2906.92	4457.21	52165.7	47061.5	65354.9	3101.66	57295.2	13677	16145.5	37647.6	51557.2	32249.2	26519	26934.7	53845.4	30443.2
Q9UL46	16	8	106.076	0.861313	0.999845	1.30558	0.0527664	CTRL NORM	BNPR2 SOX17 HYP	27572.8	Proteasome activator complex subunit 2 OS=Homo sapiens OX=9606 GN=PSME2 PE=1 SV=4	24163.8	29883.9	276259	213746	175734	17710.9	183383	39885.1	134210	252413	273037	146471	71307.1	153801	172342	88778.7
P62937	76	57	352.926	0.902974	0.999845	1.00526	0.0513442	CTRL NORM	BNPR2 SOX17 HYP	18240.6	Peptidyl-prolyl cis-trans isomerase A OS=Homo sapiens OX=9606 GN=PPIA PE=1 SV=2	889292	834530	4.78348e+06	5.37121e+06	4.83435e+06	620116	4.21184e+06	2.15006e+06	4.93926e+06	7.04881e+06	4.72768e+06	3.68065e+06	1.96162e+06	5.38506e+06	3.95824e+06	4.78573e+06
Q5JT25	3	1	21.8246	0.819657	0.999845	1.10863	0.0547246	CTRL NORM	BNPR2 SOX17 HYP	25266.5	Ras-related protein Rab-41 OS=Homo sapiens OX=9606 GN=RAB41 PE=1 SV=2	2652.41	3605.93	111340	112417	89396.6	2569.05	96024.5	19487.4	14731.9	30457.3	110041	77034.1	36274.3	22309.5	90242.8	43376.2
P20290	14	9	92.9624	0.757057	0.999845	1.11445	0.0587492	BNPR2 SOX17 HYP	CTRL NORM	22225	Transcription factor BTF3 OS=Homo sapiens OX=9606 GN=BTF3 PE=1 SV=1	26455.3	30909.2	191368	189971	189342	30445.3	205827	63299	146937	261073	189136	130179	76828.9	264386	193434	140895
P63173	18	14	113.108	0.768626	0.999845	1.03215	0.0579022	BNPR2 SOX17 HYP	CTRL NORM	8274.93	60S ribosomal protein L38 OS=Homo sapiens OX=9606 GN=RPL38 PE=1 SV=2	47657.3	59536.1	1.30359e+06	1.41726e+06	1.41568e+06	57796.6	1.213e+06	232479	264696	502868	1.28839e+06	971183	574440	501903	1.13996e+06	517467
Q8IZP2	28	8	186.118	0.649836	0.999845	1.28465	0.0691185	BNPR2 SOX17 HYP	CTRL NORM	27577.9	Putative protein FAM10A4 OS=Homo sapiens OX=9606 GN=ST13P4 PE=5 SV=1	81994.2	84211.2	443385	549676	708420	78429.7	439984	262413	455408	711285	438213	376669	287454	681080	413492	584096
P07910	44	23	341.518	0.81279	0.999845	1.00759	0.0551011	BNPR2 SOX17 HYP	CTRL NORM	33727.1	Heterogeneous nuclear ribonucleoproteins C1/C2 OS=Homo sapiens OX=9606 GN=HNRNPC PE=1 SV=4	288914	269618	1.73468e+06	2.28689e+06	2.07351e+06	253286	1.45027e+06	837799	1.60467e+06	2.27731e+06	1.71444e+06	1.5671e+06	841362	2.19953e+06	1.36295e+06	1.86483e+06
Q9UIJ5	3	1	16.7848	0.705343	0.999845	1.24689	0.0631533	BNPR2 SOX17 HYP	CTRL NORM	42934.1	Palmitoyltransferase ZDHHC2 OS=Homo sapiens OX=9606 GN=ZDHHC2 PE=1 SV=1	3084.48	4124.66	28994.4	19434.6	25622	2307.08	19821.7	21624	17131.7	34838.7	28656.2	13317.7	10396.6	20034.6	18628.2	48132.1
Q96T88	6	4	29.4031	0.81843	0.999845	1.12814	0.0547908	BNPR2 SOX17 HYP	CTRL NORM	91353.7	E3 ubiquitin-protein ligase UHRF1 OS=Homo sapiens OX=9606 GN=UHRF1 PE=1 SV=1	1260.33	1806.99	79772.5	77555.6	99057.8	2107.83	75975.1	3806.98	7000.04	15262.7	78842	53145.4	40194.5	18304.3	71400.6	8473.83
Q96I99	13	8	85.8254	0.818084	0.999845	1.15448	0.0548095	BNPR2 SOX17 HYP	CTRL NORM	46852.9	Succinate--CoA ligase [GDP-forming] subunit beta_ mitochondrial OS=Homo sapiens OX=9606 GN=SUCLG2 PE=1 SV=2	4761.06	5302.84	77171.5	85606.6	103013	5963.89	81062.6	9504.27	26443.6	44790.2	76271.3	58662.4	41799.2	51790.2	76181.8	21155.2
Q9P258	20	16	149.112	0.723497	0.999845	1.22114	0.0614881	BNPR2 SOX17 HYP	CTRL NORM	56826	Protein RCC2 OS=Homo sapiens OX=9606 GN=RCC2 PE=1 SV=2	77454.4	87871	366172	446528	463049	65795.1	454449	211015	430193	742198	361901	305986	187890	571362	427086	469690
P17706	5	2	31.7763	0.974054	0.999845	1.09714	0.0500955	BNPR2 SOX17 HYP	CTRL NORM	48872.6	Tyrosine-protein phosphatase non-receptor type 2 OS=Homo sapiens OX=9606 GN=PTPN2 PE=1 SV=2	33421.2	28788.6	118566	94795.9	78641.6	16314.5	144060	63325.7	185626	243162	117183	64959.4	31910.3	141674	135386	140954
P55084	37	23	230.221	0.89598	0.999845	1.04881	0.0515465	BNPR2 SOX17 HYP	CTRL NORM	51579.7	Trifunctional enzyme subunit beta_ mitochondrial OS=Homo sapiens OX=9606 GN=HADHB PE=1 SV=3	207357	186757	1.77364e+06	2.40124e+06	2.17678e+06	134837	2.01111e+06	469295	1.15169e+06	1.57744e+06	1.75295e+06	1.64546e+06	883266	1.17092e+06	1.89002e+06	1.04459e+06
P08670	289	226	1561.53	0.902288	0.999845	1.00727	0.0513634	BNPR2 SOX17 HYP	CTRL NORM	53708.8	Vimentin OS=Homo sapiens OX=9606 GN=VIM PE=1 SV=4	4.83976e+06	4.47768e+06	2.97471e+07	3.15617e+07	2.88864e+07	3.05313e+06	2.63105e+07	1.28894e+07	2.68807e+07	3.78205e+07	2.94001e+07	2.16278e+07	1.17212e+07	2.65133e+07	2.47263e+07	2.86901e+07
P98179	14	9	129.024	0.827488	0.999845	1.39356	0.0543142	CTRL NORM	BNPR2 SOX17 HYP	17170.4	RNA-binding protein 3 OS=Homo sapiens OX=9606 GN=RBM3 PE=1 SV=1	69962.3	75461.2	663251	711639	521896	39572.4	389574	139916	388581	637379	655514	487654	211769	343645	366117	311433
Q58FF7	44	10	411.37	0.703444	0.999845	1.19654	0.0633352	BNPR2 SOX17 HYP	CTRL NORM	68667.1	Putative heat shock protein HSP 90-beta-3 OS=Homo sapiens OX=9606 GN=HSP90AB3P PE=5 SV=1	330829	333389	1.64419e+06	2.06184e+06	2.11183e+06	325161	2.00564e+06	786535	1.83747e+06	2.81595e+06	1.62501e+06	1.41289e+06	856911	2.82369e+06	1.88488e+06	1.75072e+06
P31948	77	52	562.861	0.686053	0.999845	1.15031	0.065072	BNPR2 SOX17 HYP	CTRL NORM	63266.7	Stress-induced-phosphoprotein 1 OS=Homo sapiens OX=9606 GN=STIP1 PE=1 SV=1	173260	208953	1.48856e+06	1.79094e+06	1.72903e+06	215554	1.66876e+06	598779	962312	1.76491e+06	1.4712e+06	1.22725e+06	701587	1.87187e+06	1.56828e+06	1.3328e+06
Q9HAV7	25	16	196.697	0.877914	0.999845	1.00872	0.0521369	CTRL NORM	BNPR2 SOX17 HYP	24507.2	GrpE protein homolog 1_ mitochondrial OS=Homo sapiens OX=9606 GN=GRPEL1 PE=1 SV=2	166321	145623	692404	758045	580567	116028	547065	503500	923771	1.23e+06	684327	519454	235576	1.00758e+06	514126	1.12072e+06
P05198	14	8	82.2951	0.599037	0.999845	1.27173	0.0758781	BNPR2 SOX17 HYP	CTRL NORM	36397.4	Eukaryotic translation initiation factor 2 subunit 1 OS=Homo sapiens OX=9606 GN=EIF2S1 PE=1 SV=3	15194.4	18075.2	134715	130367	157337	19004.3	138300	64781.2	84392.1	152671	133144	89334.5	63842.4	165032	129973	144194
Q92973	31	18	178.793	0.745461	0.999845	1.19514	0.0596474	BNPR2 SOX17 HYP	CTRL NORM	103838	Transportin-1 OS=Homo sapiens OX=9606 GN=TNPO1 PE=1 SV=2	23209.1	29602.8	190702	190292	217786	22164.5	205112	73397.5	128907	250038	188477	130399	88370.6	192476	192762	163373
P40925	35	24	257.885	0.562418	0.999845	1.2994	0.0816474	BNPR2 SOX17 HYP	CTRL NORM	36654.3	Malate dehydrogenase_ cytoplasmic OS=Homo sapiens OX=9606 GN=MDH1 PE=1 SV=4	96546.8	99059.4	1.13846e+06	1.43316e+06	1.42026e+06	124178	1.43232e+06	618975	536235	836700	1.12518e+06	982079	576296	1.07836e+06	1.34607e+06	1.37775e+06
P25205	56	41	354.294	0.683577	0.999845	1.22191	0.0653298	BNPR2 SOX17 HYP	CTRL NORM	91608.3	DNA replication licensing factor MCM3 OS=Homo sapiens OX=9606 GN=MCM3 PE=1 SV=3	83470	102452	1.42256e+06	914467	961838	94763.4	1.64e+06	386228	463605	865354	1.40597e+06	626643	390283	822922	1.54125e+06	859690
Q969J3	4	0	26.7409	0.837198	0.999845	1.1834	0.0538329	BNPR2 SOX17 HYP	CTRL NORM	22336.5	BLOC-1-related complex subunit 5 OS=Homo sapiens OX=9606 GN=BORCS5 PE=1 SV=1	5295.18	6485.7	208894	309729	376343	4662.64	226355	20317.1	29410.2	54781.2	206457	212243	152708	40490.2	212726	45223.1
Q1KMD3	61	44	409.922	0.726264	0.999845	1.11333	0.061246	BNPR2 SOX17 HYP	CTRL NORM	85675.1	Heterogeneous nuclear ribonucleoprotein U-like protein 2 OS=Homo sapiens OX=9606 GN=HNRNPUL2 PE=1 SV=1	125307	128454	1.51579e+06	1.6312e+06	1.63753e+06	158171	1.62014e+06	370331	695975	1.08498e+06	1.49811e+06	1.11779e+06	664457	1.37355e+06	1.52259e+06	824307
P63096	17	2	134.632	0.693654	0.999845	1.22958	0.0642971	BNPR2 SOX17 HYP	CTRL NORM	40931.4	Guanine nucleotide-binding protein G(i) subunit alpha-1 OS=Homo sapiens OX=9606 GN=GNAI1 PE=1 SV=2	59809.7	50317.1	319091	280232	319045	52035.5	368433	132812	332192	425001	315369	192031	129458	451874	346249	295621
P43243	68	51	523.371	0.853526	0.999845	1.01396	0.0530909	BNPR2 SOX17 HYP	CTRL NORM	95136.6	Matrin-3 OS=Homo sapiens OX=9606 GN=MATR3 PE=1 SV=2	187856	226978	1.49284e+06	1.71497e+06	1.72741e+06	206111	1.31716e+06	422527	1.04338e+06	1.91716e+06	1.47543e+06	1.17519e+06	700928	1.78986e+06	1.23786e+06	940486
Q8TED0	2	1	17.8219	0.736532	0.999845	1.16174	0.0603733	BNPR2 SOX17 HYP	CTRL NORM	58757.5	U3 small nucleolar RNA-associated protein 15 homolog OS=Homo sapiens OX=9606 GN=UTP15 PE=1 SV=3	0	0	110157	136316	173794	0	112263	279.666	0	0	108872	93411	70520.2	0	105503	622.498
Q15233	56	43	383.685	0.911436	0.999845	1.00963	0.0511186	BNPR2 SOX17 HYP	CTRL NORM	54345.8	Non-POU domain-containing octamer-binding protein OS=Homo sapiens OX=9606 GN=NONO PE=1 SV=4	147355	203362	2.10439e+06	2.55826e+06	2.61159e+06	136461	1.93748e+06	376131	818434	1.71769e+06	2.07984e+06	1.75306e+06	1.0597e+06	1.18503e+06	1.82082e+06	837216
P60660	41	29	261.613	0.784233	0.999845	1.07545	0.0568355	BNPR2 SOX17 HYP	CTRL NORM	17101.2	Myosin light polypeptide 6 OS=Homo sapiens OX=9606 GN=MYL6 PE=1 SV=2	203873	206540	1.19726e+06	1.11149e+06	1.1648e+06	195097	1.08561e+06	478806	1.13234e+06	1.74453e+06	1.18329e+06	761656	472638	1.69422e+06	1.02024e+06	1.06576e+06
P68104	58	4	720.343	0.755032	0.999845	1.12584	0.0589024	BNPR2 SOX17 HYP	CTRL NORM	50483.1	Elongation factor 1-alpha 1 OS=Homo sapiens OX=9606 GN=EEF1A1 PE=1 SV=1	903944	1.02722e+06	9.81756e+06	1.20741e+07	1.12969e+07	964172	1.16653e+07	2.89421e+06	5.02064e+06	8.67636e+06	9.70303e+06	8.27384e+06	4.58391e+06	8.37283e+06	1.0963e+07	6.44212e+06
Q15427	6	2	30.3887	0.784551	0.999845	1.04047	0.0568147	CTRL NORM	BNPR2 SOX17 HYP	44442.9	Splicing factor 3B subunit 4 OS=Homo sapiens OX=9606 GN=SF3B4 PE=1 SV=1	66.7737	202.689	77359	97096.2	100583	86.2103	63984	3274.95	370.871	1712	76456.6	66535.7	40813.4	748.646	60131.5	7289.6
Q9H4M9;Q9NZN3	37	22	220.415	0.804294	0.999845	1.02952	0.0555883	BNPR2 SOX17 HYP	CTRL NORM	60684	EH domain-containing protein 1 OS=Homo sapiens OX=9606 GN=EHD1 PE=1 SV=2	80067.3	94875.4	898529	1.1689e+06	1.08474e+06	100449	916311	207075	444706	801360	888047	800992	440152	872294	861139	460921
P13693	19	14	138.806	0.577031	0.999845	1.26249	0.0792473	BNPR2 SOX17 HYP	CTRL NORM	19709.5	Translationally-controlled tumor protein OS=Homo sapiens OX=9606 GN=TPT1 PE=1 SV=1	46244.6	42173.3	454740	867672	658233	50107.4	744189	328630	256849	356215	449435	594577	267090	435131	699381	731486
P47755	23	15	167.703	0.818972	0.999845	1.01868	0.0547615	BNPR2 SOX17 HYP	CTRL NORM	33177.2	F-actin-capping protein subunit alpha-2 OS=Homo sapiens OX=9606 GN=CAPZA2 PE=1 SV=3	62625.2	76672.4	480469	535865	496537	63819	432991	183869	347830	647609	474864	367204	201479	554202	406920	409268
O94925	15	11	91.9778	0.537769	0.999845	1.18485	0.0860135	BNPR2 SOX17 HYP	CTRL NORM	74316.7	Glutaminase kidney isoform_ mitochondrial OS=Homo sapiens OX=9606 GN=GLS PE=1 SV=1	8982.03	11277.3	45350.7	67726.8	62951.7	14358.2	43508.8	37165.3	49887.5	95252.9	44821.6	46410.2	25543.8	124686	40889.1	82724.9
Q9Y2D5	51	33	294.755	0.849728	0.999845	1.00249	0.053256	BNPR2 SOX17 HYP	CTRL NORM	95059.8	A-kinase anchor protein 2 OS=Homo sapiens OX=9606 GN=AKAP2 PE=1 SV=3	88735.3	94433.4	1.10096e+06	1.33899e+06	1.20416e+06	95929.7	1.12328e+06	206282	492849	797627	1.08811e+06	917549	488611	833049	1.05565e+06	459154
O60506	48	32	386.295	0.802689	0.999845	1.0708	0.0556831	BNPR2 SOX17 HYP	CTRL NORM	69830.8	Heterogeneous nuclear ribonucleoprotein Q OS=Homo sapiens OX=9606 GN=SYNCRIP PE=1 SV=2	391583	355874	2.83475e+06	3.73991e+06	3.7761e+06	316300	2.61745e+06	1.13064e+06	2.17491e+06	3.00587e+06	2.80168e+06	2.5628e+06	1.53222e+06	2.74674e+06	2.45985e+06	2.51666e+06
Q01469	19	12	132.06	0.763666	0.999845	1.18018	0.0582594	BNPR2 SOX17 HYP	CTRL NORM	15506.6	Fatty acid-binding protein 5 OS=Homo sapiens OX=9606 GN=FABP5 PE=1 SV=3	64293.3	64344.7	255008	308329	368224	59046.4	273558	115827	357095	543485	252033	211284	149414	512757	257087	257816
Q92804	11	7	68.7121	0.969803	0.999845	1.06841	0.0501294	BNPR2 SOX17 HYP	CTRL NORM	62058.1	TATA-binding protein-associated factor 2N OS=Homo sapiens OX=9606 GN=TAF15 PE=1 SV=1	9671.03	10944.4	80569.1	146797	152899	9386.74	91507.3	11153.1	53714.4	92441.1	79629.2	100593	62041.4	81514.1	85997.6	24825.4
Q9UBF2	16	5	96.2589	0.777043	0.999845	1.0916	0.0573163	BNPR2 SOX17 HYP	CTRL NORM	98763.1	Coatomer subunit gamma-2 OS=Homo sapiens OX=9606 GN=COPG2 PE=1 SV=1	22181.9	36195.9	220273	312284	297309	34529.7	255897	57328.3	123201	305727	217704	213994	120638	299854	240490	127605
Q13263	58	43	391.698	0.88513	0.999845	1.00385	0.0518893	BNPR2 SOX17 HYP	CTRL NORM	90317.6	Transcription intermediary factor 1-beta OS=Homo sapiens OX=9606 GN=TRIM28 PE=1 SV=5	113203	137689	1.08812e+06	1.04179e+06	1.00447e+06	100344	993962	291187	628748	1.16298e+06	1.07543e+06	713895	407584	871385	934115	648143
Q07955	21	17	173.079	0.75756	0.999845	1.0421	0.0587113	BNPR2 SOX17 HYP	CTRL NORM	27858.7	Serine/arginine-rich splicing factor 1 OS=Homo sapiens OX=9606 GN=SRSF1 PE=1 SV=2	53384.9	57933.5	814126	1.09364e+06	1.02382e+06	56309.8	786855	237092	296508	489332	804629	749420	415434	488992	739477	527735
P36543	4	2	23.9266	0.837757	0.999845	1.17158	0.0538061	BNPR2 SOX17 HYP	CTRL NORM	26202.4	V-type proton ATPase subunit E 1 OS=Homo sapiens OX=9606 GN=ATP6V1E1 PE=1 SV=1	1599.27	1865.32	7611.97	12320.2	12992.2	1349.98	10109.5	2959.51	8882.59	15755.3	7523.17	8442.5	5271.81	11723.2	9500.78	6587.47
Q13148	15	12	103.829	0.948452	0.999845	1.23094	0.0503775	CTRL NORM	BNPR2 SOX17 HYP	45082.1	TAR DNA-binding protein 43 OS=Homo sapiens OX=9606 GN=TARDBP PE=1 SV=1	21814.8	28532.1	161829	225457	169832	20192.3	120992	44512.5	121163	240995	159941	154496	68912.2	175350	113707	99078.7
Q9BSY4	3	1	14.0406	0.70204	0.999845	1.19601	0.0634707	BNPR2 SOX17 HYP	CTRL NORM	12851.3	Coiled-coil-helix-coiled-coil-helix domain-containing protein 5 OS=Homo sapiens OX=9606 GN=CHCHD5 PE=1 SV=1	15157.6	19022.1	30438.9	38192.5	24452.9	16874.7	24235.7	57399.6	84187.5	160669	30083.8	26171.6	9922.21	146539	22776.5	127764
P52272	131	97	919.843	0.703318	0.999845	1.02948	0.0633473	BNPR2 SOX17 HYP	CTRL NORM	77801.1	Heterogeneous nuclear ribonucleoprotein M OS=Homo sapiens OX=9606 GN=HNRNPM PE=1 SV=3	494884	501335	4.27697e+06	5.54102e+06	4.33908e+06	595994	4.2505e+06	1.9474e+06	2.74866e+06	4.2345e+06	4.22708e+06	3.79702e+06	1.76066e+06	5.17559e+06	3.99457e+06	4.33464e+06
O43813	3	2	22.7595	0.715342	0.999845	1.06562	0.0622197	BNPR2 SOX17 HYP	CTRL NORM	46024.5	Glutathione S-transferase LANCL1 OS=Homo sapiens OX=9606 GN=LANCL1 PE=1 SV=1	1060.23	1232.2	48522.6	41003.9	41748	1793.39	48871.7	5430.6	5888.65	10407.7	47956.5	28098.1	16940	15573.7	45929.1	12087.8
Q9H4B7	36	20	212.688	0.872258	0.999845	1.01966	0.0523419	CTRL NORM	BNPR2 SOX17 HYP	50897.3	Tubulin beta-1 chain OS=Homo sapiens OX=9606 GN=TUBB1 PE=1 SV=1	158185	164794	1.2478e+06	1.34023e+06	1.18003e+06	145068	1.15722e+06	372576	878585	1.39192e+06	1.23325e+06	918401	478820	1.25977e+06	1.08754e+06	829304
Q8NHW5	21	0	228.572	0.552355	0.999845	1.32253	0.0833802	BNPR2 SOX17 HYP	CTRL NORM	34535.6	60S acidic ribosomal protein P0-like OS=Homo sapiens OX=9606 GN=RPLP0P6 PE=5 SV=1	237780	290373	3.17964e+06	4.17743e+06	4.22716e+06	609453	4.80928e+06	782539	1.32067e+06	2.45262e+06	3.14255e+06	2.8626e+06	1.71525e+06	5.29246e+06	4.51971e+06	1.74183e+06
P00367	58	21	394.066	0.719499	0.999845	1.14965	0.0618435	BNPR2 SOX17 HYP	CTRL NORM	61740.1	Glutamate dehydrogenase 1_ mitochondrial OS=Homo sapiens OX=9606 GN=GLUD1 PE=1 SV=2	68876.9	80257.1	994826	878807	1.06311e+06	91114.1	954724	216533	382553	677888	983221	602208	431375	791231	897239	481974
Q05519	11	8	75.9486	0.65962	0.999845	1.15819	0.0679658	BNPR2 SOX17 HYP	CTRL NORM	53656.3	Serine/arginine-rich splicing factor 11 OS=Homo sapiens OX=9606 GN=SRSF11 PE=1 SV=1	59634	64340.1	306593	433563	378287	59941.3	324502	238095	331216	543445	303017	297101	153497	520527	304964	529967
P62861	6	3	36.7622	0.828798	0.999845	1.16401	0.0542475	BNPR2 SOX17 HYP	CTRL NORM	6647.87	40S ribosomal protein S30 OS=Homo sapiens OX=9606 GN=FAU PE=1 SV=1	14299.3	17465.9	134633	99283.2	109000	17085.8	160036	23132.2	79420.5	147524	133062	68034.4	44228.9	148373	150400	51489.1
Q9UI30	5	4	30.5495	0.332813	0.999845	2.64156	0.145153	BNPR2 SOX17 HYP	CTRL NORM	14313.5	Multifunctional methyltransferase subunit TRM112-like protein OS=Homo sapiens OX=9606 GN=TRMT112 PE=1 SV=1	2873.96	4856.55	2012.42	2544.13	4811.83	5281.02	1492.48	20871.7	15962.4	41020.6	1988.94	1743.38	1952.49	45860.1	1402.62	46457.6
P51148;P20339	8	2	55.8355	0.808662	0.999845	1.09993	0.0553348	BNPR2 SOX17 HYP	CTRL NORM	23710.7	Ras-related protein Rab-5C OS=Homo sapiens OX=9606 GN=RAB5C PE=1 SV=2	34067.2	40651.2	432147	579993	536179	34100.6	524522	100665	189215	343358	427106	397443	217564	296129	492940	224067
Q92930	5	1	38.7592	0.825309	0.999845	1.11244	0.0544265	CTRL NORM	BNPR2 SOX17 HYP	23755.2	Ras-related protein Rab-8B OS=Homo sapiens OX=9606 GN=RAB8B PE=1 SV=2	10658.7	15159.6	108327	113401	87181.8	13296.2	77326.8	44720.9	59200	128045	107063	77708.6	35375.6	115464	72670.9	99542.5
O95411	2	2	11.3046	0.980406	0.999845	1.19664	0.0500545	CTRL NORM	BNPR2 SOX17 HYP	12699.3	TGFB1-induced anti-apoptotic factor 1 OS=Homo sapiens OX=9606 GN=TIAF1 PE=1 SV=2	3861.23	4112.66	65254.9	69175.7	56192.1	2415.95	51188.9	9206.54	21445.9	34737.4	64493.7	47403	22801	20980	48106.8	20492.5
P36551	6	5	33.7969	0.586534	0.999845	1.19389	0.0777573	BNPR2 SOX17 HYP	CTRL NORM	50950.4	Oxygen-dependent coproporphyrinogen-III oxidase_ mitochondrial OS=Homo sapiens OX=9606 GN=CPOX PE=1 SV=3	8680.15	8680.18	239920	226772	226834	10781.5	224337	115955	48210.9	73316.7	237121	155397	92041.9	93625.7	210830	258101
O95810	22	15	153.238	0.879315	0.999845	1.03487	0.0520875	BNPR2 SOX17 HYP	CTRL NORM	47230.3	Caveolae-associated protein 2 OS=Homo sapiens OX=9606 GN=CAVIN2 PE=1 SV=3	55015.2	62598	417600	439803	470821	48541.3	365872	123783	305563	528731	412728	301377	191044	421531	343842	275525
O94826	4	3	28.1756	0.986525	0.999845	1.05057	0.0500258	BNPR2 SOX17 HYP	CTRL NORM	68139.3	Mitochondrial import receptor subunit TOM70 OS=Homo sapiens OX=9606 GN=TOMM70 PE=1 SV=1	2402.6	1985.33	4712.67	3452.27	5120.74	2897.13	3840.9	1328.95	13344.4	16769	4657.7	2365.69	2077.83	25158.6	3609.64	2958.07
P19013	4	2	19.7576	0.656068	0.999845	1.19811	0.068379	CTRL NORM	BNPR2 SOX17 HYP	56543.3	Keratin_ type II cytoskeletal 4 OS=Homo sapiens OX=9606 GN=KRT4 PE=1 SV=5	1178.59	1377.08	1279.54	3857	1712.32	1410.62	2789.02	508.338	6546.06	11631.4	1264.61	2643.03	694.806	12249.8	2621.09	1131.49
P42704	93	57	581.988	0.709571	0.999845	1.12222	0.0627535	BNPR2 SOX17 HYP	CTRL NORM	159103	Leucine-rich PPR motif-containing protein_ mitochondrial OS=Homo sapiens OX=9606 GN=LRPPRC PE=1 SV=3	221779	257727	1.66074e+06	2.21928e+06	2.14077e+06	246708	1.7254e+06	779496	1.23179e+06	2.17688e+06	1.64137e+06	1.52078e+06	868654	2.1424e+06	1.62151e+06	1.73505e+06
P49448	34	7	201.316	0.655007	0.999845	1.35323	0.0685037	BNPR2 SOX17 HYP	CTRL NORM	61776.3	Glutamate dehydrogenase 2_ mitochondrial OS=Homo sapiens OX=9606 GN=GLUD2 PE=1 SV=2	35171.9	45284.6	554843	621360	929558	61772.3	601559	107654	195350	382494	548371	425790	377185	536428	565338	239623
Q9P2X7	2	0	10.6452	0.738193	0.999845	1.31751	0.060236	BNPR2 SOX17 HYP	CTRL NORM	7598.87	Deleted in esophageal cancer 1 OS=Homo sapiens OX=9606 GN=DELEC1 PE=2 SV=1	1877.35	2486.24	71386.6	58836.7	98875.1	1465.58	62262.3	14716.6	10427.1	20999.9	70553.9	40318.2	40120.4	12727	58513.4	32757.2
P35244	6	5	42.8281	0.920079	0.999845	1.13596	0.05091	CTRL NORM	BNPR2 SOX17 HYP	13682.8	Replication protein A 14 kDa subunit OS=Homo sapiens OX=9606 GN=RPA3 PE=1 SV=1	6529.95	7765.89	29822.7	32601.8	28292.4	6951.22	24045	8249.52	36268.3	65594.2	29474.8	22340.6	11480.2	60364.2	22597.2	18362.3
P35609	86	35	590.445	0.730037	0.999845	1.23254	0.0609205	BNPR2 SOX17 HYP	CTRL NORM	104424	Alpha-actinin-2 OS=Homo sapiens OX=9606 GN=ACTN2 PE=1 SV=1	297042	346335	2.62301e+06	2.9582e+06	3.52566e+06	343870	3.07783e+06	724700	1.64982e+06	2.9253e+06	2.59241e+06	2.02712e+06	1.4306e+06	2.98616e+06	2.89252e+06	1.61308e+06
Q99615	3	2	15.8237	0.733635	0.999845	1.5122	0.0606154	BNPR2 SOX17 HYP	CTRL NORM	57239.3	DnaJ homolog subfamily C member 7 OS=Homo sapiens OX=9606 GN=DNAJC7 PE=1 SV=2	1087.14	1228.95	15185.1	19699.1	32584	1190.62	19937.8	2542	6038.14	10380.2	15008	13498.9	13221.5	10339.3	18737.3	5658.15
Q9NR30	26	14	168.128	0.817401	0.999845	1.0344	0.0548466	BNPR2 SOX17 HYP	CTRL NORM	87857.8	Nucleolar RNA helicase 2 OS=Homo sapiens OX=9606 GN=DDX21 PE=1 SV=5	28607.3	34524	316325	384803	382065	45112.4	309880	53490.8	158889	291606	312635	263689	155030	391754	291222	119063
O43827	7	3	37.1761	0.936887	0.999845	1.48321	0.0505665	CTRL NORM	BNPR2 SOX17 HYP	40531.6	Angiopoietin-related protein 7 OS=Homo sapiens OX=9606 GN=ANGPTL7 PE=1 SV=1	1768.68	1780.79	105257	164675	90540.5	1317.26	83181.1	9345.63	9823.54	15041.3	104030	112844	36738.4	11439	78172.7	20802.1
P05388	52	24	360.584	0.569394	0.999845	1.29887	0.0804848	BNPR2 SOX17 HYP	CTRL NORM	34444.7	60S acidic ribosomal protein P0 OS=Homo sapiens OX=9606 GN=RPLP0 PE=1 SV=1	283253	340948	3.78358e+06	4.86233e+06	4.89549e+06	654313	5.53182e+06	958995	1.57323e+06	2.8798e+06	3.73944e+06	3.33194e+06	1.98643e+06	5.68203e+06	5.19874e+06	2.13459e+06
P21926	14	9	128.466	0.527531	0.999845	1.30486	0.0879519	BNPR2 SOX17 HYP	CTRL NORM	25986.4	CD9 antigen OS=Homo sapiens OX=9606 GN=CD9 PE=1 SV=4	136495	140639	1.3051e+06	1.59257e+06	1.70579e+06	182220	1.32084e+06	933837	758114	1.1879e+06	1.28987e+06	1.09132e+06	692156	1.58239e+06	1.24131e+06	2.07859e+06
P14550	10	8	63.0066	0.822603	0.999845	1.06943	0.0545679	BNPR2 SOX17 HYP	CTRL NORM	36915.3	Aldo-keto reductase family 1 member A1 OS=Homo sapiens OX=9606 GN=AKR1A1 PE=1 SV=3	14237	20579.5	419389	545660	524941	14702.7	467222	62421.2	79074.6	173824	414497	373917	213005	127677	439090	138941
P20700	81	54	610.358	0.73759	0.999845	1.04564	0.0602857	BNPR2 SOX17 HYP	CTRL NORM	66693.6	Lamin-B1 OS=Homo sapiens OX=9606 GN=LMNB1 PE=1 SV=2	259270	296698	1.93301e+06	2.88242e+06	2.44941e+06	308749	2.01301e+06	845379	1.44003e+06	2.50604e+06	1.91046e+06	1.97519e+06	993894	2.68117e+06	1.8918e+06	1.8817e+06
P09960	28	18	195.769	0.839704	0.999845	1.06429	0.0537135	BNPR2 SOX17 HYP	CTRL NORM	69912.7	Leukotriene A-4 hydrolase OS=Homo sapiens OX=9606 GN=LTA4H PE=1 SV=2	51633.1	64583.3	805031	1.08628e+06	978233	43222.2	927026	188104	286778	545500	795640	744377	396936	375340	871209	418695
P50225	5	0	27.2847	0.862969	0.999845	1.18129	0.0526998	BNPR2 SOX17 HYP	CTRL NORM	34279.5	Sulfotransferase 1A1 OS=Homo sapiens OX=9606 GN=SULT1A1 PE=1 SV=3	1414.85	2089.45	8132.2	13244.7	14657.4	1090.56	10179.4	3464.32	7858.29	17648.4	8037.34	9075.98	5947.53	9470.36	9566.52	7711.1
P07900	120	67	1068.92	0.563489	0.999845	1.3357	0.0814669	BNPR2 SOX17 HYP	CTRL NORM	85059.1	Heat shock protein HSP 90-alpha OS=Homo sapiens OX=9606 GN=HSP90AA1 PE=1 SV=5	587222	643962	3.98861e+06	4.71988e+06	5.22471e+06	697855	4.99465e+06	2.35927e+06	3.26152e+06	5.43919e+06	3.94209e+06	3.23433e+06	2.12002e+06	6.06015e+06	4.69391e+06	5.25142e+06
Q9NUU7;Q9UMR2	4	3	21.3934	0.71892	0.999845	2.18819	0.0618955	CTRL NORM	BNPR2 SOX17 HYP	54431.4	ATP-dependent RNA helicase DDX19A OS=Homo sapiens OX=9606 GN=DDX19A PE=1 SV=1	1692.54	1749.19	0	0	0	1553.19	0	19.671	9400.62	14774.4	0	0	0	13487.9	0	43.785
O15067	9	4	58.638	0.810159	0.999845	1.01268	0.0552494	BNPR2 SOX17 HYP	CTRL NORM	146388	Phosphoribosylformylglycinamidine synthase OS=Homo sapiens OX=9606 GN=PFAS PE=1 SV=4	6929.45	8362.67	210118	251889	212863	3911.62	191363	75215	38487.2	70634.9	207667	172608	86372.9	33968.4	179841	167418
P07686	10	5	53.5313	0.90567	0.999845	1.03405	0.05127	BNPR2 SOX17 HYP	CTRL NORM	63567.6	Beta-hexosaminidase subunit beta OS=Homo sapiens OX=9606 GN=HEXB PE=1 SV=3	4330.61	6087.17	148368	167402	176946	8160.03	146160	6028.51	24052.8	51415	146637	114713	71799	70861.4	137360	13418.6
O60684	10	8	54.3246	0.632188	0.999845	1.17133	0.0713154	BNPR2 SOX17 HYP	CTRL NORM	60771	Importin subunit alpha-7 OS=Homo sapiens OX=9606 GN=KPNA6 PE=1 SV=1	3796.67	6202.91	49624.7	31272.6	40759.1	7877.93	46380.9	11451.9	21087.3	52392.5	49045.8	21429.7	16538.7	68411.6	43588.2	25490.4
P41223	3	1	16.2252	0.711733	0.999845	1.45149	0.062552	BNPR2 SOX17 HYP	CTRL NORM	17570	Protein BUD31 homolog OS=Homo sapiens OX=9606 GN=BUD31 PE=1 SV=2	2899.5	2747.79	147169	192155	289232	5124.19	197545	8823.11	16104.3	23209.1	145452	131676	117361	44498.3	185650	19639
P22695	32	19	222.086	0.677398	0.999845	1.15912	0.065985	BNPR2 SOX17 HYP	CTRL NORM	48614.2	Cytochrome b-c1 complex subunit 2_ mitochondrial OS=Homo sapiens OX=9606 GN=UQCRC2 PE=1 SV=3	120075	112217	1.37302e+06	2.0425e+06	2.01184e+06	146764	1.62875e+06	440907	666914	947833	1.35701e+06	1.39963e+06	816341	1.2745e+06	1.53068e+06	981399
P00924	66	49	462.471	0.964619	0.999845	1.17721	0.0501777	CTRL NORM	BNPR2 SOX17 HYP	46873.2	Enolase 1 OS=Saccharomyces cerevisiae (strain ATCC 204508 / S288c) OX=559292 GN=ENO1 PE=1 SV=3	346578	373566	1.57587e+06	2.10702e+06	1.32827e+06	349848	1.22235e+06	839781	1.92495e+06	3.15531e+06	1.55749e+06	1.44385e+06	538969	3.03806e+06	1.14875e+06	1.86924e+06
P58546	17	11	110.736	0.817143	0.999845	1.30851	0.0548607	BNPR2 SOX17 HYP	CTRL NORM	13065.9	Myotrophin OS=Homo sapiens OX=9606 GN=MTPN PE=1 SV=2	48048.5	49658.3	532889	799604	878689	35041.2	845330	112369	266868	419436	526672	547933	356544	304297	794432	250119
P35580	174	81	1165.19	0.70136	0.999845	1.11359	0.0635366	BNPR2 SOX17 HYP	CTRL NORM	229969	Myosin-10 OS=Homo sapiens OX=9606 GN=MYH10 PE=1 SV=3	328886	391439	3.66853e+06	3.9846e+06	4.0252e+06	437777	3.70395e+06	1.15771e+06	1.82668e+06	3.30627e+06	3.62574e+06	2.73047e+06	1.6333e+06	3.80164e+06	3.48093e+06	2.5769e+06
P54578	5	2	26.9997	0.701834	0.999845	1.48714	0.0634906	BNPR2 SOX17 HYP	CTRL NORM	56525.4	Ubiquitin carboxyl-terminal hydrolase 14 OS=Homo sapiens OX=9606 GN=USP14 PE=1 SV=3	4524.44	6518.64	84314.7	57707.3	94861.2	10022	115747	6999.14	25129.4	55059.4	83331.1	39544.2	38491.6	87030.3	108777	15579.1
O94973	42	17	252.086	0.94978	0.999845	1.01024	0.0503583	CTRL NORM	BNPR2 SOX17 HYP	104873	AP-2 complex subunit alpha-2 OS=Homo sapiens OX=9606 GN=AP2A2 PE=1 SV=2	63994.9	73142.2	577941	730757	712864	57618.9	550032	110661	355438	617792	571199	500755	289257	500360	516914	246316
P13796	30	17	166.562	0.967162	0.999845	1.06943	0.050153	CTRL NORM	BNPR2 SOX17 HYP	70858.8	Plastin-2 OS=Homo sapiens OX=9606 GN=LCP1 PE=1 SV=6	137911	146559	806579	1.20299e+06	983164	101660	769445	290844	765977	1.2379e+06	797170	824356	398937	882813	723116	647379
Q96AG4	14	8	92.5396	0.508071	0.999845	1.12842	0.091854	BNPR2 SOX17 HYP	CTRL NORM	35329.7	Leucine-rich repeat-containing protein 59 OS=Homo sapiens OX=9606 GN=LRRC59 PE=1 SV=1	21896.2	21312	55316.6	86018.2	63347.6	32172.4	58929.4	53793.5	121615	180011	54671.3	58944.5	25704.4	279384	55381.2	119737
Q99848	8	7	44.6241	0.759316	0.999845	1.0049	0.05858	BNPR2 SOX17 HYP	CTRL NORM	34909	Probable rRNA-processing protein EBP2 OS=Homo sapiens OX=9606 GN=EBNA1BP2 PE=1 SV=2	6643.3	7766.84	41730.1	29160	28121.4	10009.4	34488.7	13098.8	36897.9	65602.2	41243.4	19982.1	11410.8	86921.6	32412.1	29156
P11413	56	43	427.169	0.822764	0.999845	1.03514	0.0545595	BNPR2 SOX17 HYP	CTRL NORM	59713.1	Glucose-6-phosphate 1-dehydrogenase OS=Homo sapiens OX=9606 GN=G6PD PE=1 SV=4	106074	138248	1.2547e+06	1.31608e+06	1.3002e+06	110753	1.16982e+06	333266	589149	1.16771e+06	1.24006e+06	901854	527578	961771	1.09938e+06	741805
P09486	13	5	72.3367	0.906397	0.999845	1.05598	0.0512504	BNPR2 SOX17 HYP	CTRL NORM	35487.6	SPARC OS=Homo sapiens OX=9606 GN=SPARC PE=1 SV=1	12256	12100.4	94948.3	83871.6	119964	8074.54	76201.5	10311	68071.9	102206	93840.7	57473.5	48677.5	70119	71613.3	22950.9
O95340	51	36	354.061	0.727986	0.999845	1.18277	0.0610968	BNPR2 SOX17 HYP	CTRL NORM	70071.1	Bifunctional 3'-phosphoadenosine 5'-phosphosulfate synthase 2 OS=Homo sapiens OX=9606 GN=PAPSS2 PE=1 SV=2	125173	164190	2.17006e+06	2.86111e+06	3.00945e+06	152588	2.60883e+06	522097	695227	1.38683e+06	2.14475e+06	1.96059e+06	1.22114e+06	1.32507e+06	2.45175e+06	1.16212e+06
P12814	102	48	854.355	0.856897	0.999845	1.10796	0.0529481	BNPR2 SOX17 HYP	CTRL NORM	103628	Alpha-actinin-1 OS=Homo sapiens OX=9606 GN=ACTN1 PE=1 SV=2	888692	935694	7.36798e+06	8.40171e+06	8.47925e+06	827046	8.54816e+06	1.63909e+06	4.93593e+06	7.90329e+06	7.28204e+06	5.75732e+06	3.44061e+06	7.18204e+06	8.03347e+06	3.6484e+06
O75874	23	16	138.006	0.974579	0.999845	1.06303	0.0500917	BNPR2 SOX17 HYP	CTRL NORM	46944.5	Isocitrate dehydrogenase [NADP] cytoplasmic OS=Homo sapiens OX=9606 GN=IDH1 PE=1 SV=2	25452.2	36457.5	192535	222160	252547	22026.3	190314	41759.4	141365	307936	190289	152236	102476	191276	178855	92950.8
O00148	38	8	329.363	0.771641	0.999845	1.11037	0.0576894	BNPR2 SOX17 HYP	CTRL NORM	49642.9	ATP-dependent RNA helicase DDX39A OS=Homo sapiens OX=9606 GN=DDX39A PE=1 SV=2	158053	173193	688400	847378	971172	183739	630524	287652	877849	1.46286e+06	680370	580670	394071	1.59558e+06	592560	640275
O00154	10	4	60.9774	0.803019	0.999845	1.15338	0.0556635	BNPR2 SOX17 HYP	CTRL NORM	42480.4	Cytosolic acyl coenzyme A thioester hydrolase OS=Homo sapiens OX=9606 GN=ACOT7 PE=1 SV=3	106864	88287.6	903193	996415	1.07944e+06	82654.8	1.01281e+06	241156	593537	745716	892658	682799	438001	717771	951825	536781
P22392	16	3	170.829	0.786209	0.999845	1.0058	0.0567065	CTRL NORM	BNPR2 SOX17 HYP	17412.1	Nucleoside diphosphate kinase B OS=Homo sapiens OX=9606 GN=NME2 PE=1 SV=1	86143.4	95621.5	521922	570888	476933	91301.1	423693	275302	478453	807663	515833	391204	193524	792855	398182	612786
Q8NFH4	3	2	22.0728	0.400249	0.999845	2.41174	0.119877	CTRL NORM	BNPR2 SOX17 HYP	37163.9	Nucleoporin Nup37 OS=Homo sapiens OX=9606 GN=NUP37 PE=1 SV=1	170445	152279	1.99895e+06	2.79961e+06	1.07844e+06	114636	921009	9401.3	946680	1.28622e+06	1.97563e+06	1.91845e+06	437596	995495	865554	20926
P43365	3	2	16.1495	0.970982	0.999845	1.06179	0.0501195	CTRL NORM	BNPR2 SOX17 HYP	35064.5	Melanoma-associated antigen 12 OS=Homo sapiens OX=9606 GN=MAGEA12 PE=1 SV=2	5522.55	5524.04	46431.3	62820.7	53196.5	3455.03	44005.1	12641.7	30673.1	46658.5	45889.6	43048.2	21585.4	30003.3	41355.5	28138.8
Q9NVI7	45	20	296.269	0.872865	0.999845	1.06194	0.0523194	BNPR2 SOX17 HYP	CTRL NORM	71654.4	ATPase family AAA domain-containing protein 3A OS=Homo sapiens OX=9606 GN=ATAD3A PE=1 SV=2	171601	174137	1.05121e+06	932397	1.07454e+06	161021	958694	279376	953100	1.47084e+06	1.03895e+06	638930	436013	1.3983e+06	900970	621854
P62304	9	7	49.7694	0.953577	0.999845	1.23482	0.0503061	CTRL NORM	BNPR2 SOX17 HYP	10860.7	Small nuclear ribonucleoprotein E OS=Homo sapiens OX=9606 GN=SNRPE PE=1 SV=1	21845	27219.1	205855	248342	177548	12358.3	134496	83153.8	121330	229905	203454	170178	72043.4	107319	126398	185089
P05783	41	22	267.329	0.702405	0.999845	1.1826	0.0634354	BNPR2 SOX17 HYP	CTRL NORM	48057.9	Keratin_ type I cytoskeletal 18 OS=Homo sapiens OX=9606 GN=KRT18 PE=1 SV=2	220699	240735	929810	1.18672e+06	1.18703e+06	276999	1.20793e+06	376741	1.22579e+06	2.03335e+06	918963	813210	481659	2.40544e+06	1.1352e+06	838575
Q32P28	12	9	68.9685	0.781996	0.999845	1.13273	0.0569831	BNPR2 SOX17 HYP	CTRL NORM	84249.5	Prolyl 3-hydroxylase 1 OS=Homo sapiens OX=9606 GN=P3H1 PE=1 SV=2	21769.7	18705.6	92661.7	149969	149689	16351.9	103816	50825.3	120912	157996	91580.8	102767	60738.8	141999	97564.7	113130
Q9HC62	2	1	9.8638	0.890977	0.999845	1.2417	0.0517002	CTRL NORM	BNPR2 SOX17 HYP	68653.1	Sentrin-specific protease 2 OS=Homo sapiens OX=9606 GN=SENP2 PE=1 SV=3	872.557	1316.63	17463.2	19690.6	15313.1	1159.32	11843.8	3368.56	4846.31	11120.9	17259.5	13493.1	6213.58	10067.5	11130.7	7497.96
P21709	6	2	44.4431	0.992419	0.999845	1.29395	0.0500082	BNPR2 SOX17 HYP	CTRL NORM	109781	Ephrin type-A receptor 1 OS=Homo sapiens OX=9606 GN=EPHA1 PE=1 SV=4	32545.5	14531	114935	101988	163048	11564.2	146203	20785.9	180763	122735	113594	69887.8	66159.6	100423	137400	46266.5
P49915	28	16	149.209	0.589822	0.999845	1.45358	0.0772543	BNPR2 SOX17 HYP	CTRL NORM	77456.9	GMP synthase [glutamine-hydrolyzing] OS=Homo sapiens OX=9606 GN=GMPS PE=1 SV=1	51549.8	56277.4	414011	430352	521128	74942.5	664911	123105	286316	475344	409181	294901	211457	650798	624877	274014
Q02878	27	23	154.963	0.784666	0.999845	1.07326	0.0568071	BNPR2 SOX17 HYP	CTRL NORM	32785	60S ribosomal protein L6 OS=Homo sapiens OX=9606 GN=RPL6 PE=1 SV=3	66084.6	76093.6	476733	508938	492667	65957.9	465325	186531	367044	642721	471171	348753	199908	572776	437307	415193
P14868	13	8	75.3231	0.673585	0.999845	1.17769	0.0663978	BNPR2 SOX17 HYP	CTRL NORM	57535.5	Aspartate--tRNA ligase_ cytoplasmic OS=Homo sapiens OX=9606 GN=DARS1 PE=1 SV=2	5346.4	5999.24	107047	175184	168975	7713.24	142888	26165.3	29694.7	50672.3	105798	120046	68564.6	66981.5	134284	58240.4
P38159;Q96E39	28	17	192.003	0.909682	0.999845	1.07672	0.0511636	CTRL NORM	BNPR2 SOX17 HYP	42331.9	RNA-binding motif protein_ X chromosome OS=Homo sapiens OX=9606 GN=RBMX PE=1 SV=3	16295.2	29731.1	363736	380388	343876	25224.4	325247	39504	90506.1	251122	359493	260663	139534	219048	305663	87930.5
P43686	24	13	186.802	0.909286	0.999845	1.01645	0.0511739	CTRL NORM	BNPR2 SOX17 HYP	47480.4	26S proteasome regulatory subunit 6B OS=Homo sapiens OX=9606 GN=PSMC4 PE=1 SV=2	36369.6	50788.5	462717	514614	465317	41281.2	463418	77240.8	202002	428983	457319	352642	188811	358484	435515	171927
Q12906	56	38	360.346	0.644807	0.999845	1.47706	0.069729	BNPR2 SOX17 HYP	CTRL NORM	95737.7	Interleukin enhancer-binding factor 3 OS=Homo sapiens OX=9606 GN=ILF3 PE=1 SV=3	276062	291033	2.80854e+06	3.72732e+06	4.60917e+06	306506	4.7424e+06	833407	1.53329e+06	2.45819e+06	2.77578e+06	2.55416e+06	1.87026e+06	2.66169e+06	4.45685e+06	1.85505e+06
Q8WXF1	24	13	156.963	0.98968	0.999845	1.05318	0.0500151	CTRL NORM	BNPR2 SOX17 HYP	58857.8	Paraspeckle component 1 OS=Homo sapiens OX=9606 GN=PSPC1 PE=1 SV=1	25070	29096.5	288283	275452	283978	22522.2	240629	39574.3	139243	245762	284920	188755	115229	195582	226140	88086.9
A5A3E0	88	6	676.173	0.771374	0.999845	1.09225	0.0577082	BNPR2 SOX17 HYP	CTRL NORM	123099	POTE ankyrin domain family member F OS=Homo sapiens OX=9606 GN=POTEF PE=1 SV=2	555719	545594	5.30009e+06	5.82045e+06	5.8346e+06	481301	5.1377e+06	1.89579e+06	3.08655e+06	4.60833e+06	5.23827e+06	3.98849e+06	2.36749e+06	4.1796e+06	4.82835e+06	4.21976e+06
Q96EK6	7	4	40.5182	0.710318	0.999845	1.21648	0.0626837	BNPR2 SOX17 HYP	CTRL NORM	21091.3	Glucosamine 6-phosphate N-acetyltransferase OS=Homo sapiens OX=9606 GN=GNPNAT1 PE=1 SV=1	1486.36	2996.87	103237	170579	194418	2235.98	124837	17054.3	8255.48	25312.9	102033	116890	78888.5	19417.2	117321	37960.5
Q15738	6	3	39.5099	0.588718	0.999845	1.02618	0.0774225	BNPR2 SOX17 HYP	CTRL NORM	42185.5	Sterol-4-alpha-carboxylate 3-dehydrogenase_ decarboxylating OS=Homo sapiens OX=9606 GN=NSDHL PE=1 SV=2	2341.54	2013.57	74006.3	42156.2	39765.9	3703.72	57622.6	22580.6	13005.3	17007.5	73143	28887.8	16135.7	32162.9	54153.1	50261.4
Q9NYU2	53	28	341.926	0.840715	0.999845	1.00007	0.0536659	CTRL NORM	BNPR2 SOX17 HYP	177931	UDP-glucose:glycoprotein glucosyltransferase 1 OS=Homo sapiens OX=9606 GN=UGGT1 PE=1 SV=3	100692	107573	1.24714e+06	1.31718e+06	1.29862e+06	95951.6	1.08654e+06	291280	559257	908609	1.23259e+06	902602	526938	833239	1.02111e+06	648350
O00422	3	2	17.049	0.458851	0.999845	1.56294	0.103152	BNPR2 SOX17 HYP	CTRL NORM	17618.1	Histone deacetylase complex subunit SAP18 OS=Homo sapiens OX=9606 GN=SAP18 PE=1 SV=1	1413.95	1349.19	3641.28	9930.59	13893.2	1865.2	6706.98	3065.37	7853.29	11395.9	3598.8	6804.99	5637.4	16197.3	6303.14	6823.1
P17813	7	6	40.0686	0.822683	0.999845	1.2137	0.0545637	CTRL NORM	BNPR2 SOX17 HYP	71604.7	Endoglin OS=Homo sapiens OX=9606 GN=ENG PE=1 SV=2	12629.9	13272	37770.6	47641.3	31159.8	10519	27615.5	22420.4	70148.6	112101	37330	32646.5	12643.7	91346.8	25952.7	49904.8
P29218	4	2	27.4082	0.949436	0.999845	1.11043	0.0503632	CTRL NORM	BNPR2 SOX17 HYP	30588.1	Inositol monophosphatase 1 OS=Homo sapiens OX=9606 GN=IMPA1 PE=1 SV=1	7721.64	9143.91	67996.4	54147.8	57386.5	4497.51	45422.1	17879.5	42887.1	77233.6	67203.2	37105.1	23285.6	39056.2	42687.2	39797.4
P52943	19	16	165.286	0.768147	0.999845	1.10243	0.0579363	BNPR2 SOX17 HYP	CTRL NORM	23291.1	Cysteine-rich protein 2 OS=Homo sapiens OX=9606 GN=CRIP2 PE=1 SV=1	108044	123834	671166	821015	854490	113420	654999	277748	600090	1.04596e+06	663336	562605	346725	984936	615560	618229
P78417	27	17	157.533	0.889759	0.999845	1.0477	0.0517388	BNPR2 SOX17 HYP	CTRL NORM	27851	Glutathione S-transferase omega-1 OS=Homo sapiens OX=9606 GN=GSTO1 PE=1 SV=2	66639.6	78568.1	370927	396542	429852	58531.9	332902	134929	370126	663621	366600	271733	174420	508289	312857	300334
O15305	9	5	49.1728	0.826306	0.999845	1.00408	0.0543749	CTRL NORM	BNPR2 SOX17 HYP	28424.4	Phosphomannomutase 2 OS=Homo sapiens OX=9606 GN=PMM2 PE=1 SV=1	2904.56	3386.69	159723	155064	157426	3092.15	145889	13367.9	16132.4	28605.5	157860	106259	63878.5	26852.1	137105	29755.1
P27348	33	25	232.666	0.849356	0.999845	1.06839	0.0532724	BNPR2 SOX17 HYP	CTRL NORM	28049.4	14-3-3 protein theta OS=Homo sapiens OX=9606 GN=YWHAQ PE=1 SV=1	134333	137330	863320	932447	894303	124314	933783	256429	746106	1.15995e+06	853249	638964	362880	1.07953e+06	877559	570777
O75083	56	40	468.297	0.906362	0.999845	1.00331	0.0512513	BNPR2 SOX17 HYP	CTRL NORM	66877.9	WD repeat-containing protein 1 OS=Homo sapiens OX=9606 GN=WDR1 PE=1 SV=4	156949	182108	1.17173e+06	1.40252e+06	1.35692e+06	141809	1.09586e+06	328378	871716	1.53817e+06	1.15806e+06	961088	550594	1.23146e+06	1.02987e+06	730924
Q96M42	2	0	11.8156	0.632912	0.999845	1.18102	0.0712223	CTRL NORM	BNPR2 SOX17 HYP	15550.6	Putative uncharacterized protein encoded by LINC00479 OS=Homo sapiens OX=9606 GN=LINC00479 PE=5 SV=2	98907.6	71277	136654	404193	387890	42390.9	106574	65195	549348	602038	135060	276975	157393	368121	100157	145115
Q9Y2H1	5	3	23.9373	0.856324	0.999845	1.12587	0.0529721	CTRL NORM	BNPR2 SOX17 HYP	54231.1	Serine/threonine-protein kinase 38-like OS=Homo sapiens OX=9606 GN=STK38L PE=1 SV=3	11095.6	10218.1	320343	158661	185182	10220.4	215172	33810.8	61626.6	86306.6	316606	108723	75141	88753.8	202216	75258.3
Q12905	41	35	325.621	0.864664	0.999845	1.08051	0.0526325	BNPR2 SOX17 HYP	CTRL NORM	43290.3	Interleukin enhancer-binding factor 2 OS=Homo sapiens OX=9606 GN=ILF2 PE=1 SV=2	148272	194447	1.73819e+06	2.19905e+06	2.18304e+06	182609	1.98262e+06	276262	823523	1.64239e+06	1.71791e+06	1.50691e+06	885808	1.58577e+06	1.86325e+06	614922
P33993	60	43	420.074	0.60636	0.999845	1.26489	0.0748189	BNPR2 SOX17 HYP	CTRL NORM	81935.4	DNA replication licensing factor MCM7 OS=Homo sapiens OX=9606 GN=MCM7 PE=1 SV=4	99356.1	132003	808581	827055	979034	130384	855768	396351	551839	1.11496e+06	799148	566744	397261	1.13225e+06	804241	882223
P46782	18	13	177.28	0.827327	0.999845	1.02968	0.0543225	BNPR2 SOX17 HYP	CTRL NORM	23047.5	40S ribosomal protein S5 OS=Homo sapiens OX=9606 GN=RPS5 PE=1 SV=4	34921.9	44435.8	681416	652358	590283	35597.2	704539	124647	193962	375324	673467	447032	239518	309124	662118	277447
Q58FF6	48	27	309.825	0.724287	0.999845	1.14883	0.0614187	BNPR2 SOX17 HYP	CTRL NORM	58891.8	Putative heat shock protein HSP 90-beta 4 OS=Homo sapiens OX=9606 GN=HSP90AB4P PE=5 SV=1	108948	143685	1.38534e+06	1.8303e+06	1.85074e+06	134915	1.58206e+06	416730	605111	1.21363e+06	1.36918e+06	1.25422e+06	750971	1.1716e+06	1.48681e+06	927585
O94760	5	1	38.2253	0.981526	0.999845	1.2351	0.0500484	CTRL NORM	BNPR2 SOX17 HYP	31464	N(G)_N(G)-dimethylarginine dimethylaminohydrolase 1 OS=Homo sapiens OX=9606 GN=DDAH1 PE=1 SV=3	6426.21	7918.05	116198	95744.1	50052.4	5156.58	109928	18076.1	35692.1	66879.4	114842	65609.2	20309.7	44779.5	103309	40234.9
P61077;P62837;P51668;Q9Y2X8	4	1	36.3403	0.789374	0.999845	1.0821	0.0565028	BNPR2 SOX17 HYP	CTRL NORM	16915.3	Ubiquitin-conjugating enzyme E2 D3 OS=Homo sapiens OX=9606 GN=UBE2D3 PE=1 SV=1	5389.28	6756.96	75746.8	71099.7	81432.1	6917.55	69324.1	14372.6	29932.9	57072.3	74863.2	48721.5	33042.5	60071.7	65150	31991.5
Q9HDC9	14	6	80.6995	0.738025	0.999845	1.18636	0.0602498	BNPR2 SOX17 HYP	CTRL NORM	46651.5	Adipocyte plasma membrane-associated protein OS=Homo sapiens OX=9606 GN=APMAP PE=1 SV=2	14022.1	14163.6	102277	119429	140341	18876	112774	24470.7	77880.7	119632	101084	81839.7	56945.7	163918	105984	54468.4
Q92599	16	8	87.2176	0.974901	0.999845	1.06981	0.0500894	CTRL NORM	BNPR2 SOX17 HYP	56269.6	Septin-8 OS=Homo sapiens OX=9606 GN=SEPTIN8 PE=1 SV=4	24362	25302.7	135754	130474	129846	21353.9	111776	32304.5	135310	213718	134170	89408.1	52687.5	185436	105046	71905.5
P27695	28	20	210.931	0.845534	0.999845	1.06253	0.0534435	CTRL NORM	BNPR2 SOX17 HYP	35953.7	DNA-(apurinic or apyrimidinic site) endonuclease OS=Homo sapiens OX=9606 GN=APEX1 PE=1 SV=2	50956.1	68230	592694	720356	627492	63242.5	505742	151473	283018	576301	585780	493628	254616	549195	475291	337158
Q96EP5	10	5	71.9814	0.802903	0.999845	1.19528	0.0556704	BNPR2 SOX17 HYP	CTRL NORM	43611.6	DAZ-associated protein 1 OS=Homo sapiens OX=9606 GN=DAZAP1 PE=1 SV=1	39977.3	53552.5	485414	679129	861787	62814.7	506728	72419.3	222040	452328	479752	465377	349686	545480	476217	161196
Q8IXQ3	3	3	22.517	0.849811	0.999845	1.47118	0.0532524	CTRL NORM	BNPR2 SOX17 HYP	21120.4	Uncharacterized protein C9orf40 OS=Homo sapiens OX=9606 GN=C9orf40 PE=1 SV=1	362.742	1275.04	14311.1	38792.9	9869.24	629.99	21208.8	5501.52	2014.73	10769.6	14144.1	26583	4004.63	5470.81	19931.8	12245.6
P49368	70	53	460.815	0.898922	0.999845	1.06961	0.0514596	CTRL NORM	BNPR2 SOX17 HYP	61104.3	T-complex protein 1 subunit gamma OS=Homo sapiens OX=9606 GN=CCT3 PE=1 SV=4	210799	202063	1.27995e+06	1.62776e+06	1.19694e+06	166588	1.19005e+06	550876	1.17081e+06	1.70671e+06	1.26502e+06	1.11543e+06	485680	1.44664e+06	1.1184e+06	1.22617e+06
Q13642	16	12	104.148	0.803885	0.999845	1.08987	0.0556123	BNPR2 SOX17 HYP	CTRL NORM	38030.9	Four and a half LIM domains protein 1 OS=Homo sapiens OX=9606 GN=FHL1 PE=1 SV=4	13433.8	16394.1	226889	226419	256914	13745.1	210793	45104.1	74613.4	138472	224243	155155	104248	119362	198101	100395
P49736	34	19	191.061	0.794728	0.999845	1.18712	0.0561659	BNPR2 SOX17 HYP	CTRL NORM	102581	DNA replication licensing factor MCM2 OS=Homo sapiens OX=9606 GN=MCM2 PE=1 SV=4	27114.3	36940	693667	952111	951852	32490.8	956188	89243.2	150597	312012	685575	652439	386231	282149	898615	198643
Q9Y651	1	1	11.0714	0.799997	0.999845	1.18676	0.0558439	CTRL NORM	BNPR2 SOX17 HYP	28694	Transcription factor SOX-21 OS=Homo sapiens OX=9606 GN=SOX21 PE=2 SV=1	0	0	32211.9	33664	26803.9	0	28647.2	57.7768	0	0	31836.2	23068.4	10876.2	0	26922.3	128.603
Q14525;Q15323	4	1	22.1949	0.914677	0.999845	1.05321	0.0510378	BNPR2 SOX17 HYP	CTRL NORM	47354.2	Keratin_ type I cuticular Ha3-II OS=Homo sapiens OX=9606 GN=KRT33B PE=1 SV=3	6734.37	8343.41	29960.7	65770.6	66246.2	7241.8	33611.5	9605.42	37403.7	70472.2	29611.2	45069.7	26880.6	62887.5	31587.7	21380.4
Q07021	18	13	150.01	0.656985	0.999845	1.41607	0.0682719	BNPR2 SOX17 HYP	CTRL NORM	31761.5	Complement component 1 Q subcomponent-binding protein_ mitochondrial OS=Homo sapiens OX=9606 GN=C1QBP PE=1 SV=1	72405.5	74396.7	557542	774134	1.0752e+06	92647.9	770972	154819	402151	628388	551038	530480	436280	804550	724551	344605
P09525	32	19	215.899	0.804851	0.999845	1.12872	0.0555556	BNPR2 SOX17 HYP	CTRL NORM	36110.9	Annexin A4 OS=Homo sapiens OX=9606 GN=ANXA4 PE=1 SV=4	38199.4	43537.2	923075	934475	1.11929e+06	34150.5	886265	149209	212165	367734	912307	640354	454171	296562	832902	332118
Q96AP7	4	2	22.3714	0.800409	0.999845	1.18153	0.0558192	BNPR2 SOX17 HYP	CTRL NORM	41461.5	Endothelial cell-selective adhesion molecule OS=Homo sapiens OX=9606 GN=ESAM PE=1 SV=1	2554.89	3075.26	245906	369803	411901	2648.05	304842	14737.5	14190.2	25975	243038	253409	167136	22995.6	286487	32803.6
Q6S8J3	115	28	805.94	0.835663	0.999845	1.07371	0.053907	BNPR2 SOX17 HYP	CTRL NORM	122961	POTE ankyrin domain family member E OS=Homo sapiens OX=9606 GN=POTEE PE=2 SV=3	1.12331e+06	1.07039e+06	8.4872e+06	9.73714e+06	9.56194e+06	755814	8.06959e+06	3.5357e+06	6.23906e+06	9.04096e+06	8.3882e+06	6.67243e+06	3.87993e+06	6.56346e+06	7.58371e+06	7.86999e+06
B2RN74;Q8NG94	1	1	5.8867	0.770316	0.999845	2.9732	0.0577826	BNPR2 SOX17 HYP	CTRL NORM	37385	Olfactory receptor 11H12 OS=Homo sapiens OX=9606 GN=OR11H12 PE=2 SV=1	0	36.0238	345.428	966.679	1583.03	75.1674	2350.07	0	0	304.273	341.398	662.422	642.344	652.751	2208.57	0
Q13561	25	14	146.068	0.800768	0.999845	1.03368	0.0557976	CTRL NORM	BNPR2 SOX17 HYP	44345.1	Dynactin subunit 2 OS=Homo sapiens OX=9606 GN=DCTN2 PE=1 SV=4	40252.7	52194.6	520600	433271	400336	48228.6	420659	143005	223569	440859	514528	296901	162444	418815	395330	318309
Q9BUJ2	36	23	249.113	0.819488	0.999845	1.02133	0.0547337	CTRL NORM	BNPR2 SOX17 HYP	96308.9	Heterogeneous nuclear ribonucleoprotein U-like protein 1 OS=Homo sapiens OX=9606 GN=HNRNPUL1 PE=1 SV=2	172164	198101	1.48065e+06	1.96068e+06	1.66066e+06	181331	1.36211e+06	527885	956224	1.67325e+06	1.46338e+06	1.34357e+06	673843	1.57467e+06	1.2801e+06	1.175e+06
P62263	25	20	168.839	0.294994	0.999845	1.847	0.163266	BNPR2 SOX17 HYP	CTRL NORM	16443.8	40S ribosomal protein S14 OS=Homo sapiens OX=9606 GN=RPS14 PE=1 SV=3	107845	127701	579847	754528	990055	165889	823667	920029	598986	1.07862e+06	573083	517045	401733	1.44058e+06	774073	2.04786e+06
P12004	33	25	242.077	0.873309	0.999845	1.11399	0.052303	BNPR2 SOX17 HYP	CTRL NORM	29111	Proliferating cell nuclear antigen OS=Homo sapiens OX=9606 GN=PCNA PE=1 SV=1	294626	263954	1.70473e+06	2.39196e+06	2.50453e+06	204705	1.92212e+06	554576	1.6364e+06	2.22947e+06	1.68484e+06	1.6391e+06	1.01626e+06	1.77765e+06	1.80639e+06	1.23441e+06
P51570	16	12	98.8981	0.785743	0.999845	1.13415	0.0567368	BNPR2 SOX17 HYP	CTRL NORM	42728.5	Galactokinase OS=Homo sapiens OX=9606 GN=GALK1 PE=1 SV=1	13217.5	18995.9	292972	386339	377020	23289.1	374075	32590.5	73411.7	160448	289554	264741	152983	202242	351552	72542
O75718	7	4	39.4307	0.757894	0.999845	1.05572	0.0586863	CTRL NORM	BNPR2 SOX17 HYP	47189.3	Cartilage-associated protein OS=Homo sapiens OX=9606 GN=CRTAP PE=1 SV=1	2604.8	3573.75	82912.6	133824	111425	3549.14	78444.2	17730.4	14467.4	30185.5	81945.4	91703.5	45212.8	30820.6	73721	39465.6
P12268	30	21	183.012	0.863338	0.999845	1.03387	0.0526851	BNPR2 SOX17 HYP	CTRL NORM	56261.3	Inosine-5'-monophosphate dehydrogenase 2 OS=Homo sapiens OX=9606 GN=IMPDH2 PE=1 SV=2	93935	133545	2.25426e+06	3.03073e+06	2.55931e+06	90190.6	2.71786e+06	331820	521729	1.12798e+06	2.22796e+06	2.07683e+06	1.03849e+06	783212	2.55421e+06	738585
P55795	32	15	305.175	0.862384	0.999845	1.11534	0.0527232	BNPR2 SOX17 HYP	CTRL NORM	49548.8	Heterogeneous nuclear ribonucleoprotein H2 OS=Homo sapiens OX=9606 GN=HNRNPH2 PE=1 SV=1	83722.1	88797.9	723022	964657	1.07182e+06	83560.6	775382	144002	465005	750027	714587	661037	434909	725637	728695	320530
O60884	40	29	284.148	0.805497	0.999845	1.03128	0.0555178	BNPR2 SOX17 HYP	CTRL NORM	46373	DnaJ homolog subfamily A member 2 OS=Homo sapiens OX=9606 GN=DNAJA2 PE=1 SV=1	95636.6	95338.8	1.12792e+06	1.27109e+06	1.14839e+06	84313.9	1.11327e+06	325015	531180	805274	1.11476e+06	871020	465981	732178	1.04624e+06	723440
P57721	18	6	138.721	0.959848	0.999845	1.00625	0.0502289	CTRL NORM	BNPR2 SOX17 HYP	39750.5	Poly(rC)-binding protein 3 OS=Homo sapiens OX=9606 GN=PCBP3 PE=1 SV=2	87491.7	95337.3	555990	635138	618275	75844.8	533612	137690	485942	805262	549504	435232	250876	658634	501483	306479
P12036	29	13	204.687	0.742992	0.999845	1.22516	0.059845	BNPR2 SOX17 HYP	CTRL NORM	112707	Neurofilament heavy polypeptide OS=Homo sapiens OX=9606 GN=NEFH PE=1 SV=4	440745	373226	1.434e+06	3.16313e+06	2.71775e+06	307508	2.70916e+06	895056	2.44796e+06	3.15244e+06	1.41727e+06	2.16755e+06	1.10278e+06	2.67039e+06	2.54604e+06	1.99227e+06
Q08945	26	13	170.546	0.394071	0.999845	1.47201	0.121891	BNPR2 SOX17 HYP	CTRL NORM	81417.1	FACT complex subunit SSRP1 OS=Homo sapiens OX=9606 GN=SSRP1 PE=1 SV=1	52107.2	66332.4	348265	380198	431229	97736.1	477693	239993	289411	560274	344202	260533	174979	848736	448931	534192
Q07866	5	2	24.801	0.864478	0.999845	1.30877	0.0526399	CTRL NORM	BNPR2 SOX17 HYP	65822.9	Kinesin light chain 1 OS=Homo sapiens OX=9606 GN=KLC1 PE=1 SV=2	9933.03	9896.35	74799.1	90049	63547.4	7453.24	56072.9	14033.6	55169.5	83589	73926.5	61706.5	25785.5	64723.7	52696.7	31236.8
P61313	18	14	91.423	0.639404	0.999845	1.43436	0.0703986	BNPR2 SOX17 HYP	CTRL NORM	24260.2	60S ribosomal protein L15 OS=Homo sapiens OX=9606 GN=RPL15 PE=1 SV=2	29169.7	29754.9	386463	416786	478737	38819.8	631836	87271.8	162013	251323	381955	285605	194256	337110	593793	194255
P61158	47	33	392.689	0.868047	0.999845	1.08083	0.0525009	BNPR2 SOX17 HYP	CTRL NORM	47827.5	Actin-related protein 3 OS=Homo sapiens OX=9606 GN=ACTR3 PE=1 SV=3	148616	186177	1.67825e+06	1.75962e+06	1.96879e+06	144362	1.62954e+06	334922	825437	1.57254e+06	1.65867e+06	1.20579e+06	798872	1.25364e+06	1.53142e+06	745491
P09661	12	6	80.5942	0.741762	0.999845	1.13522	0.0599444	BNPR2 SOX17 HYP	CTRL NORM	28529.7	U2 small nuclear ribonucleoprotein A' OS=Homo sapiens OX=9606 GN=SNRPA1 PE=1 SV=2	21707.7	24503.6	276263	372420	407038	41009.8	298267	42541.3	120568	206969	273040	255203	165163	356127	280308	94691.2
Q01085	6	5	37.7831	0.775427	0.999845	1.19617	0.0574269	BNPR2 SOX17 HYP	CTRL NORM	41933	Nucleolysin TIAR OS=Homo sapiens OX=9606 GN=TIAL1 PE=1 SV=1	4528.58	6619.59	82126	106972	118184	7605.94	103172	10568.3	25152.4	55912	81168	73303.4	47955.2	66049.7	96959.8	23523.6
Q9Y333	8	7	56.3379	0.746652	0.999845	1.08019	0.0595528	BNPR2 SOX17 HYP	CTRL NORM	10948.6	U6 snRNA-associated Sm-like protein LSm2 OS=Homo sapiens OX=9606 GN=LSM2 PE=1 SV=1	2026.28	4706.57	78099	85491.7	88441.9	3175.53	76540.3	15824.9	11254.3	39753.8	77188	58583.6	35886.9	27576.2	71931.8	35224
O60888	5	2	40.3307	0.939428	0.999845	1.07644	0.0505216	CTRL NORM	BNPR2 SOX17 HYP	19230.4	Protein CutA OS=Homo sapiens OX=9606 GN=CUTA PE=1 SV=2	6516.87	8237.3	133982	137338	131164	6450.03	113425	14719.6	36195.6	69576	132419	94111.8	53222.3	56011.8	106596	32763.8
Q5VT66	4	0	32.1457	0.556803	0.999845	1.79827	0.0826059	BNPR2 SOX17 HYP	CTRL NORM	38012.7	Mitochondrial amidoxime-reducing component 1 OS=Homo sapiens OX=9606 GN=MTARC1 PE=1 SV=1	35268.6	35272.5	1.5407e+06	1.89061e+06	2.65227e+06	103421	3.39647e+06	145102	195887	297927	1.52273e+06	1.29555e+06	1.07621e+06	898102	3.19197e+06	322978
P50395	70	41	510.796	0.809766	0.999845	1.08782	0.0552717	BNPR2 SOX17 HYP	CTRL NORM	51119.6	Rab GDP dissociation inhibitor beta OS=Homo sapiens OX=9606 GN=GDI2 PE=1 SV=2	184904	236055	2.0842e+06	1.80857e+06	1.7618e+06	161027	2.10592e+06	663822	1.02699e+06	1.99382e+06	2.05988e+06	1.23933e+06	714882	1.39835e+06	1.97912e+06	1.47758e+06
P22087	24	19	169.855	0.630421	0.999845	1.17873	0.071544	BNPR2 SOX17 HYP	CTRL NORM	33898.3	rRNA 2'-O-methyltransferase fibrillarin OS=Homo sapiens OX=9606 GN=FBL PE=1 SV=2	35925.4	52330.6	375239	402037	428828	57873	386272	147255	199535	442008	370862	275498	174005	502567	363015	327769
O43741	5	5	32.1739	0.931529	0.999845	1.17422	0.0506671	BNPR2 SOX17 HYP	CTRL NORM	30416.3	5'-AMP-activated protein kinase subunit beta-2 OS=Homo sapiens OX=9606 GN=PRKAB2 PE=1 SV=1	8561.73	9413	27172.2	55931.1	45941.9	3170.69	44803.1	24772.1	47553.1	79506.4	26855.3	38327.1	18641.8	27534.1	42105.5	55139.3
Q99990	7	5	43.7606	0.847781	0.999845	1.14573	0.0533424	CTRL NORM	BNPR2 SOX17 HYP	28878.5	Transcription cofactor vestigial-like protein 1 OS=Homo sapiens OX=9606 GN=VGLL1 PE=1 SV=1	10418.1	11914	142434	241013	214359	4345.73	121367	14096.3	57863.9	100631	140773	165155	86980.2	37738.2	114059	31376.5
P55854;P61956;Q6EEV6	3	1	14.6271	0.884307	0.999845	1.11475	0.0519168	BNPR2 SOX17 HYP	CTRL NORM	11694.1	Small ubiquitin-related modifier 3 OS=Homo sapiens OX=9606 GN=SUMO3 PE=1 SV=2	8354.36	6647.04	36499.8	43302.8	51069.3	5732.29	36245.3	12635.9	46401.4	56143.9	36074	29673.4	20722.3	49779	34062.9	28125.8
G2XKQ0;P63165	3	1	12.8174	0.359785	0.999845	3.75483	0.134112	BNPR2 SOX17 HYP	CTRL NORM	11583.1	Small ubiquitin-related modifier 5 OS=Homo sapiens OX=9606 GN=SUMO1P1 PE=1 SV=2	1100.52	1269.01	20642.7	5387.36	7376.21	2007.13	89688.6	7563.67	6112.43	10718.6	20401.9	3691.72	2993.03	17429.9	84288.3	16835.7
P07384	17	7	93.8715	0.819159	0.999845	1.05389	0.0547514	BNPR2 SOX17 HYP	CTRL NORM	82517.5	Calpain-1 catalytic subunit OS=Homo sapiens OX=9606 GN=CAPN1 PE=1 SV=1	7922.27	12949.6	141789	150895	156255	13127.3	141156	19914.5	44001.5	109378	140135	103402	63403.1	113997	132656	44327
Q9UFV3	2	1	10.7334	0.95733	0.999845	1.06881	0.0502585	BNPR2 SOX17 HYP	CTRL NORM	15060.4	Putative uncharacterized protein DKFZp434L187 OS=Homo sapiens OX=9606 PE=5 SV=2	326.442	533.821	1610.37	2795.9	2589.54	478.366	2332.66	228.375	1813.11	4508.9	1591.58	1915.9	1050.75	4154.11	2192.21	508.332
P78344	12	9	72.3366	0.86353	0.999845	1.21226	0.0526774	BNPR2 SOX17 HYP	CTRL NORM	102875	Eukaryotic translation initiation factor 4 gamma 2 OS=Homo sapiens OX=9606 GN=EIF4G2 PE=1 SV=1	38655.5	43622.8	252908	311236	424861	38006.4	265392	55372.5	214698	368457	249958	213276	172395	330046	249413	123252
P31942	36	21	265.148	0.625334	0.999845	1.20171	0.0722109	BNPR2 SOX17 HYP	CTRL NORM	36983.6	Heterogeneous nuclear ribonucleoprotein H3 OS=Homo sapiens OX=9606 GN=HNRNPH3 PE=1 SV=2	104766	129277	1.16945e+06	1.50964e+06	1.50803e+06	166038	1.41054e+06	416137	581887	1.09193e+06	1.15581e+06	1.03449e+06	611912	1.44187e+06	1.32561e+06	926264
Q9BZZ5	32	22	194.622	0.768607	0.999845	1.0896	0.0579036	BNPR2 SOX17 HYP	CTRL NORM	59346.8	Apoptosis inhibitor 5 OS=Homo sapiens OX=9606 GN=API5 PE=1 SV=3	68659.8	87969.7	405614	597375	595212	87329.6	423917	157067	381347	743031	400882	409355	241518	758366	398393	349609
Q9H9B4	22	11	154.086	0.656946	0.999845	1.28035	0.0682764	BNPR2 SOX17 HYP	CTRL NORM	35904.6	Sideroflexin-1 OS=Homo sapiens OX=9606 GN=SFXN1 PE=1 SV=4	78260	90752.1	665010	762359	846132	131099	904725	161976	434668	766533	657252	522410	343333	1.13846e+06	850251	360537
P08865	47	33	370.165	0.734606	0.999845	1.27338	0.0605338	BNPR2 SOX17 HYP	CTRL NORM	32968.2	40S ribosomal protein SA OS=Homo sapiens OX=9606 GN=RPSA PE=1 SV=4	153893	182351	2.12899e+06	2.16125e+06	2.64418e+06	185248	2.65145e+06	410385	854747	1.54022e+06	2.10415e+06	1.48101e+06	1.07292e+06	1.60869e+06	2.4918e+06	913461
P49748	25	12	142.992	0.691365	0.999845	1.19266	0.0645278	BNPR2 SOX17 HYP	CTRL NORM	70789.5	Very long-chain specific acyl-CoA dehydrogenase_ mitochondrial OS=Homo sapiens OX=9606 GN=ACADVL PE=1 SV=1	159994	157884	608098	855670	802768	174136	853878	294107	888628	1.33356e+06	601004	586353	325738	1.51219e+06	802466	654643
P54819	39	24	285.697	0.771361	0.999845	1.02791	0.0577091	CTRL NORM	BNPR2 SOX17 HYP	26705.9	Adenylate kinase 2_ mitochondrial OS=Homo sapiens OX=9606 GN=AK2 PE=1 SV=2	321363	364516	2.28861e+06	3.14001e+06	2.23311e+06	327421	1.86354e+06	1.52444e+06	1.7849e+06	3.07887e+06	2.26191e+06	2.15171e+06	906123	2.84331e+06	1.75133e+06	3.39319e+06
O00299	32	23	252.559	0.988703	0.999845	1.08348	0.0500181	CTRL NORM	BNPR2 SOX17 HYP	27264.9	Chloride intracellular channel protein 1 OS=Homo sapiens OX=9606 GN=CLIC1 PE=1 SV=4	188750	209257	1.67221e+06	1.90265e+06	1.4174e+06	119023	1.71914e+06	411193	1.04835e+06	1.76748e+06	1.6527e+06	1.3038e+06	575138	1.03359e+06	1.61563e+06	915260
P08754	29	11	209.212	0.769045	0.999845	1.04851	0.0578725	BNPR2 SOX17 HYP	CTRL NORM	41102.5	Guanine nucleotide-binding protein G(i) subunit alpha-3 OS=Homo sapiens OX=9606 GN=GNAI3 PE=1 SV=3	80641.8	91005.5	699072	901059	775133	91212.7	751821	239562	447897	768673	690918	617456	314524	792088	706553	533231
A0A0A6YYK4	3	1	16.0457	0.753921	0.999845	1.05413	0.0589872	CTRL NORM	BNPR2 SOX17 HYP	12766.4	Probable non-functional T cell receptor beta variable 7-1 OS=Homo sapiens OX=9606 GN=TRBV7-1 PE=1 SV=5	3381.01	7861.91	50413.9	70733.4	51252.4	5482.73	44312.8	24543.9	18778.7	66405.2	49825.8	48470.4	20796.6	47611.8	41644.7	54631.4
Q6PJE2	1	0	4.4056	0.403768	0.999845	2.74444	0.118753	BNPR2 SOX17 HYP	CTRL NORM	21133.6	POM121 and ZP3 fusion protein OS=Homo sapiens OX=9606 GN=POMZP3 PE=2 SV=4	10126.8	8387.73	50266.9	5482.28	15747	5743.46	146346	35976.6	56246	70846.5	49680.6	3756.76	6389.62	49876	137534	80079
Q16558	1	1	6.3676	0.355918	0.999845	Infinity	0.135611	BNPR2 SOX17 HYP	CTRL NORM	22139.6	Calcium-activated potassium channel subunit beta-1 OS=Homo sapiens OX=9606 GN=KCNMB1 PE=1 SV=5	0	0	0	0	0	0	0	1150.73	0	0	0	0	0	0	0	2561.37
P14854	1	1	6.8296	0.98911	0.999845	1.04631	0.0500168	CTRL NORM	BNPR2 SOX17 HYP	10420.5	Cytochrome c oxidase subunit 6B1 OS=Homo sapiens OX=9606 GN=COX6B1 PE=1 SV=2	96.4728	118.874	0	0	0	124.363	0	81.4525	535.824	1004.06	0	0	0	1079.96	0	181.302
Q86UX7	27	17	171.136	0.88674	0.999845	1.04273	0.0518362	BNPR2 SOX17 HYP	CTRL NORM	76523.2	Fermitin family homolog 3 OS=Homo sapiens OX=9606 GN=FERMT3 PE=1 SV=1	181725	157044	1.07915e+06	1.11118e+06	1.13236e+06	151666	1.06335e+06	289792	1.00933e+06	1.32646e+06	1.06656e+06	761441	459477	1.31706e+06	999323	645037
P28070	6	4	36.6755	0.783999	0.999845	1.10617	0.0568508	BNPR2 SOX17 HYP	CTRL NORM	29261.4	Proteasome subunit beta type-4 OS=Homo sapiens OX=9606 GN=PSMB4 PE=1 SV=4	7680.22	9153.23	167967	172693	192212	10852.8	171394	20989.6	42657.1	77312.3	166008	118339	77993.4	94245.3	161074	46719.9
P26232	52	25	377.661	0.774025	0.999845	1.17087	0.0575235	BNPR2 SOX17 HYP	CTRL NORM	106112	Catenin alpha-2 OS=Homo sapiens OX=9606 GN=CTNNA2 PE=1 SV=5	162839	194140	1.78603e+06	2.2568e+06	2.53012e+06	198993	2.03855e+06	383924	904434	1.6398e+06	1.76519e+06	1.54648e+06	1.02664e+06	1.72805e+06	1.91581e+06	854562
P17980	51	33	372.638	0.805959	0.999845	1.04027	0.0554909	BNPR2 SOX17 HYP	CTRL NORM	49488.8	26S proteasome regulatory subunit 6A OS=Homo sapiens OX=9606 GN=PSMC3 PE=1 SV=3	89957.5	90840.9	1.04107e+06	1.06335e+06	1.02176e+06	81723.4	989456	284317	499637	767283	1.02893e+06	728669	414598	709682	929880	632852
Q8WUM4	68	45	411.939	0.80944	0.999845	1.15938	0.0552903	BNPR2 SOX17 HYP	CTRL NORM	96650.6	Programmed cell death 6-interacting protein OS=Homo sapiens OX=9606 GN=PDCD6IP PE=1 SV=1	143469	157950	1.64635e+06	1.61186e+06	1.7809e+06	159547	1.90082e+06	285712	796849	1.33411e+06	1.62714e+06	1.10454e+06	722631	1.3855e+06	1.78637e+06	635956
Q9BPX7	7	6	35.7909	0.707638	0.999845	1.01624	0.0629354	BNPR2 SOX17 HYP	CTRL NORM	46736.2	UPF0415 protein C7orf25 OS=Homo sapiens OX=9606 GN=C7orf25 PE=1 SV=1	2946.96	2596.69	24510	29702.8	25940.4	3672.29	21655.5	9458.46	16367.9	21932.8	24224.1	20354	10525.8	31890	20351.6	21053.2
P02656	1	1	6.4133	0.824296	0.999845	1.37737	0.0544791	CTRL NORM	BNPR2 SOX17 HYP	10852.3	Apolipoprotein C-III OS=Homo sapiens OX=9606 GN=APOC3 PE=1 SV=1	53.7571	438.374	0	0	0	349.394	0	7.9046	298.575	3702.7	0	0	0	3034.12	0	17.5946
P22307	21	17	120.32	0.680039	0.999845	1.19308	0.065703	BNPR2 SOX17 HYP	CTRL NORM	59678.1	Sterol carrier protein 2 OS=Homo sapiens OX=9606 GN=SCP2 PE=1 SV=2	21494.5	25897.2	483768	136178	197470	22856.7	484122	91736.7	119383	218740	478125	93316.8	80127	198486	454973	204193
P34932	81	49	576.961	0.793905	0.999845	1.07375	0.056217	BNPR2 SOX17 HYP	CTRL NORM	95186.5	Heat shock 70 kDa protein 4 OS=Homo sapiens OX=9606 GN=HSPA4 PE=1 SV=4	218733	244548	2.25083e+06	3.31196e+06	3.23946e+06	258112	2.42567e+06	547275	1.21487e+06	2.06557e+06	2.22458e+06	2.26954e+06	1.31447e+06	2.24143e+06	2.27962e+06	1.21816e+06
Q9Y696	37	22	265.931	0.504018	0.999845	1.70541	0.0927044	BNPR2 SOX17 HYP	CTRL NORM	29000.3	Chloride intracellular channel protein 4 OS=Homo sapiens OX=9606 GN=CLIC4 PE=1 SV=4	209178	221609	1.51953e+06	2.25976e+06	3.23673e+06	446081	3.09317e+06	403934	1.1618e+06	1.87181e+06	1.5018e+06	1.54851e+06	1.31336e+06	3.87375e+06	2.90693e+06	899101
P21399	17	11	107.29	0.75997	0.999845	1.07901	0.0585313	CTRL NORM	BNPR2 SOX17 HYP	98912.3	Cytoplasmic aconitate hydratase OS=Homo sapiens OX=9606 GN=ACO1 PE=1 SV=3	7825.39	14365.6	136619	126469	90817.7	11828.5	110331	51411.5	43463.4	121338	135025	86663.3	36850.9	102718	103688	114435
Q8NEV1	11	2	74.4096	0.859807	0.999845	1.14539	0.0528277	BNPR2 SOX17 HYP	CTRL NORM	45333.9	Casein kinase II subunit alpha 3 OS=Homo sapiens OX=9606 GN=CSNK2A3 PE=1 SV=2	15423.2	21154.2	198770	272088	317858	15379.6	211395	36576.2	85663	178678	196451	186450	128977	133556	198667	81413.7
P34897	57	38	390.483	0.876341	0.999845	1.06042	0.0521929	BNPR2 SOX17 HYP	CTRL NORM	56449.3	Serine hydroxymethyltransferase_ mitochondrial OS=Homo sapiens OX=9606 GN=SHMT2 PE=1 SV=3	198504	250355	1.33919e+06	1.57514e+06	1.62031e+06	201976	1.36411e+06	379990	1.10252e+06	2.11461e+06	1.32357e+06	1.07937e+06	657470	1.75395e+06	1.28197e+06	845805
P36776	25	16	164.354	0.631142	0.999845	1.34954	0.0714506	BNPR2 SOX17 HYP	CTRL NORM	107003	Lon protease homolog_ mitochondrial OS=Homo sapiens OX=9606 GN=LONP1 PE=1 SV=2	32163.9	34045	224822	335845	381553	55134.6	350664	58642.2	178643	287559	222199	230140	154822	478786	329551	130529
Q15181	17	16	121.037	0.839929	0.999845	1.15186	0.0537029	BNPR2 SOX17 HYP	CTRL NORM	33116.3	Inorganic pyrophosphatase OS=Homo sapiens OX=9606 GN=PPA1 PE=1 SV=2	8887.47	9184.7	117572	118193	130729	9287.31	136163	16204.1	49362.3	77578.1	116201	80992.2	53045.8	80650.6	127965	36068.1
Q93077;P04908;Q7L7L0	29	18	135.078	0.859748	0.999845	1.03335	0.0528301	CTRL NORM	BNPR2 SOX17 HYP	14105.5	Histone H2A type 1-C OS=Homo sapiens OX=9606 GN=H2AC6 PE=1 SV=3	199528	151852	3.53434e+06	3.69955e+06	3.56719e+06	198097	3.16434e+06	410830	1.10821e+06	1.28261e+06	3.49311e+06	2.53514e+06	1.44745e+06	1.72027e+06	2.97381e+06	914453
P55809	5	3	26.6055	0.442365	0.999845	2.44646	0.107458	BNPR2 SOX17 HYP	CTRL NORM	56614	Succinyl-CoA:3-ketoacid coenzyme A transferase 1_ mitochondrial OS=Homo sapiens OX=9606 GN=OXCT1 PE=1 SV=1	5421.09	7534.74	45034.2	150935	278526	20047.5	202264	10288.1	30109.5	63641.8	44508.9	103429	113017	174091	190085	22899.8
P50336	1	1	5.8676	0.713582	0.999845	1.19387	0.0623811	BNPR2 SOX17 HYP	CTRL NORM	51221.6	Protoporphyrinogen oxidase OS=Homo sapiens OX=9606 GN=PPOX PE=1 SV=1	15.7283	158.232	0	0	0	207.687	0	0	87.3573	1336.5	0	0	0	1803.54	0	0
Q9NQG5	9	7	46.9658	0.750055	0.999845	1.37702	0.0592855	BNPR2 SOX17 HYP	CTRL NORM	37013.8	Regulation of nuclear pre-mRNA domain-containing protein 1B OS=Homo sapiens OX=9606 GN=RPRD1B PE=1 SV=1	15496.2	14301.6	137911	202845	241988	20590.4	227054	20627.3	86068.3	120798	136302	139001	98191.2	178806	213383	45913.6
P61964	12	6	64.471	0.814998	0.999845	1.12539	0.0549783	BNPR2 SOX17 HYP	CTRL NORM	37158.8	WD repeat-containing protein 5 OS=Homo sapiens OX=9606 GN=WDR5 PE=1 SV=1	14034.5	15042.3	96996.8	95419.4	112411	17023.3	98505.8	21325.7	77949.9	127054	95865.3	65386.7	45612.8	147830	92574.6	47468.1
Q8N0Y7	11	4	76.4058	0.998362	0.999845	1.22595	0.0500004	CTRL NORM	BNPR2 SOX17 HYP	28948	Probable phosphoglycerate mutase 4 OS=Homo sapiens OX=9606 GN=PGAM4 PE=3 SV=1	13921.3	16913.5	236802	218228	172377	13751.4	181690	28498.7	77321.2	142859	234040	149542	69945	119417	170750	63434.1
P15880	29	17	217.753	0.653651	0.999845	1.27333	0.0686637	BNPR2 SOX17 HYP	CTRL NORM	31609.6	40S ribosomal protein S2 OS=Homo sapiens OX=9606 GN=RPS2 PE=1 SV=2	117197	120221	804069	1.10802e+06	1.10252e+06	181141	1.22696e+06	226414	650931	1.01544e+06	794689	759279	447369	1.57302e+06	1.15308e+06	503966
Q13310	64	33	430.87	0.824026	0.999845	1.00091	0.0544933	BNPR2 SOX17 HYP	CTRL NORM	71125.2	Polyadenylate-binding protein 4 OS=Homo sapiens OX=9606 GN=PABPC4 PE=1 SV=1	105278	142174	1.22758e+06	1.37335e+06	1.27137e+06	128026	1.14503e+06	306560	584732	1.20087e+06	1.21326e+06	941096	515880	1.11177e+06	1.07608e+06	682361
P62942	22	21	181.696	0.8451	0.999845	1.35837	0.0534633	CTRL NORM	BNPR2 SOX17 HYP	12007.8	Peptidyl-prolyl cis-trans isomerase FKBP1A OS=Homo sapiens OX=9606 GN=FKBP1A PE=1 SV=2	99991.4	101903	1.36521e+06	1.51352e+06	1.0934e+06	47795.9	949262	177428	555367	860715	1.34929e+06	1.03715e+06	443669	415058	892106	394931
A8MPS7	11	6	61.7407	0.8917	0.999845	1.03331	0.0516775	CTRL NORM	BNPR2 SOX17 HYP	35036.5	Carbohydrate deacetylase OS=Homo sapiens OX=9606 GN=YDJC PE=1 SV=1	2691.68	4201.61	112295	96313.7	87194.3	3858.85	110562	6940.44	14950	35488.7	110985	65999.5	35380.7	33510.1	103905	15448.5
P31939	56	34	376.088	0.812491	0.999845	1.14839	0.0551178	BNPR2 SOX17 HYP	CTRL NORM	65129.2	Bifunctional purine biosynthesis protein ATIC OS=Homo sapiens OX=9606 GN=ATIC PE=1 SV=3	143069	162264	1.33185e+06	1.49379e+06	1.74156e+06	180485	1.4298e+06	243743	794629	1.37056e+06	1.31632e+06	1.02362e+06	706668	1.56732e+06	1.34371e+06	542539
P10916	8	3	56.0378	0.962174	0.999845	1.06407	0.0502031	CTRL NORM	BNPR2 SOX17 HYP	18789.3	Myosin regulatory light chain 2_ ventricular/cardiac muscle isoform OS=Homo sapiens OX=9606 GN=MYL2 PE=1 SV=3	16768.6	20302.2	306471	212193	222967	17565.3	254497	27242.5	93135.6	171481	302896	145407	90472.8	152537	239173	60638.2
Q14195	45	28	303.584	0.859706	0.999845	1.03035	0.0528318	BNPR2 SOX17 HYP	CTRL NORM	62362.6	Dihydropyrimidinase-related protein 3 OS=Homo sapiens OX=9606 GN=DPYSL3 PE=1 SV=1	84707.2	103235	840180	857503	835200	85724.2	821561	200377	470477	871969	830379	587609	338898	744426	772094	446012
O96000	5	3	38.3457	0.915313	0.999845	1.35693	0.0510223	CTRL NORM	BNPR2 SOX17 HYP	21061.9	NADH dehydrogenase [ubiquinone] 1 beta subcomplex subunit 10 OS=Homo sapiens OX=9606 GN=NDUFB10 PE=1 SV=3	1615.1	2117.02	17730.8	30857.6	18053.9	2277.85	13096.2	5129.97	8970.49	17881.3	17523.9	21145.3	7325.69	19780.7	12307.7	11418.6
P09493	40	14	254.526	0.826645	0.999845	1.07343	0.0543575	CTRL NORM	BNPR2 SOX17 HYP	32765.6	Tropomyosin alpha-1 chain OS=Homo sapiens OX=9606 GN=TPM1 PE=1 SV=2	181812	188360	1.70438e+06	2.15604e+06	1.62113e+06	165375	1.44206e+06	712636	1.00981e+06	1.59097e+06	1.68449e+06	1.47744e+06	657803	1.43611e+06	1.35523e+06	1.58623e+06
Q7L1Q6	26	19	169.959	0.876392	0.999845	1.11002	0.052191	BNPR2 SOX17 HYP	CTRL NORM	48214.4	Basic leucine zipper and W2 domain-containing protein 1 OS=Homo sapiens OX=9606 GN=BZW1 PE=1 SV=1	131242	145999	1.14261e+06	1.36504e+06	1.27568e+06	111281	1.44427e+06	260058	728937	1.23318e+06	1.12928e+06	935399	517631	966361	1.35731e+06	578853
O15212	6	4	32.2509	0.805537	0.999845	1.08048	0.0555155	CTRL NORM	BNPR2 SOX17 HYP	14582.7	Prefoldin subunit 6 OS=Homo sapiens OX=9606 GN=PFDN6 PE=1 SV=1	3972.03	5123.36	51168.1	40747.6	36016.8	5405.24	39117.9	12947.5	22061.2	43274.2	50571.2	27922.5	14614.5	46938.8	36762.6	28819.3
P39687	18	6	149.092	0.780541	0.999845	1.14603	0.0570801	BNPR2 SOX17 HYP	CTRL NORM	28699.5	Acidic leucine-rich nuclear phosphoprotein 32 family member A OS=Homo sapiens OX=9606 GN=ANP32A PE=1 SV=1	103965	114239	831794	924075	1.01106e+06	99612.5	887922	263760	577438	964915	822091	633228	410256	865031	834459	587094
Q14764	82	57	658.636	0.839894	0.999845	1.11523	0.0537045	CTRL NORM	BNPR2 SOX17 HYP	99612.1	Major vault protein OS=Homo sapiens OX=9606 GN=MVP PE=1 SV=4	237757	302620	3.25617e+06	3.81605e+06	3.00335e+06	293091	2.71019e+06	819414	1.32054e+06	2.55607e+06	3.21818e+06	2.61497e+06	1.21866e+06	2.54519e+06	2.54701e+06	1.8239e+06
P42025	12	5	86.0523	0.929999	0.999845	1.01548	0.0506973	CTRL NORM	BNPR2 SOX17 HYP	42407.5	Beta-centractin OS=Homo sapiens OX=9606 GN=ACTR1B PE=1 SV=1	34748.7	38276.8	351826	496668	454748	26423.4	346657	79639.7	193000	323303	347722	340345	184522	229460	325784	177267
Q9UKK9	3	2	16.9564	0.698856	0.999845	1.45593	0.063781	BNPR2 SOX17 HYP	CTRL NORM	24612.8	ADP-sugar pyrophosphatase OS=Homo sapiens OX=9606 GN=NUDT5 PE=1 SV=1	252.175	780.922	15177	22492.7	39018.6	502.654	14242.7	2584.47	1400.62	6596.02	14999.9	15413.3	15832.5	4365.03	13385.1	5752.67
P26998	1	1	5.4583	0.781013	0.999845	1.25544	0.0570486	BNPR2 SOX17 HYP	CTRL NORM	24366	Beta-crystallin B3 OS=Homo sapiens OX=9606 GN=CRYBB3 PE=1 SV=4	0	0	59848.8	70749.9	96717.6	0	67180.4	60.6233	0	0	59150.6	48481.7	39244.9	0	63135.4	134.939
Q6ZTW0	3	3	22.3692	0.528934	0.999845	1.31379	0.0876817	CTRL NORM	BNPR2 SOX17 HYP	31503	Tubulin polyglutamylase complex subunit 1 OS=Homo sapiens OX=9606 GN=TPGS1 PE=1 SV=2	5678.77	5283.69	33582.3	14168.9	15911.1	5411.74	22741.6	625.814	31540.7	44628.4	33190.5	9709.29	6456.23	46995.3	21372.3	1392.98
P05976	5	3	36.8501	0.622484	0.999845	1.07439	0.0725904	BNPR2 SOX17 HYP	CTRL NORM	21202.2	Myosin light chain 1/3_ skeletal muscle isoform OS=Homo sapiens OX=9606 GN=MYL1 PE=1 SV=3	6947.68	5246.46	41197.2	57935	45012.5	8036.67	38355	28204.2	38588.4	44313.9	40716.6	39700.3	18264.6	69790.1	36045.7	62778.7
Q8N5I3	2	1	17.6888	0.786972	0.999845	1.15108	0.0566571	CTRL NORM	BNPR2 SOX17 HYP	31218.8	Potassium channel regulatory protein OS=Homo sapiens OX=9606 GN=KCNRG PE=1 SV=1	1582.92	1991.15	71829.6	64997.2	45607	1856.42	62011.1	12498.9	8791.75	16818.2	70991.7	44539.7	18505.9	16121	58277.4	27820.8
P12429	43	27	285.895	0.78991	0.999845	1.15888	0.0564686	BNPR2 SOX17 HYP	CTRL NORM	36546.4	Annexin A3 OS=Homo sapiens OX=9606 GN=ANXA3 PE=1 SV=3	159514	179587	2.12572e+06	2.63849e+06	2.97758e+06	209870	2.3921e+06	334571	885965	1.51687e+06	2.10092e+06	1.80804e+06	1.20821e+06	1.82251e+06	2.24807e+06	744709
P61106	21	15	137.857	0.661154	0.999845	1.20206	0.0677891	BNPR2 SOX17 HYP	CTRL NORM	24125.1	Ras-related protein Rab-14 OS=Homo sapiens OX=9606 GN=RAB14 PE=1 SV=4	20374.4	28554	358575	546148	509819	31614.1	501192	103719	113162	241180	354393	374251	206868	274536	471014	230864
Q9UJT1	4	2	20.2058	0.356779	0.999845	2.62723	0.135275	BNPR2 SOX17 HYP	CTRL NORM	51490.5	Tubulin delta chain OS=Homo sapiens OX=9606 GN=TUBD1 PE=2 SV=2	8569.72	9520.07	8802.26	10586.5	10250.1	8410.33	9526.71	70277.5	47597.5	80410.8	8699.58	7254.44	4159.15	73035	8953.09	156428
Q12907	16	5	96.8052	0.900212	0.999845	1.0669	0.0514223	BNPR2 SOX17 HYP	CTRL NORM	40570.9	Vesicular integral-membrane protein VIP36 OS=Homo sapiens OX=9606 GN=LMAN2 PE=1 SV=1	45403	57797.7	358570	508976	437993	49634.6	475596	72470.6	252175	488185	354387	348779	177724	431024	446960	161310
Q2TAY7	4	1	20.0389	0.835029	0.999845	1.00277	0.0539378	BNPR2 SOX17 HYP	CTRL NORM	58171.3	WD40 repeat-containing protein SMU1 OS=Homo sapiens OX=9606 GN=SMU1 PE=1 SV=2	9701.14	8626.3	162344	167335	148405	6484.99	153298	40782.1	53881.6	72861.6	160450	114667	60218	56315.4	144068	90775.4
P45974	32	21	219.606	0.87895	0.999845	1.09023	0.0521003	BNPR2 SOX17 HYP	CTRL NORM	96698.9	Ubiquitin carboxyl-terminal hydrolase 5 OS=Homo sapiens OX=9606 GN=USP5 PE=1 SV=2	20294.9	28042	1.30536e+06	1.50107e+06	1.47215e+06	19120.7	1.54975e+06	71342	112721	236856	1.29013e+06	1.02861e+06	597350	166043	1.45644e+06	158798
O60907	3	2	22.7799	0.914334	0.999845	1.31938	0.0510462	CTRL NORM	BNPR2 SOX17 HYP	63294.1	F-box-like/WD repeat-containing protein TBL1X OS=Homo sapiens OX=9606 GN=TBL1X PE=1 SV=3	5329.92	6466.9	73035.8	59162.9	32885.4	4196.87	60139.9	11916.5	29603.2	54622.3	72183.8	40541.7	13343.9	36445.4	56518.8	26524.5
Q9H361	42	10	304.148	0.802657	0.999845	1.00096	0.0556849	CTRL NORM	BNPR2 SOX17 HYP	70259.2	Polyadenylate-binding protein 3 OS=Homo sapiens OX=9606 GN=PABPC3 PE=1 SV=2	69581.6	85872.8	784158	953630	822236	79173.3	760540	229469	386467	725320	775010	653480	333637	687538	714747	510767
Q06203	11	8	54.3187	0.83472	0.999845	1.15459	0.0539528	CTRL NORM	BNPR2 SOX17 HYP	58197.4	Amidophosphoribosyltransferase OS=Homo sapiens OX=9606 GN=PPAT PE=1 SV=1	3126.42	4477.36	57533.3	157489	127668	4908.96	48296.3	11945.2	17364.6	37817.8	56862.1	107920	51803.8	42629.2	45388.3	26588.3
P63261	154	56	1075.5	0.829604	0.999845	1.11655	0.0542068	BNPR2 SOX17 HYP	CTRL NORM	42135.1	Actin_ cytoplasmic 2 OS=Homo sapiens OX=9606 GN=ACTG1 PE=1 SV=1	2.59378e+06	2.54361e+06	2.03108e+07	2.22749e+07	2.29049e+07	1.85368e+06	2.15101e+07	7.01643e+06	1.44063e+07	2.14845e+07	2.00738e+07	1.5264e+07	9.29408e+06	1.60973e+07	2.0215e+07	1.56176e+07
P63208	6	4	29.5548	0.454636	0.999845	1.45157	0.104226	BNPR2 SOX17 HYP	CTRL NORM	18829.1	S-phase kinase-associated protein 1 OS=Homo sapiens OX=9606 GN=SKP1 PE=1 SV=2	6832.23	6322.3	4556.54	8288.19	7120.13	6516.53	5073.89	19029.1	37947.2	53401	4503.39	5679.53	2889.12	56589.2	4768.39	42356.1
P26992	1	1	4.712	0.840007	0.999845	1.33259	0.0536992	CTRL NORM	BNPR2 SOX17 HYP	41146.5	Ciliary neurotrophic factor receptor subunit alpha OS=Homo sapiens OX=9606 GN=CNTFR PE=1 SV=2	239.106	104.38	0	0	0	242.232	0	15.5259	1328.03	881.638	0	0	0	2103.53	0	34.5584
P26196	34	26	218.598	0.634953	0.999845	1.21356	0.070961	BNPR2 SOX17 HYP	CTRL NORM	54816.1	Probable ATP-dependent RNA helicase DDX6 OS=Homo sapiens OX=9606 GN=DDX6 PE=1 SV=2	78732.4	88620.5	697513	701346	763797	103489	764980	268420	437291	748529	689376	480601	309924	898693	718920	597466
Q9NP86	10	5	64.3614	0.894287	0.999845	1.08638	0.0515977	CTRL NORM	BNPR2 SOX17 HYP	19939.8	Calcium-binding protein 5 OS=Homo sapiens OX=9606 GN=CABP5 PE=1 SV=1	5284.97	8407.1	108506	122257	101106	6111.72	100535	17264.9	29353.5	71010.2	107240	83777	41025.4	53073.9	94481.5	38429.3
Q4G0U5	8	4	41.671	0.99078	0.999845	1.0158	0.0500121	BNPR2 SOX17 HYP	CTRL NORM	97518.3	Cilia- and flagella-associated protein 221 OS=Homo sapiens OX=9606 GN=CFAP221 PE=1 SV=2	3857.73	4041.99	146810	137704	150932	2906.65	138360	4835.7	21426.4	34140.5	145097	94362.7	61243.3	25241.2	130029	10763.6
Q8WV37	1	0	5.62	0.920187	0.999845	1.1652	0.0509075	BNPR2 SOX17 HYP	CTRL NORM	63362.1	Zinc finger protein 480 OS=Homo sapiens OX=9606 GN=ZNF480 PE=1 SV=2	5711.4	3585.2	91880.5	88539.3	113345	2561.07	94909.7	10242.7	31722	30282.3	90808.7	60672	45991.7	22240.2	89195.1	22799
Q86VZ2	4	2	20.6712	0.954592	0.999845	1.01481	0.0502928	BNPR2 SOX17 HYP	CTRL NORM	36965.4	WD repeat-containing protein 5B OS=Homo sapiens OX=9606 GN=WDR5B PE=2 SV=1	13907.6	14924.3	22897	22372.7	26996.5	14592.6	17224.3	16385.8	77244.9	126058	22629.9	15331	10954.3	126722	16187.3	36472.6
Q8N6K4	4	1	34.6558	0.469572	0.999845	1.3178	0.100501	CTRL NORM	BNPR2 SOX17 HYP	17536.7	Putative uncharacterized protein MGC34800 OS=Homo sapiens OX=9606 PE=2 SV=1	149.82	418.242	184761	291141	201101	4556.84	133692	22213.5	832.125	3532.66	182605	199506	81600.4	39571.5	125642	49444.2
P35232	44	31	331.221	0.789833	0.999845	1.04206	0.0564735	BNPR2 SOX17 HYP	CTRL NORM	29861.1	Prohibitin OS=Homo sapiens OX=9606 GN=PHB PE=1 SV=1	82799.9	105539	1.62047e+06	1.97959e+06	2.15239e+06	114659	1.40612e+06	274550	459883	891431	1.60156e+06	1.35653e+06	873373	995694	1.32146e+06	611112
P04040	27	18	189.744	0.577498	0.999845	1.28702	0.0791728	BNPR2 SOX17 HYP	CTRL NORM	59984.4	Catalase OS=Homo sapiens OX=9606 GN=CAT PE=1 SV=3	66558.5	75177.3	582369	734286	811385	85953.1	658331	321316	369676	634981	575576	503173	329234	746414	618692	715207
Q00341	96	62	637.52	0.769396	0.999845	1.04828	0.0578476	BNPR2 SOX17 HYP	CTRL NORM	142083	Vigilin OS=Homo sapiens OX=9606 GN=HDLBP PE=1 SV=2	173699	199471	1.31393e+06	1.59218e+06	1.38619e+06	200980	1.37162e+06	478826	964752	1.68482e+06	1.29861e+06	1.09105e+06	562473	1.74531e+06	1.28903e+06	1.0658e+06
O75635	9	7	43.3413	0.741638	0.999845	1.00455	0.0599545	BNPR2 SOX17 HYP	CTRL NORM	43190	Serpin B7 OS=Homo sapiens OX=9606 GN=SERPINB7 PE=1 SV=1	2388.42	4705.54	91506.1	55435.6	65174.1	3306.01	67088.7	19168	13265.7	39745.1	90438.7	37987.6	26445.6	28709.2	63049.2	42665.2
P49006	8	8	51.5024	0.857942	0.999845	1.04299	0.0529045	CTRL NORM	BNPR2 SOX17 HYP	19585.8	MARCKS-related protein OS=Homo sapiens OX=9606 GN=MARCKSL1 PE=1 SV=2	5294.24	8109.69	77823.8	51956.5	77879.1	5682.17	50051.1	3669.95	29405	68498.1	76915.9	35603.5	31600.9	49343.7	47037.5	8168.82
P18669;P15259	25	17	235.213	0.939462	0.999845	1.1006	0.050521	BNPR2 SOX17 HYP	CTRL NORM	28918	Phosphoglycerate mutase 1 OS=Homo sapiens OX=9606 GN=PGAM1 PE=1 SV=2	119631	148167	854040	864442	991457	117067	920636	156938	664447	1.25148e+06	844078	592364	402302	1.01661e+06	865204	349323
P36578	51	33	341.554	0.661461	0.999845	1.12444	0.067754	BNPR2 SOX17 HYP	CTRL NORM	47982.5	60S ribosomal protein L4 OS=Homo sapiens OX=9606 GN=RPL4 PE=1 SV=5	230319	257513	1.0489e+06	1.39306e+06	1.04361e+06	253931	1.19088e+06	805968	1.27923e+06	2.17507e+06	1.03666e+06	954604	423464	2.20513e+06	1.11918e+06	1.79397e+06
Q9H444	2	1	11.9449	0.804864	0.999845	1.17735	0.0555548	BNPR2 SOX17 HYP	CTRL NORM	24950.2	Charged multivesicular body protein 4b OS=Homo sapiens OX=9606 GN=CHMP4B PE=1 SV=1	985.911	840.491	18307.1	13562.1	20530	1416.77	16359.8	1364.86	5475.9	7099.16	18093.5	9293.52	8330.41	12303.2	15374.7	3037.99
Q16576	9	7	56.3181	0.862155	0.999845	1.03318	0.0527324	BNPR2 SOX17 HYP	CTRL NORM	48162.3	Histone-binding protein RBBP7 OS=Homo sapiens OX=9606 GN=RBBP7 PE=1 SV=1	6796.24	7906.1	103641	99326.9	99730.5	8225.51	103406	13531.1	37747.3	66778.5	102432	68064.3	40467.5	71430	97179.5	30118.3
Q9Y2Z0	19	14	129.451	0.746486	0.999845	1.33971	0.0595659	BNPR2 SOX17 HYP	CTRL NORM	41309.3	Protein SGT1 homolog OS=Homo sapiens OX=9606 GN=SUGT1 PE=1 SV=3	14870.7	16340.4	547641	782347	810013	25438.3	950192	37969	82593.9	138019	541253	536108	328678	220905	892980	84513.8
P06396	7	4	40.6024	0.950416	0.999845	1.03478	0.0503492	BNPR2 SOX17 HYP	CTRL NORM	86096.8	Gelsolin OS=Homo sapiens OX=9606 GN=GSN PE=1 SV=1	11180.9	10028	559819	141931	139170	4406.5	567440	37089.4	62100.3	84700.7	553289	97258.8	56470.7	38265.9	533274	82556
O60716	68	44	477.339	0.890608	0.999845	1.08367	0.0517119	CTRL NORM	BNPR2 SOX17 HYP	108740	Catenin delta-1 OS=Homo sapiens OX=9606 GN=CTNND1 PE=1 SV=1	169749	180632	1.5016e+06	2.61892e+06	2.12849e+06	159144	1.40931e+06	428771	942812	1.5257e+06	1.48409e+06	1.79463e+06	863675	1.382e+06	1.32446e+06	954385
P41219	69	38	448.56	0.813749	0.999845	1.06761	0.0550475	BNPR2 SOX17 HYP	CTRL NORM	53765	Peripherin OS=Homo sapiens OX=9606 GN=PRPH PE=1 SV=2	337053	276024	3.61754e+06	3.15405e+06	3.14256e+06	201069	3.19872e+06	1.34164e+06	1.87204e+06	2.33143e+06	3.57534e+06	2.16133e+06	1.27515e+06	1.74608e+06	3.00612e+06	2.9863e+06
O15371	5	2	31.7027	0.813772	0.999845	1.05231	0.0550462	CTRL NORM	BNPR2 SOX17 HYP	64600.2	Eukaryotic translation initiation factor 3 subunit D OS=Homo sapiens OX=9606 GN=EIF3D PE=1 SV=1	1613.9	1515.86	28016.4	65714.5	58581.6	1308.77	23414.3	8741.17	8963.86	12803.6	27689.6	45031.2	23770.6	11365.3	22004.5	19456.7
Q5JWF2;P63092	35	20	210.454	0.809713	0.999845	1.18864	0.0552747	BNPR2 SOX17 HYP	CTRL NORM	111766	Guanine nucleotide-binding protein G(s) subunit alpha isoforms XLas OS=Homo sapiens OX=9606 GN=GNAS PE=1 SV=2	95316.4	138862	839862	1.29786e+06	1.47883e+06	141351	1.03598e+06	163184	529402	1.17289e+06	830064	889367	600062	1.22749e+06	973603	363226
A0A087X0M5	3	1	14.6458	0.377375	0.999845	1.4418	0.127611	BNPR2 SOX17 HYP	CTRL NORM	13313.3	T cell receptor beta variable 18 OS=Homo sapiens OX=9606 GN=TRBV18 PE=3 SV=6	10917.8	13311.3	6319.08	17144.4	15220.2	15194.6	8238.21	30110.1	60639	112433	6245.36	11748.3	6175.88	131950	7742.18	67021.1
Q13043	3	2	14.7603	0.771084	0.999845	1.09765	0.0577285	BNPR2 SOX17 HYP	CTRL NORM	55858.4	Serine/threonine-protein kinase 4 OS=Homo sapiens OX=9606 GN=STK4 PE=1 SV=2	1461.22	1247.1	1196.45	732.012	2622.62	780.549	1362.58	323.795	8115.82	10533.6	1182.49	501.615	1064.18	6778.25	1280.54	720.723
O15347	18	11	115.704	0.880064	0.999845	1.04137	0.0520615	CTRL NORM	BNPR2 SOX17 HYP	23151.1	High mobility group protein B3 OS=Homo sapiens OX=9606 GN=HMGB3 PE=1 SV=4	53328.2	57658.9	433206	451544	387313	46047.4	376034	146788	296193	487013	428153	309423	157159	399874	353392	326731
P21579	5	3	24.243	0.635638	0.999845	1.60738	0.0708739	BNPR2 SOX17 HYP	CTRL NORM	47915.4	Synaptotagmin-1 OS=Homo sapiens OX=9606 GN=SYT1 PE=1 SV=1	1503.63	3191.88	112271	176135	210672	7341.38	247196	5916.53	8351.39	26960.1	110961	120697	85484.2	63752.3	232312	13169.4
O14656	5	2	26.9857	0.971386	0.999845	1.04097	0.0501162	CTRL NORM	BNPR2 SOX17 HYP	38151	Torsin-1A OS=Homo sapiens OX=9606 GN=TOR1A PE=1 SV=1	10617.4	9479.96	22490.9	37716.6	28899.7	8151.56	23965.3	16127.4	58970.5	80072	22228.6	25845.5	11726.6	70787.8	22522.3	35897.3
P20042	3	3	22.5589	0.826837	0.999845	1.10598	0.0543476	BNPR2 SOX17 HYP	CTRL NORM	38730.6	Eukaryotic translation initiation factor 2 subunit 2 OS=Homo sapiens OX=9606 GN=EIF2S2 PE=1 SV=2	4358.87	3450.35	29615.8	34429	36251.5	3594.14	31713.1	7910.16	24209.8	29143.2	29270.3	23592.7	14709.7	31211.4	29803.6	17606.9
Q9NZ20	3	2	15.5112	0.875813	0.999845	6.9424	0.0522119	CTRL NORM	BNPR2 SOX17 HYP	58421.6	Group 3 secretory phospholipase A2 OS=Homo sapiens OX=9606 GN=PLA2G3 PE=1 SV=2	1247.97	378.14	180004	7050.57	6651.9	2924.67	10344.7	7256.83	6931.4	3193.94	177905	4831.44	2699.13	25397.7	9721.84	16152.7
Q15942	35	25	253.337	0.847943	0.999845	1.04706	0.0533352	BNPR2 SOX17 HYP	CTRL NORM	62475	Zyxin OS=Homo sapiens OX=9606 GN=ZYX PE=1 SV=1	104007	112239	908041	1.15901e+06	1.11787e+06	88892.7	909622	274377	577670	948025	897449	794221	453595	771941	854853	610727
Q9H299	7	3	73.2258	0.989597	0.999845	1.0094	0.0500153	CTRL NORM	BNPR2 SOX17 HYP	10494.8	SH3 domain-binding glutamic acid-rich-like protein 3 OS=Homo sapiens OX=9606 GN=SH3BGRL3 PE=1 SV=1	38492.6	31199.1	383597	452259	412554	23681.5	405265	55616.1	213794	263522	379122	309913	167401	205649	380864	123794
P54886	49	35	341.514	0.993863	0.999845	1.05256	0.0500053	BNPR2 SOX17 HYP	CTRL NORM	88043.8	Delta-1-pyrroline-5-carboxylate synthase OS=Homo sapiens OX=9606 GN=ALDH18A1 PE=1 SV=2	219119	259628	1.37693e+06	1.91415e+06	1.96448e+06	172286	1.53488e+06	296329	1.21702e+06	2.19293e+06	1.36086e+06	1.31168e+06	797123	1.49613e+06	1.44247e+06	659587
Q8N163	25	19	136.119	0.755988	0.999845	1.17009	0.0588299	BNPR2 SOX17 HYP	CTRL NORM	103529	Cell cycle and apoptosis regulator protein 2 OS=Homo sapiens OX=9606 GN=CCAR2 PE=1 SV=2	125506	149326	842392	1.19454e+06	1.28537e+06	146358	996449	276813	697081	1.26128e+06	832565	818568	521562	1.27097e+06	936452	616147
P30613	27	10	211.299	0.756757	0.999845	1.02418	0.0587718	BNPR2 SOX17 HYP	CTRL NORM	62229.5	Pyruvate kinase PKLR OS=Homo sapiens OX=9606 GN=PKLR PE=1 SV=2	108786	130141	698773	934963	818804	142523	666739	289879	604212	1.09923e+06	690621	640688	332245	1.23767e+06	626594	645232
Q96IU4	4	4	21.1463	0.694688	0.999845	1.5597	0.0641936	BNPR2 SOX17 HYP	CTRL NORM	22459.8	Protein ABHD14B OS=Homo sapiens OX=9606 GN=ABHD14B PE=1 SV=1	3684.24	3103.14	447598	848171	1.13862e+06	6706.1	868486	17777.3	20462.8	26210.5	442377	581214	462017	58235.5	816193	39569.8
Q15785	10	6	47.4142	0.880305	0.999845	1.15083	0.0520531	CTRL NORM	BNPR2 SOX17 HYP	34958.6	Mitochondrial import receptor subunit TOM34 OS=Homo sapiens OX=9606 GN=TOMM34 PE=1 SV=2	2974.08	5013.69	98276.5	80128.2	82276.6	4553.29	65197.4	9936.65	16518.5	42347.9	97130.1	54908.3	33385.2	39540.5	61271.8	22117.6
P60709	75	1	1045.82	0.850208	0.999845	1.0965	0.0532349	BNPR2 SOX17 HYP	CTRL NORM	42079	Actin_ cytoplasmic 1 OS=Homo sapiens OX=9606 GN=ACTB PE=1 SV=1	2.55828e+06	2.48616e+06	1.7818e+07	1.97669e+07	2.02842e+07	1.81137e+06	1.8363e+07	6.28444e+06	1.4209e+07	2.09992e+07	1.76101e+07	1.35454e+07	8.23067e+06	1.57299e+07	1.72573e+07	1.39883e+07
P31323	7	4	46.0391	0.926657	0.999845	1.01978	0.0507658	CTRL NORM	BNPR2 SOX17 HYP	46701.4	cAMP-dependent protein kinase type II-beta regulatory subunit OS=Homo sapiens OX=9606 GN=PRKAR2B PE=1 SV=3	4043.33	4988.74	55549.3	45799.3	42692.2	3436.1	52506.9	9604.49	22457.3	42137.1	54901.3	31384.2	17323.1	29838.9	49345.4	21378.3
P03956	2	1	10.4938	0.668482	0.999845	1.46302	0.0669604	CTRL NORM	BNPR2 SOX17 HYP	54178.1	Interstitial collagenase OS=Homo sapiens OX=9606 GN=MMP1 PE=1 SV=3	29.2999	460.798	9004.1	5855.2	2476.37	42.1167	7947.67	25.3942	162.736	3892.1	8899.06	4012.31	1004.83	365.74	7469.13	56.5241
Q9Y295	11	8	74.1439	0.891852	0.999845	1.08159	0.0516728	BNPR2 SOX17 HYP	CTRL NORM	40827.3	Developmentally-regulated GTP-binding protein 1 OS=Homo sapiens OX=9606 GN=DRG1 PE=1 SV=1	41379.1	36502	239883	313803	297105	39602.1	295213	51176.5	229826	308312	237085	215035	120556	343903	277438	113912
P13804	28	21	217.398	0.910241	0.999845	1.13586	0.0511492	CTRL NORM	BNPR2 SOX17 HYP	35421.8	Electron transfer flavoprotein subunit alpha_ mitochondrial OS=Homo sapiens OX=9606 GN=ETFA PE=1 SV=1	65462	85553.1	657390	800465	668336	87018.3	516672	144409	363586	722620	649721	548523	271189	755663	485563	321435
O60568	31	18	195.632	0.703674	0.999845	1.25053	0.0633131	BNPR2 SOX17 HYP	CTRL NORM	85355.6	Multifunctional procollagen lysine hydroxylase and glycosyltransferase LH3 OS=Homo sapiens OX=9606 GN=PLOD3 PE=1 SV=1	54746.8	70384.1	949804	1.3274e+06	1.43433e+06	88907.2	1.31295e+06	168003	304072	594495	938724	909608	582006	772066	1.23389e+06	373951
Q71DI3	18	10	107.055	0.889678	0.999845	1.2225	0.0517413	CTRL NORM	BNPR2 SOX17 HYP	15445.1	Histone H3.2 OS=Homo sapiens OX=9606 GN=H3C15 PE=1 SV=3	42159.4	50336.8	1.1975e+06	1.26094e+06	915528	47161.1	970834	153132	234160	425167	1.18354e+06	864065	371492	409545	912379	340850
Q9UQ80	43	22	306.894	0.976092	0.999845	1.05185	0.0500811	BNPR2 SOX17 HYP	CTRL NORM	44129.1	Proliferation-associated protein 2G4 OS=Homo sapiens OX=9606 GN=PA2G4 PE=1 SV=3	342709	324571	1.86782e+06	2.61064e+06	2.68425e+06	254240	2.04458e+06	429489	1.90346e+06	2.74147e+06	1.84603e+06	1.78896e+06	1.08918e+06	2.20781e+06	1.92147e+06	955983
Q14641	1	0	4.8722	0.791855	0.999845	1.46209	0.0563454	BNPR2 SOX17 HYP	CTRL NORM	15787.2	Early placenta insulin-like peptide OS=Homo sapiens OX=9606 GN=INSL4 PE=1 SV=1	576.985	1137.24	5311.53	3200.58	7194.21	450.435	7166.89	140.257	3204.66	9605.62	5249.57	2193.21	2919.18	3911.56	6735.36	312.194
O75019	3	3	16.3435	0.771467	0.999845	1.55302	0.0577017	CTRL NORM	BNPR2 SOX17 HYP	53901.9	Leukocyte immunoglobulin-like receptor subfamily A member 1 OS=Homo sapiens OX=9606 GN=LILRA1 PE=2 SV=1	400.627	368.099	8114.38	16856.3	8747.82	180.905	7339.81	305.19	2225.14	3109.13	8019.72	11550.8	3549.59	1570.97	6897.88	679.311
Q13200	59	44	405.255	0.728296	0.999845	1.16735	0.0610701	BNPR2 SOX17 HYP	CTRL NORM	100941	26S proteasome non-ATPase regulatory subunit 2 OS=Homo sapiens OX=9606 GN=PSMD2 PE=1 SV=3	57145.6	67744.4	1.11513e+06	1.43274e+06	1.53655e+06	66336.8	1.26357e+06	253602	317395	572200	1.10212e+06	981794	623482	576066	1.18749e+06	564484
Q9NQC3	51	27	300.735	0.904795	0.999845	1.06629	0.0512938	BNPR2 SOX17 HYP	CTRL NORM	130331	Reticulon-4 OS=Homo sapiens OX=9606 GN=RTN4 PE=1 SV=2	151618	184508	1.8255e+06	2.90809e+06	3.1621e+06	164054	1.813e+06	266616	842111	1.55844e+06	1.8042e+06	1.99278e+06	1.28308e+06	1.42464e+06	1.70384e+06	593451
Q6FI81	6	3	36.7358	0.990553	0.999845	1.1217	0.0500127	BNPR2 SOX17 HYP	CTRL NORM	34152.6	Anamorsin OS=Homo sapiens OX=9606 GN=CIAPIN1 PE=1 SV=2	10356.1	13473.6	29600.4	50414.8	58675.3	13760.6	36836.5	7210.31	57519.2	113804	29255.1	34547	23808.6	119496	34618.6	16049.2
P48643	77	47	562.488	0.775834	0.999845	1.05123	0.0573989	BNPR2 SOX17 HYP	CTRL NORM	60127.4	T-complex protein 1 subunit epsilon OS=Homo sapiens OX=9606 GN=CCT5 PE=1 SV=1	208925	205355	2.02519e+06	2.12302e+06	2.03088e+06	201357	1.90488e+06	659126	1.1604e+06	1.73452e+06	2.00156e+06	1.45481e+06	824066	1.74857e+06	1.79018e+06	1.46712e+06
P51659	50	31	318.792	0.733625	0.999845	1.02712	0.0606162	BNPR2 SOX17 HYP	CTRL NORM	80142.7	Peroxisomal multifunctional enzyme type 2 OS=Homo sapiens OX=9606 GN=HSD17B4 PE=1 SV=3	77561.1	88380.2	1.06615e+06	1.26667e+06	1.1656e+06	99462.3	985595	315863	430786	746499	1.05372e+06	867993	472964	863727	926252	703068
P68400	9	1	60.0748	0.924412	0.999845	1.09639	0.0508136	BNPR2 SOX17 HYP	CTRL NORM	45257.7	Casein kinase II subunit alpha OS=Homo sapiens OX=9606 GN=CSNK2A1 PE=1 SV=1	17952.4	24333.3	368323	523956	612775	16660.8	357492	37719.9	99710.2	205530	364026	359044	248645	144682	335967	83959.4
Q7RTV0	5	4	34.0227	0.926739	0.999845	1.04494	0.050764	BNPR2 SOX17 HYP	CTRL NORM	13146.8	PHD finger-like domain-containing protein 5A OS=Homo sapiens OX=9606 GN=PHF5A PE=1 SV=1	5926.18	6116.74	88729.4	113996	133423	5703	81599.4	3695.07	32914.9	51664.7	87694.3	78116.7	54138.9	49524.6	76686.2	8224.73
O75822	1	0	4.9166	0.866724	0.999845	1.61458	0.0525519	CTRL NORM	BNPR2 SOX17 HYP	29176.5	Eukaryotic translation initiation factor 3 subunit J OS=Homo sapiens OX=9606 GN=EIF3J PE=1 SV=2	433.002	330.007	0	0	0	415.439	0	57.1345	2404.96	2787.39	0	0	0	3607.66	0	127.174
Q9NYL9	9	6	52.8483	0.699236	0.999845	1.20484	0.0637437	BNPR2 SOX17 HYP	CTRL NORM	39765.9	Tropomodulin-3 OS=Homo sapiens OX=9606 GN=TMOD3 PE=1 SV=1	2400.93	3687.83	173663	336682	309720	4810.13	290314	17376.4	13335.1	31149	171637	230713	125675	41771	272834	38677.5
P84095	3	1	23.9271	0.556719	0.999845	3.00274	0.0826204	CTRL NORM	BNPR2 SOX17 HYP	21764.7	Rho-related GTP-binding protein RhoG OS=Homo sapiens OX=9606 GN=RHOG PE=1 SV=1	12375	10385.3	228609	187136	72096.5	11586.4	50679.2	11672.9	68732.8	87718.7	225943	128236	29254.5	100616	47627.7	25982.3
O00151	36	23	286.836	0.878404	0.999845	1.01575	0.0521195	CTRL NORM	BNPR2 SOX17 HYP	36528	PDZ and LIM domain protein 1 OS=Homo sapiens OX=9606 GN=PDLIM1 PE=1 SV=4	287429	280955	1.2276e+06	1.36762e+06	1.20584e+06	234979	948365	725353	1.59643e+06	2.37307e+06	1.21328e+06	937172	489292	2.04054e+06	891263	1.61454e+06
Q13155	17	11	103.072	0.89564	0.999845	1.07542	0.0515567	BNPR2 SOX17 HYP	CTRL NORM	35691	Aminoacyl tRNA synthase complex-interacting multifunctional protein 2 OS=Homo sapiens OX=9606 GN=AIMP2 PE=1 SV=2	31934	38495.2	292230	387675	358093	32987.8	362347	53500.7	177366	325148	288821	265657	145303	286465	340529	119085
O15144	36	26	278.522	0.756915	0.999845	1.14545	0.0587599	BNPR2 SOX17 HYP	CTRL NORM	34447.1	Actin-related protein 2/3 complex subunit 2 OS=Homo sapiens OX=9606 GN=ARPC2 PE=1 SV=1	90663.4	95266.1	1.15066e+06	1.54789e+06	1.63508e+06	108006	1.3144e+06	246544	503558	804660	1.13723e+06	1.0607e+06	663465	937920	1.23526e+06	548774
Q8TAA3	6	2	60.0655	0.755243	0.999845	1.15983	0.0588864	BNPR2 SOX17 HYP	CTRL NORM	28700.9	Proteasome subunit alpha-type 8 OS=Homo sapiens OX=9606 GN=PSMA8 PE=2 SV=3	34440.2	31784.6	202640	225513	240302	26160.5	205134	101799	191286	268467	200276	154534	97506.8	227177	192783	226590
P61019	4	4	21.3989	0.866302	0.999845	1.06768	0.0525683	BNPR2 SOX17 HYP	CTRL NORM	23716.7	Ras-related protein Rab-2A OS=Homo sapiens OX=9606 GN=RAB2A PE=1 SV=1	1887.4	3218.81	58099.4	65693.1	69312.6	2232.42	59997.1	6080.92	10482.9	27187.5	57421.6	45016.6	28124.9	19386.2	56384.6	13535.3
A0A075B6N1	1	0	5.351	0.87447	0.999845	1.00635	0.0522605	CTRL NORM	BNPR2 SOX17 HYP	13054.6	T cell receptor beta variable 19 OS=Homo sapiens OX=9606 GN=TRBV19 PE=1 SV=2	0	0	6189.31	11710.7	9151.31	0	8630.14	5.51241	0	0	6117.11	8024.79	3713.31	0	8110.52	12.2699
P19087	6	2	34.4858	0.849768	0.999845	1.1147	0.0532542	BNPR2 SOX17 HYP	CTRL NORM	40746.2	Guanine nucleotide-binding protein G(t) subunit alpha-2 OS=Homo sapiens OX=9606 GN=GNAT2 PE=1 SV=4	12642.5	11219.4	99698.5	102996	120007	11275.6	100237	21024.4	70218.6	94763.7	98535.4	70578.8	48694.9	97917	94201.4	46797.4
Q15121	4	1	27.0114	0.432469	0.999845	1.14766	0.110185	BNPR2 SOX17 HYP	CTRL NORM	15097.1	Astrocytic phosphoprotein PEA-15 OS=Homo sapiens OX=9606 GN=PEA15 PE=1 SV=2	8842.77	12428.5	51510.4	6690.1	2053.2	11119	77739.9	294.773	49114.1	104977	50909.6	4584.43	833.125	96556.6	73059.1	656.124
P48426	4	2	21.5973	0.710557	0.999845	1.15511	0.0626613	CTRL NORM	BNPR2 SOX17 HYP	46452.8	Phosphatidylinositol 5-phosphate 4-kinase type-2 alpha OS=Homo sapiens OX=9606 GN=PIP4K2A PE=1 SV=2	509.64	744.006	620969	57323.5	85930.5	673.839	486421	15268.1	2830.62	6284.21	613725	39281.3	34867.9	5851.59	457133	33984.8
Q7L2H7	30	17	221.482	0.690583	0.999845	1.04773	0.0646072	BNPR2 SOX17 HYP	CTRL NORM	42959.2	Eukaryotic translation initiation factor 3 subunit M OS=Homo sapiens OX=9606 GN=EIF3M PE=1 SV=1	38136.9	57476	454811	602933	481783	53412.1	451777	221434	211818	485468	449505	413163	195492	463828	424575	492881
O43615	2	2	16.6224	0.46474	0.999845	1.10913	0.101682	BNPR2 SOX17 HYP	CTRL NORM	51698	Mitochondrial import inner membrane translocase subunit TIM44 OS=Homo sapiens OX=9606 GN=TIMM44 PE=1 SV=2	652.214	1147.2	1211.1	810.48	838.597	2282.49	1114.66	2.24336	3622.5	9689.79	1196.97	555.386	340.276	19821.1	1047.55	4.99341
P14678;P63162	24	19	147.293	0.989557	0.999845	1.02841	0.0500155	CTRL NORM	BNPR2 SOX17 HYP	24781.3	Small nuclear ribonucleoprotein-associated proteins B and B' OS=Homo sapiens OX=9606 GN=SNRPB PE=1 SV=2	92039.9	151364	741364	1.3538e+06	1.10258e+06	113295	945371	112724	511203	1.27849e+06	732716	927697	447392	983845	888449	250907
Q92805	9	6	52.9926	0.809647	0.999845	1.25184	0.0552785	BNPR2 SOX17 HYP	CTRL NORM	88298.6	Golgin subfamily A member 1 OS=Homo sapiens OX=9606 GN=GOLGA1 PE=1 SV=3	6576.11	8286.24	855337	1.21419e+06	1.60206e+06	11533.7	974200	21529.6	36524.7	69989.3	845359	832030	650064	100158	915543	47921.9
O43396	10	6	62.0939	0.804521	0.999845	1.13298	0.055575	BNPR2 SOX17 HYP	CTRL NORM	32650.6	Thioredoxin-like protein 1 OS=Homo sapiens OX=9606 GN=TXNL1 PE=1 SV=3	13498	18670.7	148920	125322	126029	12693.1	165298	43136.7	74969.9	157701	147183	85877.9	51138.5	110226	155345	96016.4
Q8N183	3	2	29.0284	0.694758	0.999845	1.03611	0.0641866	BNPR2 SOX17 HYP	CTRL NORM	19856.4	NADH dehydrogenase [ubiquinone] 1 alpha subcomplex assembly factor 2 OS=Homo sapiens OX=9606 GN=NDUFAF2 PE=1 SV=1	2320.95	2050.05	60977.1	66150.3	53111.3	2322.6	61561	19252.5	12890.9	17315.7	60265.8	45329.9	21550.9	20169.3	57854.4	42853.4
Q13724	8	6	39.2768	0.889516	0.999845	1.0549	0.0517465	CTRL NORM	BNPR2 SOX17 HYP	92088.8	Mannosyl-oligosaccharide glucosidase OS=Homo sapiens OX=9606 GN=MOGS PE=1 SV=5	4989.14	7984.16	938054	1.10434e+06	1.02685e+06	5429.19	890104	26014.8	27710.4	67437.8	927111	756752	416665	47146.9	836510	57905.3
P43304	7	4	40.3648	0.511238	0.999845	1.44709	0.0911988	BNPR2 SOX17 HYP	CTRL NORM	81366.1	Glycerol-3-phosphate dehydrogenase_ mitochondrial OS=Homo sapiens OX=9606 GN=GPD2 PE=1 SV=3	9932.77	13529.1	6792	7285.37	6452.24	13100.1	7889.57	26880.9	55168.1	114273	6712.77	4992.34	2618.11	113761	7414.53	59833.2
Q9UJU6	10	7	57.5088	0.834935	0.999845	1.39271	0.0539423	BNPR2 SOX17 HYP	CTRL NORM	48492.5	Drebrin-like protein OS=Homo sapiens OX=9606 GN=DBNL PE=1 SV=1	10035.9	11753.2	685445	1.08925e+06	1.21958e+06	10033.6	1.24497e+06	27398.8	55741	99272.9	677449	746412	494867	87131.8	1.17001e+06	60986
P11177	18	13	113.547	0.854093	0.999845	1.01578	0.0530666	BNPR2 SOX17 HYP	CTRL NORM	39575.7	Pyruvate dehydrogenase E1 component subunit beta_ mitochondrial OS=Homo sapiens OX=9606 GN=PDHB PE=1 SV=3	12837.8	11038.7	1.27542e+06	1.5009e+06	1.47716e+06	13639.8	1.31202e+06	41566.3	71303	93238.1	1.26054e+06	1.0285e+06	599386	118448	1.23302e+06	92520.8
Q9H2M3	8	4	42.5986	0.886665	0.999845	1.08223	0.0518387	BNPR2 SOX17 HYP	CTRL NORM	40867.5	S-methylmethionine--homocysteine S-methyltransferase BHMT2 OS=Homo sapiens OX=9606 GN=BHMT2 PE=1 SV=1	4152.73	9209.71	118533	135238	127592	7020.62	144824	9664.26	23064.9	77789.4	117150	92672.6	51772.6	60966.8	136104	21511.3
P17301	33	20	218.959	0.868532	0.999845	1.01418	0.0524823	BNPR2 SOX17 HYP	CTRL NORM	130550	Integrin alpha-2 OS=Homo sapiens OX=9606 GN=ITGA2 PE=1 SV=1	29128.7	33313.8	337679	332048	345991	26448.6	293942	76168.2	161785	281383	333740	227538	140392	229679	276243	169540
Q9H081	10	4	67.5304	0.817468	0.999845	1.20626	0.054843	BNPR2 SOX17 HYP	CTRL NORM	24482.1	Protein MIS12 homolog OS=Homo sapiens OX=9606 GN=MIS12 PE=1 SV=1	6885.65	8451.07	941843	1.02177e+06	1.14552e+06	8972.95	1.20466e+06	27962.1	38244	71381.5	930856	700174	464817	77920.8	1.13213e+06	62239.9
Q14151	5	0	32.5068	0.96387	0.999845	1.02573	0.0501853	CTRL NORM	BNPR2 SOX17 HYP	107987	Scaffold attachment factor B2 OS=Homo sapiens OX=9606 GN=SAFB2 PE=1 SV=1	6286.46	9100.38	51458.7	87591.8	79442	7604.18	54221.5	9296.08	34915.9	76865.9	50858.5	60022.8	32235	66034.4	50956.8	20691.8
O00567	18	10	104.086	0.942611	0.999845	1.04553	0.0504681	CTRL NORM	BNPR2 SOX17 HYP	66449.2	Nucleolar protein 56 OS=Homo sapiens OX=9606 GN=NOP56 PE=1 SV=4	13063	14007.6	224119	253853	247343	10924.4	197427	27354.9	72554.1	118315	221504	173954	100364	94867.1	185539	60888.3
P59998	26	15	162.644	0.955426	0.999845	1.16234	0.0502821	CTRL NORM	BNPR2 SOX17 HYP	19781.1	Actin-related protein 2/3 complex subunit 4 OS=Homo sapiens OX=9606 GN=ARPC4 PE=1 SV=3	347365	331071	2.60553e+06	2.41192e+06	1.88205e+06	227963	2.13108e+06	659267	1.92932e+06	2.79637e+06	2.57514e+06	1.65278e+06	763676	1.97962e+06	2.00277e+06	1.46744e+06
P49773	9	5	97.3872	0.70674	0.999845	1.17685	0.0630204	BNPR2 SOX17 HYP	CTRL NORM	13916	Histidine triad nucleotide-binding protein 1 OS=Homo sapiens OX=9606 GN=HINT1 PE=1 SV=2	61227	53917.7	278800	391066	382396	53878.3	334761	152804	340064	455413	275548	267980	155164	467877	314605	340121
P20618	23	13	160.704	0.92773	0.999845	1.21416	0.0507434	CTRL NORM	BNPR2 SOX17 HYP	26717.5	Proteasome subunit beta type-1 OS=Homo sapiens OX=9606 GN=PSMB1 PE=1 SV=2	41977.1	55680.5	362401	432750	272273	45353.7	274392	143313	233147	470303	358173	296544	110480	393850	257871	318995
Q15393	57	37	361.852	0.944959	0.999845	1.02279	0.0504305	BNPR2 SOX17 HYP	CTRL NORM	136661	Splicing factor 3B subunit 3 OS=Homo sapiens OX=9606 GN=SF3B3 PE=1 SV=4	123949	144203	1.15173e+06	1.56842e+06	1.51799e+06	127702	1.23445e+06	176279	688431	1.21801e+06	1.1383e+06	1.07477e+06	615951	1.10896e+06	1.16012e+06	392374
P47985	15	3	121.206	0.878485	0.999845	1.12381	0.0521167	CTRL NORM	BNPR2 SOX17 HYP	29953.2	Cytochrome b-c1 complex subunit Rieske_ mitochondrial OS=Homo sapiens OX=9606 GN=UQCRFS1 PE=1 SV=2	97361.4	111919	516414	693098	608718	100126	466991	86647.1	540760	945318	510390	474949	246998	869493	438873	192865
Q92882	9	5	55.4123	0.923739	0.999845	1.0236	0.0508282	CTRL NORM	BNPR2 SOX17 HYP	23957.9	Osteoclast-stimulating factor 1 OS=Homo sapiens OX=9606 GN=OSTF1 PE=1 SV=2	45077	50822.3	492210	438015	474241	57399.4	407767	63058.7	250365	429268	486468	300152	192432	498454	383215	140360
Q13177	26	14	158.573	0.824561	0.999845	1.05339	0.0544653	CTRL NORM	BNPR2 SOX17 HYP	58327.9	Serine/threonine-protein kinase PAK 2 OS=Homo sapiens OX=9606 GN=PAK2 PE=1 SV=3	27823.1	34673.6	315196	412899	328971	27294.2	276824	117435	154534	292869	311520	282941	133486	237022	260156	261394
Q13526	1	1	4.9412	0.754436	0.999845	1.07478	0.0589478	BNPR2 SOX17 HYP	CTRL NORM	18357.4	Peptidyl-prolyl cis-trans isomerase NIMA-interacting 1 OS=Homo sapiens OX=9606 GN=PIN1 PE=1 SV=1	198.489	265.841	3154.97	2528.6	2875.34	252.417	2766.32	713.567	1102.44	2245.41	3118.16	1732.74	1166.72	2191.98	2599.76	1588.3
Q92626	12	8	65.668	0.992255	0.999845	1.08708	0.0500085	CTRL NORM	BNPR2 SOX17 HYP	167898	Peroxidasin homolog OS=Homo sapiens OX=9606 GN=PXDN PE=1 SV=2	3387.81	5438.13	130941	150647	120126	3679.35	137703	5641.97	18816.4	45932.9	129413	103232	48743.3	31951.4	129412	12558.3
P51149	22	16	140.746	0.847684	0.999845	1.10985	0.0533467	BNPR2 SOX17 HYP	CTRL NORM	23774.9	Ras-related protein Rab-7a OS=Homo sapiens OX=9606 GN=RAB7A PE=1 SV=1	21527.3	23175.2	360756	409879	472724	22413.1	362852	46915	119566	195748	356548	280872	191816	194635	341005	104426
Q13283	18	11	129.788	0.956222	0.999845	1.00874	0.0502721	CTRL NORM	BNPR2 SOX17 HYP	52221.4	Ras GTPase-activating protein-binding protein 1 OS=Homo sapiens OX=9606 GN=G3BP1 PE=1 SV=1	68161.6	86405.3	296368	359963	319294	79106.4	315665	89804.5	378580	729818	292911	246666	129559	686957	296659	199893
P84243	18	9	107.769	0.927893	0.999845	1.16272	0.0507401	CTRL NORM	BNPR2 SOX17 HYP	15385	Histone H3.3 OS=Homo sapiens OX=9606 GN=H3-3A PE=1 SV=2	63566.4	76205.7	965937	1.00743e+06	794467	66465.4	793478	163001	353057	643667	954669	690347	322370	577183	745702	362817
P01040	2	1	15.0467	0.926435	0.999845	1.20084	0.0507704	BNPR2 SOX17 HYP	CTRL NORM	11006.5	Cystatin-A OS=Homo sapiens OX=9606 GN=CSTA PE=1 SV=1	11915.3	11158.1	298858	274104	371695	13966.4	319081	10998.5	66179.5	94246.6	295372	187831	150822	121284	299869	24481.1
P11586	57	36	348.476	0.81499	0.999845	1.02203	0.0549788	CTRL NORM	BNPR2 SOX17 HYP	102216	C-1-tetrahydrofolate synthase_ cytoplasmic OS=Homo sapiens OX=9606 GN=MTHFD1 PE=1 SV=4	166323	164851	1.06225e+06	1.26653e+06	939262	146314	946588	570453	923785	1.39241e+06	1.04986e+06	867899	381122	1.27059e+06	889593	1.26975e+06
O15511	3	1	20.8528	0.960362	0.999845	1.0778	0.050223	BNPR2 SOX17 HYP	CTRL NORM	16377.5	Actin-related protein 2/3 complex subunit 5 OS=Homo sapiens OX=9606 GN=ARPC5 PE=1 SV=3	3483.72	3853.93	16071.3	27234.5	28552.6	4327.55	18735.7	2967.51	19349.1	32552	15883.8	18662.6	11585.7	37580.2	17607.7	6605.27
Q15814	6	4	38.5045	0.813775	0.999845	1.02988	0.0550461	CTRL NORM	BNPR2 SOX17 HYP	39761.4	Tubulin-specific chaperone C OS=Homo sapiens OX=9606 GN=TBCC PE=1 SV=2	9172.42	18041.2	161187	217821	203957	16580.8	141839	32057.8	50945	152384	159306	149263	82759.4	143987	133298	71356.4
O00231	52	33	334.738	0.698819	0.999845	1.12667	0.0637846	BNPR2 SOX17 HYP	CTRL NORM	47749	26S proteasome non-ATPase regulatory subunit 11 OS=Homo sapiens OX=9606 GN=PSMD11 PE=1 SV=3	153471	207526	804661	763763	755421	174934	771021	472435	852404	1.75285e+06	795274	523373	306526	1.51912e+06	724597	1.05158e+06
P50993	32	12	186.411	0.815554	0.999845	1.11358	0.0549477	BNPR2 SOX17 HYP	CTRL NORM	113577	Sodium/potassium-transporting ATPase subunit alpha-2 OS=Homo sapiens OX=9606 GN=ATP1A2 PE=1 SV=1	36717.7	52735.2	600144	918875	862576	53515.6	789470	85600.2	203935	445425	593144	629664	350006	464727	741935	190534
Q96A32	3	2	14.5838	0.70084	0.999845	1.40286	0.0635871	CTRL NORM	BNPR2 SOX17 HYP	19128.7	Myosin regulatory light chain 2_ skeletal muscle isoform OS=Homo sapiens OX=9606 GN=MYLPF PE=1 SV=1	3023.42	4430.19	14923.3	22603.8	15022.8	2435.43	10264.6	4340.8	16792.5	37419.4	14749.2	15489.4	6095.76	21149.2	9646.51	9662.04
P41250	67	42	475.163	0.707685	0.999845	1.14465	0.0629309	BNPR2 SOX17 HYP	CTRL NORM	83907.1	Glycine--tRNA ligase OS=Homo sapiens OX=9606 GN=GARS1 PE=1 SV=3	216988	225263	2.39098e+06	2.3051e+06	2.46175e+06	241293	2.43476e+06	743801	1.20519e+06	1.90267e+06	2.36308e+06	1.57958e+06	998899	2.09537e+06	2.28816e+06	1.6556e+06
Q13153	5	1	29.7293	0.93462	0.999845	1.03624	0.050608	BNPR2 SOX17 HYP	CTRL NORM	60932.1	Serine/threonine-protein kinase PAK 1 OS=Homo sapiens OX=9606 GN=PAK1 PE=1 SV=2	2406.45	3369.31	39297.9	51229.3	51502.2	3477.68	41617.4	3195.59	13365.8	28458.7	38839.5	35105.1	20897.9	30200	39111.5	7112.94
P25786	18	12	153.326	0.704592	0.999845	1.08656	0.063225	BNPR2 SOX17 HYP	CTRL NORM	29840.8	Proteasome subunit alpha type-1 OS=Homo sapiens OX=9606 GN=PSMA1 PE=1 SV=1	40864.5	52612.2	331851	646923	512539	60127	466977	125421	226967	444386	327980	443308	207972	522140	438859	279169
Q9UMS4	17	13	128.276	0.937581	0.999845	2.1276	0.050554	CTRL NORM	BNPR2 SOX17 HYP	55637.1	Pre-mRNA-processing factor 19 OS=Homo sapiens OX=9606 GN=PRPF19 PE=1 SV=1	34409.2	35542.5	1.24128e+06	310571	308174	33055.7	316529	104507	191114	300208	1.2268e+06	212821	125047	287055	297470	232619
Q12874	40	25	273.693	0.779596	0.999845	1.31701	0.0571435	BNPR2 SOX17 HYP	CTRL NORM	59191.2	Splicing factor 3A subunit 3 OS=Homo sapiens OX=9606 GN=SF3A3 PE=1 SV=1	83611.5	95118.7	705409	1.02972e+06	1.25895e+06	107063	1.0305e+06	124056	464391	803415	697181	705624	510843	929730	968454	276131
Q15771	5	2	28	0.719478	0.999845	1.04775	0.0618453	BNPR2 SOX17 HYP	CTRL NORM	23400.4	Ras-related protein Rab-30 OS=Homo sapiens OX=9606 GN=RAB30 PE=1 SV=2	1794.08	4474.37	47699.6	58830.7	47413.6	2343.67	43138.7	25289	9964.61	37792.6	47143.2	40314.1	19238.9	20352.3	40541.3	56289.8
Q9Y266	15	6	78.7276	0.429757	0.999845	1.55129	0.110951	BNPR2 SOX17 HYP	CTRL NORM	38300	Nuclear migration protein nudC OS=Homo sapiens OX=9606 GN=NUDC PE=1 SV=1	5457.14	7919.7	85402.5	131662	166213	14616	134535	42119.5	30309.8	66893.3	84406.2	90222.3	67443.7	126925	126434	93752.3
E9PAV3;Q13765	71	51	567.558	0.782155	0.999845	1.07456	0.0569726	CTRL NORM	BNPR2 SOX17 HYP	206106	Nascent polypeptide-associated complex subunit alpha_ muscle-specific form OS=Homo sapiens OX=9606 GN=NACA PE=1 SV=1	121545	121168	2.49684e+06	1.72444e+06	1.74866e+06	132570	1.7635e+06	509541	675078	1.02344e+06	2.46772e+06	1.18168e+06	709550	1.15123e+06	1.65732e+06	1.13417e+06
Q9NX46	2	2	15.7417	0.452067	0.999845	2.18179	0.10489	CTRL NORM	BNPR2 SOX17 HYP	39289	ADP-ribose glycohydrolase ARH3 OS=Homo sapiens OX=9606 GN=ADPRS PE=1 SV=1	8706.94	9931.51	117823	158706	71844.6	3618.01	57446.9	2377.14	48359.6	83886	116448	108754	29152.2	31418.7	53987.9	5291.19
O94905	4	2	30.2771	0.778002	0.999845	1.01497	0.0572511	CTRL NORM	BNPR2 SOX17 HYP	38067.7	Erlin-2 OS=Homo sapiens OX=9606 GN=ERLIN2 PE=1 SV=1	3180.01	3895.07	30522.7	19365.1	15832	3601.29	24884.4	11804.9	17662.2	32899.5	30166.7	13270.1	6424.12	31273.4	23386.1	26276.1
Q99460	26	14	146.868	0.833831	0.999845	1.0803	0.0539964	BNPR2 SOX17 HYP	CTRL NORM	106863	26S proteasome non-ATPase regulatory subunit 1 OS=Homo sapiens OX=9606 GN=PSMD1 PE=1 SV=2	68372.8	67241.3	265752	377756	385926	55104.4	253937	146719	379753	567950	262652	258859	156596	478524	238647	326576
Q86YS6	9	4	49.2184	0.980128	0.999845	1.11068	0.050056	BNPR2 SOX17 HYP	CTRL NORM	23567.5	Ras-related protein Rab-43 OS=Homo sapiens OX=9606 GN=RAB43 PE=1 SV=1	9971.92	14819.4	100974	125107	141341	12627.8	116569	8100.9	55385.5	125172	99795.6	85730.3	57351.7	109659	109550	18031.5
Q9NVK5	4	2	20.6151	0.99429	0.999845	1.02263	0.0500046	CTRL NORM	BNPR2 SOX17 HYP	29540.5	FGFR1 oncogene partner 2 OS=Homo sapiens OX=9606 GN=FGFR1OP2 PE=1 SV=1	1358.18	1389.95	9328.63	9206.23	9828.48	989.323	7943.24	2050.95	7543.54	11740.2	9219.81	6308.62	3988.08	8591.24	7464.97	4565.13
P26038	113	69	796.326	0.656203	0.999845	1.23032	0.0683632	BNPR2 SOX17 HYP	CTRL NORM	67934.2	Moesin OS=Homo sapiens OX=9606 GN=MSN PE=1 SV=3	629062	684068	4.97746e+06	6.90339e+06	7.50289e+06	792954	6.0028e+06	1.93416e+06	3.4939e+06	5.77795e+06	4.9194e+06	4.73059e+06	3.04443e+06	6.88598e+06	5.64137e+06	4.30517e+06
P30740	6	2	32.4016	0.821953	0.999845	1.06175	0.0546023	CTRL NORM	BNPR2 SOX17 HYP	42856	Leukocyte elastase inhibitor OS=Homo sapiens OX=9606 GN=SERPINB1 PE=1 SV=1	15589.1	16972.3	38775.1	37892.7	37728.1	14041.9	37356.8	13749.4	86584.4	143355	38322.8	25966.2	15308.8	121939	35107.5	30604.4
Q9H568	4	1	26.0554	0.742627	0.999845	1.16194	0.0598745	BNPR2 SOX17 HYP	CTRL NORM	41759.6	Actin-like protein 8 OS=Homo sapiens OX=9606 GN=ACTL8 PE=1 SV=1	11309.3	12140	22250.2	28044.5	33805	14012.8	27050.3	10817.8	62813.6	102539	21990.6	19217.7	13717	121687	25421.5	24079
Q9HAI6	1	0	5.7575	0.804476	0.999845	1.54058	0.0555776	CTRL NORM	BNPR2 SOX17 HYP	34179.1	TLR adapter interacting with SLC15A4 on the lysosome OS=Homo sapiens OX=9606 GN=TASL PE=1 SV=1	2707.33	4048.55	0	0	0	4306.56	0	78.7314	15036.9	34195.8	0	0	0	37398	0	175.245
Q15843	7	6	41.9178	0.825751	0.999845	1.28148	0.0544036	CTRL NORM	BNPR2 SOX17 HYP	9071.57	NEDD8 OS=Homo sapiens OX=9606 GN=NEDD8 PE=1 SV=1	15824.3	18091.4	146923	147061	126178	9241.32	95580.6	24876.2	87890.5	152808	145209	100774	51198.9	80251.3	89825.6	55370.9
Q9NZL9	8	5	47.3414	0.946664	0.999845	1.09828	0.0504042	CTRL NORM	BNPR2 SOX17 HYP	37894	Methionine adenosyltransferase 2 subunit beta OS=Homo sapiens OX=9606 GN=MAT2B PE=1 SV=1	11542.4	7210.45	51027.4	60793.2	61179.5	7220.98	37883.5	12605.4	64108.4	60902.7	50432.1	41658.9	24824.7	62706.7	35602.5	28057.9
P50990	77	55	506.046	0.82856	0.999845	1.0845	0.0542596	CTRL NORM	BNPR2 SOX17 HYP	60191	T-complex protein 1 subunit theta OS=Homo sapiens OX=9606 GN=CCT8 PE=1 SV=4	199970	219657	1.67627e+06	2.36807e+06	1.69804e+06	206353	1.53259e+06	679166	1.11067e+06	1.85532e+06	1.65671e+06	1.62274e+06	689012	1.79196e+06	1.44031e+06	1.51173e+06
O60762	6	2	32.86	0.982146	0.999845	1.07888	0.0500452	BNPR2 SOX17 HYP	CTRL NORM	29691.3	Dolichol-phosphate mannosyltransferase subunit 1 OS=Homo sapiens OX=9606 GN=DPM1 PE=1 SV=1	6112.55	5933.93	56858.5	79618	76938.6	3777.63	72451.9	7070.35	33950	50120.7	56195.2	54558.7	31219.2	32804.8	68089.5	15737.6
P15586	11	7	62.6156	0.529526	0.999845	1.40462	0.0875682	BNPR2 SOX17 HYP	CTRL NORM	62880.6	N-acetylglucosamine-6-sulfatase OS=Homo sapiens OX=9606 GN=GNS PE=1 SV=3	9449.05	16219.8	106075	96354	113751	16276.5	141395	48969	52481.4	136999	104838	66027.1	46156.5	141344	132881	108998
P42356	12	6	70.0884	0.740391	0.999845	1.08522	0.0600558	BNPR2 SOX17 HYP	CTRL NORM	239397	Phosphatidylinositol 4-kinase alpha OS=Homo sapiens OX=9606 GN=PI4KA PE=1 SV=4	20562.7	22644.8	662561	887631	818939	22829	764412	123012	114208	191268	654832	608254	332299	198246	718386	273808
Q15436	31	18	193.267	0.91519	0.999845	1.15363	0.0510253	CTRL NORM	BNPR2 SOX17 HYP	87073.4	Protein transport protein Sec23A OS=Homo sapiens OX=9606 GN=SEC23A PE=1 SV=2	53688.2	61329	1.01454e+06	949809	748859	76003.2	876461	101122	298192	518012	1.0027e+06	650862	303863	660009	823688	225084
Q9Y5S9	8	8	43.661	0.597343	0.999845	2.22643	0.0761274	CTRL NORM	BNPR2 SOX17 HYP	19946.1	RNA-binding protein 8A OS=Homo sapiens OX=9606 GN=RBM8A PE=1 SV=1	4819.32	5806.1	351885	14233	51819	10585.4	60302.3	46507.6	26767.2	49040.9	347780	9753.26	21026.5	91923.2	56671.4	103520
O75828	22	10	151.415	0.770163	0.999845	1.00923	0.0577934	BNPR2 SOX17 HYP	CTRL NORM	31249.5	Carbonyl reductase [NADPH] 3 OS=Homo sapiens OX=9606 GN=CBR3 PE=1 SV=3	35730.2	43542.7	489215	629792	473313	34339.5	506331	195363	198451	367782	483508	431569	192055	298203	475844	434852
P18085;P84085	10	2	57.1408	0.939491	0.999845	1.05853	0.0505205	CTRL NORM	BNPR2 SOX17 HYP	20624.9	ADP-ribosylation factor 4 OS=Homo sapiens OX=9606 GN=ARF4 PE=1 SV=3	15085.8	21513.8	128090	171659	149909	15853.4	119444	32543.2	83788.8	181715	126596	117630	60828.4	137670	112252	72436.8
Q6ZTZ1	1	1	5.0887	0.647583	0.999845	1.29524	0.0693906	BNPR2 SOX17 HYP	CTRL NORM	31917.4	Myb/SANT-like DNA-binding domain-containing protein 1 OS=Homo sapiens OX=9606 GN=MSANTD1 PE=2 SV=2	13592.2	11883.4	88416.8	136447	147575	15543.6	128310	32820.3	75493.1	100373	87385.4	93501.3	59881.3	134980	120585	73053.5
Q96F85	12	7	77.7164	0.638766	0.999845	1.53934	0.0704786	CTRL NORM	BNPR2 SOX17 HYP	18762.4	CB1 cannabinoid receptor-interacting protein 1 OS=Homo sapiens OX=9606 GN=CNRIP1 PE=1 SV=1	35147.4	36251.1	225620	242635	164639	36970.1	127941	21025.9	195214	306193	222988	166267	66805.1	321047	120238	46800.8
Q9H7V2	3	2	21.6709	0.877253	0.999845	1.31994	0.0521603	BNPR2 SOX17 HYP	CTRL NORM	28779.2	Synapse differentiation-inducing gene protein 1 OS=Homo sapiens OX=9606 GN=SYNDIG1 PE=1 SV=1	163.561	400.208	9325.42	8354.34	12095	880.909	11092	12.5198	908.442	3380.34	9216.64	5724.86	4907.75	7649.78	10424.2	27.8675
Q6P6B7	6	4	28.7406	0.946435	0.999845	1.0573	0.0504077	CTRL NORM	BNPR2 SOX17 HYP	40025.3	Ankyrin repeat domain-containing protein 16 OS=Homo sapiens OX=9606 GN=ANKRD16 PE=1 SV=1	1034.01	1710.88	925535	1.35979e+06	1.39152e+06	1152.14	767581	3812.49	5743.04	14450.8	914738	931804	564633	10005.2	721364	8486.08
Q9BTM9	2	2	17.5034	0.396943	0.999845	2.14006	0.120948	CTRL NORM	BNPR2 SOX17 HYP	11380.1	Ubiquitin-related modifier 1 OS=Homo sapiens OX=9606 GN=URM1 PE=1 SV=1	70.6479	298.085	6665.2	2879.16	1064.32	45.391	3521.25	1.19897	392.389	2517.76	6587.45	1972.96	431.867	394.173	3309.23	2.66875
Q9BUP3	2	1	11.1928	0.896619	0.999845	1.13361	0.0515274	BNPR2 SOX17 HYP	CTRL NORM	27277.1	Oxidoreductase HTATIP2 OS=Homo sapiens OX=9606 GN=HTATIP2 PE=1 SV=2	307.177	465.743	23992	24556.2	29638.3	870.533	25080.2	322.032	1706.11	3933.87	23712.2	16827.3	12026.3	7559.67	23570.1	716.799
O00442	11	5	60.4073	0.998847	0.999845	1.00823	0.0500002	CTRL NORM	BNPR2 SOX17 HYP	39850.1	RNA 3'-terminal phosphate cyclase OS=Homo sapiens OX=9606 GN=RTCA PE=1 SV=1	10151.6	13795.9	387098	388411	399570	8723.58	368380	16258.3	56383.3	116526	382582	266161	162133	75755.2	346199	36188.7
P60953	9	8	56.2472	0.598703	0.999845	1.33104	0.0759271	BNPR2 SOX17 HYP	CTRL NORM	21600.8	Cell division control protein 42 homolog OS=Homo sapiens OX=9606 GN=CDC42 PE=1 SV=2	13632.4	15576.4	120709	152828	188359	19725.1	149860	45023.1	75716.2	131565	119301	104726	76430.2	171292	140837	100215
Q9C005	6	4	62.5049	0.810094	0.999845	1.18643	0.055253	BNPR2 SOX17 HYP	CTRL NORM	11249.7	Protein dpy-30 homolog OS=Homo sapiens OX=9606 GN=DPY30 PE=1 SV=1	10769.4	13562.9	63892.9	71132	89219.5	14089.3	70651.9	15105.7	59814.9	114558	63147.6	48743.6	36202.4	122351	66397.9	33623.1
Q15029	50	32	346.523	0.692606	0.999845	1.0582	0.0644025	BNPR2 SOX17 HYP	CTRL NORM	110405	116 kDa U5 small nuclear ribonucleoprotein component OS=Homo sapiens OX=9606 GN=EFTUD2 PE=1 SV=1	165172	188586	1.00187e+06	1.60985e+06	1.31825e+06	243567	1.13248e+06	443770	917392	1.59289e+06	990180	1.10316e+06	534906	2.11513e+06	1.06429e+06	987771
P22102	52	32	341.072	0.737077	0.999845	1.16422	0.0603281	BNPR2 SOX17 HYP	CTRL NORM	109022	Trifunctional purine biosynthetic protein adenosine-3 OS=Homo sapiens OX=9606 GN=GART PE=1 SV=1	196095	240341	1.9229e+06	2.41592e+06	2.53746e+06	222788	2.1899e+06	609303	1.08914e+06	2.03003e+06	1.90047e+06	1.65552e+06	1.02962e+06	1.93468e+06	2.05804e+06	1.35623e+06
Q14344	15	10	87.8462	0.845433	0.999845	1.11848	0.0534481	BNPR2 SOX17 HYP	CTRL NORM	44391.8	Guanine nucleotide-binding protein subunit alpha-13 OS=Homo sapiens OX=9606 GN=GNA13 PE=1 SV=2	19959.5	26192	860099	1.14894e+06	1.32933e+06	22717.3	882202	64448.3	110858	221229	850066	787319	539400	197276	829084	143453
P15144	61	36	432.858	0.785751	0.999845	1.06805	0.0567363	BNPR2 SOX17 HYP	CTRL NORM	109939	Aminopeptidase N OS=Homo sapiens OX=9606 GN=ANPEP PE=1 SV=4	98805.9	125388	1.27763e+06	1.3979e+06	1.48025e+06	108049	1.1626e+06	346170	548783	1.05909e+06	1.26273e+06	957920	600637	938296	1.0926e+06	770527
P06899;P23527;P33778;Q16778;Q8N257	18	2	146.324	0.900977	0.999845	1.01759	0.0514005	CTRL NORM	BNPR2 SOX17 HYP	13904.2	Histone H2B type 1-J OS=Homo sapiens OX=9606 GN=H2BC11 PE=1 SV=3	425606	353122	3.17149e+06	3.07893e+06	2.91019e+06	281061	2.70378e+06	1.01261e+06	2.36388e+06	2.98263e+06	3.1345e+06	2.10986e+06	1.18086e+06	2.44073e+06	2.54098e+06	2.25393e+06
P30084	28	18	211.446	0.871631	0.999845	1.20754	0.0523652	BNPR2 SOX17 HYP	CTRL NORM	31843.7	Enoyl-CoA hydratase_ mitochondrial OS=Homo sapiens OX=9606 GN=ECHS1 PE=1 SV=4	191352	210988	1.35719e+06	1.94842e+06	2.22764e+06	215702	1.81155e+06	222620	1.0628e+06	1.7821e+06	1.34136e+06	1.33516e+06	903904	1.87314e+06	1.70248e+06	495522
Q8NBS9	60	48	385.523	0.651746	0.999845	1.11727	0.0688899	BNPR2 SOX17 HYP	CTRL NORM	48313.2	Thioredoxin domain-containing protein 5 OS=Homo sapiens OX=9606 GN=TXNDC5 PE=1 SV=2	154987	160762	1.22469e+06	1.39051e+06	1.25783e+06	176661	1.11954e+06	720623	860823	1.35787e+06	1.2104e+06	952856	510388	1.53412e+06	1.05213e+06	1.60401e+06
P62314	4	4	30.9211	0.880162	0.999845	1.09617	0.052058	CTRL NORM	BNPR2 SOX17 HYP	13281.6	Small nuclear ribonucleoprotein Sm D1 OS=Homo sapiens OX=9606 GN=SNRPD1 PE=1 SV=1	35335.7	38516.5	180928	192561	172346	38191.9	169774	27782.7	196260	325328	178818	131953	69932.3	331657	159552	61840.4
P09972	29	17	223.434	0.76599	0.999845	1.15189	0.058091	BNPR2 SOX17 HYP	CTRL NORM	39855.1	Fructose-bisphosphate aldolase C OS=Homo sapiens OX=9606 GN=ALDOC PE=1 SV=2	173829	194469	1.66997e+06	2.00834e+06	2.24018e+06	186319	1.77274e+06	461990	965470	1.64257e+06	1.65049e+06	1.37622e+06	908994	1.61799e+06	1.66601e+06	1.02833e+06
Q9BSU1	6	2	31.4824	0.857492	0.999845	1.06308	0.0529232	BNPR2 SOX17 HYP	CTRL NORM	48094.8	Phagosome assembly factor 1 OS=Homo sapiens OX=9606 GN=PHAF1 PE=1 SV=1	4673.96	5842.01	48422.2	31804.2	39912.3	4756.78	42242.4	9555.04	25959.9	49344.2	47857.3	21794	16195.1	41307.7	39698.9	21268.2
P01009	7	4	35.3169	0.831444	0.999845	1.11873	0.0541145	BNPR2 SOX17 HYP	CTRL NORM	46907.7	Alpha-1-antitrypsin OS=Homo sapiens OX=9606 GN=SERPINA1 PE=1 SV=3	20993.3	19210.7	109438	112969	138314	15896.6	96011.7	43568.4	116600	162262	108161	77412.8	56123.5	138045	90230.8	96977.2
Q16555	42	26	369.938	0.915602	0.999845	1.06672	0.0510153	CTRL NORM	BNPR2 SOX17 HYP	62749.9	Dihydropyrimidinase-related protein 2 OS=Homo sapiens OX=9606 GN=DPYSL2 PE=1 SV=1	107621	132747	1.14625e+06	1.40354e+06	1.31344e+06	111994	944477	245721	597742	1.12124e+06	1.13287e+06	961782	532951	972550	887609	546941
Q96AY3	6	3	33.4936	0.974987	0.999845	1.03741	0.0500888	BNPR2 SOX17 HYP	CTRL NORM	64758.4	Peptidyl-prolyl cis-trans isomerase FKBP10 OS=Homo sapiens OX=9606 GN=FKBP10 PE=1 SV=1	3454.75	4508.1	99303.1	88055.9	85199.6	3494.23	108965	4970.35	19188.2	38077.5	98144.7	60340.8	34571.3	30343.8	102404	11063.3
Q92979	3	2	16.6101	0.707662	0.999845	1.1966	0.0629331	CTRL NORM	BNPR2 SOX17 HYP	26948.3	Ribosomal RNA small subunit methyltransferase NEP1 OS=Homo sapiens OX=9606 GN=EMG1 PE=1 SV=4	1920.5	3642.1	6612	4671.9	4605.68	2907.15	4129.17	2436.6	10666.7	30762.8	6534.87	3201.45	1868.84	25245.6	3880.55	5423.55
Q9P127	2	2	11.5329	0.32896	0.999845	1.45423	0.146849	CTRL NORM	BNPR2 SOX17 HYP	36050.9	Leucine zipper protein 4 OS=Homo sapiens OX=9606 GN=LUZP4 PE=1 SV=1	2688.6	3513.35	4756.16	1462.69	1904.85	1399.9	5236.43	0	14932.9	29675.4	4700.68	1002.31	772.926	12156.7	4921.14	0
Q8WVV9	8	5	42.719	0.890148	0.999845	1.04147	0.0517264	BNPR2 SOX17 HYP	CTRL NORM	60938.6	Heterogeneous nuclear ribonucleoprotein L-like OS=Homo sapiens OX=9606 GN=HNRNPLL PE=1 SV=1	1855.14	2163.09	122936	106909	114893	1923.47	121861	4885.14	10303.7	18270.4	121502	73259.8	46619.9	16703.4	114523	10873.7
P04075	77	60	488.329	0.576785	0.999845	1.34032	0.0792866	BNPR2 SOX17 HYP	CTRL NORM	39876.3	Fructose-bisphosphate aldolase A OS=Homo sapiens OX=9606 GN=ALDOA PE=1 SV=2	610757	599805	4.20484e+06	3.43045e+06	4.60647e+06	640191	4.51003e+06	2.0996e+06	3.39224e+06	5.06623e+06	4.15579e+06	2.35073e+06	1.86916e+06	5.55939e+06	4.23848e+06	4.67343e+06
Q9H223	51	25	342.616	0.808413	0.999845	1.06687	0.0553491	CTRL NORM	BNPR2 SOX17 HYP	61403.4	EH domain-containing protein 4 OS=Homo sapiens OX=9606 GN=EHD4 PE=1 SV=1	86214.9	94017.5	2.03912e+06	2.63298e+06	2.05781e+06	103473	2.05378e+06	333145	478851	794114	2.01534e+06	1.80427e+06	834992	898557	1.93012e+06	741535
Q16851	6	5	31.2844	0.615896	0.999845	1.32752	0.073484	BNPR2 SOX17 HYP	CTRL NORM	57111.4	UTP--glucose-1-phosphate uridylyltransferase OS=Homo sapiens OX=9606 GN=UGP2 PE=1 SV=5	5259.07	9569.77	28435.6	26086.4	25137.6	10473	46662.4	9791.48	29209.7	80830.6	28103.9	17875.9	10200	90947.1	43852.8	21794.5
Q15046	24	14	143.917	0.869062	0.999845	1.29216	0.052462	BNPR2 SOX17 HYP	CTRL NORM	68504.4	Lysine--tRNA ligase OS=Homo sapiens OX=9606 GN=KARS1 PE=1 SV=3	35975.2	34806.5	212191	259676	322716	29102.9	306670	42700.4	199811	293991	209716	177944	130948	252728	288205	95045.2
Q8WUM0	27	22	139.931	0.931399	0.999845	1.02662	0.0506696	CTRL NORM	BNPR2 SOX17 HYP	130006	Nuclear pore complex protein Nup133 OS=Homo sapiens OX=9606 GN=NUP133 PE=1 SV=2	54694.3	57835.5	388147	347407	377766	50355.7	349718	48252	303780	488504	383619	238062	153285	437286	328661	107402
Q9NZN4	68	41	489.594	0.91241	0.999845	1.01599	0.051094	CTRL NORM	BNPR2 SOX17 HYP	61332.6	EH domain-containing protein 2 OS=Homo sapiens OX=9606 GN=EHD2 PE=1 SV=2	277031	284556	1.75674e+06	2.03915e+06	1.72556e+06	229839	1.76837e+06	565131	1.53867e+06	2.40349e+06	1.73624e+06	1.39734e+06	700177	1.99591e+06	1.66189e+06	1.2579e+06
Q16650	4	2	21.902	0.643637	0.999845	1.9242	0.0698728	BNPR2 SOX17 HYP	CTRL NORM	74566.6	T-box brain protein 1 OS=Homo sapiens OX=9606 GN=TBR1 PE=1 SV=1	5837.91	6849.94	28131.7	85255.9	152776	8379.82	74375.5	7062.32	32424.6	57857.6	27803.5	58422.1	61991.8	72770	69897.3	15719.8
Q16531	20	13	121.876	0.983723	0.999845	1.02788	0.0500376	CTRL NORM	BNPR2 SOX17 HYP	128223	DNA damage-binding protein 1 OS=Homo sapiens OX=9606 GN=DDB1 PE=1 SV=1	32606.1	38824.7	236420	236237	226734	26180.2	218167	58246.4	181099	327931	233662	161883	92001.5	227348	205031	129648
P62807;O60814;P57053;P58876;Q5QNW6;Q93079;Q99877;Q99879;Q99880;A0A2R8Y619	29	15	129.882	0.876394	0.999845	1.05133	0.052191	CTRL NORM	BNPR2 SOX17 HYP	13906.2	Histone H2B type 1-C/E/F/G/I OS=Homo sapiens OX=9606 GN=H2BC4 PE=1 SV=4	464425	403523	3.78296e+06	3.85797e+06	3.37849e+06	344412	3.06175e+06	1.30882e+06	2.57948e+06	3.40833e+06	3.73883e+06	2.64369e+06	1.37088e+06	2.99086e+06	2.8774e+06	2.91326e+06
O15467	1	1	5.5338	0.527511	0.999845	2.28222	0.0879558	BNPR2 SOX17 HYP	CTRL NORM	13828.1	C-C motif chemokine 16 OS=Homo sapiens OX=9606 GN=CCL16 PE=1 SV=1	120.954	912.377	1060.67	1705.13	5843.49	401.775	1984.3	440.91	671.797	7706.34	1048.3	1168.45	2371.1	3489	1864.82	981.406
O00273	2	2	10.2413	0.828975	0.999845	2.06656	0.0542386	CTRL NORM	BNPR2 SOX17 HYP	36921.1	DNA fragmentation factor subunit alpha OS=Homo sapiens OX=9606 GN=DFFA PE=1 SV=1	2125.2	1940.29	0	0	0	1837.93	0	129.34	11803.7	16388.6	0	0	0	15960.5	0	287.894
P48444	29	15	187.264	0.77702	0.999845	1.13242	0.0573178	BNPR2 SOX17 HYP	CTRL NORM	57666.7	Coatomer subunit delta OS=Homo sapiens OX=9606 GN=ARCN1 PE=1 SV=1	154876	163610	1.28874e+06	1.17687e+06	1.33747e+06	157698	1.30082e+06	356772	860206	1.38192e+06	1.27371e+06	806458	542704	1.36944e+06	1.22249e+06	794126
Q9Y6G9	20	9	129.477	0.777483	0.999845	1.22024	0.0572863	BNPR2 SOX17 HYP	CTRL NORM	56864.4	Cytoplasmic dynein 1 light intermediate chain 1 OS=Homo sapiens OX=9606 GN=DYNC1LI1 PE=1 SV=3	53409.7	60484.9	507830	800768	925675	60003.5	633358	116743	296645	510883	501906	548730	375610	521068	595223	259855
P62857	11	10	95.1376	0.806097	0.999845	1.17406	0.0554829	BNPR2 SOX17 HYP	CTRL NORM	7898.07	40S ribosomal protein S28 OS=Homo sapiens OX=9606 GN=RPS28 PE=1 SV=1	92028.1	104523	949720	1.21984e+06	1.14469e+06	142095	1.35849e+06	132684	511138	882850	938642	835904	464480	1.23395e+06	1.27669e+06	295336
Q9BZK8	2	0	10.2577	0.640096	0.999845	1.95051	0.0703119	BNPR2 SOX17 HYP	CTRL NORM	8653.95	Ovarian cancer-related protein 1 OS=Homo sapiens OX=9606 GN=OCR1 PE=4 SV=1	1055.21	1954.92	2056.81	1283.52	819.495	1707.64	1303.64	8555.86	5860.77	16512.2	2032.81	879.54	332.525	14829	1225.15	19044.2
O75449	4	4	26.0153	0.364352	0.999845	1.95438	0.132374	BNPR2 SOX17 HYP	CTRL NORM	56250.1	Katanin p60 ATPase-containing subunit A1 OS=Homo sapiens OX=9606 GN=KATNA1 PE=1 SV=1	2829.82	3265.82	43079.7	44790.3	45446.3	7116.83	108861	22220.4	15717.2	27584.6	42577.1	30692.8	18440.7	61802.3	102307	49459.7
P30086	20	17	156.532	0.971448	0.999845	1.32873	0.0501157	CTRL NORM	BNPR2 SOX17 HYP	21170.9	Phosphatidylethanolamine-binding protein 1 OS=Homo sapiens OX=9606 GN=PEBP1 PE=1 SV=3	25493.4	27481.3	554045	556297	369996	21846.8	405850	77814.7	141594	232120	547582	381206	150133	189717	381413	173205
P35998	34	19	229.602	0.842423	0.999845	1.08251	0.0535863	CTRL NORM	BNPR2 SOX17 HYP	49033.1	26S proteasome regulatory subunit 7 OS=Homo sapiens OX=9606 GN=PSMC2 PE=1 SV=3	25362.5	28565.9	375161	420450	362107	23936.9	297310	101433	140867	241281	370785	288116	146931	207867	279409	225776
A6NHL2	14	4	146.839	0.924315	0.999845	1.1846	0.0508157	CTRL NORM	BNPR2 SOX17 HYP	50707.2	Tubulin alpha chain-like 3 OS=Homo sapiens OX=9606 GN=TUBAL3 PE=1 SV=2	96259	119045	763053	1.00067e+06	715936	98824.7	556274	299605	534637	1.00551e+06	754152	685718	290504	858190	522781	666880
Q9BXY0	6	5	31.6153	0.790918	0.999845	1.09428	0.0564046	CTRL NORM	BNPR2 SOX17 HYP	35710.8	Protein MAK16 homolog OS=Homo sapiens OX=9606 GN=MAK16 PE=1 SV=2	8736.58	8564.57	24804	34212.1	34482	7544.34	21518.9	6196.38	48524.3	72340.2	24514.6	23444	13991.7	65514.7	20223.3	13792.3
O43812	3	3	15.8973	0.731071	0.999845	1.06027	0.0608323	CTRL NORM	BNPR2 SOX17 HYP	19518.1	Double homeobox protein 1 OS=Homo sapiens OX=9606 GN=DUX1 PE=1 SV=1	1763.29	1864.75	900.354	1698.42	1966.69	821.97	943.431	2140.76	9793.56	15750.5	889.851	1163.85	798.02	7137.95	886.626	4765.03
P35749	131	71	832.556	0.877853	0.999845	1.03832	0.052139	BNPR2 SOX17 HYP	CTRL NORM	228195	Myosin-11 OS=Homo sapiens OX=9606 GN=MYH11 PE=1 SV=3	274414	304266	3.1556e+06	3.58513e+06	3.6388e+06	281371	3.1375e+06	542222	1.52414e+06	2.56997e+06	3.11879e+06	2.45673e+06	1.47651e+06	2.44341e+06	2.94859e+06	1.20691e+06
P53396	111	77	775.781	0.870468	0.999845	1.01576	0.0524088	CTRL NORM	BNPR2 SOX17 HYP	121752	ATP-citrate synthase OS=Homo sapiens OX=9606 GN=ACLY PE=1 SV=3	204117	210084	1.92673e+06	2.46047e+06	2.06626e+06	196093	2.00457e+06	459969	1.13369e+06	1.77446e+06	1.90426e+06	1.68605e+06	838423	1.70286e+06	1.88388e+06	1.02383e+06
Q86Y82	8	6	49.5919	0.934843	0.999845	1.22102	0.0506039	CTRL NORM	BNPR2 SOX17 HYP	31756	Syntaxin-12 OS=Homo sapiens OX=9606 GN=STX12 PE=1 SV=1	2757.48	5006.21	101623	136643	104499	3483.06	83697.5	9816.85	15315.5	42284.7	100438	93635.3	42402.3	30246.8	78658	21851
P19367	24	11	161.179	0.851765	0.999845	1.00099	0.0531669	BNPR2 SOX17 HYP	CTRL NORM	103627	Hexokinase-1 OS=Homo sapiens OX=9606 GN=HK1 PE=1 SV=3	27046	35788.7	2.13707e+06	2.74262e+06	2.23647e+06	33177.9	2.56853e+06	109264	150218	302288	2.11215e+06	1.87939e+06	907490	288116	2.41387e+06	243207
P24539	7	3	47.8522	0.936168	0.999845	1.1362	0.0505795	CTRL NORM	BNPR2 SOX17 HYP	28965.7	ATP synthase F(0) complex subunit B1_ mitochondrial OS=Homo sapiens OX=9606 GN=ATP5PB PE=1 SV=2	7083.12	11202.9	77105.5	97440.9	72812.4	8479.11	79468.2	8956.83	39340.7	94625	76206	66771.9	29545	73632.3	74683.3	19936.7
Q8N9W8	4	4	21.5411	0.944341	0.999845	1.01211	0.0504403	BNPR2 SOX17 HYP	CTRL NORM	47361.6	Protein FAM71D OS=Homo sapiens OX=9606 GN=FAM71D PE=2 SV=2	380.837	931.231	65657.7	70369.6	85574.3	621.74	51776.2	1029.79	2115.23	7865.6	64891.8	48221.1	34723.3	5399.16	48658.7	2292.18
P68431	17	9	114.58	0.949886	0.999845	1.3093	0.0503568	CTRL NORM	BNPR2 SOX17 HYP	15518.2	Histone H3.1 OS=Homo sapiens OX=9606 GN=H3C1 PE=1 SV=2	64698.7	69255.6	1.93299e+06	2.11711e+06	1.39168e+06	60662	1.54803e+06	195264	359346	584964	1.91044e+06	1.45076e+06	564699	526786	1.45482e+06	434631
Q13740	13	6	90.6879	0.997551	0.999845	1.03936	0.0500009	BNPR2 SOX17 HYP	CTRL NORM	65786.7	CD166 antigen OS=Homo sapiens OX=9606 GN=ALCAM PE=1 SV=2	21572.8	26036.4	197909	185315	198544	24054.5	203792	21403.2	119818	219915	195600	126988	80562.7	208888	191521	47640.7
A0A1B0GUA9	1	1	4.9558	0.556901	0.999845	10.4431	0.0825891	CTRL NORM	BNPR2 SOX17 HYP	23603.7	Uncharacterized protein C13orf46 OS=Homo sapiens OX=9606 GN=C13orf46 PE=4 SV=2	536.234	294.761	0	0	0	71.9479	0	7.62548	2978.32	2489.68	0	0	0	624.793	0	16.9733
P11488	6	3	35.105	0.927774	0.999845	1.39215	0.0507425	BNPR2 SOX17 HYP	CTRL NORM	40497.1	Guanine nucleotide-binding protein G(t) subunit alpha-1 OS=Homo sapiens OX=9606 GN=GNAT1 PE=1 SV=5	13886.5	18034.8	86070.2	129734	168710	16936.1	149951	9275.4	77128	152330	85066.2	88901.2	68457.2	147072	140922	20645.8
P20591	2	0	17.6966	0.785162	0.999845	1.01657	0.0567747	BNPR2 SOX17 HYP	CTRL NORM	75919.6	Interferon-induced GTP-binding protein Mx1 OS=Homo sapiens OX=9606 GN=MX1 PE=1 SV=4	19417.4	11293.8	8753.64	8718.3	3346.59	10366.5	13277.6	21990.9	107847	95392.2	8651.52	5974.26	1357.94	90022.5	12478.1	48948.7
P0C2Y1	2	2	10.5151	0.295537	0.999845	1.96872	0.162981	CTRL NORM	BNPR2 SOX17 HYP	48603.5	Putative neuroblastoma breakpoint family member 7 OS=Homo sapiens OX=9606 GN=NBPF7 PE=5 SV=1	636.38	1446.89	320.025	1326.16	979.929	410.198	503.833	0.394172	3534.55	12221.1	316.292	908.756	397.624	3562.14	473.497	0.877373
Q96HC4	42	32	262.903	0.704038	0.999845	1.07372	0.0632782	BNPR2 SOX17 HYP	CTRL NORM	65142.8	PDZ and LIM domain protein 5 OS=Homo sapiens OX=9606 GN=PDLIM5 PE=1 SV=5	55634.8	60974.6	478602	565634	462155	74449.5	536328	173489	309004	515019	473019	387604	187528	646517	504035	386163
Q92928	25	7	167.694	0.909187	0.999845	1.0883	0.0511765	CTRL NORM	BNPR2 SOX17 HYP	22245.1	Putative Ras-related protein Rab-1C OS=Homo sapiens OX=9606 GN=RAB1C PE=5 SV=2	53206.2	46485.5	383478	489973	422694	37652.7	384384	49455.7	295515	392637	379004	335757	171516	326974	361239	110082
O43776	23	16	139.219	0.806695	0.999845	1.14867	0.0554481	BNPR2 SOX17 HYP	CTRL NORM	63798.4	Asparagine--tRNA ligase_ cytoplasmic OS=Homo sapiens OX=9606 GN=NARS1 PE=1 SV=1	100217	87170.2	336737	227816	238013	59883.7	324276	241561	556621	736279	332809	156112	96578.1	520028	304751	537682
O75531	11	8	60.0858	0.962893	0.999845	1.14021	0.0501954	CTRL NORM	BNPR2 SOX17 HYP	10286.7	Barrier-to-autointegration factor OS=Homo sapiens OX=9606 GN=BANF1 PE=1 SV=1	7670.05	9656.73	83714.5	83817.1	72481.2	5955.12	69043.2	14646.6	42600.6	81565.1	82738	57436.2	29410.6	51714	64886	32601.3
P50897	4	3	21.3689	0.985919	0.999845	1.00969	0.0500281	CTRL NORM	BNPR2 SOX17 HYP	34649.8	Palmitoyl-protein thioesterase 1 OS=Homo sapiens OX=9606 GN=PPT1 PE=1 SV=1	844.48	1339.33	13950.2	28658.5	25630.1	1446.39	16616.3	669.775	4690.37	11312.6	13787.5	19638.4	10399.9	12560.4	15615.8	1490.83
P61513	1	0	6.5902	0.65324	0.999845	5.08929	0.0687124	CTRL NORM	BNPR2 SOX17 HYP	10503.4	60S ribosomal protein L37a OS=Homo sapiens OX=9606 GN=RPL37A PE=1 SV=2	61.5435	66.3147	21632.9	1197.48	898.15	21.2887	3543.9	47.7513	341.822	560.124	21380.6	820.581	364.441	184.87	3330.52	106.288
Q13185;P45973;P83916	7	6	49.0537	0.818422	0.999845	1.2061	0.0547912	BNPR2 SOX17 HYP	CTRL NORM	20982.5	Chromobox protein homolog 3 OS=Homo sapiens OX=9606 GN=CBX3 PE=1 SV=4	10047.3	12906.6	217422	238110	307255	10829.3	231747	27269	55804.3	109015	214886	163166	124674	94041.6	217794	60697
P80303	11	6	63.2785	0.916178	0.999845	1.06947	0.0510014	CTRL NORM	BNPR2 SOX17 HYP	50336.9	Nucleobindin-2 OS=Homo sapiens OX=9606 GN=NUCB2 PE=1 SV=3	8578.68	10169	176739	239982	182312	9165.22	196726	18980.9	47647.3	85892.3	174677	164449	73976.4	79590.4	184881	42249
Q9P2E9	10	7	59.6933	0.955932	0.999845	1.06184	0.0502758	CTRL NORM	BNPR2 SOX17 HYP	152856	Ribosome-binding protein 1 OS=Homo sapiens OX=9606 GN=RRBP1 PE=1 SV=5	21575.3	27867.3	150566	197360	168453	21221.9	158277	26273.8	119833	235380	148810	135242	68353	184290	148747	58481.8
P26639	39	26	267.14	0.706847	0.999845	1.06018	0.0630103	BNPR2 SOX17 HYP	CTRL NORM	84347.7	Threonine--tRNA ligase 1_ cytoplasmic OS=Homo sapiens OX=9606 GN=TARS1 PE=1 SV=3	46723	64819.5	554751	592613	497651	65420.1	567793	203807	259507	547495	548280	406091	201931	568106	533605	453646
Q13409	7	4	35.0668	0.853242	0.999845	1.11878	0.053103	CTRL NORM	BNPR2 SOX17 HYP	71855.9	Cytoplasmic dynein 1 intermediate chain 2 OS=Homo sapiens OX=9606 GN=DYNC1I2 PE=1 SV=3	22162.2	24657.6	173022	275602	223389	24656.8	182596	12203.5	123092	208269	171003	188858	90644.1	214118	171602	27163.3
O75947	2	0	12.7117	0.680014	0.999845	1.41243	0.0657056	CTRL NORM	BNPR2 SOX17 HYP	18548.3	ATP synthase subunit d_ mitochondrial OS=Homo sapiens OX=9606 GN=ATP5PD PE=1 SV=3	53.3296	78.8376	44962.5	35125.7	26287.5	90.1963	24405.4	6013.01	296.201	665.898	44438	24070.1	10666.6	783.261	22935.9	13384.1
O00161	15	7	90.487	0.891392	0.999845	1.08963	0.0516872	CTRL NORM	BNPR2 SOX17 HYP	23696.3	Synaptosomal-associated protein 23 OS=Homo sapiens OX=9606 GN=SNAP23 PE=1 SV=1	11674.6	15884.9	287303	480389	400749	14742.4	282973	31371.9	64842.5	134171	283952	329189	162611	128023	265935	69829.6
Q9UBT2	16	8	84.1932	0.875935	0.999845	1.13397	0.0522075	BNPR2 SOX17 HYP	CTRL NORM	71794	SUMO-activating enzyme subunit 2 OS=Homo sapiens OX=9606 GN=UBA2 PE=1 SV=2	17913.2	21882.7	237535	273223	313293	19801.1	260463	30754.6	99492.8	184831	234764	187228	127124	171952	244780	68455.5
Q16719	5	2	26.5145	0.892854	0.999845	1.01032	0.0516417	CTRL NORM	BNPR2 SOX17 HYP	52864.9	Kynureninase OS=Homo sapiens OX=9606 GN=KYNU PE=1 SV=1	4704.88	7009.85	62314.3	77801.4	78384.3	7392.72	56091.4	8410.91	26131.6	59208.4	61587.4	53313.8	31805.9	64198	52714.1	18721.5
P10074	5	2	37.0066	0.860822	0.999845	1.71935	0.0527863	CTRL NORM	BNPR2 SOX17 HYP	79049.9	Telomere zinc finger-associated protein OS=Homo sapiens OX=9606 GN=ZBTB48 PE=1 SV=2	1090.23	2222.37	196815	319254	165551	2073.59	120765	13689.5	6055.28	18771.2	194519	218771	67175.3	18007	113494	30471
Q9UH03	2	1	15.3705	0.926385	0.999845	1.1506	0.0507715	BNPR2 SOX17 HYP	CTRL NORM	40989.1	Neuronal-specific septin-3 OS=Homo sapiens OX=9606 GN=SEPTIN3 PE=1 SV=3	17525.2	12471.7	92531.1	114433	118682	12541.4	124153	17271.8	97337.7	105341	91451.7	78415.8	48157.4	108909	116677	38444.8
P13929	17	2	174.002	0.804233	0.999845	1.23297	0.0555919	CTRL NORM	BNPR2 SOX17 HYP	47329.1	Beta-enolase OS=Homo sapiens OX=9606 GN=ENO3 PE=1 SV=5	287328	293628	2.27448e+06	3.06639e+06	2.28158e+06	177419	2.07576e+06	268114	1.59587e+06	2.48011e+06	2.24794e+06	2.10126e+06	925793	1.5407e+06	1.95078e+06	596784
Q13501	20	14	148.168	0.647829	0.999845	1.23363	0.0693607	BNPR2 SOX17 HYP	CTRL NORM	48485.6	Sequestosome-1 OS=Homo sapiens OX=9606 GN=SQSTM1 PE=1 SV=1	32812.2	42913.9	255166	284282	278371	35485.2	295755	149284	182244	362470	252189	194806	112954	308152	277948	332285
P06493	8	5	56.0358	0.822127	0.999845	1.17998	0.0545931	CTRL NORM	BNPR2 SOX17 HYP	34152.5	Cyclin-dependent kinase 1 OS=Homo sapiens OX=9606 GN=CDK1 PE=1 SV=3	5784.35	7621.93	163342	144005	113821	7227.06	120691	30089.7	32127.2	64378.2	161436	98679.9	46184.9	62759.5	113424	66975.6
Q9Y221	4	2	20.7322	0.94815	0.999845	1.43664	0.050382	CTRL NORM	BNPR2 SOX17 HYP	20633.7	60S ribosome subunit biogenesis protein NIP7 homolog OS=Homo sapiens OX=9606 GN=NIP7 PE=1 SV=1	5445.89	5670.81	15.8439	23.5827	54.9167	3790.29	25.3125	3894.92	30247.3	47898.2	15.6591	16.1602	22.2835	32914.7	23.7884	8669.57
Q9NQ88	13	6	92.7609	0.881952	0.999845	1.12307	0.0519964	BNPR2 SOX17 HYP	CTRL NORM	30461.8	Fructose-2_6-bisphosphatase TIGAR OS=Homo sapiens OX=9606 GN=TIGAR PE=1 SV=1	12677.6	19187.1	166946	246670	285253	11544.8	169003	34503.3	70413.1	162063	164999	169032	115747	100255	158827	76799.6
A6NLC8	3	3	16.5355	0.693954	0.999845	1.465	0.064267	BNPR2 SOX17 HYP	CTRL NORM	22133.3	Putative TAF11-like protein ENSP00000332601 OS=Homo sapiens OX=9606 PE=3 SV=2	175.714	595.987	107344	122675	157720	1410.38	177646	1331.99	975.942	5033.97	106092	84063.6	63997.9	12247.6	166950	2964.82
P60903	17	11	96.0217	0.385973	0.999845	1.5443	0.124613	BNPR2 SOX17 HYP	CTRL NORM	11317.2	Protein S100-A10 OS=Homo sapiens OX=9606 GN=S100A10 PE=1 SV=2	28966.5	31637.5	177186	112119	116004	38992.4	214310	171056	160885	267224	175119	76830.2	47070.8	338609	201407	380748
Q8N7X1	28	17	190.463	0.767201	0.999845	1.36544	0.058004	BNPR2 SOX17 HYP	CTRL NORM	115793	RNA-binding motif protein_ X-linked-like-3 OS=Homo sapiens OX=9606 GN=RBMXL3 PE=2 SV=2	40576.1	54357.6	362946	477980	673965	55649.4	482907	65337.3	225366	459128	358712	327539	273474	483257	453830	145432
Q9H4A4	27	18	182.183	0.74999	0.999845	1.63895	0.0592906	CTRL NORM	BNPR2 SOX17 HYP	73280.2	Aminopeptidase B OS=Homo sapiens OX=9606 GN=RNPEP PE=1 SV=2	109847	157991	1.50965e+06	3.03626e+06	1.5026e+06	106804	1.23789e+06	89806	610105	1.33446e+06	1.49204e+06	2.08061e+06	609709	927483	1.16335e+06	199896
[truncated: 580 more rows]
