# Supplementary material for: An organ-on-chip model of pulmonary arterial hypertension identifies a BMPR2-SOX17-prostacyclin signalling axis
Source: Commun Biol. 2022 Nov 7;5:1192. doi: 10.1038/s42003-022-04169-z (PMC9640600; doi:10.1038/s42003-022-04169-z)
Supplement: Supplementary file 19 — Supplementary Data 16 [file 42003_2022_4169_MOESM19_ESM.xlsx]

## Sheet: 20220202_BNPR2hyp_BNPR2-SOX17hy
Supplementary Table XXX
	Samples were analysed by HDMSe and processed in Progenesis QI for Proteomics. Normalised protein abundances (from High 3 quantitation) are given in green, while raw values are provided in blue. Column A (Accession) corresponds to UniProt Accession numbers.
												Normalized abundance								Raw abundance
												BNPR2 HYP				BNPR2 SOX17 HYP				BNPR2 HYP				BNPR2 SOX17 HYP
Accession	Peptide count	Unique peptides	Confidence score	Anova (p)	q Value	Max fold change	Power	Highest mean condition	Lowest mean condition	Mass	Description	20211013_Beata_25_001	20211013_Beata_26_001	20211013_Beata_27_001	20211013_Beata_28_001	20211013_Beata_29_001	20211013_Beata_30_001	20211013_Beata_31_001	20211013_Beata_32_001	20211013_Beata_25_001	20211013_Beata_26_001	20211013_Beata_27_001	20211013_Beata_28_001	20211013_Beata_29_001	20211013_Beata_30_001	20211013_Beata_31_001	20211013_Beata_32_001
Q9H6I2	13	12	82.6091	0.000388368	0.218645	93.4791	0.999927	BNPR2 SOX17 HYP	BNPR2 HYP	44458.8	Transcription factor SOX-17 OS=Homo sapiens OX=9606 GN=SOX17 PE=1 SV=1	2128.85	1929.26	9636.54	1175.76	653335	76869.9	427970	231898	21166.1	16714.1	4399.84	7279.72	265102	667535	402202	516173
Q16647	4	3	32.2217	0.00693587	0.218645	2.5563	0.914662	BNPR2 SOX17 HYP	BNPR2 HYP	57218.2	Prostacyclin synthase OS=Homo sapiens OX=9606 GN=PTGIS PE=1 SV=1	3502.21	2364.23	4545.94	2682.32	6381.75	5541.54	11899.8	9650.86	34820.9	20482.5	2075.58	16607.5	2589.51	48122.5	11183.3	21481.5
Q9UBU2	2	1	16.1843	0.00986082	0.218645	7.19836	0.869937	BNPR2 HYP	BNPR2 SOX17 HYP	29701.4	Dickkopf-related protein 2 OS=Homo sapiens OX=9606 GN=DKK2 PE=1 SV=1	31103.1	10362.2	52689	45868.7	2925.52	1476.59	11626.8	3423.2	309244	89773.4	24056.7	283995	1187.08	12822.6	10926.7	7619.58
Q96PL2	1	1	12.6214	0.0134255	0.218645	5.7106	0.820948	BNPR2 SOX17 HYP	BNPR2 HYP	37697	Beta-tectorin OS=Homo sapiens OX=9606 GN=TECTB PE=2 SV=1	2242.58	1457.77	5696.24	1601.04	13310.2	4401.14	26019	19072.8	22296.9	12629.4	2600.78	9912.79	5400.84	38219.4	24452.4	42453.5
Q9BXK1	3	1	17.2917	0.0151641	0.218645	3.8426	0.799227	BNPR2 HYP	BNPR2 SOX17 HYP	25886.8	Krueppel-like factor 16 OS=Homo sapiens OX=9606 GN=KLF16 PE=1 SV=1	352544	141942	520719	293138	94546.2	31754.2	109971	104213	3.50519e+06	1.22971e+06	237749	1.81496e+06	38363.8	275752	103349	231964
Q9UBE0	4	2	22.9268	0.020704	0.218645	1.52936	0.738171	BNPR2 SOX17 HYP	BNPR2 HYP	38906.1	SUMO-activating enzyme subunit 1 OS=Homo sapiens OX=9606 GN=SAE1 PE=1 SV=1	5301.39	7579.45	10605.4	8362.91	12112	12274	12830.5	11492.4	52709.3	65664.6	4842.19	51778.7	4914.67	106587	12057.9	25580.5
Q00796	8	5	51.6163	0.0215854	0.218645	2.43842	0.729456	BNPR2 SOX17 HYP	BNPR2 HYP	38951.9	Sorbitol dehydrogenase OS=Homo sapiens OX=9606 GN=SORD PE=1 SV=4	11110	11082.1	40651.2	22068.4	63791.1	37253.7	51071.5	54934.1	110462	96010.2	18560.5	136636	25884.4	323510	47996.4	122276
A6NHG4;P30046	2	2	16.5475	0.0239945	0.218645	2.73363	0.706835	BNPR2 SOX17 HYP	BNPR2 HYP	14423.4	D-dopachrome decarboxylase-like protein OS=Homo sapiens OX=9606 GN=DDTL PE=2 SV=1	1780.51	1609.16	2144.98	1406.96	3343.74	2296.97	4551.44	8783.65	17702.8	13941	979.354	8711.18	1356.78	19946.8	4277.39	19551.2
Q9GZT3	1	0	12.4962	0.0241445	0.218645	2.09358	0.705482	BNPR2 SOX17 HYP	BNPR2 HYP	12406.1	SRA stem-loop-interacting RNA-binding protein_ mitochondrial OS=Homo sapiens OX=9606 GN=SLIRP PE=1 SV=1	2731.88	2708.97	4888.06	1798.62	7407.84	3886.32	6617.78	7477.98	27161.8	23469.2	2231.78	11136.1	3005.86	33748.6	6219.32	16645
P00441	5	4	27.7608	0.0259201	0.218645	2.52967	0.689914	BNPR2 SOX17 HYP	BNPR2 HYP	16163.9	Superoxide dismutase [Cu-Zn] OS=Homo sapiens OX=9606 GN=SOD1 PE=1 SV=2	7707.35	6281.75	6713.87	7352.45	15563.6	14249.1	8636.87	32521.4	76630.6	54422	3065.41	45522.5	6315.21	123739	8116.84	72388.2
Q8N8N7	1	0	5.2924	0.0287473	0.218645	5.3634	0.666727	BNPR2 HYP	BNPR2 SOX17 HYP	38955.2	Prostaglandin reductase 2 OS=Homo sapiens OX=9606 GN=PTGR2 PE=1 SV=1	347554	136723	167710	285557	3454.7	26513.7	47657.8	97177.8	3.45557e+06	1.1845e+06	76572.8	1.76802e+06	1401.81	230244	44788.3	216305
Q9BRL6	6	4	29.6425	0.0324919	0.218645	3.09181	0.638675	BNPR2 SOX17 HYP	BNPR2 HYP	32401.6	Serine/arginine-rich splicing factor 8 OS=Homo sapiens OX=9606 GN=SRSF8 PE=1 SV=1	5539.28	7952.82	13214.9	5647.38	26602	8482.07	37497.8	27451.6	55074.5	68899.3	6033.63	34965.6	10794.3	73657.9	35240	61103.5
Q969H8	5	3	32.7211	0.0345897	0.218645	2.18833	0.62412	BNPR2 SOX17 HYP	BNPR2 HYP	18909.3	Myeloid-derived growth factor OS=Homo sapiens OX=9606 GN=MYDGF PE=1 SV=1	23032.2	36327.6	52419.6	25762.4	56476.3	49103.3	67876.7	127531	228999	314724	23933.7	159508	22916.3	426411	63789.8	283866
Q9UBQ5	3	2	19.2579	0.0352077	0.218645	2.09047	0.619977	BNPR2 SOX17 HYP	BNPR2 HYP	25344.9	Eukaryotic translation initiation factor 3 subunit K OS=Homo sapiens OX=9606 GN=EIF3K PE=1 SV=1	5184.57	3823.22	11190.5	4337.7	14610.4	7445.78	14773.8	14461.7	51547.8	33122.5	5109.32	26856.8	5928.45	64658.8	13884.3	32189.9
P14324	7	4	36.4274	0.0398388	0.218645	2.73399	0.590824	BNPR2 SOX17 HYP	BNPR2 HYP	48788.8	Farnesyl pyrophosphate synthase OS=Homo sapiens OX=9606 GN=FDPS PE=1 SV=4	7488.89	7565.82	17434.8	7584.58	38823.7	10217	25560.5	34960.9	74458.6	65546.5	7960.34	46959.7	15753.4	88724.4	24021.4	77818.2
P20338	6	3	49.9828	0.0419939	0.218645	3.39396	0.578289	BNPR2 SOX17 HYP	BNPR2 HYP	24674.8	Ras-related protein Rab-4A OS=Homo sapiens OX=9606 GN=RAB4A PE=1 SV=3	36054.4	42758	116961	37502.6	224134	55653.6	243582	268360	358473	370434	53401.9	232197	90946.5	483294	228916	597332
Q16630	4	4	33.8318	0.0442388	0.218645	2.235	0.565852	BNPR2 HYP	BNPR2 SOX17 HYP	59381	Cleavage and polyadenylation specificity factor subunit 6 OS=Homo sapiens OX=9606 GN=CPSF6 PE=1 SV=2	53716.4	47448.6	108949	33299.7	31993	20206.1	36428.1	20282.9	534078	411071	49744	206175	12981.8	175469	34234.7	45147.1
Q9BYD6	3	2	23.1397	0.0473107	0.218645	3.10471	0.549771	BNPR2 SOX17 HYP	BNPR2 HYP	37136.9	39S ribosomal protein L1_ mitochondrial OS=Homo sapiens OX=9606 GN=MRPL1 PE=1 SV=2	2134.5	1798.22	5562.19	805.522	12740.4	3077.37	6831.57	9330.49	21222.4	15578.9	2539.58	4987.37	5169.66	26723.8	6420.24	20768.4
Q8N8Y2	7	4	36.4439	0.0486774	0.218645	3.17946	0.542937	BNPR2 HYP	BNPR2 SOX17 HYP	40939.7	V-type proton ATPase subunit d 2 OS=Homo sapiens OX=9606 GN=ATP6V0D2 PE=1 SV=1	29773.8	8402.72	38402.1	11108.4	4458.2	6353.14	6145.53	10622.4	296027	72796.9	17533.6	68777.6	1808.99	55170.4	5775.5	23644
O00429	44	28	278.735	0.0491578	0.218645	1.83344	0.540579	BNPR2 HYP	BNPR2 SOX17 HYP	82390.5	Dynamin-1-like protein OS=Homo sapiens OX=9606 GN=DNM1L PE=1 SV=2	697047	511780	799526	580870	559239	238018	436404	178563	6.93042e+06	4.4338e+06	365047	3.59644e+06	226921	2.06694e+06	410128	397457
Q8TEX9	5	2	26.3427	0.0564554	0.218645	2.7688	0.507332	BNPR2 SOX17 HYP	BNPR2 HYP	120255	Importin-4 OS=Homo sapiens OX=9606 GN=IPO4 PE=1 SV=2	3333.15	2145.82	6175.11	2594.55	8633.32	3414.06	10702.4	16701.8	33140	18590.3	2819.42	16064.1	3503.13	29647.5	10058	37175.9
Q00688	11	8	68.5874	0.0592057	0.218645	2.20752	0.49592	BNPR2 SOX17 HYP	BNPR2 HYP	25233.9	Peptidyl-prolyl cis-trans isomerase FKBP3 OS=Homo sapiens OX=9606 GN=FKBP3 PE=1 SV=1	23525.9	23413.1	34983	19348.7	79297.5	32085	29934.2	82240	233907	202839	15972.5	119797	32176.4	278625	28131.8	183055
P07948	5	2	26.9029	0.0594681	0.218645	2.72429	0.49486	BNPR2 HYP	BNPR2 SOX17 HYP	59030.4	Tyrosine-protein kinase Lyn OS=Homo sapiens OX=9606 GN=LYN PE=1 SV=3	14764	9778.69	44432.5	14898.9	9824.39	4309.78	6758.57	9894.71	146792	84717.7	20286.9	92246	3986.42	37425.9	6351.63	22024.3
P62910	7	2	54.7004	0.0605467	0.218645	1.93137	0.490554	BNPR2 SOX17 HYP	BNPR2 HYP	15973.9	60S ribosomal protein L32 OS=Homo sapiens OX=9606 GN=RPL32 PE=1 SV=2	14474.3	15264.3	34859.9	17284	41161.2	24667.4	29889.3	62427.8	143911	132243	15916.3	107014	16701.9	214211	28089.7	138956
Q9BU89	7	3	42.2388	0.0616658	0.218645	3.88189	0.486169	BNPR2 SOX17 HYP	BNPR2 HYP	33303.5	Deoxyhypusine hydroxylase OS=Homo sapiens OX=9606 GN=DOHH PE=1 SV=1	43474.3	33901.8	265995	31081	521995	78265.7	579145	274177	432245	293708	121448	192437	211809	679656	544274	610280
P42766	5	4	46.4854	0.0637648	0.218645	2.26951	0.478167	BNPR2 SOX17 HYP	BNPR2 HYP	14551.5	60S ribosomal protein L35 OS=Homo sapiens OX=9606 GN=RPL35 PE=1 SV=2	26326.8	19733.8	53675.5	16611.9	75791.1	28659.1	96911.8	62690.8	261756	170964	24507.1	102852	30753.6	248874	91076.6	139541
P63172	1	1	6.1352	0.0660251	0.218645	2.99272	0.469856	BNPR2 SOX17 HYP	BNPR2 HYP	12680.2	Dynein light chain Tctex-type 1 OS=Homo sapiens OX=9606 GN=DYNLT1 PE=1 SV=1	1002.82	707.731	2212.7	856.417	2692.52	1260.2	2824.24	7527.24	9970.55	6131.43	1010.27	5302.49	1092.54	10943.6	2654.19	16754.6
Q9UJ72	2	1	10.5971	0.0663817	0.218645	3.45396	0.468573	BNPR2 SOX17 HYP	BNPR2 HYP	37848	Annexin A10 OS=Homo sapiens OX=9606 GN=ANXA10 PE=1 SV=3	607.076	1120.72	9943.69	1167.97	17338.1	2590.1	9809.09	14609.6	6035.88	9709.36	4540.07	7231.43	7035.25	22492.3	9218.48	32519
P08579	10	8	68.9652	0.0665841	0.218645	2.65002	0.467848	BNPR2 SOX17 HYP	BNPR2 HYP	25486.4	U2 small nuclear ribonucleoprotein B'' OS=Homo sapiens OX=9606 GN=SNRPB2 PE=1 SV=1	17923	17753.1	62681.1	18711.4	99019.2	25498	101641	84076.6	178200	153804	28618.8	115851	40178.9	221424	95521	187143
O15372	7	3	45.1264	0.0687165	0.218645	1.92681	0.460349	BNPR2 SOX17 HYP	BNPR2 HYP	40101.5	Eukaryotic translation initiation factor 3 subunit H OS=Homo sapiens OX=9606 GN=EIF3H PE=1 SV=1	16373.8	13307	39430.8	10204.1	40856.3	24724.3	55431.7	31814.2	162797	115286	18003.3	63178.6	16578.2	214705	52094.1	70814.1
O76070	4	4	22.313	0.068874	0.218645	2.69034	0.459805	BNPR2 SOX17 HYP	BNPR2 HYP	13330.8	Gamma-synuclein OS=Homo sapiens OX=9606 GN=SNCG PE=1 SV=2	871.731	1611.17	5515.73	1013.17	7824.9	2132.13	5793.53	8494.29	8667.22	13958.4	2518.36	6273.01	3175.09	18515.3	5444.7	18907.1
Q9UBQ0	8	5	48.1256	0.0693585	0.218645	3.11091	0.45814	BNPR2 SOX17 HYP	BNPR2 HYP	20676.8	Vacuolar protein sorting-associated protein 29 OS=Homo sapiens OX=9606 GN=VPS29 PE=1 SV=1	16834	30722.7	297659	30322.8	398122	73713.9	373635	322795	167373	266167	135905	187743	161545	640128	351138	718497
Q16718	5	4	34.7133	0.0718806	0.218645	1.89553	0.449674	BNPR2 SOX17 HYP	BNPR2 HYP	13515.7	NADH dehydrogenase [ubiquinone] 1 alpha subcomplex subunit 5 OS=Homo sapiens OX=9606 GN=NDUFA5 PE=1 SV=3	14417.5	10521.3	24031.5	7741.53	38844	16992.5	31573.3	20089.2	143347	91151.1	10972.3	47931.5	15761.7	147562	29672.3	44715.8
Q5T7P8	7	4	35.2031	0.0725004	0.218645	2.52451	0.447643	BNPR2 SOX17 HYP	BNPR2 HYP	58009.4	Synaptotagmin-6 OS=Homo sapiens OX=9606 GN=SYT6 PE=1 SV=3	13479.9	16051.3	59229.7	15520	64578.8	23375.4	91911.6	83391.8	134024	139061	27043	96091.7	26204	202991	86377.6	185619
P23284	36	24	216.377	0.0732904	0.218645	2.88364	0.445082	BNPR2 SOX17 HYP	BNPR2 HYP	23799.6	Peptidyl-prolyl cis-trans isomerase B OS=Homo sapiens OX=9606 GN=PPIB PE=1 SV=2	174987	97931.6	340871	125860	838337	156117	689604	448821	1.73982e+06	848430	155634	779257	340170	1.35572e+06	648082	999015
Q9H115	2	1	16.991	0.0751158	0.218645	3.13933	0.439278	BNPR2 SOX17 HYP	BNPR2 HYP	33899.2	Beta-soluble NSF attachment protein OS=Homo sapiens OX=9606 GN=NAPB PE=1 SV=2	83848.3	134104	482969	126410	1.00746e+06	161349	703404	725053	833665	1.16181e+06	220513	782664	408795	1.40115e+06	661051	1.61387e+06
Q15631	5	5	28.2198	0.0751711	0.218645	2.34237	0.439105	BNPR2 SOX17 HYP	BNPR2 HYP	26297	Translin OS=Homo sapiens OX=9606 GN=TSN PE=1 SV=1	6144.12	4621.28	15775	3508.49	21184.5	6816.2	21109.3	21275.8	61088.2	40036.5	7202.54	21722.7	8595.98	59191.6	19838.2	47356.9
Q86W42	2	2	11.7813	0.0778277	0.218645	3.01529	0.430939	BNPR2 SOX17 HYP	BNPR2 HYP	38105.3	THO complex subunit 6 homolog OS=Homo sapiens OX=9606 GN=THOC6 PE=1 SV=1	748.79	364.383	882.988	72.6577	2439.87	657.379	1796.3	1344.55	7444.87	3156.83	403.153	449.858	990.021	5708.65	1688.14	2992.78
Q9P2M1	3	1	26.2845	0.0781513	0.218645	2.36872	0.429966	BNPR2 SOX17 HYP	BNPR2 HYP	40179.7	LRP2-binding protein OS=Homo sapiens OX=9606 GN=LRP2BP PE=1 SV=2	12912.5	13951.2	41056.4	9580.11	60390.6	18137.5	66158.2	38889.8	128383	120866	18745.5	59315	24504.6	157506	62174.7	86563.5
O15143	11	5	68.3165	0.0803603	0.218645	2.00043	0.423439	BNPR2 SOX17 HYP	BNPR2 HYP	41748.2	Actin-related protein 2/3 complex subunit 1B OS=Homo sapiens OX=9606 GN=ARPC1B PE=1 SV=3	16525.4	15857.4	39701.2	12200.4	59260	20015.1	42573.2	46756.7	164304	137381	18126.7	75538.5	24045.8	173810	40009.8	104074
Q8NEZ2	3	0	21.6864	0.080462	0.218645	1.86891	0.423144	BNPR2 SOX17 HYP	BNPR2 HYP	44485.6	Vacuolar protein sorting-associated protein 37A OS=Homo sapiens OX=9606 GN=VPS37A PE=1 SV=1	6281.93	7176.75	17853.7	6799.43	26342.1	9805.54	17179.7	17900.3	62458.3	62175.8	8151.61	42098.5	10688.8	85150.9	16145.3	39843.7
P08631	8	3	37.904	0.0808184	0.218645	1.84169	0.422111	BNPR2 SOX17 HYP	BNPR2 HYP	60113.2	Tyrosine-protein kinase HCK OS=Homo sapiens OX=9606 GN=HCK PE=1 SV=5	4808.48	6135.54	15648.5	4657.19	19104.9	8288.01	14466.1	15693.2	47808.5	53155.3	7144.76	28834.9	7752.17	71972.8	13595.1	34930.9
O75251	3	1	18.4253	0.0824675	0.218645	3.16483	0.4174	BNPR2 SOX17 HYP	BNPR2 HYP	23848.7	NADH dehydrogenase [ubiquinone] iron-sulfur protein 7_ mitochondrial OS=Homo sapiens OX=9606 GN=NDUFS7 PE=1 SV=3	13690.8	11609.1	102292	8551.63	135026	23446.9	168607	103790	136122	100575	46704.3	52947.2	54789.2	203612	158455	231022
O60784	2	1	13.313	0.083807	0.218645	2.47415	0.413651	BNPR2 SOX17 HYP	BNPR2 HYP	54103.7	Target of Myb protein 1 OS=Homo sapiens OX=9606 GN=TOM1 PE=1 SV=2	2568.86	3026.52	11710.8	2647.43	17954.4	4183.4	14607	12623.5	25541	26220.3	5346.91	16391.5	7285.3	36328.5	13727.5	28098.3
P51858	8	7	43.8063	0.0867969	0.218645	1.64098	0.405523	BNPR2 SOX17 HYP	BNPR2 HYP	26902.4	Hepatoma-derived growth factor OS=Homo sapiens OX=9606 GN=HDGF PE=1 SV=1	9130.67	10052.3	20839.1	9884.61	28522.4	12805.1	20316.3	20251.9	90782	87088.2	9514.67	61200.3	11573.5	111199	19093.1	45078
P01213	4	2	20.8759	0.0887026	0.218645	2.87923	0.400509	BNPR2 SOX17 HYP	BNPR2 HYP	28784.4	Proenkephalin-B OS=Homo sapiens OX=9606 GN=PDYN PE=1 SV=1	9008.61	13743.7	106224	9047.38	116494	24565.5	169167	87176.3	89568.5	119069	48499.8	56016.6	47269.5	213326	158982	194042
P46778	11	6	72.7008	0.0891072	0.218645	1.97573	0.39946	BNPR2 SOX17 HYP	BNPR2 HYP	18621.9	60S ribosomal protein L21 OS=Homo sapiens OX=9606 GN=RPL21 PE=1 SV=2	155399	153648	276355	181104	323740	194498	304315	691855	1.54507e+06	1.33113e+06	126178	1.1213e+06	131363	1.68901e+06	285992	1.53997e+06
Q9BYG8	2	1	11.1446	0.08931	0.218645	3.75171	0.398936	BNPR2 SOX17 HYP	BNPR2 HYP	57976.9	Gasdermin-C OS=Homo sapiens OX=9606 GN=GSDMC PE=1 SV=3	3365.57	6857.83	74982.1	5249.49	150016	12638.5	122218	54488.4	33462.4	59412.8	34235.2	32502.1	60871.8	109752	114859	121284
Q86VF5	4	3	21.1445	0.0896503	0.218645	2.33844	0.398061	BNPR2 SOX17 HYP	BNPR2 HYP	39186.4	2-acylglycerol O-acyltransferase 3 OS=Homo sapiens OX=9606 GN=MOGAT3 PE=1 SV=1	10316.4	8075.68	33579	5719.72	45383.7	12374	41533.9	35614.9	102572	69963.6	15331.4	35413.5	18415.3	107455	39033.1	79274
P63167	8	3	69.3932	0.0900429	0.218645	1.83948	0.397056	BNPR2 SOX17 HYP	BNPR2 HYP	10537	Dynein light chain 1_ cytoplasmic OS=Homo sapiens OX=9606 GN=DYNLL1 PE=1 SV=1	17327.2	19646.2	25591.8	15652.6	59690.7	21616.2	22572	40001.1	172277	170205	11684.7	96912.5	24220.6	187715	21212.9	89037.1
Q58FF3	7	4	48.5415	0.090264	0.218645	2.44416	0.396492	BNPR2 SOX17 HYP	BNPR2 HYP	46372.3	Putative endoplasmin-like protein OS=Homo sapiens OX=9606 GN=HSP90B2P PE=5 SV=1	32531.6	34993.4	126819	32209.1	176914	45150.7	138891	192776	323447	303165	57903	199422	71786.3	392087	130529	429092
Q86WI0	1	0	5.4459	0.0929601	0.218645	5.71	0.389743	BNPR2 SOX17 HYP	BNPR2 HYP	24575.5	LHFPL tetraspan subfamily member 1 protein OS=Homo sapiens OX=9606 GN=LHFPL1 PE=1 SV=1	795.688	314.394	67507.6	151.478	55950.3	1805.52	201347	133569	7911.16	2723.75	30822.5	937.875	22702.9	15679.1	189224	297307
Q96PK6	40	26	258.897	0.0930045	0.218645	2.03149	0.389633	BNPR2 SOX17 HYP	BNPR2 HYP	69662.8	RNA-binding protein 14 OS=Homo sapiens OX=9606 GN=RBM14 PE=1 SV=2	273051	247774	895779	269687	946931	371976	1.02396e+06	1.08281e+06	2.71482e+06	2.14659e+06	408993	1.66976e+06	384234	3.23022e+06	962307	2.4102e+06
P10321	8	2	63.7996	0.0937977	0.218645	1.86191	0.387692	BNPR2 SOX17 HYP	BNPR2 HYP	41161.8	HLA class I histocompatibility antigen_ C alpha chain OS=Homo sapiens OX=9606 GN=HLA-C PE=1 SV=3	47136.9	72346	130283	71132.3	205543	77384	120569	193988	468661	626770	59484.5	440414	83403	672000	113310	431792
P50914	12	7	74.9564	0.0956171	0.218645	2.53273	0.383311	BNPR2 SOX17 HYP	BNPR2 HYP	23545.9	60S ribosomal protein L14 OS=Homo sapiens OX=9606 GN=RPL14 PE=1 SV=4	52261.9	52131.5	175042	57547.3	196722	68595.5	206170	381996	519617	451641	79920.2	356302	79823.6	595680	193756	850271
Q13247	3	2	22.9137	0.0959552	0.218645	2.55943	0.382508	BNPR2 SOX17 HYP	BNPR2 HYP	39700.9	Serine/arginine-rich splicing factor 6 OS=Homo sapiens OX=9606 GN=SRSF6 PE=1 SV=2	5967.4	4452.17	24205.6	3261.01	29806.2	7073.74	28925.8	31161.1	59331.1	38571.4	11051.7	20190.5	12094.4	61428.1	27184.2	69360.4
P19440	3	1	16.961	0.0985847	0.218645	2.43649	0.376372	BNPR2 SOX17 HYP	BNPR2 HYP	61752.5	Glutathione hydrolase 1 proenzyme OS=Homo sapiens OX=9606 GN=GGT1 PE=1 SV=2	2011.39	1773.82	8790.13	2646.23	11419.2	2867.09	12048.1	10752.8	19998.3	15367.5	4013.39	16384.1	4633.54	24897.7	11322.7	23934.3
P52292	24	15	163.798	0.0991191	0.218645	1.99096	0.375149	BNPR2 SOX17 HYP	BNPR2 HYP	58204.2	Importin subunit alpha-1 OS=Homo sapiens OX=9606 GN=KPNA2 PE=1 SV=1	73713.6	95226.6	213159	64156.4	258143	94596.6	279929	255811	732900	824996	97323.9	397223	104746	821473	263074	569399
O15400	3	2	15.9181	0.0994631	0.218645	3.6483	0.374365	BNPR2 SOX17 HYP	BNPR2 HYP	29929.6	Syntaxin-7 OS=Homo sapiens OX=9606 GN=STX7 PE=1 SV=4	1552.11	1265.16	8433.65	654.511	13444.7	1597.94	13014	15378	15431.9	10960.7	3850.62	4052.39	5455.44	13876.5	12230.4	34229.2
P62851	10	6	65.381	0.0998623	0.218645	2.00775	0.37346	BNPR2 SOX17 HYP	BNPR2 HYP	13799.2	40S ribosomal protein S25 OS=Homo sapiens OX=9606 GN=RPS25 PE=1 SV=1	242060	220505	760524	250411	660127	335729	849856	1.1127e+06	2.40669e+06	1.91035e+06	347239	1.55042e+06	267859	2.91546e+06	798685	2.47673e+06
O75695	2	0	10.5252	0.101126	0.218645	3.29859	0.370624	BNPR2 HYP	BNPR2 SOX17 HYP	40496.5	Protein XRP2 OS=Homo sapiens OX=9606 GN=RP2 PE=1 SV=4	155478	129921	703991	126150	156679	38442.2	114034	29032	1.54585e+06	1.12557e+06	321427	781057	63575.3	333830	107168	64621.3
P23297	3	0	16.9567	0.101683	0.218645	1.72187	0.369388	BNPR2 SOX17 HYP	BNPR2 HYP	10602.9	Protein S100-A1 OS=Homo sapiens OX=9606 GN=S100A1 PE=1 SV=2	2560.3	2439.15	6836.63	4108.25	7386.62	5335.71	10247	4484.71	25455.9	21131.6	3121.46	25436.2	2997.25	46335.1	9630.04	9982.36
Q9NR33	3	2	15.7185	0.101687	0.218645	3.15767	0.369378	BNPR2 SOX17 HYP	BNPR2 HYP	12322.9	DNA polymerase epsilon subunit 4 OS=Homo sapiens OX=9606 GN=POLE4 PE=1 SV=2	479.305	1036.54	10869.9	919.08	19406.4	2052.33	14465.8	6087.79	4765.51	8980.06	4962.98	5690.46	7874.52	17822.3	13594.8	13550.6
Q9BRA2	10	10	72.0788	0.101862	0.218645	3.13996	0.368991	BNPR2 SOX17 HYP	BNPR2 HYP	14226	Thioredoxin domain-containing protein 17 OS=Homo sapiens OX=9606 GN=TXNDC17 PE=1 SV=1	25918.2	28179.2	265976	36653	476180	54142.9	374616	215166	257693	244131	121439	226936	193219	470175	352060	478930
Q9H6T0	7	4	50.6475	0.102084	0.218645	2.21659	0.368501	BNPR2 SOX17 HYP	BNPR2 HYP	79256.6	Epithelial splicing regulatory protein 2 OS=Homo sapiens OX=9606 GN=ESRP2 PE=1 SV=1	4856.58	5150.67	20702	3048.13	30844.6	7622.58	18917.4	17441.9	48286.7	44622.8	9452.11	18872.4	12515.7	66194.2	17778.3	38823.3
P61353	16	12	89.4279	0.103031	0.218645	2.0987	0.366425	BNPR2 SOX17 HYP	BNPR2 HYP	15797.8	60S ribosomal protein L27 OS=Homo sapiens OX=9606 GN=RPL27 PE=1 SV=2	86955.7	88218.3	301611	92037.5	380165	114564	353417	345642	864561	764280	137709	569848	154259	994870	332138	769353
P0DN76;Q01081	4	3	23.4103	0.104575	0.218645	2.34221	0.363092	BNPR2 SOX17 HYP	BNPR2 HYP	28385.3	Splicing factor U2AF 35 kDa subunit-like protein OS=Homo sapiens OX=9606 GN=U2AF1L5 PE=1 SV=1	5995.71	6741.68	25004.5	4654.16	27439.6	8017.31	29090.4	34753	59612.5	58406.6	11416.5	28816.1	11134.1	69622	27338.8	77355.5
Q96I13	2	2	17.216	0.104781	0.218645	2.76364	0.36265	BNPR2 SOX17 HYP	BNPR2 HYP	47958.8	Protein ABHD8 OS=Homo sapiens OX=9606 GN=ABHD8 PE=1 SV=1	10549.7	16368.4	137285	15657.3	170013	32005.8	216139	78909.9	104890	141807	62681.2	96941.5	68985.9	277937	203125	175643
Q9P0M6	6	6	30.4015	0.105482	0.218645	2.47474	0.36116	BNPR2 SOX17 HYP	BNPR2 HYP	40286.4	Core histone macro-H2A.2 OS=Homo sapiens OX=9606 GN=MACROH2A2 PE=1 SV=3	3102.07	2561.53	12114.4	2182.76	14939.9	3555.31	13842.6	17059.9	30842.4	22191.8	5531.18	13514.5	6062.15	30874.2	13009.2	37972.9
Q8IYA7	3	2	14.0341	0.107264	0.218645	6.23162	0.357423	BNPR2 SOX17 HYP	BNPR2 HYP	39445.3	Homeobox protein Mohawk OS=Homo sapiens OX=9606 GN=MKX PE=2 SV=2	206.835	253.263	881.896	124.929	1276.58	289.872	820.064	6754.79	2056.46	2194.15	402.655	773.492	517.996	2517.24	770.688	15035.2
Q9Y6H1;Q5T1J5	5	2	37.5994	0.108472	0.218645	2.41869	0.354932	BNPR2 SOX17 HYP	BNPR2 HYP	15740.7	Coiled-coil-helix-coiled-coil-helix domain-containing protein 2 OS=Homo sapiens OX=9606 GN=CHCHD2 PE=1 SV=1	10852.4	15832.6	73355.5	22311.9	81878.3	22691	83882.1	107481	107900	137166	33492.6	138144	33223.6	197048	78831.5	239239
O43809	27	19	203.636	0.108597	0.218645	2.01718	0.354677	BNPR2 SOX17 HYP	BNPR2 HYP	26284.3	Cleavage and polyadenylation specificity factor subunit 5 OS=Homo sapiens OX=9606 GN=NUDT21 PE=1 SV=1	90685.6	91296.3	351951	77477.8	410391	128862	372905	321169	901645	790945	160693	479702	166524	1.11903e+06	350452	714878
Q9HBV2	2	0	10.4777	0.108657	0.218645	3.42018	0.354554	BNPR2 SOX17 HYP	BNPR2 HYP	32713.7	Sperm acrosome membrane-associated protein 1 OS=Homo sapiens OX=9606 GN=SPACA1 PE=1 SV=1	4799.74	3722.97	29421.6	2203.43	33028.2	5464.14	65048.9	33771	47721.6	32253.9	13433.3	13642.5	13401.8	47450.4	61132.3	75169.6
Q9UHD8	26	18	165.476	0.109174	0.218645	2.5321	0.353499	BNPR2 SOX17 HYP	BNPR2 HYP	65686.7	Septin-9 OS=Homo sapiens OX=9606 GN=SEPTIN9 PE=1 SV=2	43756.9	41328.7	276633	33049.9	315254	65683	370388	248267	435055	358052	126305	204628	127920	570389	348086	552608
Q16543	24	9	167.878	0.111088	0.218645	2.37736	0.349651	BNPR2 SOX17 HYP	BNPR2 HYP	44981.6	Hsp90 co-chaperone Cdc37 OS=Homo sapiens OX=9606 GN=CDC37 PE=1 SV=1	62463.8	65265.6	288814	56308.5	481684	94301.1	327011	221144	621049	565428	131866	348633	195452	818907	307321	492236
Q9UBS4	4	2	22.6226	0.111308	0.218645	3.0478	0.349214	BNPR2 SOX17 HYP	BNPR2 HYP	40799.1	DnaJ homolog subfamily B member 11 OS=Homo sapiens OX=9606 GN=DNAJB11 PE=1 SV=1	2544.06	4546.68	55179.4	3497.11	113059	9720.46	50197.9	27468	25294.5	39390.2	25193.7	21652.2	45875.8	84412.1	47175.4	61140
Q15424	11	5	68.9158	0.111396	0.218645	2.12905	0.349039	BNPR2 SOX17 HYP	BNPR2 HYP	103098	Scaffold attachment factor B1 OS=Homo sapiens OX=9606 GN=SAFB PE=1 SV=4	26250.2	27113.6	138387	24909.3	166618	43001.2	124065	127597	260993	234899	63184.7	154225	67608.3	373421	116594	284013
O15116	2	2	11.7575	0.111448	0.218645	3.2841	0.348936	BNPR2 SOX17 HYP	BNPR2 HYP	15179.4	U6 snRNA-associated Sm-like protein LSm1 OS=Homo sapiens OX=9606 GN=LSM1 PE=1 SV=1	2437	1860.99	19732.1	2930.18	30922.6	3510.79	34611.1	19495.8	24229.9	16122.7	9009.26	18142.1	12547.4	30487.6	32527.2	43395
P60900	23	16	153.264	0.112617	0.218645	1.99024	0.346635	BNPR2 SOX17 HYP	BNPR2 HYP	27855.7	Proteasome subunit alpha type-6 OS=Homo sapiens OX=9606 GN=PSMA6 PE=1 SV=1	59281.8	62801.5	219476	69579.5	287870	85033.9	210342	235022	589411	544081	100208	430800	116808	738431	197677	523126
P0C875	3	2	20.4556	0.113057	0.218645	2.16406	0.345775	BNPR2 SOX17 HYP	BNPR2 HYP	38469	Protein FAM228B OS=Homo sapiens OX=9606 GN=FAM228B PE=2 SV=2	141055	150495	854664	155194	980756	253132	913673	668767	1.40245e+06	1.30382e+06	390221	960881	397960	2.19819e+06	858660	1.48858e+06
Q8WVJ2	1	0	6.5891	0.113629	0.218645	3.06459	0.344666	BNPR2 SOX17 HYP	BNPR2 HYP	17847	NudC domain-containing protein 2 OS=Homo sapiens OX=9606 GN=NUDCD2 PE=1 SV=1	2799.85	3485.73	34403.1	3726.99	31056.1	5525.4	52607.3	46927	27837.6	30198.6	15707.7	23075.6	12601.6	47982.4	49439.8	104453
E2RYF7	4	1	21.3145	0.113846	0.218645	3.01075	0.344245	BNPR2 SOX17 HYP	BNPR2 HYP	26339.2	Protein PBMUCL2 OS=Homo sapiens OX=9606 GN=HCG22 PE=2 SV=1	8667.29	17565.1	302017	22000.6	449295	37408.3	369025	198787	86174.9	152176	137894	136216	182310	324852	346806	442473
Q53GQ0	7	3	39.9697	0.114763	0.218645	2.55036	0.342483	BNPR2 SOX17 HYP	BNPR2 HYP	34438.3	Very-long-chain 3-oxoacyl-CoA reductase OS=Homo sapiens OX=9606 GN=HSD17B12 PE=1 SV=2	3687.45	3766.2	19324.3	2787.08	36489.3	5905.81	20160	12846.4	36662.6	32628.4	8823.08	17256.1	14806.2	51285.8	18946.1	28594.4
Q13401	2	0	16.4556	0.114787	0.218645	2.73774	0.342437	BNPR2 SOX17 HYP	BNPR2 HYP	18886.9	Putative postmeiotic segregation increased 2-like protein 3 OS=Homo sapiens OX=9606 GN=PMS2P3 PE=5 SV=2	21000.9	31062.5	132795	26441.1	235164	59141.7	230677	53499.7	208802	269110	60631.2	163709	95421.9	513584	216788	119083
Q9P0J0	3	3	16.855	0.114808	0.218645	5.72931	0.342398	BNPR2 HYP	BNPR2 SOX17 HYP	16698.4	NADH dehydrogenase [ubiquinone] 1 alpha subcomplex subunit 13 OS=Homo sapiens OX=9606 GN=NDUFA13 PE=1 SV=3	28222.4	18516.3	798.974	21675	288.874	9749.1	1809.38	233.103	280602	160416	364.795	134200	117.216	84660.8	1700.44	518.856
Q8N5I9	2	0	10.6585	0.115323	0.218645	1.86706	0.341417	BNPR2 SOX17 HYP	BNPR2 HYP	20180.4	NOP protein chaperone 1 OS=Homo sapiens OX=9606 GN=NOPCHAP1 PE=1 SV=2	2810.47	3090.94	2323.15	3114.72	5211.43	6601.27	2118.24	7240.2	27943.2	26778.3	1060.7	19284.7	2114.63	57325.1	1990.7	16115.7
Q9NQW7	15	7	84.3345	0.115563	0.218645	2.2805	0.34096	BNPR2 SOX17 HYP	BNPR2 HYP	70602.3	Xaa-Pro aminopeptidase 1 OS=Homo sapiens OX=9606 GN=XPNPEP1 PE=1 SV=3	30644.2	28904.6	204664	26649.8	245103	55601.3	236538	126068	304681	250415	93445	165002	99454.9	482840	222296	280609
Q504T8	1	0	5.6664	0.115858	0.218645	2.39372	0.340402	BNPR2 SOX17 HYP	BNPR2 HYP	49840	Midnolin OS=Homo sapiens OX=9606 GN=MIDN PE=1 SV=2	693.091	782.712	5785.18	694.219	6348.03	1259.05	6259.88	5175.55	6891.08	6781.02	2641.39	4298.24	2575.83	10933.6	5882.96	11520.1
O43790;Q14533;P78385	4	4	20.55	0.116915	0.218645	2.87988	0.338416	BNPR2 SOX17 HYP	BNPR2 HYP	55154.5	Keratin_ type II cuticular Hb6 OS=Homo sapiens OX=9606 GN=KRT86 PE=1 SV=1	110.402	223.872	8212.98	133.533	11047.4	490.837	8297.95	5163.38	1097.68	1939.52	3749.87	826.769	4482.7	4262.41	7798.32	11493
Q9UJW2	5	5	25.444	0.116955	0.218645	2.48071	0.338341	BNPR2 HYP	BNPR2 SOX17 HYP	55973.2	Tubulointerstitial nephritis antigen OS=Homo sapiens OX=9606 GN=TINAG PE=2 SV=3	1859.52	834.295	313.83	1163.26	234.186	254.969	204.544	987.636	18488.4	7227.92	143.288	7202.27	95.0254	2214.14	192.228	2198.34
O15460	12	4	76.4481	0.11736	0.218645	2.4251	0.337586	BNPR2 SOX17 HYP	BNPR2 HYP	61301.2	Prolyl 4-hydroxylase subunit alpha-2 OS=Homo sapiens OX=9606 GN=P4HA2 PE=1 SV=1	6858.64	6221.29	40364.3	5734.02	53423.2	10196.8	49751.2	30141.8	68192.3	53898.1	18429.5	35502.1	21677.4	88548.2	46755.6	67091.5
Q07666	19	13	125.589	0.117566	0.218645	2.00345	0.337204	BNPR2 SOX17 HYP	BNPR2 HYP	48341.5	KH domain-containing_ RNA-binding_ signal transduction-associated protein 1 OS=Homo sapiens OX=9606 GN=KHDRBS1 PE=1 SV=1	76943.7	83364.3	270304	82637.7	333604	104527	236217	353922	765016	722227	123415	511650	135366	907711	221994	787783
Q96HE7	16	13	97.9124	0.117879	0.218645	2.3021	0.336622	BNPR2 SOX17 HYP	BNPR2 HYP	55248.1	ERO1-like protein alpha OS=Homo sapiens OX=9606 GN=ERO1A PE=1 SV=2	62494.4	60148.9	300430	52259.2	394975	83096.6	294527	321664	621353	521100	137170	323561	160268	721608	276793	715980
P82979	13	6	69.5528	0.118082	0.218645	1.89868	0.336248	BNPR2 SOX17 HYP	BNPR2 HYP	23727.9	SAP domain-containing ribonucleoprotein OS=Homo sapiens OX=9606 GN=SARNP PE=1 SV=3	21440.7	20888.1	64515.4	16185.6	85347.6	27330.3	69315	51601.2	213175	180964	29456.4	100213	34631.3	237335	65141.5	114857
P36871	5	4	30.2983	0.119596	0.218645	4.14964	0.333474	BNPR2 SOX17 HYP	BNPR2 HYP	61734.4	Phosphoglucomutase-1 OS=Homo sapiens OX=9606 GN=PGM1 PE=1 SV=3	486.557	399.714	6850.19	331.898	11317.5	579.024	12112.4	9471.81	4837.61	3462.93	3127.65	2054.94	4592.29	5028.22	11383.1	21083
O14737	3	1	24.0715	0.119914	0.218645	1.84468	0.332897	BNPR2 SOX17 HYP	BNPR2 HYP	14285.1	Programmed cell death protein 5 OS=Homo sapiens OX=9606 GN=PDCD5 PE=1 SV=3	24490.9	8526.33	36220.1	16725.7	58961.7	23868.1	47183.6	28561	243502	73867.9	16537.3	103556	23924.8	207269	44342.6	63572.9
Q9H0C2	7	4	45.2274	0.1211	0.218645	2.40031	0.330763	BNPR2 SOX17 HYP	BNPR2 HYP	35307.1	ADP/ATP translocase 4 OS=Homo sapiens OX=9606 GN=SLC25A31 PE=1 SV=1	22203.7	21435.1	68920.7	13250.4	98719.7	21577.4	77117.1	104569	220761	185703	31467.7	82039.3	40057.3	187377	72473.8	232756
Q9UHV9	11	7	88.5839	0.121247	0.218645	2.07568	0.330499	BNPR2 SOX17 HYP	BNPR2 HYP	16704.9	Prefoldin subunit 2 OS=Homo sapiens OX=9606 GN=PFDN2 PE=1 SV=1	53463.7	48704.4	201194	51318.4	265300	67912.9	212356	190634	531565	421950	91861	317736	107650	589753	199570	424326
Q8IVN8	2	1	15.4161	0.121321	0.218645	5.42549	0.330367	BNPR2 SOX17 HYP	BNPR2 HYP	31036.2	Somatomedin-B and thrombospondin type-1 domain-containing protein OS=Homo sapiens OX=9606 GN=SBSPON PE=1 SV=2	2978.27	1730.34	29386.6	3068.64	98571.6	5939.52	87545.7	9575	29611.5	14990.8	13417.3	18999.4	39997.2	51578.5	82274.5	21312.6
P24752	34	21	284.428	0.12152	0.218645	2.1663	0.330013	BNPR2 SOX17 HYP	BNPR2 HYP	45484.8	Acetyl-CoA acetyltransferase_ mitochondrial OS=Homo sapiens OX=9606 GN=ACAT1 PE=1 SV=1	109814	105202	452628	97914.9	513848	138566	561423	444597	1.09183e+06	911420	206660	606238	208503	1.2033e+06	527619	989613
Q8TD55	3	2	17.0302	0.122068	0.218645	3.18943	0.329038	BNPR2 SOX17 HYP	BNPR2 HYP	53692.2	Pleckstrin homology domain-containing family O member 2 OS=Homo sapiens OX=9606 GN=PLEKHO2 PE=1 SV=1	7095.48	8375.88	122852	8062.68	140306	13091.1	169032	144459	70547.1	72564.4	56091.7	49919.9	56931.8	113682	158854	321547
P35916	5	2	27.9661	0.123275	0.218645	1.42091	0.326914	BNPR2 SOX17 HYP	BNPR2 HYP	154868	Vascular endothelial growth factor receptor 3 OS=Homo sapiens OX=9606 GN=FLT4 PE=1 SV=3	9056.23	9437.99	7078.43	8159.47	10291.7	10903.4	8487.83	18247.5	90041.9	81766	3231.86	50519.2	4176.03	94685.1	7976.77	40616.5
P17081	2	2	22.0045	0.12404	0.218645	3.28147	0.32558	BNPR2 HYP	BNPR2 SOX17 HYP	23229.8	Rho-related GTP-binding protein RhoQ OS=Homo sapiens OX=9606 GN=RHOQ PE=1 SV=2	499825	80088.2	625537	75861	55407.9	5219.17	324507	5334.67	4.96953e+06	693844	285607	469691	22482.8	45323.1	304968	11874.2
Q8WWY3	10	4	53.6422	0.124359	0.218645	2.44538	0.325027	BNPR2 SOX17 HYP	BNPR2 HYP	55684.3	U4/U6 small nuclear ribonucleoprotein Prp31 OS=Homo sapiens OX=9606 GN=PRPF31 PE=1 SV=2	27701.4	37225.9	337142	29057.2	396629	61093.6	376319	220225	275423	322506	153932	179907	160939	530535	353661	490191
Q96NT0	2	1	10.1562	0.124498	0.218645	7.83711	0.324787	BNPR2 SOX17 HYP	BNPR2 HYP	19817.6	Coiled-coil domain-containing protein 115 OS=Homo sapiens OX=9606 GN=CCDC115 PE=1 SV=1	0	155.594	1721.4	0	139.947	276.804	1847.48	12446	0	1347.99	785.954	0	56.786	2403.75	1736.24	27703.1
Q92747	4	3	27.8958	0.124536	0.218645	2.10402	0.324721	BNPR2 SOX17 HYP	BNPR2 HYP	42139.6	Actin-related protein 2/3 complex subunit 1A OS=Homo sapiens OX=9606 GN=ARPC1A PE=1 SV=2	3658.23	3176.67	14795.4	2222.05	17329.8	5866.58	19496.5	7492.86	36372.1	27521.1	6755.26	13757.8	7031.88	50945.1	18322.6	16678.1
Q05682	36	23	244.087	0.125534	0.218645	2.24722	0.323004	BNPR2 SOX17 HYP	BNPR2 HYP	93288.2	Caldesmon OS=Homo sapiens OX=9606 GN=CALD1 PE=1 SV=3	136374	158903	802894	148426	990692	215052	926930	668698	1.3559e+06	1.37665e+06	366584	918976	401991	1.86751e+06	871118	1.48843e+06
P49675	3	1	20.8982	0.12603	0.218645	2.16168	0.322158	BNPR2 SOX17 HYP	BNPR2 HYP	32199.1	Steroidogenic acute regulatory protein_ mitochondrial OS=Homo sapiens OX=9606 GN=STAR PE=1 SV=2	8181.59	9853.33	30032.6	9947.07	37809.9	11060.2	26662	49876.8	81345.8	85364.3	13712.3	61587.1	15342	96045.9	25056.7	111019
Q96GM5	4	4	19.9295	0.12609	0.218645	2.81152	0.322056	BNPR2 SOX17 HYP	BNPR2 HYP	58517.8	SWI/SNF-related matrix-associated actin-dependent regulator of chromatin subfamily D member 1 OS=Homo sapiens OX=9606 GN=SMARCD1 PE=1 SV=2	1544.07	1363.67	14000.6	1238.66	22754.1	2242.05	13208.8	12815.6	15352	11814.2	6392.37	7669.13	9232.9	19469.9	12413.5	28525.8
P61006	7	1	43.4168	0.126302	0.218645	1.95452	0.321696	BNPR2 SOX17 HYP	BNPR2 HYP	23839.3	Ras-related protein Rab-8A OS=Homo sapiens OX=9606 GN=RAB8A PE=1 SV=1	19752.2	20474.3	69393.7	18786.6	79400.6	24639.8	72805.2	74128.5	196387	177379	31683.7	116317	32218.2	213971	68421.5	165000
P17812	15	8	87.0834	0.126399	0.218645	2.43242	0.321531	BNPR2 SOX17 HYP	BNPR2 HYP	67374.8	CTP synthase 1 OS=Homo sapiens OX=9606 GN=CTPS1 PE=1 SV=2	34370.3	46400.4	161282	39066.5	286510	47557.4	183372	166361	341728	401990	73638	241880	116257	412987	172331	370296
Q9UKU7	2	0	16.5849	0.126527	0.218645	2.93645	0.321314	BNPR2 SOX17 HYP	BNPR2 HYP	45925.3	Isobutyryl-CoA dehydrogenase_ mitochondrial OS=Homo sapiens OX=9606 GN=ACAD8 PE=1 SV=1	3175.73	2632.03	132410	2103.95	195383	7009.07	116737	92918.2	31574.8	22802.6	60455.5	13026.5	79280.2	60866.5	109709	206823
O43347	2	2	12.0625	0.128234	0.218645	2.19615	0.318447	BNPR2 SOX17 HYP	BNPR2 HYP	39352.7	RNA-binding protein Musashi homolog 1 OS=Homo sapiens OX=9606 GN=MSI1 PE=1 SV=1	3343.63	3010.3	22943.9	4326.73	21889.6	5605.52	20293.1	26056.2	33244.2	26079.7	10475.7	26788.9	8882.09	48678.1	19071.2	57997.6
Q8WUD4	2	0	11.5166	0.128377	0.218645	1.47413	0.318208	BNPR2 SOX17 HYP	BNPR2 HYP	19237.8	Coiled-coil domain-containing protein 12 OS=Homo sapiens OX=9606 GN=CCDC12 PE=1 SV=1	4026.66	4122.25	9234.88	3431.91	7961.64	5431.49	7423.46	9868.35	40035.3	35713.1	4216.45	21248.6	3230.58	47166.8	6976.49	21965.6
Q14123	4	4	28.657	0.128964	0.218645	2.12518	0.317235	BNPR2 SOX17 HYP	BNPR2 HYP	80931.6	Calcium/calmodulin-dependent 3'_5'-cyclic nucleotide phosphodiesterase 1C OS=Homo sapiens OX=9606 GN=PDE1C PE=1 SV=1	3609.36	3302.28	7312.78	2242.31	10403.3	2980.61	12988.2	8622.64	35886.2	28609.3	3338.86	13883.2	4221.32	25883.5	12206.2	19192.8
Q9NY33	7	3	38.116	0.128999	0.218645	4.26621	0.317177	BNPR2 SOX17 HYP	BNPR2 HYP	82931.4	Dipeptidyl peptidase 3 OS=Homo sapiens OX=9606 GN=DPP3 PE=1 SV=2	6272.88	3837.57	33977.1	4358.33	48266.3	5246.38	41098.2	112069	62368.4	33246.8	15513.2	26984.5	19584.9	45559.4	38623.6	249451
Q9H2U2	6	1	27.507	0.129237	0.218645	2.41249	0.316783	BNPR2 SOX17 HYP	BNPR2 HYP	38433.5	Inorganic pyrophosphatase 2_ mitochondrial OS=Homo sapiens OX=9606 GN=PPA2 PE=1 SV=2	7219.54	9145.49	64179.6	8311.58	77947.4	12732.3	65079.8	58604.9	71780.6	79232	29303	51461	31628.6	110567	61161.3	130447
Q13418	7	5	45.9539	0.129262	0.218645	2.22139	0.316743	BNPR2 SOX17 HYP	BNPR2 HYP	51932.6	Integrin-linked protein kinase OS=Homo sapiens OX=9606 GN=ILK PE=1 SV=2	6229.97	4615.28	19095.2	5013.61	34095.4	7094.19	22572	13885.1	61941.7	39984.5	8718.46	31041.6	13834.8	61605.6	21212.9	30906.4
Q13554	3	2	22.4203	0.12973	0.218645	1.9808	0.315972	BNPR2 HYP	BNPR2 SOX17 HYP	73590.3	Calcium/calmodulin-dependent protein kinase type II subunit beta OS=Homo sapiens OX=9606 GN=CAMK2B PE=1 SV=3	7539.66	6938.13	2715.77	6564.65	2791.15	6656.49	1813.6	732.981	74963.4	60108.5	1239.96	40644.9	1132.56	57804.7	1704.4	1631.52
Q13596	4	0	20.3875	0.130899	0.218645	1.65578	0.314065	BNPR2 SOX17 HYP	BNPR2 HYP	59183.6	Sorting nexin-1 OS=Homo sapiens OX=9606 GN=SNX1 PE=1 SV=3	4431.88	3675.35	6367.94	2569.94	10764.4	3863.84	6805.7	6789.11	44064.2	31841.4	2907.47	15911.7	4367.84	33553.5	6395.92	15111.6
P53618	17	13	113.235	0.131257	0.218645	1.43509	0.313485	BNPR2 SOX17 HYP	BNPR2 HYP	108283	Coatomer subunit beta OS=Homo sapiens OX=9606 GN=COPB1 PE=1 SV=3	23097.6	17682.9	37751.3	16975.8	35719.2	22871.7	39167.6	39304	229649	153196	17236.4	105105	14493.7	198617	36809.3	87485.4
Q969G6	1	0	5.5905	0.132584	0.218645	2.71585	0.311351	BNPR2 SOX17 HYP	BNPR2 HYP	17680.2	Riboflavin kinase OS=Homo sapiens OX=9606 GN=RFK PE=1 SV=2	435.04	356.084	3303.65	479.503	4516.28	693.494	5305.83	1907.44	4325.4	3084.94	1508.38	2968.83	1832.56	6022.27	4986.36	4245.71
Q8IVM0	7	4	41.5705	0.133834	0.218645	2.2042	0.309366	BNPR2 SOX17 HYP	BNPR2 HYP	35936.1	Coiled-coil domain-containing protein 50 OS=Homo sapiens OX=9606 GN=CCDC50 PE=1 SV=1	7701.19	6629.43	31626.2	6667.91	29178.5	9003.38	32941.5	44872.2	76569.4	57434	14439.9	41284.2	11839.7	78185	30958.1	99879.3
P24666	2	1	12.6143	0.134433	0.218645	2.98671	0.308425	BNPR2 SOX17 HYP	BNPR2 HYP	18498.7	Low molecular weight phosphotyrosine protein phosphatase OS=Homo sapiens OX=9606 GN=ACP1 PE=1 SV=3	2161.72	1609.87	4662.48	1551.81	5025.58	1891.62	5586.49	17321.2	21493	13947.1	2128.79	9607.97	2039.22	16426.8	5250.12	38554.6
P61586	17	6	92.39	0.134468	0.218645	2.50983	0.308369	BNPR2 SOX17 HYP	BNPR2 HYP	22110.3	Transforming protein RhoA OS=Homo sapiens OX=9606 GN=RHOA PE=1 SV=1	75036.1	67582.4	259202	63497.4	465474	82004.3	426578	193814	746049	585500	118346	393143	188875	712122	400893	431404
P06737	11	3	63.9475	0.13555	0.218645	2.36934	0.30668	BNPR2 SOX17 HYP	BNPR2 HYP	97548	Glycogen phosphorylase_ liver form OS=Homo sapiens OX=9606 GN=PYGL PE=1 SV=4	26408.4	21628.2	78702.2	22303.6	77363.9	26247.9	87662.5	161858	262567	187376	35933.7	138092	31391.8	227936	82384.3	360274
Q9UBK9	3	0	15.2863	0.136552	0.218645	1.31288	0.305132	BNPR2 SOX17 HYP	BNPR2 HYP	18303.1	Protein UXT OS=Homo sapiens OX=9606 GN=UXT PE=1 SV=1	36479.5	30365.8	49531.7	31572.9	64936.4	38140.4	43841.3	47321.8	362699	263074	22615.1	195483	26349.1	331210	41201.6	105332
P52961	2	2	10.2776	0.136558	0.218645	4.70781	0.305122	BNPR2 SOX17 HYP	BNPR2 HYP	36676.9	GPI-linked NAD(P)(+)--arginine ADP-ribosyltransferase 1 OS=Homo sapiens OX=9606 GN=ART1 PE=2 SV=2	2169.79	1082.06	58933	1164.03	91600.8	2066.99	135244	69322.8	21573.2	9374.41	26907.6	7207.06	37168.7	17949.7	127101	154303
P62424	22	18	153.18	0.137729	0.218645	2.24111	0.303331	BNPR2 SOX17 HYP	BNPR2 HYP	30166.7	60S ribosomal protein L7a OS=Homo sapiens OX=9606 GN=RPL7A PE=1 SV=2	78268.2	66219.5	298674	63855.9	365274	80578.1	346200	344230	778185	573693	136368	395363	148217	699737	325355	766208
Q13217	5	4	27.9106	0.138174	0.218645	2.35543	0.302655	BNPR2 SOX17 HYP	BNPR2 HYP	58036.4	DnaJ homolog subfamily C member 3 OS=Homo sapiens OX=9606 GN=DNAJC3 PE=1 SV=1	3743.98	3661.22	27403	4770.25	33982.1	5999.5	33508.9	19733.7	37224.7	31719	12511.6	29534.9	13788.9	52099.4	31491.3	43924.6
O95202	19	12	99.9871	0.138204	0.218645	1.90972	0.30261	BNPR2 SOX17 HYP	BNPR2 HYP	84038.6	Mitochondrial proton/calcium exchanger protein OS=Homo sapiens OX=9606 GN=LETM1 PE=1 SV=1	25226.7	33430.4	123040	41874	100514	44837.9	155814	125793	250817	289625	56177.4	259262	40785.2	389370	146433	279999
Q96B26	2	0	11.0753	0.13832	0.218645	2.94456	0.302434	BNPR2 SOX17 HYP	BNPR2 HYP	30609.9	Exosome complex component RRP43 OS=Homo sapiens OX=9606 GN=EXOSC8 PE=1 SV=1	2731.76	3034.96	24337.4	2107.72	33605.8	3518.98	36605.6	21119.3	27160.6	26293.4	11111.9	13049.9	13636.2	30558.7	34401.6	47008.6
O14879	3	3	20.6462	0.138423	0.218645	2.56215	0.302279	BNPR2 SOX17 HYP	BNPR2 HYP	56726.2	Interferon-induced protein with tetratricopeptide repeats 3 OS=Homo sapiens OX=9606 GN=IFIT3 PE=1 SV=1	28057.2	62364.2	308334	81892.1	503133	72369.9	349285	306702	278960	540292	140779	507033	204155	628457	328255	682676
O75533	31	20	180.621	0.13888	0.218645	2.20585	0.301589	BNPR2 SOX17 HYP	BNPR2 HYP	146572	Splicing factor 3B subunit 1 OS=Homo sapiens OX=9606 GN=SF3B1 PE=1 SV=3	52120	55047.4	272010	45424.5	364244	71335.9	295769	205259	518205	476903	124194	281245	147799	619478	277960	456879
Q93045	5	3	30.2306	0.139404	0.218645	2.15909	0.300801	BNPR2 SOX17 HYP	BNPR2 HYP	20942.2	Stathmin-2 OS=Homo sapiens OX=9606 GN=STMN2 PE=1 SV=3	9084.03	8607.82	26545.3	9022.66	30171.6	10565.9	21348.8	52906.5	90318.4	74573.9	12120	55863.6	12242.7	91753.8	20063.4	117763
P32119	28	23	210.719	0.139584	0.218645	2.37787	0.300532	BNPR2 SOX17 HYP	BNPR2 HYP	22063	Peroxiredoxin-2 OS=Homo sapiens OX=9606 GN=PRDX2 PE=1 SV=5	105661	99879.8	441008	80701.1	642450	115660	602522	368673	1.05054e+06	865309	201355	499659	260686	1.00439e+06	566243	820616
Q9Y5C1	7	1	40.4103	0.139998	0.218645	2.41252	0.299915	BNPR2 SOX17 HYP	BNPR2 HYP	53865.6	Angiopoietin-related protein 3 OS=Homo sapiens OX=9606 GN=ANGPTL3 PE=1 SV=1	16021.6	15176.1	92760	15633.7	115741	19623.8	94394.4	107009	159296	131478	42352.2	96795.5	46963.9	170412	88710.8	238187
Q16378	1	1	5.8258	0.140418	0.218645	3.21127	0.299289	BNPR2 SOX17 HYP	BNPR2 HYP	15096.8	Proline-rich protein 4 OS=Homo sapiens OX=9606 GN=PRR4 PE=1 SV=3	516.709	587.348	4929.79	915.984	7605.21	718.366	6842.77	7151.41	5137.4	5088.49	2250.84	5671.29	3085.95	6238.26	6430.76	15918.1
Q14192	17	12	113.689	0.140787	0.218645	2.11315	0.298742	BNPR2 SOX17 HYP	BNPR2 HYP	34188.8	Four and a half LIM domains protein 2 OS=Homo sapiens OX=9606 GN=FHL2 PE=1 SV=3	37499.2	44522.1	194694	37637.8	254659	53991.4	195680	159945	372837	385717	88893.3	233034	103332	468859	183898	356015
P26599	52	37	321.917	0.140812	0.218645	1.87801	0.298706	BNPR2 SOX17 HYP	BNPR2 HYP	57392.5	Polypyrimidine tract-binding protein 1 OS=Homo sapiens OX=9606 GN=PTBP1 PE=1 SV=1	175398	155476	493036	118584	704470	209816	524568	331159	1.7439e+06	1.34696e+06	225110	734211	285851	1.82203e+06	492984	737114
P12236	21	4	168.823	0.14086	0.218645	2.19712	0.298635	BNPR2 SOX17 HYP	BNPR2 HYP	33094.4	ADP/ATP translocase 3 OS=Homo sapiens OX=9606 GN=SLC25A6 PE=1 SV=4	85629.8	73165.8	274657	53744.9	388654	81259.6	268407	332112	851378	633872	125403	332760	157703	705655	252246	739235
Q7Z5L9	5	0	33.0452	0.140861	0.218645	2.18199	0.298634	BNPR2 HYP	BNPR2 SOX17 HYP	61766.1	Interferon regulatory factor 2-binding protein 2 OS=Homo sapiens OX=9606 GN=IRF2BP2 PE=1 SV=2	82960.1	80494.5	279370	67265.9	89701.7	39083.8	67925.8	37062.2	824834	697364	127554	416475	36398.1	339403	63835.9	82495.4
O43586	3	1	16.1627	0.14119	0.218645	1.68941	0.298148	BNPR2 SOX17 HYP	BNPR2 HYP	48047.6	Proline-serine-threonine phosphatase-interacting protein 1 OS=Homo sapiens OX=9606 GN=PSTPIP1 PE=1 SV=1	5495.11	4935.52	11228.7	5257.99	10843.8	5571.09	16911.2	12148.2	54635.3	42758.9	5126.79	32554.7	4400.06	48379.1	15892.9	27040.3
O43143	26	20	167.429	0.141564	0.218645	2.38013	0.297598	BNPR2 SOX17 HYP	BNPR2 HYP	91731.4	Pre-mRNA-splicing factor ATP-dependent RNA helicase DHX15 OS=Homo sapiens OX=9606 GN=DHX15 PE=1 SV=2	35546.7	35797.3	311461	29472.7	310224	51345.1	343576	276130	353425	310130	142206	182479	125879	445879	322889	614627
A0A0K0K1C0	1	0	11.8382	0.14203	0.218645	2.12381	0.296915	BNPR2 HYP	BNPR2 SOX17 HYP	13044.8	T cell receptor beta variable 11-1 OS=Homo sapiens OX=9606 GN=TRBV11-1 PE=3 SV=3	7349.11	6520.03	2715.77	6086.13	2791.15	5761.27	1813.6	308.7	73068.9	56486.3	1239.96	37682.1	1132.56	50030.6	1704.4	687.123
Q08050	3	3	14.5916	0.142168	0.218645	3.83725	0.296712	BNPR2 SOX17 HYP	BNPR2 HYP	84739.1	Forkhead box protein M1 OS=Homo sapiens OX=9606 GN=FOXM1 PE=1 SV=3	688.791	245.198	4306.72	562.027	7878.78	511.74	8885.13	4990.92	6848.34	2124.27	1966.36	3479.77	3196.96	4443.93	8350.15	11109.1
Q7Z2W9	5	3	27.6521	0.142357	0.218645	2.9109	0.296437	BNPR2 SOX17 HYP	BNPR2 HYP	22985.8	39S ribosomal protein L21_ mitochondrial OS=Homo sapiens OX=9606 GN=MRPL21 PE=1 SV=2	38851.6	15417.8	49520.1	23877.9	32229.1	38421.3	220533	80444.3	386284	133573	22609.8	147840	13077.5	333649	207255	179058
P14866	59	45	469.64	0.142401	0.218645	2.72286	0.296372	BNPR2 SOX17 HYP	BNPR2 HYP	64760.2	Heterogeneous nuclear ribonucleoprotein L OS=Homo sapiens OX=9606 GN=HNRNPL PE=1 SV=2	117908	131770	1.3873e+06	108216	2.23472e+06	190138	1.30918e+06	1.01787e+06	1.17231e+06	1.14159e+06	633410	670019	906779	1.65115e+06	1.23036e+06	2.26565e+06
Q8IYK8	4	3	20.1412	0.144038	0.218645	2.88544	0.294003	BNPR2 SOX17 HYP	BNPR2 HYP	37366.9	GTP-binding protein REM 2 OS=Homo sapiens OX=9606 GN=REM2 PE=1 SV=2	5371.83	9436.85	84289.7	5800.55	160466	14136.7	94628.8	33448	53409.6	81756.2	38484.9	35914	65112.2	122763	88931.1	74450.8
Q52LJ0	3	2	17.3758	0.144146	0.218645	2.0675	0.293848	BNPR2 SOX17 HYP	BNPR2 HYP	45946.5	Protein FAM98B OS=Homo sapiens OX=9606 GN=FAM98B PE=1 SV=2	2088.24	1375.73	5904.31	1053.58	8588.42	2114.47	6976.44	3867.88	20762.4	11918.6	2695.78	6523.19	3484.91	18362	6556.38	8609.37
P43034	6	4	35.6813	0.145027	0.218645	2.35917	0.292589	BNPR2 SOX17 HYP	BNPR2 HYP	47208.3	Platelet-activating factor acetylhydrolase IB subunit beta OS=Homo sapiens OX=9606 GN=PAFAH1B1 PE=1 SV=2	3947.34	2017.48	8184.8	1864.03	9951.84	2628.69	9319.25	15879.2	39246.6	17478.5	3737	11541.1	4038.14	22827.5	8758.13	35345
P54577	21	14	140.93	0.14618	0.218645	2.13477	0.290956	BNPR2 SOX17 HYP	BNPR2 HYP	59485.7	Tyrosine--tRNA ligase_ cytoplasmic OS=Homo sapiens OX=9606 GN=YARS1 PE=1 SV=4	105061	111875	705659	133328	709566	165279	815626	563682	1.04457e+06	969226	322189	825499	287919	1.43528e+06	766516	1.25468e+06
O75347	8	4	38.8498	0.146295	0.218645	2.0573	0.290793	BNPR2 SOX17 HYP	BNPR2 HYP	12911.9	Tubulin-specific chaperone A OS=Homo sapiens OX=9606 GN=TBCA PE=1 SV=3	17873.2	20416.3	87889.3	18681.8	96596.6	26928.3	117032	57464.6	177705	176877	40128.4	115668	39195.8	233845	109985	127908
P62633	5	4	30.0234	0.14646	0.218645	2.46518	0.290562	BNPR2 SOX17 HYP	BNPR2 HYP	20717.3	Cellular nucleic acid-binding protein OS=Homo sapiens OX=9606 GN=CNBP PE=1 SV=1	3957.98	3644.73	24733.7	4052.11	30204.8	4815.33	22773.6	31910.6	39352.4	31576.1	11292.9	25088.6	12256.1	41816.1	21402.4	71028.6
P13747	6	3	34.3167	0.146502	0.218645	2.31048	0.290502	BNPR2 SOX17 HYP	BNPR2 HYP	40285.7	HLA class I histocompatibility antigen_ alpha chain E OS=Homo sapiens OX=9606 GN=HLA-E PE=1 SV=4	5604.05	10714.1	93307.1	12065.7	119868	17393.4	93961.4	49942.3	55718.5	92822	42602	74704.2	48638.6	151043	88303.9	111165
Q8NBT0	6	5	36.3907	0.147161	0.218645	3.38251	0.289579	BNPR2 SOX17 HYP	BNPR2 HYP	45579.3	POC1 centriolar protein homolog A OS=Homo sapiens OX=9606 GN=POC1A PE=1 SV=2	10305.4	7765.72	156426	8383.03	198292	11821.5	260352	148130	102462	67278.4	71420.9	51903.3	80460.5	102658	244676	329718
Q70UQ0	14	7	102.436	0.147505	0.218645	1.75257	0.289099	BNPR2 SOX17 HYP	BNPR2 HYP	39423.1	Inhibitor of nuclear factor kappa-B kinase-interacting protein OS=Homo sapiens OX=9606 GN=IKBIP PE=1 SV=1	23801.5	21027.5	65553	19247.3	66030.7	28350.3	46570.5	86232.8	236648	182172	29930.1	119169	26793.2	246193	43766.5	191942
Q8NEK8	4	4	26.0813	0.147613	0.218645	2.46345	0.288949	BNPR2 SOX17 HYP	BNPR2 HYP	45013	Terminal nucleotidyltransferase 5D OS=Homo sapiens OX=9606 GN=TENT5D PE=1 SV=1	3788.3	3729.63	21561.1	3236.5	32669.2	4443.85	23326.1	19168.6	37665.3	32311.7	9844.35	20038.7	13256.1	38590.3	21921.6	42666.8
P14314	6	5	45.2719	0.147735	0.218645	2.28539	0.288779	BNPR2 SOX17 HYP	BNPR2 HYP	60395	Glucosidase 2 subunit beta OS=Homo sapiens OX=9606 GN=PRKCSH PE=1 SV=2	34804.9	34787	191673	25102.9	247346	43499.1	226211	137407	346050	301377	87513.8	155424	100365	377744	212590	305849
P14406	4	3	27.312	0.147861	0.218645	1.99819	0.288603	BNPR2 SOX17 HYP	BNPR2 HYP	9396	Cytochrome c oxidase subunit 7A2_ mitochondrial OS=Homo sapiens OX=9606 GN=COX7A2 PE=1 SV=1	3566.73	3798.32	12753.2	2415.68	18945.4	4966.84	13809.4	7305.5	35462.4	32906.7	5822.85	14956.6	7687.43	43131.9	12977.9	16261
O00244	7	6	49.1523	0.148948	0.218645	2.46328	0.287102	BNPR2 SOX17 HYP	BNPR2 HYP	7572.73	Copper transport protein ATOX1 OS=Homo sapiens OX=9606 GN=ATOX1 PE=1 SV=1	9260.72	10094.1	17815.2	14224.7	19239	11327.8	23987.2	72045.6	92075.1	87450.4	8134.03	88071.6	7806.56	98369.9	22542.9	160364
Q8NFI4	6	0	46.8043	0.14896	0.218645	2.11437	0.287085	BNPR2 SOX17 HYP	BNPR2 HYP	41605.9	Putative protein FAM10A5 OS=Homo sapiens OX=9606 GN=ST13P5 PE=5 SV=1	7770.43	6824.17	9981.55	6444.5	11078	8608.54	9741.67	36160.9	77257.8	59121.2	4557.36	39901	4495.1	74756.2	9155.11	80489.2
Q8N1F7	22	12	135.092	0.149042	0.218645	2.32007	0.286972	BNPR2 SOX17 HYP	BNPR2 HYP	94001.7	Nuclear pore complex protein Nup93 OS=Homo sapiens OX=9606 GN=NUP93 PE=1 SV=2	22426.3	20459.4	139524	17580	191685	28305.3	137805	106194	222974	177250	63703.5	108846	77779.8	245802	129507	236374
P12235	21	6	164.187	0.149047	0.218645	2.34152	0.286966	BNPR2 SOX17 HYP	BNPR2 HYP	33292.7	ADP/ATP translocase 1 OS=Homo sapiens OX=9606 GN=SLC25A4 PE=1 SV=4	66876	59364.8	361378	47922.6	457886	73575.3	384628	337891	664917	514307	164998	296711	185795	638925	361469	752100
P62995	20	15	172.342	0.149449	0.218645	2.56504	0.286413	BNPR2 SOX17 HYP	BNPR2 HYP	33779.8	Transformer-2 protein homolog beta OS=Homo sapiens OX=9606 GN=TRA2B PE=1 SV=1	41157.1	49144.7	558557	53389.2	763118	78267.9	632749	327158	409206	425765	255025	330558	309649	679675	594651	728209
A6NJT0	2	1	10.1213	0.149676	0.218645	3.0318	0.286103	BNPR2 SOX17 HYP	BNPR2 HYP	54203.5	Homeobox protein unc-4 homolog OS=Homo sapiens OX=9606 GN=UNCX PE=3 SV=1	196.982	838.002	27427	416.116	40293.5	1234.34	37713.4	8311.59	1958.5	7260.03	12522.6	2576.37	16349.8	10718.9	35442.6	18500.5
P08708	18	15	130.137	0.149717	0.218645	2.30947	0.286047	BNPR2 SOX17 HYP	BNPR2 HYP	15607.2	40S ribosomal protein S17 OS=Homo sapiens OX=9606 GN=RPS17 PE=1 SV=2	52807.6	47852.9	299468	41735.5	405328	65787.1	342248	207109	525042	414573	136731	258404	164469	571292	321641	460997
Q86VP6	15	9	87.9122	0.150011	0.218645	1.79909	0.285646	BNPR2 SOX17 HYP	BNPR2 HYP	138087	Cullin-associated NEDD8-dissociated protein 1 OS=Homo sapiens OX=9606 GN=CAND1 PE=1 SV=2	42392.6	31892.9	142452	38558.2	132690	49773.2	118335	158504	421490	276304	65040.7	238732	53841.4	432228	111210	352808
O95372	1	0	5.2915	0.150013	0.218645	2.41732	0.285643	BNPR2 SOX17 HYP	BNPR2 HYP	25079.2	Acyl-protein thioesterase 2 OS=Homo sapiens OX=9606 GN=LYPLA2 PE=1 SV=1	227.613	232.209	1759.22	175.017	2387.17	327.065	2027.9	1045.08	2263.05	2011.74	803.224	1083.61	968.639	2840.22	1905.8	2326.22
Q9Y224	24	19	182.339	0.150124	0.218645	2.53567	0.285492	BNPR2 HYP	BNPR2 SOX17 HYP	28182.2	RNA transcription_ translation and transport factor protein OS=Homo sapiens OX=9606 GN=RTRAF PE=1 SV=1	886361	623364	3.09987e+06	696263	862880	297759	783019	148830	8.81268e+06	5.40051e+06	1.41534e+06	4.31089e+06	350129	2.58573e+06	735872	331275
P05423	4	2	28.6917	0.150892	0.218645	3.04563	0.28445	BNPR2 SOX17 HYP	BNPR2 HYP	44567	DNA-directed RNA polymerase III subunit RPC4 OS=Homo sapiens OX=9606 GN=POLR3D PE=1 SV=2	1439.3	1159.72	24655.7	1070.08	28045.5	1739.96	31990.3	24491	14310.3	10047.2	11257.3	6625.39	11380	15109.8	30064.2	54513.7
Q96N68	1	1	9.6218	0.151541	0.218645	3.39892	0.283574	BNPR2 SOX17 HYP	BNPR2 HYP	20220.1	Putative uncharacterized protein C18orf15 OS=Homo sapiens OX=9606 GN=C18orf15 PE=5 SV=1	2993.16	3425.87	31040.8	1284.51	33332	3034.15	60614.9	34707.8	29759.6	29680	14172.6	7952.99	13525.1	26348.4	56965.2	77254.9
P30047	5	3	38.1397	0.151903	0.218645	3.54413	0.283088	BNPR2 SOX17 HYP	BNPR2 HYP	9755.27	GTP cyclohydrolase 1 feedback regulatory protein OS=Homo sapiens OX=9606 GN=GCHFR PE=1 SV=3	3853.59	2427.02	62674.9	2308.47	71832.2	5274.9	148792	26669.4	38314.4	21026.5	28616	14292.8	29147.2	45807	139833	59362.5
P12955	6	5	32.0952	0.152698	0.218645	3.94846	0.282026	BNPR2 SOX17 HYP	BNPR2 HYP	55346.7	Xaa-Pro dipeptidase OS=Homo sapiens OX=9606 GN=PEPD PE=1 SV=3	1580.27	1892.06	3467.1	2285.25	4113.91	3309.85	2547.9	26451.6	15711.9	16391.9	1583	14149.1	1669.3	28742.6	2394.48	58877.6
Q71UI9;P0C0S5	15	9	84.3377	0.15358	0.218645	1.76306	0.280856	BNPR2 SOX17 HYP	BNPR2 HYP	13508.7	Histone H2A.V OS=Homo sapiens OX=9606 GN=H2AZ2 PE=1 SV=3	66260.8	93851.7	192055	67616	189054	82752.6	190780	277518	658801	813084	87688.2	418643	76711.9	718620	179293	617718
Q9UQB9	4	1	25.8747	0.153911	0.218645	1.69699	0.280419	BNPR2 SOX17 HYP	BNPR2 HYP	35876.5	Aurora kinase C OS=Homo sapiens OX=9606 GN=AURKC PE=1 SV=1	7995.97	9261.19	32734.9	9000.33	35331.3	12683.6	22353.6	29740.8	79500.3	80234.4	14946.1	55725.3	14336.3	110144	21007.7	66199
Q9UGM5	3	2	16.9653	0.154649	0.218645	2.19033	0.27945	BNPR2 SOX17 HYP	BNPR2 HYP	42910.4	Fetuin-B OS=Homo sapiens OX=9606 GN=FETUB PE=1 SV=2	1180.53	1090.06	6058.77	1032.27	6698.58	1375.46	7280.17	5150.81	11737.5	9443.76	2766.3	6391.29	2718.07	11944.5	6841.82	11465
O75569	3	3	17.5528	0.155183	0.218645	2.342	0.278752	BNPR2 HYP	BNPR2 SOX17 HYP	34860.5	Interferon-inducible double-stranded RNA-dependent protein kinase activator A OS=Homo sapiens OX=9606 GN=PRKRA PE=1 SV=1	2577.19	1928.64	8704.42	2146.1	2049.28	1174.01	2761.48	572.163	25623.8	16708.8	3974.25	13287.5	831.532	10195	2595.21	1273.56
Q14257	6	5	39.7124	0.156164	0.218645	2.55593	0.277478	BNPR2 SOX17 HYP	BNPR2 HYP	36933.5	Reticulocalbin-2 OS=Homo sapiens OX=9606 GN=RCN2 PE=1 SV=1	5634.24	3899.26	46407	3963.71	66426.1	6507.77	48838.4	31338.8	56018.6	33781.2	21188.4	24541.2	26953.6	56513.2	45897.8	69755.8
P21796	49	41	339.673	0.156229	0.218645	2.10691	0.277394	BNPR2 SOX17 HYP	BNPR2 HYP	30886.7	Voltage-dependent anion-selective channel protein 1 OS=Homo sapiens OX=9606 GN=VDAC1 PE=1 SV=2	148266	167627	849900	126917	983370	193288	746349	800619	1.47414e+06	1.45224e+06	388046	785805	399020	1.67851e+06	701410	1.78207e+06
P05129	8	2	38.4603	0.156233	0.218645	2.37583	0.277388	BNPR2 SOX17 HYP	BNPR2 HYP	79702.6	Protein kinase C gamma type OS=Homo sapiens OX=9606 GN=PRKCG PE=1 SV=3	11370.1	10917.1	76386.6	12604.3	93947.1	14146.2	85694.4	70590.2	113047	94580.4	34876.5	78039.2	38120.7	122845	80534.7	157124
P29317	9	5	45.794	0.156421	0.218645	1.46057	0.277146	BNPR2 HYP	BNPR2 SOX17 HYP	109749	Ephrin type-A receptor 2 OS=Homo sapiens OX=9606 GN=EPHA2 PE=1 SV=2	21201.8	19861.1	43328.4	24578.6	14531.1	23413.6	14975.2	21687.7	210800	172067	19782.8	152178	5896.24	203323	14073.5	48273.9
P20340	7	2	48.0877	0.157194	0.218645	2.2877	0.276152	BNPR2 SOX17 HYP	BNPR2 HYP	23706.9	Ras-related protein Rab-6A OS=Homo sapiens OX=9606 GN=RAB6A PE=1 SV=3	13853	11095.7	63327.1	13052.3	61865.1	14581.5	93010.1	62351.9	137734	96127.9	28913.8	80813.3	25102.9	126625	87409.9	138787
Q5JXC2	2	0	10.8786	0.15743	0.218645	1.86432	0.275849	BNPR2 SOX17 HYP	BNPR2 HYP	43394.4	Migration and invasion-inhibitory protein OS=Homo sapiens OX=9606 GN=MIIP PE=1 SV=3	6205.44	8562.09	33296.3	9255.44	23337.2	10921	33515.1	39088	61697.8	74177.7	15202.4	57304.8	9469.51	94837.6	31497.2	87004.5
P40429	13	8	98.7894	0.157508	0.218645	1.98041	0.27575	BNPR2 SOX17 HYP	BNPR2 HYP	23634.3	60S ribosomal protein L13a OS=Homo sapiens OX=9606 GN=RPL13A PE=1 SV=2	39030.6	38335.5	194118	38681.2	212452	50295.2	187569	163937	388063	332120	88630.2	239494	86206.3	436761	176275	364902
P61018	4	1	27.2111	0.157835	0.218645	2.56347	0.275333	BNPR2 SOX17 HYP	BNPR2 HYP	23871.9	Ras-related protein Rab-4B OS=Homo sapiens OX=9606 GN=RAB4B PE=1 SV=1	7902.95	5262.9	200900	5446.27	209829	12032	238194	102658	78575.4	45595.2	91726.8	33720.4	85141.9	104485	223852	228503
Q96G03	21	9	135.555	0.15801	0.218645	1.8365	0.275109	BNPR2 SOX17 HYP	BNPR2 HYP	68796.7	Phosphoglucomutase-2 OS=Homo sapiens OX=9606 GN=PGM2 PE=1 SV=4	140471	128846	460390	121909	490278	152232	430521	490958	1.39664e+06	1.11625e+06	210204	754796	198939	1.32197e+06	404599	1.09281e+06
P43487	6	4	36.403	0.158023	0.218645	2.20259	0.275093	BNPR2 SOX17 HYP	BNPR2 HYP	23481.2	Ran-specific GTPase-activating protein OS=Homo sapiens OX=9606 GN=RANBP1 PE=1 SV=1	10639.7	13478.7	143788	12929.3	170786	21977.8	128255	77286.6	105786	116773	65650.3	80051.5	69299.7	190855	120533	172029
Q8NGZ3	3	1	16.1297	0.158334	0.218645	2.67544	0.274697	BNPR2 SOX17 HYP	BNPR2 HYP	35185.8	Olfactory receptor 13G1 OS=Homo sapiens OX=9606 GN=OR13G1 PE=2 SV=1	5923.9	3741.87	30669.7	3555.03	44449.1	4869.1	36447.8	31660.4	58898.6	32417.7	14003.1	22010.9	18036	42283	34253.2	70471.7
P62277	23	20	121.217	0.158513	0.218645	1.76269	0.27447	BNPR2 SOX17 HYP	BNPR2 HYP	17222.3	40S ribosomal protein S13 OS=Homo sapiens OX=9606 GN=RPS13 PE=1 SV=2	58714.3	70444.2	177388	75663.9	227334	74095	222473	149815	583769	610294	80991.4	468471	92244.8	643438	209078	333468
Q9NXZ2	6	6	30.8356	0.159189	0.218645	1.83615	0.273616	BNPR2 SOX17 HYP	BNPR2 HYP	73300.5	Probable ATP-dependent RNA helicase DDX43 OS=Homo sapiens OX=9606 GN=DDX43 PE=1 SV=2	8071.55	5600.71	27616.5	3649.1	23226.4	9739.89	33684.5	15861.7	80251.7	48521.8	12609.1	22593.3	9424.54	84580.8	31656.3	35305.9
Q9ULZ3	6	4	30.585	0.15934	0.218645	2.16236	0.273425	BNPR2 SOX17 HYP	BNPR2 HYP	21683.9	Apoptosis-associated speck-like protein containing a CARD OS=Homo sapiens OX=9606 GN=PYCARD PE=1 SV=2	17655.8	8394.94	62837.2	11600.5	76188.6	15655.2	76860.1	48588.7	175544	72729.6	28690.1	71824.2	30914.9	135949	72232.3	108152
Q9Y5G2	7	3	49.6752	0.159854	0.218645	2.2373	0.27278	BNPR2 SOX17 HYP	BNPR2 HYP	101389	Protocadherin gamma-B2 OS=Homo sapiens OX=9606 GN=PCDHGB2 PE=2 SV=1	5967.75	5144.91	41834.5	3950.53	49427.3	8488.72	49408.8	19972.5	59334.6	44572.9	19100.7	24459.6	20056	73715.7	46433.9	44456.1
Q8N7B9	3	2	15.6755	0.160538	0.218645	2.67483	0.271924	BNPR2 SOX17 HYP	BNPR2 HYP	50717.2	EF-hand calcium-binding domain-containing protein 3 OS=Homo sapiens OX=9606 GN=EFCAB3 PE=1 SV=1	305.97	196.3	10702.8	147.872	13047.9	391.927	9734.61	7192.77	3042.12	1700.65	4886.68	915.544	5294.41	3403.48	9148.48	16010.1
P23246	56	36	421.726	0.160706	0.218645	1.8979	0.271714	BNPR2 SOX17 HYP	BNPR2 HYP	76263.6	Splicing factor_ proline- and glutamine-rich OS=Homo sapiens OX=9606 GN=SFPQ PE=1 SV=2	348832	307295	1.7244e+06	316389	1.75717e+06	448046	1.51027e+06	1.40299e+06	3.46828e+06	2.66225e+06	787325	1.95892e+06	713004	3.89081e+06	1.41934e+06	3.12287e+06
Q15847	1	1	6.2875	0.161051	0.218645	2.9448	0.271286	BNPR2 SOX17 HYP	BNPR2 HYP	7854.77	Adipogenesis regulatory factor OS=Homo sapiens OX=9606 GN=ADIRF PE=1 SV=1	1618.4	1348.82	8472.74	1115.66	17039.4	1390.92	10039.2	8504.24	16091	11685.5	3868.47	6907.61	6914.06	12078.7	9434.76	18929.3
O75390	36	24	243.064	0.161599	0.218645	2.06439	0.270607	BNPR2 SOX17 HYP	BNPR2 HYP	51940.7	Citrate synthase_ mitochondrial OS=Homo sapiens OX=9606 GN=CS PE=1 SV=2	167768	118195	560102	134413	768109	158547	609776	487654	1.66804e+06	1.02398e+06	255731	832217	311674	1.37682e+06	573061	1.08545e+06
Q56UQ5	4	3	12.2401	0.162226	0.218645	2.29643	0.269834	BNPR2 SOX17 HYP	BNPR2 HYP	15814	TPT1-like protein OS=Homo sapiens OX=9606 PE=2 SV=2	2509.29	2056.09	18331.2	1167.22	25028.3	2915.3	13696.9	13620.2	24948.7	17813	8369.62	7226.79	10155.7	25316.3	12872.2	30316.7
O43175	21	15	112.46	0.162458	0.218645	1.93388	0.269549	BNPR2 SOX17 HYP	BNPR2 HYP	57392	D-3-phosphoglycerate dehydrogenase OS=Homo sapiens OX=9606 GN=PHGDH PE=1 SV=4	19354.2	20655.4	107179	22796.8	110696	27361.3	95903.9	94768.7	192430	178948	48935.5	141146	44917	237604	90129.4	210942
P40261	11	8	63.3368	0.162465	0.218645	2.02994	0.26954	BNPR2 SOX17 HYP	BNPR2 HYP	30030.3	Nicotinamide N-methyltransferase OS=Homo sapiens OX=9606 GN=NNMT PE=1 SV=1	41773.7	36843.3	114869	48754.7	98723.7	44956.6	126430	221625	415337	319192	52446.9	301863	40058.9	390402	118817	493306
P00491	33	24	235.688	0.162603	0.218645	2.12297	0.269371	BNPR2 SOX17 HYP	BNPR2 HYP	32346.1	Purine nucleoside phosphorylase OS=Homo sapiens OX=9606 GN=PNP PE=1 SV=2	74708.1	70466	559808	71176.4	616452	108683	581754	340867	742788	610482	255596	440687	250137	943802	546726	758724
O60739	7	2	52.1091	0.163442	0.218645	2.04894	0.268346	BNPR2 SOX17 HYP	BNPR2 HYP	12937.7	Eukaryotic translation initiation factor 1b OS=Homo sapiens OX=9606 GN=EIF1B PE=1 SV=2	15401.5	15451.3	108113	15010.3	116586	22991.5	110038	65873.7	153130	133862	49362.3	92936.1	47307	199657	103413	146626
P30085	12	9	82.6089	0.163619	0.218645	2.40326	0.268131	BNPR2 SOX17 HYP	BNPR2 HYP	22450.5	UMP-CMP kinase OS=Homo sapiens OX=9606 GN=CMPK1 PE=1 SV=3	19094.3	15824.1	107555	16768.5	132237	21181.9	153818	75462.5	189846	137092	49107.3	103822	53657.5	183943	144557	167969
O15231	24	15	131.894	0.163645	0.218645	2.77214	0.268098	BNPR2 SOX17 HYP	BNPR2 HYP	74438	Zinc finger protein 185 OS=Homo sapiens OX=9606 GN=ZNF185 PE=1 SV=3	17741.7	17619.6	222087	13775.1	379471	30163.8	260590	81642.2	176397	152647	101400	85288.1	153977	261941	244899	181724
Q9BRX8	8	4	46.5554	0.164342	0.218645	2.35128	0.267254	BNPR2 SOX17 HYP	BNPR2 HYP	25878.3	Peroxiredoxin-like 2A OS=Homo sapiens OX=9606 GN=PRXL2A PE=1 SV=3	17083.9	16274.9	131036	10669.1	173417	20023.6	112031	106154	169858	140997	59828.4	66057.2	70367.1	173884	105285	236284
Q96DS6	1	0	6.2584	0.164372	0.218645	2.53369	0.267217	BNPR2 SOX17 HYP	BNPR2 HYP	16079.7	Membrane-spanning 4-domains subfamily A member 6E OS=Homo sapiens OX=9606 GN=MS4A6E PE=1 SV=1	10727	6598.83	84203.8	8794.07	101121	11863.2	112839	53702.4	106653	57169	38445.7	54448.2	41031.6	103020	106045	119534
P51665	16	9	97.941	0.164709	0.218645	2.04866	0.266811	BNPR2 SOX17 HYP	BNPR2 HYP	37082.5	26S proteasome non-ATPase regulatory subunit 7 OS=Homo sapiens OX=9606 GN=PSMD7 PE=1 SV=2	77044.8	68199.7	571418	75447.2	534082	107476	569965	411241	766021	590848	260897	467129	216713	933315	535646	915365
O95831	13	8	75.271	0.165816	0.218645	2.289	0.265483	BNPR2 SOX17 HYP	BNPR2 HYP	67185.8	Apoptosis-inducing factor 1_ mitochondrial OS=Homo sapiens OX=9606 GN=AIFM1 PE=1 SV=1	11876.7	10649.1	87933.6	9025.1	109161	15765.3	101156	47417.6	118085	92258.6	40148.6	55878.7	44294	136905	95065.1	105545
O43765	7	5	37.098	0.16614	0.218645	3.55431	0.265096	BNPR2 SOX17 HYP	BNPR2 HYP	34291.3	Small glutamine-rich tetratricopeptide repeat-containing protein alpha OS=Homo sapiens OX=9606 GN=SGTA PE=1 SV=1	4036.98	9716.03	134634	6088.36	320459	18229.5	185722	24641.3	40137.8	84174.9	61470.8	37695.9	130032	158304	174539	54848.2
A0A075B6I3	1	0	12.1178	0.166448	0.218645	1.96804	0.264729	BNPR2 SOX17 HYP	BNPR2 HYP	13373	Probable non-functional immunoglobulin lambda variable 11-55 OS=Homo sapiens OX=9606 GN=IGLV11-55 PE=1 SV=3	114.208	1792.43	26108.1	1333.58	14389.8	2664.95	25296.1	15407.6	1135.52	15528.7	11920.4	8256.8	5838.94	23142.3	23773	34295.3
Q00325	26	20	174.263	0.166524	0.218645	2.324	0.26464	BNPR2 SOX17 HYP	BNPR2 HYP	40551.2	Phosphate carrier protein_ mitochondrial OS=Homo sapiens OX=9606 GN=SLC25A3 PE=1 SV=2	66895.8	63803.5	487285	58565	596527	79593.5	502241	393942	665114	552762	222484	362604	242052	691186	472000	876860
P28072	8	4	48.7019	0.166843	0.218645	2.57402	0.264261	BNPR2 SOX17 HYP	BNPR2 HYP	25585.9	Proteasome subunit beta type-6 OS=Homo sapiens OX=9606 GN=PSMB6 PE=1 SV=4	15324.1	10179.2	115850	11418.3	151329	17059.7	159890	64957.9	152360	88187.5	52894.5	70696.4	61404.4	148146	150263	144587
P30566	6	3	33.5411	0.167589	0.218645	2.42695	0.26338	BNPR2 SOX17 HYP	BNPR2 HYP	55630.7	Adenylosuccinate lyase OS=Homo sapiens OX=9606 GN=ADSL PE=1 SV=2	3558.42	3578.7	33806.2	3222.36	41403.9	4609.87	37654	23520.1	35379.7	31004	15435.2	19951.1	16800.4	40031.9	35386.8	52352.5
O14757	3	1	17.5563	0.167822	0.218645	1.88398	0.263105	BNPR2 SOX17 HYP	BNPR2 HYP	55003.9	Serine/threonine-protein kinase Chk1 OS=Homo sapiens OX=9606 GN=CHEK1 PE=1 SV=2	14.2282	34.3141	34697.3	56.9891	11142.6	149.183	10833.8	43442.1	141.464	297.28	15842	352.847	4521.3	1295.5	10181.5	96696.3
O43390	48	24	326.981	0.167942	0.218645	2.21634	0.262965	BNPR2 SOX17 HYP	BNPR2 HYP	71228.3	Heterogeneous nuclear ribonucleoprotein R OS=Homo sapiens OX=9606 GN=HNRNPR PE=1 SV=1	117309	120329	805517	96482.4	942696	145471	851323	586333	1.16635e+06	1.04247e+06	367782	597368	382516	1.26326e+06	800064	1.3051e+06
O95156	6	2	35.6102	0.168782	0.218645	2.03173	0.261981	BNPR2 SOX17 HYP	BNPR2 HYP	30336.8	Neurexophilin-2 OS=Homo sapiens OX=9606 GN=NXPH2 PE=2 SV=2	6868.89	6612.95	56021.2	7299.43	67135.7	11685.4	49381.8	27838.8	68294.3	57291.3	25578.1	45194.2	27241.5	101475	46408.5	61965.3
P78537	1	1	6.2509	0.168874	0.218645	3.19293	0.261874	BNPR2 SOX17 HYP	BNPR2 HYP	17319.7	Biogenesis of lysosome-related organelles complex 1 subunit 1 OS=Homo sapiens OX=9606 GN=BLOC1S1 PE=1 SV=2	3654.24	327.854	189252	1000.6	253090	10711.1	346675	9701.04	36332.4	2840.37	86408.2	6195.21	102696	93014.9	325801	21593.2
P05141	26	12	180.87	0.168967	0.218645	2.1118	0.261765	BNPR2 SOX17 HYP	BNPR2 HYP	33080.4	ADP/ATP translocase 2 OS=Homo sapiens OX=9606 GN=SLC25A5 PE=1 SV=7	89645.6	75784.3	411785	65979.6	445027	89626.8	406559	417082	891305	656557	188012	408511	180578	778316	382080	928367
P49189	8	4	48.5889	0.169089	0.218645	2.20027	0.261623	BNPR2 SOX17 HYP	BNPR2 HYP	54714.5	4-trimethylaminobutyraldehyde dehydrogenase OS=Homo sapiens OX=9606 GN=ALDH9A1 PE=1 SV=3	9130.15	2771.35	8495.7	3511.9	17632.8	3826.86	11585.6	19561.2	90776.9	24009.6	3878.95	21743.8	7154.81	33232.3	10888.1	43540.6
P49411	55	41	416.192	0.169292	0.218645	2.11472	0.261387	BNPR2 SOX17 HYP	BNPR2 HYP	49883.8	Elongation factor Tu_ mitochondrial OS=Homo sapiens OX=9606 GN=TUFM PE=1 SV=2	191388	153238	981101	127161	1.19157e+06	212179	1.03417e+06	634540	1.90288e+06	1.32758e+06	447949	787312	483502	1.84255e+06	971897	1.4124e+06
O60869	5	3	34.9373	0.169384	0.218645	1.50886	0.261281	BNPR2 SOX17 HYP	BNPR2 HYP	16368.7	Endothelial differentiation-related factor 1 OS=Homo sapiens OX=9606 GN=EDF1 PE=1 SV=1	13697	14241.5	14852.7	9848.37	15406.2	15003.3	14784.8	34231.7	136183	123382	6781.43	60976	6251.35	130288	13894.6	76195.2
Q8NBT2	2	0	9.7507	0.169488	0.218645	2.43953	0.26116	BNPR2 SOX17 HYP	BNPR2 HYP	22535.3	Kinetochore protein Spc24 OS=Homo sapiens OX=9606 GN=SPC24 PE=1 SV=2	1397.31	3379.21	25303.9	2930.54	29729.3	3633.52	32367.7	14800.7	13892.8	29275.8	11553.2	18144.4	12063.2	31553.4	30418.8	32944.4
P25789	22	15	170.808	0.16993	0.218645	3.43088	0.260648	BNPR2 SOX17 HYP	BNPR2 HYP	29769	Proteasome subunit alpha type-4 OS=Homo sapiens OX=9606 GN=PSMA4 PE=1 SV=1	32447	24380	249196	26218.3	249048	32460.1	178872	679500	322605	211216	113778	162330	101056	281882	168102	1.51247e+06
P51114	6	3	33.566	0.170014	0.218645	2.29105	0.260551	BNPR2 SOX17 HYP	BNPR2 HYP	70063.1	Fragile X mental retardation syndrome-related protein 1 OS=Homo sapiens OX=9606 GN=FXR1 PE=1 SV=3	24698.6	25434.3	355298	26277.1	410186	38772.1	298821	241285	245567	220350	162221	162694	166440	336695	280828	537067
Q92552	2	0	9.0126	0.170084	0.218645	2.64523	0.26047	BNPR2 SOX17 HYP	BNPR2 HYP	47953.6	28S ribosomal protein S27_ mitochondrial OS=Homo sapiens OX=9606 GN=MRPS27 PE=1 SV=3	6798.28	7430.07	62360.3	5565.82	96336.1	9323.55	80351.4	31306.6	67592.2	64370.4	28472.4	34460.6	39090.1	80965.3	75513.4	69684.3
P28066	19	12	162.966	0.170311	0.218645	2.24554	0.260208	BNPR2 SOX17 HYP	BNPR2 HYP	26582.2	Proteasome subunit alpha type-5 OS=Homo sapiens OX=9606 GN=PSMA5 PE=1 SV=3	54542.8	60868.1	660539	56197.2	727195	91216.2	707232	342979	542294	527330	301588	347943	295072	792118	664649	763423
P51151	2	0	11.0104	0.170354	0.218645	2.26048	0.260159	BNPR2 SOX17 HYP	BNPR2 HYP	23122.7	Ras-related protein Rab-9A OS=Homo sapiens OX=9606 GN=RAB9A PE=1 SV=1	17847.2	13143.6	16524.5	14935.1	22941.5	15783.7	20147.3	82295.7	177446	113870	7544.74	92470.2	9308.92	137065	18934.2	183179
Q9Y617	24	19	148.634	0.1707	0.218645	2.14439	0.259761	BNPR2 SOX17 HYP	BNPR2 HYP	40821.9	Phosphoserine aminotransferase OS=Homo sapiens OX=9606 GN=PSAT1 PE=1 SV=2	77956.9	75610.3	675374	74079	776161	119679	693998	346593	775090	655050	308361	458658	314942	1.03929e+06	652212	771468
O14662	3	3	16.4595	0.170741	0.218645	2.23659	0.259713	BNPR2 SOX17 HYP	BNPR2 HYP	37202.4	Syntaxin-16 OS=Homo sapiens OX=9606 GN=STX16 PE=1 SV=3	1077.36	1178.21	51589.9	828.272	57891.5	3438.29	51702.2	9250.72	10711.7	10207.4	23554.8	5128.23	23490.5	29858	48589.2	20590.8
Q99986	6	4	32.0035	0.170846	0.218645	15.8391	0.259593	BNPR2 SOX17 HYP	BNPR2 HYP	45818.3	Serine/threonine-protein kinase VRK1 OS=Homo sapiens OX=9606 GN=VRK1 PE=1 SV=1	1603.35	1436.8	196.666	919.667	517.8	3106.39	3871.16	58339.8	15941.4	12447.7	89.7936	5694.1	210.107	26975.7	3638.07	129857
P49903	5	2	25.8786	0.171117	0.218645	2.7881	0.259282	BNPR2 SOX17 HYP	BNPR2 HYP	43424	Selenide_ water dikinase 1 OS=Homo sapiens OX=9606 GN=SEPHS1 PE=1 SV=2	406.725	754.684	15790.4	342.071	20602.8	795.733	19041.2	7777.29	4043.88	6538.21	7209.55	2117.92	8359.95	6910.11	17894.7	17311.2
Q8N1G4	10	8	60.4392	0.171332	0.218645	2.03884	0.259036	BNPR2 SOX17 HYP	BNPR2 HYP	64043.3	Leucine-rich repeat-containing protein 47 OS=Homo sapiens OX=9606 GN=LRRC47 PE=1 SV=1	7791.04	7424.67	39758.3	7757.51	41206.3	9077.31	42904.2	34711.6	77462.7	64323.7	18152.8	48030.4	16720.2	78827	40320.9	77263.2
O14929	14	8	82.8862	0.171621	0.218645	3.60905	0.258706	BNPR2 SOX17 HYP	BNPR2 HYP	49911.9	Histone acetyltransferase type B catalytic subunit OS=Homo sapiens OX=9606 GN=HAT1 PE=1 SV=1	8865.72	5881.12	764339	6917.14	1.00299e+06	9291.25	1.06898e+06	755462	88147.8	50951.1	348981	42827.3	406981	80684.8	1.00462e+06	1.68156e+06
P52907	26	17	176.431	0.17187	0.218645	1.98668	0.258422	BNPR2 SOX17 HYP	BNPR2 HYP	33093.9	F-actin-capping protein subunit alpha-1 OS=Homo sapiens OX=9606 GN=CAPZA1 PE=1 SV=3	99014.9	133129	1.00088e+06	135802	1.17317e+06	197502	763729	585016	984459	1.15336e+06	456981	840813	476036	1.7151e+06	717744	1.30217e+06
Q6NVV1	6	4	37.5424	0.171922	0.218645	2.11853	0.258362	BNPR2 SOX17 HYP	BNPR2 HYP	12191.7	Putative 60S ribosomal protein L13a protein RPL13AP3 OS=Homo sapiens OX=9606 GN=RPL13AP3 PE=5 SV=1	13148.7	14414.1	90190.4	14108	104510	17784.5	66518.1	90539.8	130731	124877	41179	87349.6	42406.9	154440	62512.9	201529
Q9UBR2	11	6	66.1416	0.172304	0.218645	2.2868	0.257929	BNPR2 SOX17 HYP	BNPR2 HYP	34552.3	Cathepsin Z OS=Homo sapiens OX=9606 GN=CTSZ PE=1 SV=1	64710.7	65169.5	576172	60777.5	670841	86153.5	620652	375937	643388	564596	263068	376302	272206	748154	583282	836784
P27824	11	7	69.4798	0.172678	0.218645	2.4964	0.257505	BNPR2 SOX17 HYP	BNPR2 HYP	68024.6	Calnexin OS=Homo sapiens OX=9606 GN=CANX PE=1 SV=2	21114.8	20919	293522	18283.5	394680	35403.9	341144	112099	209934	181232	134016	113202	160148	307446	320603	249517
Q96KP4	12	6	76.8068	0.17278	0.218645	2.07993	0.25739	BNPR2 SOX17 HYP	BNPR2 HYP	53220.7	Cytosolic non-specific dipeptidase OS=Homo sapiens OX=9606 GN=CNDP2 PE=1 SV=2	22505.4	21318.1	144644	19255.3	159092	29444	156207	87304.7	223761	184689	66041.1	119219	64554.6	255691	146802	194328
P36873	30	1	250.067	0.173617	0.218645	1.84397	0.256447	BNPR2 SOX17 HYP	BNPR2 HYP	37725.2	Serine/threonine-protein phosphatase PP1-gamma catalytic subunit OS=Homo sapiens OX=9606 GN=PPP1CC PE=1 SV=1	94364.9	85611.1	334497	76818.6	386176	100499	325113	278533	938227	741692	152724	475620	156698	872726	305538	619977
O75439	12	7	65.5898	0.173628	0.218645	2.13307	0.256434	BNPR2 SOX17 HYP	BNPR2 HYP	55107.6	Mitochondrial-processing peptidase subunit beta OS=Homo sapiens OX=9606 GN=PMPCB PE=1 SV=2	86573.8	94492.2	382705	90144.7	518463	107788	527513	241080	860764	818633	174735	558129	210376	936024	495751	536611
Q9BXU9	2	2	10.8216	0.173666	0.218645	2.1478	0.256391	BNPR2 SOX17 HYP	BNPR2 HYP	29495.3	Calcium-binding protein 8 OS=Homo sapiens OX=9606 GN=CALN1 PE=1 SV=2	898.335	1260.51	7569.05	1182.92	8495.35	1835.76	9869.4	3233.77	8931.73	10920.5	3455.87	7324.02	3447.14	15941.7	9275.16	7197.92
Q9UBB4	3	2	16.999	0.173836	0.218645	2.12604	0.2562	BNPR2 SOX17 HYP	BNPR2 HYP	54230.2	Ataxin-10 OS=Homo sapiens OX=9606 GN=ATXN10 PE=1 SV=1	1767.83	1372.38	8368.91	1319.4	8392.99	1707.97	8932.82	8240.14	17576.7	11889.6	3821.06	8169.01	3405.61	14831.9	8394.97	18341.4
Q16644	2	2	10.5589	0.174151	0.218645	3.28417	0.255848	BNPR2 SOX17 HYP	BNPR2 HYP	43500.3	MAP kinase-activated protein kinase 3 OS=Homo sapiens OX=9606 GN=MAPKAPK3 PE=1 SV=1	217.757	91.3138	11086.6	65.2629	20645.9	259.983	14101.5	2632.24	2165.06	791.098	5061.89	404.073	8377.43	2257.68	13252.4	5859
P10599	12	5	91.1063	0.17494	0.218645	2.02422	0.254968	BNPR2 SOX17 HYP	BNPR2 HYP	12022.7	Thioredoxin OS=Homo sapiens OX=9606 GN=TXN PE=1 SV=3	43408.4	41249.1	211258	41511.7	195847	48474.1	206335	232370	431590	357362	96455.9	257018	79468.7	420947	193911	517224
O43684	11	4	69.5488	0.174978	0.218645	1.93382	0.254925	BNPR2 SOX17 HYP	BNPR2 HYP	37611.1	Mitotic checkpoint protein BUB3 OS=Homo sapiens OX=9606 GN=BUB3 PE=1 SV=1	32323.6	31155.8	236825	25898	291034	50494.1	151834	137456	321379	269918	108129	160347	118092	438489	142692	305957
P25398	13	9	125.642	0.174998	0.218645	2.08073	0.254903	BNPR2 SOX17 HYP	BNPR2 HYP	14914.2	40S ribosomal protein S12 OS=Homo sapiens OX=9606 GN=RPS12 PE=1 SV=3	63649.8	66824.2	431127	68967.6	486008	88009.8	457726	280299	632840	578931	196843	427011	197207	764274	430166	623906
O94993	3	3	15.9157	0.175847	0.218645	2.17245	0.253962	BNPR2 SOX17 HYP	BNPR2 HYP	82253.5	Transcription factor SOX-30 OS=Homo sapiens OX=9606 GN=SOX30 PE=1 SV=1	795.97	507.911	6225.85	174.591	5999.74	737.71	5563.35	4436.44	7913.96	4400.28	2842.59	1080.97	2434.5	6406.24	5228.37	9874.91
Q15907	12	1	79.1855	0.176084	0.218645	2.04664	0.253701	BNPR2 SOX17 HYP	BNPR2 HYP	24602.6	Ras-related protein Rab-11B OS=Homo sapiens OX=9606 GN=RAB11B PE=1 SV=4	27860.3	23502.3	122580	21294.3	177881	31063.9	104400	86234.4	277002	203612	55967.3	131843	72178.5	269758	98114.1	191946
Q9H773	5	4	33.908	0.176317	0.218645	2.0104	0.253445	BNPR2 SOX17 HYP	BNPR2 HYP	18794.9	dCTP pyrophosphatase 1 OS=Homo sapiens OX=9606 GN=DCTPP1 PE=1 SV=1	13610.1	14237	188363	14100.6	163110	22596.2	151507	125803	135319	123343	86002.3	87303.5	66184.9	196224	142385	280020
Q8NBJ5	4	1	21.7351	0.177003	0.218645	2.04667	0.252692	BNPR2 SOX17 HYP	BNPR2 HYP	71978.4	Procollagen galactosyltransferase 1 OS=Homo sapiens OX=9606 GN=COLGALT1 PE=1 SV=1	4862.34	3775.08	24822.6	2914.05	24558.3	5337.5	29666.6	14883.3	48344	32705.5	11333.5	18042.3	9964.96	46350.6	27880.4	33128.2
Q8IVL6	4	2	21.7189	0.177241	0.218645	2.21075	0.252432	BNPR2 SOX17 HYP	BNPR2 HYP	82635	Prolyl 3-hydroxylase 3 OS=Homo sapiens OX=9606 GN=P3H3 PE=1 SV=1	1192.23	844.905	20771.8	667.745	21432.3	1733.72	20835.6	7899.55	11853.8	7319.83	9483.98	4134.33	8696.55	15055.6	19581.1	17583.3
Q5T2N8	25	7	173.388	0.177597	0.218645	1.81538	0.252044	BNPR2 SOX17 HYP	BNPR2 HYP	46664.8	ATPase family AAA domain-containing protein 3C OS=Homo sapiens OX=9606 GN=ATAD3C PE=2 SV=2	94908.6	75563.1	318256	74946.1	359697	98506.2	329434	235643	943633	654641	145309	464027	145954	855424	309598	524509
Q07020	14	9	81.636	0.177777	0.218645	2.52183	0.251847	BNPR2 SOX17 HYP	BNPR2 HYP	21748.6	60S ribosomal protein L18 OS=Homo sapiens OX=9606 GN=RPL18 PE=1 SV=2	34625.5	34576.9	395595	38740.8	395816	41949	431605	400468	344266	299557	180620	239863	160609	364284	405618	891388
P23396	56	42	363.38	0.178389	0.218645	2.31256	0.251183	BNPR2 SOX17 HYP	BNPR2 HYP	26859.4	40S ribosomal protein S3 OS=Homo sapiens OX=9606 GN=RPS3 PE=1 SV=2	220449	208534	1.98187e+06	208327	2.33967e+06	283111	2.233e+06	1.20122e+06	2.19183e+06	1.80664e+06	904880	1.28985e+06	949364	2.45852e+06	2.09855e+06	2.67376e+06
Q9NZP8	3	3	15.1231	0.178597	0.218645	2.63986	0.250958	BNPR2 SOX17 HYP	BNPR2 HYP	54239.8	Complement C1r subcomponent-like protein OS=Homo sapiens OX=9606 GN=C1RL PE=1 SV=2	2903.44	2443.99	57896.6	2671	81968.7	4712.46	67063.3	20262	28867.5	21173.5	26434.4	16537.4	33260.3	40922.8	63025.4	45100.4
Q13242	12	7	67.3279	0.179153	0.218645	1.9711	0.250358	BNPR2 SOX17 HYP	BNPR2 HYP	25656.3	Serine/arginine-rich splicing factor 9 OS=Homo sapiens OX=9606 GN=SRSF9 PE=1 SV=1	14883.9	12878.6	50205.5	11146.6	57483.3	14377.9	65551.6	38240.9	147984	111573	22922.7	69013.9	23324.9	124857	61604.7	85119.1
P33992	16	8	96.5156	0.179352	0.218645	1.71372	0.250144	BNPR2 SOX17 HYP	BNPR2 HYP	83084.1	DNA replication licensing factor MCM5 OS=Homo sapiens OX=9606 GN=MCM5 PE=1 SV=5	78567.4	38410.6	139604	53629.5	202050	71624.8	169046	88896	781160	332770	63740.1	332046	81985.5	621987	158867	197870
O75964	3	2	18.3898	0.179573	0.218645	2.64406	0.249906	BNPR2 SOX17 HYP	BNPR2 HYP	11428.5	ATP synthase subunit g_ mitochondrial OS=Homo sapiens OX=9606 GN=ATP5MG PE=1 SV=3	2309.25	2040.72	39997.5	1330.3	55908.8	2610.95	37004.7	25250.3	22959.8	17679.8	18262	8236.55	22686	22673.4	34776.6	56203.7
P35637	15	8	87.2623	0.179736	0.218645	1.8169	0.249731	BNPR2 SOX17 HYP	BNPR2 HYP	53654	RNA-binding protein FUS OS=Homo sapiens OX=9606 GN=FUS PE=1 SV=1	38790.2	47871.5	197652	31682.7	227844	54646.4	156334	135309	385673	414735	90243.9	196162	92451.7	474547	146921	301180
Q9UH65	12	5	72.3202	0.179788	0.218645	2.11712	0.249676	BNPR2 SOX17 HYP	BNPR2 HYP	69396.9	Switch-associated protein 70 OS=Homo sapiens OX=9606 GN=SWAP70 PE=1 SV=1	37344.6	29372.9	131600	26033.4	131611	32809	194620	115938	371301	254472	60085.7	161185	53403.4	284912	182902	258063
P41227	5	2	33.6492	0.180075	0.218645	2.20969	0.249368	BNPR2 SOX17 HYP	BNPR2 HYP	26629.6	N-alpha-acetyltransferase 10 OS=Homo sapiens OX=9606 GN=NAA10 PE=1 SV=1	33977.2	30884.2	378906	30828.7	423791	45520.9	340667	238733	337820	267565	173000	190875	171961	395301	320155	531387
O00625	21	11	173.292	0.18033	0.218645	2.08665	0.249096	BNPR2 SOX17 HYP	BNPR2 HYP	32227.5	Pirin OS=Homo sapiens OX=9606 GN=PIR PE=1 SV=1	115252	103264	676291	124675	746536	138073	750796	491898	1.14589e+06	894628	308780	771924	302921	1.19902e+06	705590	1.0949e+06
Q9NQT5	5	2	36.8421	0.180346	0.218645	1.97321	0.249079	BNPR2 SOX17 HYP	BNPR2 HYP	30028.4	Exosome complex component RRP40 OS=Homo sapiens OX=9606 GN=EXOSC3 PE=1 SV=3	42244.4	35734.8	188670	37789.5	217841	49419.5	218322	115141	420017	309588	86142.9	233973	88392.9	429157	205176	256289
Q9UHX1	8	6	36.3363	0.18038	0.218645	2.2222	0.249043	BNPR2 SOX17 HYP	BNPR2 HYP	60046.7	Poly(U)-binding-splicing factor PUF60 OS=Homo sapiens OX=9606 GN=PUF60 PE=1 SV=1	17500.1	15496.8	104775	17389.6	150338	20456.4	102200	71804.7	173995	134257	47838	107667	61002.6	177643	96046.1	159827
Q00059	4	4	21.3161	0.180695	0.218645	2.21671	0.248707	BNPR2 SOX17 HYP	BNPR2 HYP	29324.8	Transcription factor A_ mitochondrial OS=Homo sapiens OX=9606 GN=TFAM PE=1 SV=1	12698.6	14922.9	86057.8	14485.1	133728	17882.7	76579.6	55912.9	126256	129284	39292.1	89684.2	54262.5	155293	71968.7	124454
Q2MJR0	1	0	5.8004	0.180846	0.218645	5.69074	0.248546	BNPR2 SOX17 HYP	BNPR2 HYP	43810.9	Sprouty-related_ EVH1 domain-containing protein 3 OS=Homo sapiens OX=9606 GN=SPRED3 PE=1 SV=1	0	0	1232.75	0	2688.89	0	2924.52	1401.82	0	0	562.845	0	1091.07	0	2748.43	3120.27
P08727	14	7	78.5795	0.181116	0.218645	2.00128	0.248259	BNPR2 SOX17 HYP	BNPR2 HYP	44106.1	Keratin_ type I cytoskeletal 19 OS=Homo sapiens OX=9606 GN=KRT19 PE=1 SV=4	9590.53	10575	61996.7	10373.6	66810	12842.4	60760.4	44777.5	95354.2	91616.2	28306.4	64227.8	27109.4	111523	57102	99668.6
P55145	10	6	60.1577	0.181998	0.218645	2.34182	0.247328	BNPR2 SOX17 HYP	BNPR2 HYP	21156.4	Mesencephalic astrocyte-derived neurotrophic factor OS=Homo sapiens OX=9606 GN=MANF PE=1 SV=3	13352.4	13833.4	127864	10793.1	178835	18309.5	127581	63648.1	132756	119846	58379.8	66825.3	72565.5	158999	119899	141672
P46776	18	14	116.464	0.183127	0.218645	2.05068	0.246143	BNPR2 SOX17 HYP	BNPR2 HYP	16675.5	60S ribosomal protein L27a OS=Homo sapiens OX=9606 GN=RPL27A PE=1 SV=2	44339.7	43997.9	227311	37188.2	258992	49531	251803	163228	440849	381176	103785	230250	105091	430126	236642	363323
Q96S42	2	2	15.9834	0.183425	0.218645	1.67635	0.245831	BNPR2 SOX17 HYP	BNPR2 HYP	40131.6	Nodal homolog OS=Homo sapiens OX=9606 GN=NODAL PE=1 SV=2	1141.54	794.848	1818.75	809.43	1880.38	871.128	1874.22	3026.1	11349.8	6886.17	830.4	5011.56	762.997	7564.84	1761.37	6735.68
Q99541	6	2	31.8146	0.183807	0.218645	2.20271	0.245433	BNPR2 SOX17 HYP	BNPR2 HYP	48303.6	Perilipin-2 OS=Homo sapiens OX=9606 GN=PLIN2 PE=1 SV=2	7241.73	12871.9	72374.1	8539.13	95485.4	13559.2	77552.4	35936.3	72001.2	111516	33044.5	52869.8	38744.9	117748	72882.9	79989.4
P29590	5	3	26.902	0.183875	0.218645	3.16014	0.245362	BNPR2 SOX17 HYP	BNPR2 HYP	99204.5	Protein PML OS=Homo sapiens OX=9606 GN=PML PE=1 SV=3	3002.27	3555.09	74664.9	2427.05	153986	3969.62	62889.8	43498.8	29850.1	30799.6	34090.4	15027	62482.5	34472	59103.2	96822.5
P18077	8	5	48.9273	0.184096	0.218645	2.07606	0.245133	BNPR2 SOX17 HYP	BNPR2 HYP	12594.7	60S ribosomal protein L35a OS=Homo sapiens OX=9606 GN=RPL35A PE=1 SV=2	16150.4	15714.1	65094.8	14146.6	101120	18309.7	70788.8	40444.3	160576	136139	29720.9	87588.6	41031.2	159001	66526.5	90023.6
P49419	11	5	63.0744	0.184572	0.218645	2.368	0.24464	BNPR2 SOX17 HYP	BNPR2 HYP	59057.5	Alpha-aminoadipic semialdehyde dehydrogenase OS=Homo sapiens OX=9606 GN=ALDH7A1 PE=1 SV=5	11103.4	13265	105760	14318.8	134846	14832.8	112500	79873.3	110396	114921	48287.9	88654.8	54716.4	128808	105726	177787
P30049	8	7	53.3027	0.184793	0.218645	2.44897	0.244411	BNPR2 SOX17 HYP	BNPR2 HYP	17490	ATP synthase subunit delta_ mitochondrial OS=Homo sapiens OX=9606 GN=ATP5F1D PE=1 SV=2	27487.6	22111.3	378188	15389.3	491972	32006.7	378794	182552	273297	191561	172672	95282.2	199626	277945	355987	406336
P52209	48	31	340.672	0.184857	0.218645	2.23562	0.244345	BNPR2 SOX17 HYP	BNPR2 HYP	53653.3	6-phosphogluconate dehydrogenase_ decarboxylating OS=Homo sapiens OX=9606 GN=PGD PE=1 SV=3	104168	84080.2	713824	83559.4	895654	116912	771447	419485	1.03569e+06	728429	325917	517356	363428	1.01526e+06	724997	933717
Q9UJZ1	35	24	286.598	0.18493	0.218645	2.33524	0.24427	BNPR2 SOX17 HYP	BNPR2 HYP	38648.2	Stomatin-like protein 2_ mitochondrial OS=Homo sapiens OX=9606 GN=STOML2 PE=1 SV=1	116443	100302	875123	94965.8	938673	116695	808073	908104	1.15774e+06	868969	399562	587978	380884	1.01337e+06	759418	2.02132e+06
P49257	6	5	36.0452	0.185377	0.218645	2.58034	0.24381	BNPR2 SOX17 HYP	BNPR2 HYP	57834.2	Protein ERGIC-53 OS=Homo sapiens OX=9606 GN=LMAN1 PE=1 SV=2	1941.85	2657.87	42321.8	2807.7	55024.2	4465.49	56100	12728.7	19306.9	23026.4	19323.2	17383.8	22327.1	38778.2	52722.2	28332.4
Q9NRW1	6	0	36.5796	0.185818	0.218645	2.07868	0.243357	BNPR2 SOX17 HYP	BNPR2 HYP	23575.8	Ras-related protein Rab-6B OS=Homo sapiens OX=9606 GN=RAB6B PE=1 SV=1	14570.5	11504.8	19253	13397.5	15198.6	15297.8	24615.1	66961.1	144868	99671.9	8790.52	82950.4	6167.09	132845	23133	149046
Q02218	21	14	124.131	0.186044	0.218645	1.88976	0.243126	BNPR2 SOX17 HYP	BNPR2 HYP	117133	2-oxoglutarate dehydrogenase_ mitochondrial OS=Homo sapiens OX=9606 GN=OGDH PE=1 SV=3	38708	34005.6	196819	47620.5	189545	47816.4	156561	205419	384856	294607	89863.2	294841	76911.2	415236	147134	457235
P62879	23	10	144.562	0.186129	0.218645	2.28601	0.243039	BNPR2 SOX17 HYP	BNPR2 HYP	38072.5	Guanine nucleotide-binding protein G(I)/G(S)/G(T) subunit beta-2 OS=Homo sapiens OX=9606 GN=GNB2 PE=1 SV=3	37672.4	29722.9	283677	22992.4	365805	39948.1	287957	161407	374560	257504	129521	142357	148432	346908	270619	359269
A6XGL0	2	0	12.283	0.186254	0.218645	2.63387	0.242911	BNPR2 SOX17 HYP	BNPR2 HYP	33041.5	YjeF N-terminal domain-containing protein 3 OS=Homo sapiens OX=9606 GN=YJEFN3 PE=1 SV=1	1613.35	1467.82	51205.1	1667.81	58099.3	2194.86	58088.9	28992.7	16040.8	12716.4	23379.2	10326.2	23574.8	19060.1	54591.3	64533.8
O43852	20	16	124.497	0.18652	0.218645	2.11488	0.24264	BNPR2 SOX17 HYP	BNPR2 HYP	37220.9	Calumenin OS=Homo sapiens OX=9606 GN=CALU PE=1 SV=2	20062.1	19007.7	149861	17590.7	184253	31666.4	163534	57315.1	199468	164674	68423.2	108912	74763.9	274990	153687	127576
P14209	1	1	6.1973	0.186873	0.218645	2.40174	0.242281	BNPR2 SOX17 HYP	BNPR2 HYP	18904.9	CD99 antigen OS=Homo sapiens OX=9606 GN=CD99 PE=1 SV=1	281.399	375.093	4688.97	368.074	5627.16	441.859	4663.05	2990.36	2797.82	3249.62	2140.88	2278.92	2283.32	3837.08	4382.28	6656.14
Q6TFL4	3	0	15.6849	0.18692	0.218645	2.12762	0.242233	BNPR2 SOX17 HYP	BNPR2 HYP	69730	Kelch-like protein 24 OS=Homo sapiens OX=9606 GN=KLHL24 PE=1 SV=1	8676.96	5694.83	35492.8	4161.42	49054.9	7865.92	37294	20731.6	86271	49337.2	16205.2	25765.3	19904.9	68307.3	35048.5	46145.7
P61289	8	4	44.3416	0.186954	0.218645	2.40374	0.242199	BNPR2 SOX17 HYP	BNPR2 HYP	29620.2	Proteasome activator complex subunit 3 OS=Homo sapiens OX=9606 GN=PSME3 PE=1 SV=1	8153.24	11296.5	278859	12196.7	314877	17893.2	309851	103755	81063.9	97867.3	127321	75515.6	127767	155383	291194	230945
Q96A33	6	2	35.5567	0.18713	0.218645	2.46387	0.242019	BNPR2 SOX17 HYP	BNPR2 HYP	56159.1	PAT complex subunit CCDC47 OS=Homo sapiens OX=9606 GN=CCDC47 PE=1 SV=1	2069.86	2250.06	44937.7	1661.82	59116.1	3538.03	48082.5	14721.9	20579.7	19493.4	20517.6	10289.1	23987.4	30724.1	45187.4	32768.9
P0DTU4;A0A5B9	3	1	16.0935	0.187251	0.218645	2.45719	0.241897	BNPR2 SOX17 HYP	BNPR2 HYP	35889.4	T cell receptor beta chain MC.7.G5 OS=Homo sapiens OX=9606 GN=TRB PE=1 SV=1	669.761	766.228	21496.2	702.289	34969.9	1819.83	16821.4	4463.3	6659.13	6638.21	9814.7	4348.21	14189.7	15803.3	15808.5	9934.7
O14907	2	1	12.6038	0.187725	0.218645	1.59404	0.241417	BNPR2 SOX17 HYP	BNPR2 HYP	13734.7	Tax1-binding protein 3 OS=Homo sapiens OX=9606 GN=TAX1BP3 PE=1 SV=2	14052.9	13059	28810.8	9696.78	25476.5	15912.7	19253.8	43957.1	139722	113137	13154.4	60037.4	10337.6	138185	18094.5	97842.4
P62244	24	17	180.562	0.187824	0.218645	2.15348	0.241317	BNPR2 SOX17 HYP	BNPR2 HYP	14953.6	40S ribosomal protein S15a OS=Homo sapiens OX=9606 GN=RPS15A PE=1 SV=2	75077.6	83458.4	875322	79833.7	977870	112371	819185	488882	746463	723042	399653	494289	396788	975825	769861	1.08819e+06
Q09028	8	5	49.4843	0.188001	0.218645	2.29691	0.241138	BNPR2 SOX17 HYP	BNPR2 HYP	47940.9	Histone-binding protein RBBP4 OS=Homo sapiens OX=9606 GN=RBBP4 PE=1 SV=3	13335.5	12594.8	161850	11749.4	226153	20192.5	145007	66949.2	132589	109115	73897.1	72746.2	91765.8	175350	136276	149020
Q04760	7	5	25.9639	0.188413	0.218645	2.05365	0.240724	BNPR2 SOX17 HYP	BNPR2 HYP	21005.9	Lactoylglutathione lyase OS=Homo sapiens OX=9606 GN=GLO1 PE=1 SV=4	7643.18	4381.93	23385.5	4912.07	19219.1	5948.11	24322.9	33318.6	75992.6	37962.9	10677.3	30413	7798.52	51653.2	22858.4	74162.7
P52565	17	12	152.953	0.189082	0.218645	2.17391	0.240052	BNPR2 SOX17 HYP	BNPR2 HYP	23264.2	Rho GDP-dissociation inhibitor 1 OS=Homo sapiens OX=9606 GN=ARHGDIA PE=1 SV=3	42604.7	48871.1	336975	49796.5	426046	59263	353842	200515	423599	423395	153856	308314	172876	514637	332537	446320
P62491	13	3	65.9454	0.189136	0.218645	2.09089	0.239999	BNPR2 SOX17 HYP	BNPR2 HYP	24507.6	Ras-related protein Rab-11A OS=Homo sapiens OX=9606 GN=RAB11A PE=1 SV=3	25400.5	21135.6	131424	18767.2	187764	27527.4	109839	86205.1	252546	183109	60005.5	116197	76188.8	239047	103225	191881
P61160	42	25	295.02	0.189139	0.218645	1.80429	0.239995	BNPR2 SOX17 HYP	BNPR2 HYP	45046	Actin-related protein 2 OS=Homo sapiens OX=9606 GN=ACTR2 PE=1 SV=1	259069	262800	1.42621e+06	321940	1.28585e+06	349815	1.30138e+06	1.15871e+06	2.5758e+06	2.27676e+06	651177	1.99328e+06	521757	3.03778e+06	1.22303e+06	2.57914e+06
P09429;B2RPK0	31	22	179.798	0.189826	0.218645	1.99238	0.23931	BNPR2 SOX17 HYP	BNPR2 HYP	25064.9	High mobility group protein B1 OS=Homo sapiens OX=9606 GN=HMGB1 PE=1 SV=3	129910	134838	834930	108003	872207	158317	823637	551994	1.29163e+06	1.16817e+06	381211	668696	353914	1.37481e+06	774045	1.22866e+06
Q9UKM9	31	20	213.858	0.190061	0.218645	1.86884	0.239076	BNPR2 SOX17 HYP	BNPR2 HYP	32520.2	RNA-binding protein Raly OS=Homo sapiens OX=9606 GN=RALY PE=1 SV=1	45449.9	43991.7	166479	39747.3	233711	52517.4	160565	105765	451887	381122	76010.8	246095	94832.4	456059	150897	235417
P61026;P51153	13	8	77.9768	0.190659	0.218645	1.77517	0.238484	BNPR2 SOX17 HYP	BNPR2 HYP	22769.1	Ras-related protein Rab-10 OS=Homo sapiens OX=9606 GN=RAB10 PE=1 SV=1	23322.4	24492.7	169600	21307.7	141984	34209.5	141908	105673	231884	212192	77435.7	131926	57612.4	297074	133364	235213
Q92688	19	9	156.187	0.190953	0.218645	1.90119	0.238193	BNPR2 SOX17 HYP	BNPR2 HYP	28958.8	Acidic leucine-rich nuclear phosphoprotein 32 family member B OS=Homo sapiens OX=9606 GN=ANP32B PE=1 SV=1	252124	265867	873633	268339	1.04864e+06	254447	1.03385e+06	818972	2.50676e+06	2.30334e+06	398882	1.66141e+06	425506	2.20961e+06	971597	1.82292e+06
Q9Y314	5	5	26.2212	0.191355	0.218645	1.40005	0.237797	BNPR2 SOX17 HYP	BNPR2 HYP	33685.3	Nitric oxide synthase-interacting protein OS=Homo sapiens OX=9606 GN=NOSIP PE=1 SV=1	2603.47	1999.31	3416.29	1410.15	4711.08	2465.48	3430.1	2594.68	25885.1	17321	1559.8	8730.88	1911.6	21410.1	3223.57	5775.4
Q00005	8	3	46.2032	0.191453	0.218645	2.14587	0.237701	BNPR2 SOX17 HYP	BNPR2 HYP	52109.4	Serine/threonine-protein phosphatase 2A 55 kDa regulatory subunit B beta isoform OS=Homo sapiens OX=9606 GN=PPP2R2B PE=1 SV=1	10553.5	12352.5	334824	22795.8	190994	23125	359706	242735	104929	107016	152874	141140	77499.5	200816	338048	540295
Q92769	18	11	135.864	0.191557	0.218645	2.12353	0.237599	BNPR2 SOX17 HYP	BNPR2 HYP	55934.6	Histone deacetylase 2 OS=Homo sapiens OX=9606 GN=HDAC2 PE=1 SV=2	23763.6	22944.4	400386	26419.8	419379	38891.1	368064	179187	236271	198779	182808	163577	170171	337729	345902	398846
Q9BUX1	1	1	5.2654	0.19274	0.218645	2.78399	0.23644	BNPR2 SOX17 HYP	BNPR2 HYP	24702.7	Glutathione-specific gamma-glutamylcyclotransferase 1 OS=Homo sapiens OX=9606 GN=CHAC1 PE=1 SV=3	27.9761	36.5617	501.425	25.5354	924.883	38.5936	389.881	293.367	278.153	316.752	228.94	158.102	375.288	335.145	366.406	652.994
P13667	75	52	428.901	0.192778	0.218645	2.07244	0.236403	BNPR2 SOX17 HYP	BNPR2 HYP	73274.7	Protein disulfide-isomerase A4 OS=Homo sapiens OX=9606 GN=PDIA4 PE=1 SV=2	211380	210337	1.94321e+06	196419	2.02641e+06	297805	2.02916e+06	954864	2.10165e+06	1.82225e+06	887228	1.21612e+06	822254	2.58613e+06	1.90699e+06	2.1254e+06
Q3KQV9	1	1	5.0119	0.192935	0.218645	1.8089	0.236251	BNPR2 SOX17 HYP	BNPR2 HYP	57600.6	UDP-N-acetylhexosamine pyrophosphorylase-like protein 1 OS=Homo sapiens OX=9606 GN=UAP1L1 PE=1 SV=2	256.464	148.661	4778.08	212.426	3709.55	416.999	3893.69	1739.91	2549.9	1287.92	2181.57	1315.23	1505.22	3621.2	3659.25	3872.8
P27816	11	6	59.1256	0.192936	0.218645	1.90069	0.236249	BNPR2 SOX17 HYP	BNPR2 HYP	121518	Microtubule-associated protein 4 OS=Homo sapiens OX=9606 GN=MAP4 PE=1 SV=3	22860.3	17530.4	67696.3	15643.2	77797.7	18666	64731.2	73978.3	227289	151874	30908.7	96854.6	31567.8	162095	60833.7	164666
Q8WUP2	23	18	164.481	0.193094	0.218645	2.07863	0.236096	BNPR2 SOX17 HYP	BNPR2 HYP	42209.6	Filamin-binding LIM protein 1 OS=Homo sapiens OX=9606 GN=FBLIM1 PE=1 SV=2	68581.5	70712.8	461068	71751.7	554934	88872.7	486450	266821	681874	612620	210514	444249	225175	771767	457161	593907
Q99829	9	4	61.0354	0.194186	0.218645	2.20674	0.235039	BNPR2 SOX17 HYP	BNPR2 HYP	59686.2	Copine-1 OS=Homo sapiens OX=9606 GN=CPNE1 PE=1 SV=1	14090.7	13800.5	105607	12191.9	130147	15404.8	94374.7	81573.4	140097	119561	48217.9	75486	52809.6	133775	88692.3	181571
P63151	20	10	124.262	0.19419	0.218645	2.82366	0.235035	BNPR2 SOX17 HYP	BNPR2 HYP	52205.4	Serine/threonine-protein phosphatase 2A 55 kDa regulatory subunit B alpha isoform OS=Homo sapiens OX=9606 GN=PPP2R2A PE=1 SV=1	48990.2	37823.6	294269	42727.4	610386	66620.7	423982	95707.6	487087	327685	134357	264546	247675	578532	398453	213032
Q8TAE8	5	2	31.9103	0.194524	0.218645	2.59263	0.234713	BNPR2 SOX17 HYP	BNPR2 HYP	25440.9	Growth arrest and DNA damage-inducible proteins-interacting protein 1 OS=Homo sapiens OX=9606 GN=GADD45GIP1 PE=1 SV=1	19590.6	11067.8	402584	13779	452513	17533.9	325212	363702	194780	95885.9	183811	85312.2	183615	152263	305631	809552
Q08J23	9	7	55.9196	0.194551	0.218645	2.41792	0.234687	BNPR2 SOX17 HYP	BNPR2 HYP	87269.3	RNA cytosine C(5)-methyltransferase NSUN2 OS=Homo sapiens OX=9606 GN=NSUN2 PE=1 SV=2	5898.57	4725.06	49485.5	4137.56	71980.9	6258.19	51260	25844.2	58646.7	40935.6	22594	25617.6	29207.6	54345.8	48173.6	57525.6
P30626	9	4	52.765	0.195048	0.218645	2.06192	0.23421	BNPR2 SOX17 HYP	BNPR2 HYP	21961.6	Sorcin OS=Homo sapiens OX=9606 GN=SRI PE=1 SV=1	42892.3	40756.6	253279	53696	312087	53473	277989	161887	426458	353095	115642	332458	126635	464357	261251	360338
P08559	4	3	22.7014	0.195151	0.218645	1.54822	0.234111	BNPR2 HYP	BNPR2 SOX17 HYP	43980.1	Pyruvate dehydrogenase E1 component subunit alpha_ somatic form_ mitochondrial OS=Homo sapiens OX=9606 GN=PDHA1 PE=1 SV=3	1851.72	2147.09	1108.62	1698.95	300.313	2301.45	1392.26	402.229	18410.8	18601.3	506.172	10519	121.857	19985.7	1308.43	895.306
P62249	21	17	111.064	0.195666	0.218645	2.1384	0.233619	BNPR2 SOX17 HYP	BNPR2 HYP	16559.4	40S ribosomal protein S16 OS=Homo sapiens OX=9606 GN=RPS16 PE=1 SV=2	34354.5	30084.2	310260	28072.5	337776	39597.7	290609	193302	341571	260634	141658	173810	137059	343865	273111	430265
P17844	75	50	556.955	0.196033	0.218645	2.15792	0.233269	BNPR2 SOX17 HYP	BNPR2 HYP	69661.4	Probable ATP-dependent RNA helicase DDX5 OS=Homo sapiens OX=9606 GN=DDX5 PE=1 SV=1	179547	159085	1.25952e+06	146495	1.64671e+06	229617	1.32586e+06	562616	1.78515e+06	1.37823e+06	575070	907021	668184	1.99399e+06	1.24603e+06	1.25231e+06
P18754	19	13	120.227	0.196745	0.218645	2.18802	0.232593	BNPR2 SOX17 HYP	BNPR2 HYP	45425.3	Regulator of chromosome condensation OS=Homo sapiens OX=9606 GN=RCC1 PE=1 SV=1	43273.2	49937.5	328061	43309.3	509616	75115.6	312490	119291	430246	432633	149785	268148	206786	652301	293675	265525
Q9UBI1	1	1	5.9338	0.196791	0.218645	3.89384	0.232549	BNPR2 HYP	BNPR2 SOX17 HYP	22379.3	COMM domain-containing protein 3 OS=Homo sapiens OX=9606 GN=COMMD3 PE=1 SV=1	1434.96	742.521	0	750.39	0	751.925	0	0	14267.2	6432.83	0	4646.02	0	6529.69	0	0
P01889	4	1	30.886	0.196848	0.218645	2.20663	0.232495	BNPR2 SOX17 HYP	BNPR2 HYP	40802.3	HLA class I histocompatibility antigen_ B alpha chain OS=Homo sapiens OX=9606 GN=HLA-B PE=1 SV=3	2023.7	2469.46	16643	1675.11	20923.6	2988.92	19555.8	6867.48	20120.7	21394.1	7598.82	10371.4	8490.15	25955.7	18378.3	15286.1
O00629	21	13	143.857	0.19703	0.218645	1.67395	0.232323	BNPR2 SOX17 HYP	BNPR2 HYP	58400.1	Importin subunit alpha-3 OS=Homo sapiens OX=9606 GN=KPNA4 PE=1 SV=1	178554	156587	554255	183535	529339	185000	506382	575308	1.77528e+06	1.35659e+06	253061	1.13635e+06	214789	1.60653e+06	475892	1.28056e+06
O00505	15	9	85.6566	0.197887	0.218645	1.82381	0.231515	BNPR2 SOX17 HYP	BNPR2 HYP	58324.2	Importin subunit alpha-4 OS=Homo sapiens OX=9606 GN=KPNA3 PE=1 SV=2	29156.3	30006.3	119014	27047.7	151401	39504.5	123984	59400.4	289887	259960	54339.3	167465	61433.8	343055	116519	132217
Q02543	15	10	121.631	0.198132	0.218645	2.21977	0.231285	BNPR2 SOX17 HYP	BNPR2 HYP	21047.5	60S ribosomal protein L18a OS=Homo sapiens OX=9606 GN=RPL18A PE=1 SV=2	34114.6	36876.1	344070	37609.1	418906	45140.8	341061	199715	339186	319476	157095	232856	169979	392001	320526	444539
Q9BZE1	7	3	40.3115	0.198193	0.218645	1.66416	0.231228	BNPR2 SOX17 HYP	BNPR2 HYP	48630.8	39S ribosomal protein L37_ mitochondrial OS=Homo sapiens OX=9606 GN=MRPL37 PE=1 SV=2	40216.2	42337.5	170710	47245.6	193227	57210.5	144500	105157	399851	366791	77942.4	292520	78405.4	496814	135800	234064
B2RXH8	22	0	198.212	0.198374	0.218645	2.11831	0.231058	BNPR2 SOX17 HYP	BNPR2 HYP	32129.4	Heterogeneous nuclear ribonucleoprotein C-like 2 OS=Homo sapiens OX=9606 GN=HNRNPCL2 PE=1 SV=1	100143	108452	848153	92069.9	1.01122e+06	131000	834945	456392	995671	939570	387248	570049	410319	1.1376e+06	784673	1.01587e+06
P26373	16	12	96.2697	0.198489	0.218645	2.11792	0.230951	BNPR2 SOX17 HYP	BNPR2 HYP	24318.5	60S ribosomal protein L13 OS=Homo sapiens OX=9606 GN=RPL13 PE=1 SV=4	37156.3	28398.5	226682	31292	264627	38196.9	238873	143512	369428	246030	103498	193744	107377	331700	224491	319439
O95073	4	1	21.2873	0.199412	0.218645	2.12812	0.23009	BNPR2 SOX17 HYP	BNPR2 HYP	34881.8	Fibrinogen silencer-binding protein OS=Homo sapiens OX=9606 GN=FSBP PE=1 SV=1	3846.44	5553.98	5961.33	3612.84	5159.46	6892.86	5055.97	23271.8	38243.4	48116.9	2721.82	22368.8	2093.54	59857.4	4751.55	51800
O60361	28	13	145.15	0.199594	0.218645	2.06708	0.22992	BNPR2 SOX17 HYP	BNPR2 HYP	15700.2	Putative nucleoside diphosphate kinase OS=Homo sapiens OX=9606 GN=NME2P1 PE=5 SV=1	83077.2	81104.9	455875	73434.6	517222	86304.1	489588	340391	825999	702653	208143	454668	209872	749461	460110	757664
P45880	32	28	199.431	0.200015	0.218645	2.06294	0.229531	BNPR2 SOX17 HYP	BNPR2 HYP	32079.8	Voltage-dependent anion-selective channel protein 2 OS=Homo sapiens OX=9606 GN=VDAC2 PE=1 SV=2	87916.1	80189.1	331420	51580.8	500269	87085.3	360287	189258	874109	694718	151319	319361	202993	756245	338594	421263
Q3ZCQ8	2	2	10.7686	0.200444	0.218645	3.36941	0.229133	BNPR2 HYP	BNPR2 SOX17 HYP	39874.4	Mitochondrial import inner membrane translocase subunit TIM50 OS=Homo sapiens OX=9606 GN=TIMM50 PE=1 SV=2	172.633	162.728	0	115.653	0	133.856	0	0	1716.41	1409.8	0	716.063	0	1162.4	0	0
O14979	39	30	270.865	0.200453	0.218645	2.2227	0.229125	BNPR2 SOX17 HYP	BNPR2 HYP	46608.7	Heterogeneous nuclear ribonucleoprotein D-like OS=Homo sapiens OX=9606 GN=HNRNPDL PE=1 SV=3	102331	75989.6	819824	61245.6	975961	99677.6	813347	465716	1.01743e+06	658336	374314	379201	396014	865596	764375	1.03662e+06
P80723	17	13	97.8475	0.200676	0.218645	2.11725	0.22892	BNPR2 SOX17 HYP	BNPR2 HYP	22693.4	Brain acid soluble protein 1 OS=Homo sapiens OX=9606 GN=BASP1 PE=1 SV=2	11241.6	10623.7	189761	13193.6	215285	17859.1	160601	82254.5	111770	92038.8	86640.8	81687.7	87355.8	155088	150931	183087
P55263	8	6	52.7003	0.20103	0.218645	1.89664	0.228594	BNPR2 SOX17 HYP	BNPR2 HYP	40944.7	Adenosine kinase OS=Homo sapiens OX=9606 GN=ADK PE=1 SV=2	17644.8	16154.9	107204	19520	104682	21224.3	99684.7	78864.3	175434	139958	48947	120857	42476.4	184311	93682.6	175541
P13688	3	3	15.7693	0.201079	0.218645	3.5785	0.228548	BNPR2 SOX17 HYP	BNPR2 HYP	58016.7	Carcinoembryonic antigen-related cell adhesion molecule 1 OS=Homo sapiens OX=9606 GN=CEACAM1 PE=1 SV=2	267.013	18.0232	16081.1	34.0928	19680.6	62.5247	22334.7	16610.4	2654.79	156.144	7342.28	211.085	7985.76	542.962	20989.9	36972.5
P68036;A0A1B0GUS4	4	3	29.3659	0.201479	0.218645	1.87129	0.228182	BNPR2 SOX17 HYP	BNPR2 HYP	18032.7	Ubiquitin-conjugating enzyme E2 L3 OS=Homo sapiens OX=9606 GN=UBE2L3 PE=1 SV=1	11208.5	8671.15	45402.7	9222.28	54184.7	11121.4	41220.9	32892.8	111440	75122.5	20729.9	57099.5	21986.4	96577.9	38738.9	73214.8
Q9Y6J8	3	1	15.0617	0.201759	0.218645	2.16096	0.227925	BNPR2 SOX17 HYP	BNPR2 HYP	36331.5	Serine/threonine/tyrosine-interacting-like protein 1 OS=Homo sapiens OX=9606 GN=STYXL1 PE=1 SV=1	12057.3	9436.32	50081	6681.77	53706.3	10852.5	75315.7	29234.6	119880	81751.6	22865.9	41370	21792.3	94242.3	70780.8	65072.3
O95670	4	1	22.0279	0.2026	0.218645	2.53401	0.227158	BNPR2 SOX17 HYP	BNPR2 HYP	13661.4	V-type proton ATPase subunit G 2 OS=Homo sapiens OX=9606 GN=ATP6V1G2 PE=1 SV=1	5577.7	8056.41	136788	8548.32	215868	11200.6	128214	47548.4	55456.6	69796.7	62454.4	52926.7	87592.4	97265.5	120494	105836
Q96FW1	16	11	116.812	0.202621	0.218645	1.93452	0.227139	BNPR2 SOX17 HYP	BNPR2 HYP	31512.2	Ubiquitin thioesterase OTUB1 OS=Homo sapiens OX=9606 GN=OTUB1 PE=1 SV=2	25117.4	27940.9	214054	27778.5	210127	36194.1	206140	118012	249731	242066	97732.6	171990	85263	314308	193728	262679
O94979	18	14	106.454	0.202953	0.218645	2.16591	0.226838	BNPR2 SOX17 HYP	BNPR2 HYP	133984	Protein transport protein Sec31A OS=Homo sapiens OX=9606 GN=SEC31A PE=1 SV=3	21248.5	17156.8	189389	12857.4	195402	22843.4	210209	92774.3	211264	148638	86470.8	79606.3	79287.9	198371	197552	206503
P06744	68	53	516.263	0.203135	0.218645	2.18572	0.226673	BNPR2 SOX17 HYP	BNPR2 HYP	63375.4	Glucose-6-phosphate isomerase OS=Homo sapiens OX=9606 GN=GPI PE=1 SV=4	206608	183997	2.00001e+06	203820	2.28527e+06	245047	1.99493e+06	1.14546e+06	2.05421e+06	1.59406e+06	913160	1.26195e+06	927290	2.12798e+06	1.87481e+06	2.54964e+06
P06132	38	29	248.943	0.203216	0.218645	1.85682	0.226599	BNPR2 SOX17 HYP	BNPR2 HYP	41129.1	Uroporphyrinogen decarboxylase OS=Homo sapiens OX=9606 GN=UROD PE=1 SV=2	121896	133495	647576	118799	676118	147081	629917	444123	1.21195e+06	1.15654e+06	295669	735544	274347	1.27724e+06	591990	988557
P17752	16	11	110.166	0.203563	0.218645	2.04919	0.226285	BNPR2 SOX17 HYP	BNPR2 HYP	51555.5	Tryptophan 5-hydroxylase 1 OS=Homo sapiens OX=9606 GN=TPH1 PE=1 SV=4	60167.8	64952	687969	65596.6	809019	97961.2	615043	278567	598221	562712	314112	406140	328274	850691	578011	620051
P08134	14	1	93.596	0.203765	0.218645	1.80637	0.226103	BNPR2 SOX17 HYP	BNPR2 HYP	22348.6	Rho-related GTP-binding protein RhoC OS=Homo sapiens OX=9606 GN=RHOC PE=1 SV=1	63725.4	68765.1	255749	56045.8	287108	71272.9	270147	174016	633593	595747	116769	347006	116499	618931	253881	387335
O76003	12	6	74.9511	0.204149	0.218645	2.18153	0.225757	BNPR2 SOX17 HYP	BNPR2 HYP	37717.2	Glutaredoxin-3 OS=Homo sapiens OX=9606 GN=GLRX3 PE=1 SV=2	11667.1	12067	124844	10621.1	134167	14394.3	129902	68833.8	116001	104542	57000.9	65760.4	54440.6	125000	122080	153215
P08237	13	7	81.2647	0.204739	0.218645	2.41331	0.225226	BNPR2 SOX17 HYP	BNPR2 HYP	86038.1	ATP-dependent 6-phosphofructokinase_ muscle type OS=Homo sapiens OX=9606 GN=PFKM PE=1 SV=2	21154.7	16902.2	93526.2	12942	111933	14555.1	115156	107141	210332	146432	42702.1	80130.2	45418.9	126396	108222	238480
Q96AB3	7	0	42.2507	0.205148	0.218645	2.32411	0.224861	BNPR2 SOX17 HYP	BNPR2 HYP	22622.4	Isochorismatase domain-containing protein 2 OS=Homo sapiens OX=9606 GN=ISOC2 PE=1 SV=1	2270.86	5695.88	106038	3063.38	140032	6374.09	96916.2	28757.8	22578.1	49346.3	48414.8	18966.8	56820.4	55352.3	91080.7	64010.9
Q9H078	8	6	40.692	0.205763	0.218645	3.03154	0.224312	BNPR2 SOX17 HYP	BNPR2 HYP	79242.2	Caseinolytic peptidase B protein homolog OS=Homo sapiens OX=9606 GN=CLPB PE=1 SV=1	7921.38	6228.25	114106	6064.52	189261	9471.09	174622	33842.2	78758.6	53958.4	52098.3	37548.3	76796.2	82246.5	164108	75328.2
Q9Y262	28	17	172.854	0.206283	0.218645	2.11722	0.22385	BNPR2 SOX17 HYP	BNPR2 HYP	66955.2	Eukaryotic translation initiation factor 3 subunit L OS=Homo sapiens OX=9606 GN=EIF3L PE=1 SV=1	36145.4	49859.3	952049	54967.6	960612	84588.3	996829	272138	359377	431956	434685	340330	389786	734561	936809	605741
Q4VXU2	19	4	122.428	0.206445	0.218645	2.05846	0.223707	BNPR2 SOX17 HYP	BNPR2 HYP	69019.7	Polyadenylate-binding protein 1-like OS=Homo sapiens OX=9606 GN=PABPC1L PE=2 SV=1	39665.1	35236.7	238370	30276.4	243568	39782	264598	159235	394372	305273	108835	187455	98831.9	345465	248666	354434
P30043	2	2	10.8319	0.206587	0.218645	3.03145	0.22358	BNPR2 HYP	BNPR2 SOX17 HYP	22233.4	Flavin reductase (NADPH) OS=Homo sapiens OX=9606 GN=BLVRB PE=1 SV=3	652.085	576.575	0	568.297	0	592.772	0	0	6483.38	4995.16	0	3518.6	0	5147.61	0	0
P18124	18	15	105.221	0.206607	0.218645	1.73025	0.223563	BNPR2 SOX17 HYP	BNPR2 HYP	29282.9	60S ribosomal protein L7 OS=Homo sapiens OX=9606 GN=RPL7 PE=1 SV=1	37714.2	34713.9	145554	37928.7	153457	41728.9	142633	104968	374975	300744	66456.6	234835	62268	362372	134045	233645
P62241	30	28	221.125	0.206813	0.218645	2.21469	0.223381	BNPR2 SOX17 HYP	BNPR2 HYP	24490.3	40S ribosomal protein S8 OS=Homo sapiens OX=9606 GN=RPS8 PE=1 SV=2	113910	113983	1.24452e+06	115167	1.48176e+06	143208	1.24078e+06	650230	1.13256e+06	987491	568220	713051	601252	1.24362e+06	1.16608e+06	1.44732e+06
P48047	20	11	112.834	0.206835	0.218645	1.93648	0.223361	BNPR2 SOX17 HYP	BNPR2 HYP	23391.4	ATP synthase subunit O_ mitochondrial OS=Homo sapiens OX=9606 GN=ATP5PO PE=1 SV=1	68174.1	66571.4	425058	49737.2	500819	77166.4	324713	277666	677824	576741	194072	307946	203216	670110	305162	618046
P62258	34	20	259.556	0.207023	0.218645	1.92976	0.223195	BNPR2 SOX17 HYP	BNPR2 HYP	29345	14-3-3 protein epsilon OS=Homo sapiens OX=9606 GN=YWHAE PE=1 SV=1	89826.1	97334.3	677174	81961.4	782186	123921	581400	338615	893099	843256	309183	507462	317386	1.07612e+06	546394	753710
Q9H1K6	2	1	10.5477	0.207297	0.218645	2.35537	0.222954	BNPR2 SOX17 HYP	BNPR2 HYP	38556.7	Talin rod domain-containing protein 1 OS=Homo sapiens OX=9606 GN=TLNRD1 PE=1 SV=1	507.995	1369.11	36959.9	933.539	29121.6	1521.22	51887.3	11144.1	5050.76	11861.3	16875.1	5779.99	11816.6	13210.2	48763.1	24805.2
Q96C90	7	5	45.5771	0.207694	0.218645	1.97786	0.222605	BNPR2 SOX17 HYP	BNPR2 HYP	16025	Protein phosphatase 1 regulatory subunit 14B OS=Homo sapiens OX=9606 GN=PPP1R14B PE=1 SV=3	15113.8	23085.1	107315	19463.7	115120	23434.1	128790	58957.3	150269	199997	48997.6	120509	46711.8	203501	121036	131231
O95567	2	1	10.4194	0.208062	0.218645	2.15986	0.222282	BNPR2 SOX17 HYP	BNPR2 HYP	32996.9	Uncharacterized protein C22orf31 OS=Homo sapiens OX=9606 GN=C22orf31 PE=2 SV=1	1723.99	2334.3	36659.8	1793.39	31681.9	2585.74	38181.7	19369.4	17140.8	20223.2	16738.1	11103.8	12855.5	22454.5	35882.7	43113.7
Q13907	3	2	16.3733	0.208142	0.218645	2.44898	0.222212	BNPR2 SOX17 HYP	BNPR2 HYP	26661.4	Isopentenyl-diphosphate Delta-isomerase 1 OS=Homo sapiens OX=9606 GN=IDI1 PE=1 SV=2	3552.09	3085	14356.4	3481.07	21668.2	2688.84	21620	13960.7	35316.7	26726.9	6554.82	21553	8792.28	23349.8	20318.3	31074.6
Q9BSF8	3	1	16.526	0.208368	0.218645	2.08123	0.222014	BNPR2 SOX17 HYP	BNPR2 HYP	54235.5	BTB/POZ domain-containing protein 10 OS=Homo sapiens OX=9606 GN=BTBD10 PE=1 SV=2	3175.01	2987.4	23300.9	1839.1	28018.1	3716.98	23295.4	10117.3	31567.7	25881.4	10638.7	11386.7	11368.8	32278.1	21892.7	22519.7
P69849;Q15155;Q5JPE7	18	11	106.337	0.208401	0.218645	1.98289	0.221985	BNPR2 SOX17 HYP	BNPR2 HYP	135103	Nodal modulator 3 OS=Homo sapiens OX=9606 GN=NOMO3 PE=1 SV=2	48889.7	38084.5	255152	49393.1	297146	49733.5	243080	186380	486088	329945	116497	305816	120572	431883	228444	414856
O00217	7	4	51.1078	0.2089	0.218645	2.31331	0.22155	BNPR2 SOX17 HYP	BNPR2 HYP	24218.4	NADH dehydrogenase [ubiquinone] iron-sulfur protein 8_ mitochondrial OS=Homo sapiens OX=9606 GN=NDUFS8 PE=1 SV=1	12103.9	22371.4	243477	19918.7	396482	40119	199069	53398.2	120343	193814	111166	123326	160880	348392	187083	118857
P51157	2	1	15.4831	0.208916	0.218645	2.48263	0.221535	BNPR2 SOX17 HYP	BNPR2 HYP	25069.5	Ras-related protein Rab-28 OS=Homo sapiens OX=9606 GN=RAB28 PE=1 SV=2	2413.27	2060.52	22663.8	1221.56	30923.8	2255.51	26522.7	10703.3	23994	17851.3	10347.8	7563.25	12547.9	19586.7	24925.8	23824
Q9UN86	21	17	136.257	0.209038	0.218645	2.00211	0.221429	BNPR2 SOX17 HYP	BNPR2 HYP	54178.3	Ras GTPase-activating protein-binding protein 2 OS=Homo sapiens OX=9606 GN=G3BP2 PE=1 SV=2	185521	218359	1.57215e+06	243478	1.69317e+06	287219	1.7166e+06	746708	1.84455e+06	1.89175e+06	717810	1.50749e+06	687036	2.4942e+06	1.61324e+06	1.66207e+06
Q15435	9	5	53.2159	0.209099	0.218645	1.3296	0.221376	BNPR2 SOX17 HYP	BNPR2 HYP	41678.3	Protein phosphatase 1 regulatory subunit 7 OS=Homo sapiens OX=9606 GN=PPP1R7 PE=1 SV=1	35539.9	24351.3	36883.8	26944.1	33838.7	27666.4	48272.1	54719.1	353357	210967	16840.3	166824	13730.7	240254	45365.6	121797
Q15506	2	2	10.6652	0.209188	0.218645	3.08441	0.221298	BNPR2 SOX17 HYP	BNPR2 HYP	17406.1	Sperm surface protein Sp17 OS=Homo sapiens OX=9606 GN=SPA17 PE=1 SV=1	0	0	9939.91	0	12133.8	0	12967.7	5557.34	0	0	4538.35	0	4923.49	0	12186.9	12369.9
P22234	44	36	332.921	0.209253	0.218645	1.91735	0.221242	BNPR2 SOX17 HYP	BNPR2 HYP	47820.6	Multifunctional protein ADE2 OS=Homo sapiens OX=9606 GN=PAICS PE=1 SV=3	218569	199620	1.44812e+06	216496	1.55595e+06	259060	1.26519e+06	913279	2.17313e+06	1.72941e+06	661183	1.34043e+06	631354	2.24967e+06	1.18901e+06	2.03284e+06
P69905	19	14	102.432	0.209295	0.218645	1.9665	0.221206	BNPR2 SOX17 HYP	BNPR2 HYP	15314.6	Hemoglobin subunit alpha OS=Homo sapiens OX=9606 GN=HBA1 PE=1 SV=2	39975.7	42320.9	132113	24564.4	187162	36632.5	155021	91127.5	397460	366647	60319.8	152090	75944.4	318115	145687	202837
P18859	7	4	47.2264	0.209849	0.218645	1.95946	0.220725	BNPR2 SOX17 HYP	BNPR2 HYP	12587.5	ATP synthase-coupling factor 6_ mitochondrial OS=Homo sapiens OX=9606 GN=ATP5PF PE=1 SV=1	14407.5	13890.2	71074.9	9263.25	104304	17832.2	57284.4	33447.4	143247	120338	32451.3	57353.2	42323.2	154854	53835.2	74449.3
Q8NCA5	3	3	23.0695	0.210099	0.218645	2.80368	0.220508	BNPR2 SOX17 HYP	BNPR2 HYP	55728.8	Protein FAM98A OS=Homo sapiens OX=9606 GN=FAM98A PE=1 SV=2	378.814	334.231	14273.7	307.324	23024.9	787.928	17107.5	1959.37	3766.37	2895.61	6517.08	1902.79	9342.78	6842.33	16077.5	4361.3
P0DTE1	1	1	4.8649	0.210143	0.218645	1.65571	0.220471	BNPR2 SOX17 HYP	BNPR2 HYP	12842.6	Probable non-functional immunoglobulin heavy variable 3-38-3 OS=Homo sapiens OX=9606 GN=IGHV3-38-3 PE=1 SV=1	5463.2	6875.4	9071.53	4377.32	6769.26	6634.22	9051.91	20241.2	54318.1	59565	4141.87	27102.1	2746.75	57611.3	8506.89	45054.2
Q8IYT4	9	6	70.1419	0.210364	0.218645	2.0065	0.220279	BNPR2 SOX17 HYP	BNPR2 HYP	61595.1	Katanin p60 ATPase-containing subunit A-like 2 OS=Homo sapiens OX=9606 GN=KATNAL2 PE=1 SV=3	25463.5	22297.7	171094	22088.1	167669	30363.6	201220	84198.4	253172	193176	78117.8	136758	68034.9	263677	189104	187414
P55884	7	5	44.8044	0.210962	0.218645	2.10846	0.219765	BNPR2 SOX17 HYP	BNPR2 HYP	92880.9	Eukaryotic translation initiation factor 3 subunit B OS=Homo sapiens OX=9606 GN=EIF3B PE=1 SV=3	14874.5	15008.4	121883	14117.5	130685	18384.4	139998	60691.1	147891	130026	55649	87408.3	53027.7	159650	131568	135090
P07237	90	72	733.345	0.211131	0.218645	1.82467	0.21962	BNPR2 SOX17 HYP	BNPR2 HYP	57515.6	Protein disulfide-isomerase OS=Homo sapiens OX=9606 GN=P4HB PE=1 SV=3	330479	335010	1.74518e+06	285731	1.99777e+06	401775	1.51283e+06	1.00766e+06	3.2858e+06	2.90236e+06	796811	1.76909e+06	810632	3.489e+06	1.42174e+06	2.24291e+06
Q9Y4L1	109	74	755.163	0.211484	0.218645	2.11096	0.219316	BNPR2 SOX17 HYP	BNPR2 HYP	111564	Hypoxia up-regulated protein 1 OS=Homo sapiens OX=9606 GN=HYOU1 PE=1 SV=1	213117	193061	2.14078e+06	187384	2.39884e+06	258452	2.08794e+06	1.02685e+06	2.11892e+06	1.67259e+06	977436	1.16018e+06	973373	2.24439e+06	1.96222e+06	2.28563e+06
P53004	10	8	58.2614	0.211629	0.218645	2.02017	0.219193	BNPR2 SOX17 HYP	BNPR2 HYP	33713.7	Biliverdin reductase A OS=Homo sapiens OX=9606 GN=BLVRA PE=1 SV=2	9000.49	7851.97	47212.8	6033.46	39575.8	8305.01	57078.3	36652.1	89487.7	68025.5	21556.4	37356	16058.6	72120.4	53641.6	81582.7
Q92945	56	42	388.925	0.212507	0.218645	2.05144	0.218443	BNPR2 SOX17 HYP	BNPR2 HYP	73400.6	Far upstream element-binding protein 2 OS=Homo sapiens OX=9606 GN=KHSRP PE=1 SV=4	168084	155807	1.26741e+06	156546	1.49207e+06	195525	1.20409e+06	693923	1.67118e+06	1.34983e+06	578673	969251	605433	1.69793e+06	1.13159e+06	1.54458e+06
P48052	2	2	17.3284	0.212678	0.218645	2.38765	0.218298	BNPR2 SOX17 HYP	BNPR2 HYP	47315.6	Carboxypeptidase A2 OS=Homo sapiens OX=9606 GN=CPA2 PE=1 SV=3	13255.2	13597.5	2.76814e+06	14952.5	2.84949e+06	18849.5	2.82446e+06	1.01638e+06	131791	117802	1.26388e+06	92577.9	1.15623e+06	163688	2.6544e+06	2.26233e+06
Q03135	13	9	103.442	0.213	0.218645	2.08864	0.218025	BNPR2 SOX17 HYP	BNPR2 HYP	20642.7	Caveolin-1 OS=Homo sapiens OX=9606 GN=CAV1 PE=1 SV=4	45356	42081.8	261174	33245	355047	48839.6	258742	134932	450954	364576	119246	205835	144067	424121	243163	300340
O96001	3	2	15.3496	0.213193	0.218645	2.28116	0.217861	BNPR2 SOX17 HYP	BNPR2 HYP	17979.6	Protein phosphatase 1 regulatory subunit 17 OS=Homo sapiens OX=9606 GN=PPP1R17 PE=1 SV=2	1263.04	842.161	14202.5	786.037	19752.6	1216.94	10577.9	7446.16	12557.9	7296.06	6484.57	4866.73	8014.98	10567.9	9941	16574.1
P27797	68	57	373.868	0.213215	0.218645	2.05176	0.217842	BNPR2 SOX17 HYP	BNPR2 HYP	48312.7	Calreticulin OS=Homo sapiens OX=9606 GN=CALR PE=1 SV=1	220039	227066	2.5004e+06	232704	3.16496e+06	336616	2.0175e+06	1.00594e+06	2.18775e+06	1.96719e+06	1.14163e+06	1.44078e+06	1.28424e+06	2.92316e+06	1.89602e+06	2.23909e+06
P29966	9	7	50.0968	0.213292	0.218645	2.09348	0.217777	BNPR2 SOX17 HYP	BNPR2 HYP	31725.8	Myristoylated alanine-rich C-kinase substrate OS=Homo sapiens OX=9606 GN=MARCKS PE=1 SV=4	21555.5	25283.8	385719	28597.3	436678	38446.4	352309	137985	214316	219046	176111	177059	177190	333867	331096	307137
Q9BZK3	4	1	35.7723	0.21359	0.218645	2.0825	0.217526	BNPR2 SOX17 HYP	BNPR2 HYP	23306.1	Putative nascent polypeptide-associated complex subunit alpha-like protein OS=Homo sapiens OX=9606 GN=NACA4P PE=5 SV=1	16508.6	14448.4	171659	21189	169644	20287.1	167646	108497	164138	125174	78375.9	131191	68836.2	176173	157552	241500
A8MUA0	3	2	16.2243	0.213596	0.218645	1.34815	0.21752	BNPR2 HYP	BNPR2 SOX17 HYP	38125.8	Putative UPF0607 protein ENSP00000381514 OS=Homo sapiens OX=9606 PE=3 SV=1	4877.56	2810.49	4816.49	3257.43	2274.41	2017.57	4804.29	2595.3	48495.3	24348.7	2199.11	20168.3	922.882	17520.5	4515.02	5776.78
Q16881	45	25	309.306	0.213673	0.218645	1.94029	0.217455	BNPR2 SOX17 HYP	BNPR2 HYP	71725.6	Thioredoxin reductase 1_ cytoplasmic OS=Homo sapiens OX=9606 GN=TXNRD1 PE=1 SV=3	112352	108065	805723	98976.4	802729	127427	742927	509967	1.11706e+06	936225	367876	612810	325722	1.10657e+06	698194	1.13512e+06
B7ZW38;P0DMR1;O60812	43	18	270.493	0.213843	0.218645	2.08222	0.217312	BNPR2 SOX17 HYP	BNPR2 HYP	32200.6	Heterogeneous nuclear ribonucleoprotein C-like 3 OS=Homo sapiens OX=9606 GN=HNRNPCL3 PE=2 SV=1	119174	125544	1.07338e+06	108344	1.2517e+06	148337	1.03138e+06	538747	1.18489e+06	1.08765e+06	490083	670811	507899	1.28815e+06	969284	1.19918e+06
P38117	19	14	137.555	0.213939	0.218645	2.10764	0.217231	BNPR2 SOX17 HYP	BNPR2 HYP	28071.8	Electron transfer flavoprotein subunit beta OS=Homo sapiens OX=9606 GN=ETFB PE=1 SV=3	16714.8	17161.9	203821	12313.6	226594	21929	197676	80734.5	166188	148682	93060.3	76239.4	91944.8	190431	185774	179704
P35527	6	2	34.6506	0.213948	0.218645	1.77948	0.217223	BNPR2 SOX17 HYP	BNPR2 HYP	62292.5	Keratin_ type I cytoskeletal 9 OS=Homo sapiens OX=9606 GN=KRT9 PE=1 SV=3	3414.73	2801.69	12886	2234.51	14258.8	3285.18	8460.13	11964.6	33951.1	24272.4	5883.49	13834.9	5785.78	28528.4	7950.74	26631.6
P22570	29	20	186.888	0.214113	0.218645	2.30188	0.217085	BNPR2 HYP	BNPR2 SOX17 HYP	54293.1	NADPH:adrenodoxin oxidoreductase_ mitochondrial OS=Homo sapiens OX=9606 GN=FDXR PE=1 SV=3	818303	569054	3.19723e+06	656210	915921	222318	1.00892e+06	129590	8.13601e+06	4.93e+06	1.45978e+06	4.06291e+06	371652	1.9306e+06	948168	288450
Q14566	54	29	325.837	0.214454	0.218645	2.11191	0.216797	BNPR2 SOX17 HYP	BNPR2 HYP	93858.9	DNA replication licensing factor MCM6 OS=Homo sapiens OX=9606 GN=MCM6 PE=1 SV=1	50327.3	50150.8	3.22651e+06	49958.5	3.36346e+06	77472.8	2.60154e+06	1.08936e+06	500381	434481	1.47316e+06	309317	1.36478e+06	672771	2.44489e+06	2.42476e+06
Q9BWD1	19	12	104.384	0.214797	0.218645	2.15606	0.21651	BNPR2 SOX17 HYP	BNPR2 HYP	41864.2	Acetyl-CoA acetyltransferase_ cytosolic OS=Homo sapiens OX=9606 GN=ACAT2 PE=1 SV=2	29386.3	32978.2	595754	29035.5	740729	54488.5	530294	156035	292174	285707	272009	179773	300564	473176	498364	347313
Q6DRA6;Q6DN03	15	11	72.4587	0.214862	0.218645	2.46108	0.216455	BNPR2 SOX17 HYP	BNPR2 HYP	18417.3	Putative histone H2B type 2-D OS=Homo sapiens OX=9606 GN=H2BC19P PE=5 SV=3	45490.2	37976.1	381604	45252	539666	47094	476655	192529	452288	329006	174232	280177	218979	408963	447955	428544
P39019	11	10	68.9328	0.21488	0.218645	2.68217	0.21644	BNPR2 SOX17 HYP	BNPR2 HYP	16060.5	40S ribosomal protein S19 OS=Homo sapiens OX=9606 GN=RPS19 PE=1 SV=2	15712.6	16369.3	300773	12305.5	428673	19403.7	377387	100317	156223	141816	137327	76189.3	173942	168501	354665	223292
P62750	18	15	106.855	0.214924	0.218645	1.9982	0.216404	BNPR2 SOX17 HYP	BNPR2 HYP	17695.1	60S ribosomal protein L23a OS=Homo sapiens OX=9606 GN=RPL23A PE=1 SV=1	41789.4	40322	280088	42414	306510	47080.8	277886	177021	415492	349329	127882	262605	124372	408847	261154	394025
Q99497	29	22	262.293	0.215335	0.218645	2.30815	0.216059	BNPR2 SOX17 HYP	BNPR2 HYP	20062.2	Parkinson disease protein 7 OS=Homo sapiens OX=9606 GN=PARK7 PE=1 SV=2	66653.9	62494.5	501350	58098.4	678627	75953.5	613908	220893	662709	541422	228905	359715	275365	659577	576944	491678
P18621	13	6	97.2363	0.216391	0.218645	1.46168	0.215181	BNPR2 SOX17 HYP	BNPR2 HYP	21625.2	60S ribosomal protein L17 OS=Homo sapiens OX=9606 GN=RPL17 PE=1 SV=3	41572.2	53187.5	153610	49463.2	144925	63915.3	131482	95012.8	413333	460790	70135.1	306250	58806	555037	123565	211485
P08195	32	18	188.543	0.216836	0.218645	2.21955	0.214813	BNPR2 SOX17 HYP	BNPR2 HYP	68222.2	4F2 cell-surface antigen heavy chain OS=Homo sapiens OX=9606 GN=SLC3A2 PE=1 SV=3	50632.7	48549.1	634600	45391.8	730260	61869	661823	275467	503418	420605	289745	281042	296316	537268	621974	613153
P08648	53	36	430.791	0.21704	0.218645	2.05879	0.214644	BNPR2 SOX17 HYP	BNPR2 HYP	115677	Integrin alpha-5 OS=Homo sapiens OX=9606 GN=ITGA5 PE=1 SV=2	114878	114627	1.00452e+06	89326	1.09893e+06	128624	949575	547379	1.14218e+06	993071	458643	553060	445911	1.11696e+06	892400	1.21839e+06
P51813	9	4	55.9866	0.217147	0.218645	1.92122	0.214556	BNPR2 SOX17 HYP	BNPR2 HYP	78752.1	Cytoplasmic tyrosine-protein kinase BMX OS=Homo sapiens OX=9606 GN=BMX PE=1 SV=1	11682.4	8620.07	84941.5	7001.92	90559.3	12006.9	68799.4	44283.2	116153	74680	38782.5	43352.2	36746.1	104267	64657	98568.4
P06748	30	25	246.671	0.217168	0.218645	2.07317	0.214539	BNPR2 SOX17 HYP	BNPR2 HYP	32746.2	Nucleophosmin OS=Homo sapiens OX=9606 GN=NPM1 PE=1 SV=2	252756	257215	2.12643e+06	270225	2.28174e+06	315273	2.34607e+06	1.08286e+06	2.51303e+06	2.22838e+06	970884	1.67309e+06	925856	2.73781e+06	2.20481e+06	2.41029e+06
P63244	38	29	277.82	0.21755	0.218645	2.40766	0.214224	BNPR2 SOX17 HYP	BNPR2 HYP	35533	Receptor of activated protein C kinase 1 OS=Homo sapiens OX=9606 GN=RACK1 PE=1 SV=3	123623	100518	1.5043e+06	114717	2.27304e+06	139661	1.35864e+06	666343	1.22912e+06	870840	686831	710270	922328	1.21281e+06	1.27684e+06	1.48319e+06
P62136	39	9	308.613	0.217933	0.218645	1.88225	0.213909	BNPR2 SOX17 HYP	BNPR2 HYP	38253.5	Serine/threonine-protein phosphatase PP1-alpha catalytic subunit OS=Homo sapiens OX=9606 GN=PPP1CA PE=1 SV=1	101371	95338.5	559294	83606.6	623615	111105	514322	331310	1.00788e+06	825965	255362	517648	253043	964831	483355	737450
O95336	2	1	11.4301	0.218003	0.218645	2.57079	0.213851	BNPR2 SOX17 HYP	BNPR2 HYP	27832	6-phosphogluconolactonase OS=Homo sapiens OX=9606 GN=PGLS PE=1 SV=2	407.25	335.496	5737.99	450.386	7096.88	412.691	7158.9	3150	4049.1	2906.57	2619.84	2788.56	2879.69	3583.8	6727.85	7011.48
P30101	118	90	687.18	0.218167	0.218645	1.95301	0.213717	BNPR2 SOX17 HYP	BNPR2 HYP	57181.6	Protein disulfide-isomerase A3 OS=Homo sapiens OX=9606 GN=PDIA3 PE=1 SV=4	597940	554871	4.89029e+06	587346	5.38739e+06	799391	4.64161e+06	2.12095e+06	5.94504e+06	4.80713e+06	2.2328e+06	3.63654e+06	2.18603e+06	6.94188e+06	4.36213e+06	4.72095e+06
Q9BVG4	4	0	22.0719	0.218246	0.218645	1.98222	0.213652	BNPR2 SOX17 HYP	BNPR2 HYP	26170.9	Protein PBDC1 OS=Homo sapiens OX=9606 GN=PBDC1 PE=1 SV=1	26264.3	31814.6	178128	28283.9	220860	34100.3	171913	97405.1	261134	275625	81329.6	175119	89618.1	296126	161562	216811
P0DP24;P0DP23;P0DP25	29	21	222.581	0.218488	0.218645	1.98334	0.213454	BNPR2 SOX17 HYP	BNPR2 HYP	16837.7	Calmodulin-2 OS=Homo sapiens OX=9606 GN=CALM2 PE=1 SV=1	76154.6	84921.7	553400	80648.9	651479	98230.4	538970	288327	757170	735719	252671	499336	264350	853029	506518	641777
Q04837	13	7	90.4783	0.218655	0.218645	1.93345	0.213317	BNPR2 SOX17 HYP	BNPR2 HYP	17259.7	Single-stranded DNA-binding protein_ mitochondrial OS=Homo sapiens OX=9606 GN=SSBP1 PE=1 SV=1	112909	96102.2	825318	105420	892861	134912	763764	412112	1.1226e+06	832582	376823	652703	362295	1.17157e+06	717777	917306
P37108	13	7	87.6885	0.218921	0.218645	1.99962	0.2131	BNPR2 SOX17 HYP	BNPR2 HYP	14684	Signal recognition particle 14 kDa protein OS=Homo sapiens OX=9606 GN=SRP14 PE=1 SV=2	25922.3	21305.3	219117	19191	219011	26825.3	199534	125592	257733	184579	100044	118821	88867.8	232950	187519	279550
Q14152	56	45	337.886	0.219115	0.218645	2.09285	0.212942	BNPR2 SOX17 HYP	BNPR2 HYP	166969	Eukaryotic translation initiation factor 3 subunit A OS=Homo sapiens OX=9606 GN=EIF3A PE=1 SV=1	223430	240744	1.88416e+06	235648	2.37739e+06	277331	1.75974e+06	993437	2.22146e+06	2.08569e+06	860268	1.45901e+06	964668	2.40834e+06	1.65378e+06	2.21126e+06
Q9NVZ3	3	0	21.297	0.219611	0.218645	2.27039	0.212539	BNPR2 SOX17 HYP	BNPR2 HYP	28452.9	Adaptin ear-binding coat-associated protein 2 OS=Homo sapiens OX=9606 GN=NECAP2 PE=1 SV=1	17101.2	14168.8	88803.7	13277.6	151587	18023.7	93160.8	39988	170029	122752	40545.9	82207.7	61509	156517	87551.5	89007.9
Q07817	2	0	9.8821	0.219985	0.218645	2.43511	0.212235	BNPR2 SOX17 HYP	BNPR2 HYP	26106.1	Bcl-2-like protein 1 OS=Homo sapiens OX=9606 GN=BCL2L1 PE=1 SV=1	1085.3	1308.8	25843.3	951.348	44961.6	2224.37	18514.8	5377.19	10790.6	11338.8	11799.5	5890.25	18244	19316.3	17400	11968.9
P16284	64	48	481.659	0.220126	0.218645	1.98645	0.212121	BNPR2 SOX17 HYP	BNPR2 HYP	83434.8	Platelet endothelial cell adhesion molecule OS=Homo sapiens OX=9606 GN=PECAM1 PE=1 SV=2	116977	125310	936459	101892	1.07852e+06	143553	847090	474756	1.16304e+06	1.08562e+06	427567	630865	437630	1.24661e+06	796086	1.05674e+06
Q13547	11	2	69.5017	0.221047	0.218645	1.86786	0.211378	BNPR2 SOX17 HYP	BNPR2 HYP	55673.4	Histone deacetylase 1 OS=Homo sapiens OX=9606 GN=HDAC1 PE=1 SV=1	9901.02	10310.3	57767.4	9883.21	59393.3	14032.6	66443.8	24244.2	98441.3	89323.1	26375.4	61191.6	24099.9	121859	62443.2	53964.2
Q93052	4	3	22.6341	0.22108	0.218645	1.99753	0.211351	BNPR2 SOX17 HYP	BNPR2 HYP	67172.1	Lipoma-preferred partner OS=Homo sapiens OX=9606 GN=LPP PE=1 SV=1	1263.33	1390.26	7359.3	1357.18	11603.2	2269.55	6358.32	2480.96	12560.7	12044.5	3360.1	8402.93	4708.2	19708.6	5975.48	5522.29
P09467	10	6	60.8079	0.221248	0.218645	2.02894	0.211216	BNPR2 SOX17 HYP	BNPR2 HYP	37241.7	Fructose-1_6-bisphosphatase 1 OS=Homo sapiens OX=9606 GN=FBP1 PE=1 SV=5	62982.4	42218.3	331875	47975.4	366919	55189.3	354439	207593	626205	365759	151527	297038	148884	479261	333098	462073
P30040	30	22	197.937	0.221364	0.218645	2.08708	0.211123	BNPR2 SOX17 HYP	BNPR2 HYP	29050.5	Endoplasmic reticulum resident protein 29 OS=Homo sapiens OX=9606 GN=ERP29 PE=1 SV=4	66236	59861.4	540672	53812.5	654799	77019.8	535086	237009	658554	518610	246859	333179	265696	668837	502868	527551
Q96DU3	3	2	14.7735	0.221473	0.218645	4.24344	0.211036	BNPR2 HYP	BNPR2 SOX17 HYP	37687.7	SLAM family member 6 OS=Homo sapiens OX=9606 GN=SLAMF6 PE=1 SV=3	20322.2	19641.5	247411	19456.8	43037.1	7400.09	18720.5	3149.42	202054	170165	112962	120466	17463.1	64262	17593.4	7010.18
Q9NP97	10	5	73.9221	0.221526	0.218645	2.41344	0.210992	BNPR2 SOX17 HYP	BNPR2 HYP	10921.6	Dynein light chain roadblock-type 1 OS=Homo sapiens OX=9606 GN=DYNLRB1 PE=1 SV=3	24852.2	27734.1	384859	33432.7	425380	57067.6	577301	76686.2	247094	240275	175719	206998	172606	495573	542541	170693
Q92966	3	2	22.0855	0.221908	0.218645	1.83911	0.210687	BNPR2 SOX17 HYP	BNPR2 HYP	47722.2	snRNA-activating protein complex subunit 3 OS=Homo sapiens OX=9606 GN=SNAPC3 PE=1 SV=1	193739	245781	2.5155e+06	391888	2.63795e+06	367379	1.72153e+06	1.42847e+06	1.92626e+06	2.12933e+06	1.14852e+06	2.42636e+06	1.07039e+06	3.19031e+06	1.61787e+06	3.17957e+06
Q7Z4W1	7	4	49.5345	0.222037	0.218645	2.20509	0.210583	BNPR2 SOX17 HYP	BNPR2 HYP	26198.2	L-xylulose reductase OS=Homo sapiens OX=9606 GN=DCXR PE=1 SV=2	2551.13	2240.3	170072	1913.04	154100	3803.43	195955	35949.9	25364.7	19408.9	77651.4	11844.5	62528.7	33028.8	184157	80019.7
P25788	6	4	48.4184	0.222204	0.218645	1.73998	0.21045	BNPR2 SOX17 HYP	BNPR2 HYP	28661.4	Proteasome subunit alpha type-3 OS=Homo sapiens OX=9606 GN=PSMA3 PE=1 SV=2	11100.5	10503.4	65420.1	9526.27	53330.3	12657.4	56963	45044.8	110367	90996.5	29869.4	58981.7	21639.7	109916	53533.2	100264
P60174	61	51	309.76	0.222297	0.218645	2.13693	0.210375	BNPR2 SOX17 HYP	BNPR2 HYP	26954.7	Triosephosphate isomerase OS=Homo sapiens OX=9606 GN=TPI1 PE=1 SV=4	274929	228219	1.99673e+06	246445	2.30209e+06	289539	2.28011e+06	996960	2.73349e+06	1.97717e+06	911664	1.52586e+06	934114	2.51435e+06	2.14283e+06	2.2191e+06
Q15084	60	54	344.64	0.222406	0.218645	2.0315	0.210288	BNPR2 SOX17 HYP	BNPR2 HYP	48520.6	Protein disulfide-isomerase A6 OS=Homo sapiens OX=9606 GN=PDIA6 PE=1 SV=1	229893	209858	1.64451e+06	198159	1.97573e+06	265876	1.62782e+06	767322	2.28572e+06	1.8181e+06	750850	1.2269e+06	801689	2.30885e+06	1.52981e+06	1.70795e+06
Q15417	5	4	24.9158	0.222868	0.218645	2.4827	0.20992	BNPR2 SOX17 HYP	BNPR2 HYP	36584.9	Calponin-3 OS=Homo sapiens OX=9606 GN=CNN3 PE=1 SV=1	7813.82	6586	156242	5321.71	200860	8791.94	178612	48599.1	77689.2	57057.9	71336.5	32949.2	81502.5	76348.9	167858	108175
P63220	9	6	74.7227	0.222887	0.218645	2.16508	0.209905	BNPR2 SOX17 HYP	BNPR2 HYP	9225.45	40S ribosomal protein S21 OS=Homo sapiens OX=9606 GN=RPS21 PE=1 SV=1	15787.5	26906.8	318968	24804.3	371229	30190.3	314281	121030	156967	233107	145634	153575	150633	262172	295358	269396
P15927	13	7	87.7023	0.222902	0.218645	2.1018	0.209894	BNPR2 SOX17 HYP	BNPR2 HYP	29361	Replication protein A 32 kDa subunit OS=Homo sapiens OX=9606 GN=RPA2 PE=1 SV=1	34520.2	53454	642496	57022.5	755098	76174.1	631184	192691	343218	463099	293350	353053	306395	661492	593180	428903
P62140	30	5	254.672	0.22298	0.218645	1.84929	0.209831	BNPR2 SOX17 HYP	BNPR2 HYP	37985.3	Serine/threonine-protein phosphatase PP1-beta catalytic subunit OS=Homo sapiens OX=9606 GN=PPP1CB PE=1 SV=3	76497.7	71574.9	375825	60253.9	434852	84256.4	359638	201520	760582	620089	171593	373060	176449	731679	337984	448557
P61978	65	56	415.624	0.223083	0.218645	1.95263	0.20975	BNPR2 SOX17 HYP	BNPR2 HYP	51261.5	Heterogeneous nuclear ribonucleoprotein K OS=Homo sapiens OX=9606 GN=HNRNPK PE=1 SV=1	340106	298575	2.8729e+06	283558	3.16182e+06	381567	2.29443e+06	1.57268e+06	3.38152e+06	2.5867e+06	1.3117e+06	1.75564e+06	1.28297e+06	3.31351e+06	2.15628e+06	3.50056e+06
O43670	5	3	28.9306	0.223592	0.218645	2.4615	0.209346	BNPR2 SOX17 HYP	BNPR2 HYP	51035.9	BUB3-interacting and GLEBS motif-containing protein ZNF207 OS=Homo sapiens OX=9606 GN=ZNF207 PE=1 SV=1	3525.09	3727.71	33999.3	2769.45	43128.4	5638.93	51392	8199.85	35048.3	32295	15523.4	17147	17500.1	48968.2	48297.6	18251.7
P0DME0	16	9	136.702	0.223645	0.218645	1.91957	0.209304	BNPR2 SOX17 HYP	BNPR2 HYP	34882.4	Protein SETSIP OS=Homo sapiens OX=9606 GN=SETSIP PE=1 SV=1	53045.3	47444.1	285864	54542	374909	62799.9	260131	148490	527405	411032	130520	337695	152126	545352	244468	330519
P07947;P06241	11	7	60.3862	0.223784	0.218645	1.38988	0.209195	BNPR2 SOX17 HYP	BNPR2 HYP	61314.6	Tyrosine-protein kinase Yes OS=Homo sapiens OX=9606 GN=YES1 PE=1 SV=3	15054	14259.2	36427.4	9309.46	31251.8	17063.1	24866.1	31129.8	149675	123535	16632	57639.3	12681	148175	23368.9	69290.7
A6NDN8	2	0	10.4399	0.22379	0.218645	2.54935	0.20919	BNPR2 SOX17 HYP	BNPR2 HYP	11022.6	Putative ubiquitin-like protein FUBI-like protein ENSP00000310146 OS=Homo sapiens OX=9606 PE=4 SV=2	0	0	32998.6	0.057596	36145	0	39965.3	8014.67	0	0	15066.4	0.356604	14666.5	0	37558.9	17839.6
P13051	2	2	11.667	0.223883	0.218645	1.90978	0.209116	BNPR2 HYP	BNPR2 SOX17 HYP	34816.6	Uracil-DNA glycosylase OS=Homo sapiens OX=9606 GN=UNG PE=1 SV=2	1078.98	507.099	226.404	338.255	111.481	553.357	359.162	102.171	10727.8	4393.25	103.371	2094.3	45.2356	4805.33	337.537	227.418
P14625	168	121	1051.78	0.224487	0.218645	2.07791	0.20864	BNPR2 SOX17 HYP	BNPR2 HYP	92754.2	Endoplasmin OS=Homo sapiens OX=9606 GN=HSP90B1 PE=1 SV=1	486023	483704	4.38453e+06	455271	5.23627e+06	645546	4.50624e+06	1.6836e+06	4.83231e+06	4.19057e+06	2.00188e+06	2.8188e+06	2.12471e+06	5.6059e+06	4.23491e+06	3.74746e+06
Q14157	19	18	128.761	0.224597	0.218645	1.97147	0.208553	BNPR2 SOX17 HYP	BNPR2 HYP	114649	Ubiquitin-associated protein 2-like OS=Homo sapiens OX=9606 GN=UBAP2L PE=1 SV=2	73098.4	77175.6	592357	72837.7	630449	85128.4	536149	355948	726784	668611	270457	450973	255816	739252	503867	792292
Q8WXS5	2	2	10.4364	0.224785	0.218645	1.6306	0.208405	BNPR2 HYP	BNPR2 SOX17 HYP	43712.1	Voltage-dependent calcium channel gamma-8 subunit OS=Homo sapiens OX=9606 GN=CACNG8 PE=2 SV=3	1365.55	1486.77	108.246	1311.6	0	2034.02	577.003	8.96668	13577	12880.6	49.4227	8120.77	0	17663.3	542.261	19.9586
Q96H79	3	3	15.6612	0.225072	0.218645	1.76594	0.20818	BNPR2 SOX17 HYP	BNPR2 HYP	33988.5	Zinc finger CCCH-type antiviral protein 1-like OS=Homo sapiens OX=9606 GN=ZC3HAV1L PE=1 SV=2	3263.35	2734.8	12880.7	1784.29	12152.6	4521.46	15375.8	4440.15	32446	23693	5881.07	11047.4	4931.15	39264.2	14450	9883.16
Q96D15	20	15	134.208	0.225345	0.218645	2.08787	0.207966	BNPR2 SOX17 HYP	BNPR2 HYP	37493	Reticulocalbin-3 OS=Homo sapiens OX=9606 GN=RCN3 PE=1 SV=1	26734	32163.9	275150	26444.4	372915	44372.2	248102	87271.9	265804	278652	125628	163730	151317	385327	233163	194255
P05387	36	26	184.267	0.225367	0.218645	1.98592	0.207949	BNPR2 SOX17 HYP	BNPR2 HYP	11665	60S acidic ribosomal protein P2 OS=Homo sapiens OX=9606 GN=RPLP2 PE=1 SV=1	129332	133496	1.07815e+06	137775	1.14852e+06	160625	1.07968e+06	547869	1.28589e+06	1.15654e+06	492260	853032	466031	1.39486e+06	1.01467e+06	1.21948e+06
Q9BWM7	18	10	130.797	0.225669	0.218645	2.30147	0.207712	BNPR2 SOX17 HYP	BNPR2 HYP	35845.6	Sideroflexin-3 OS=Homo sapiens OX=9606 GN=SFXN3 PE=1 SV=3	51057.5	62379.1	1.26289e+06	60347.8	1.62749e+06	104093	1.31245e+06	262436	507641	540422	576608	373642	660385	903937	1.23342e+06	584147
Q6UXT9	6	3	30.6232	0.225693	0.218645	1.8907	0.207694	BNPR2 SOX17 HYP	BNPR2 HYP	52626.7	Protein ABHD15 OS=Homo sapiens OX=9606 GN=ABHD15 PE=1 SV=2	2305.45	3289.14	30217.1	5206.16	37532.6	5581.03	23275.5	11163.2	22922	28495.5	13796.5	32233.8	15229.5	48465.4	21874.1	24847.9
Q9UHG3	3	0	16.0222	0.225804	0.218645	1.96706	0.207607	BNPR2 SOX17 HYP	BNPR2 HYP	57039.5	Prenylcysteine oxidase 1 OS=Homo sapiens OX=9606 GN=PCYOX1 PE=1 SV=3	519.328	635.982	1.81906e+06	493.534	1.90326e+06	778.982	1.30629e+06	371121	5163.44	5509.83	830544	3055.7	772284	6764.65	1.22763e+06	826064
P30838	7	4	40.5272	0.225927	0.218645	2.66446	0.207511	BNPR2 SOX17 HYP	BNPR2 HYP	50794.2	Aldehyde dehydrogenase_ dimeric NADP-preferring OS=Homo sapiens OX=9606 GN=ALDH3A1 PE=1 SV=3	2718	2079.52	50862.3	1645.16	69841.6	2232.24	57568.2	23045	27023.9	18015.9	23222.6	10186	28339.5	19384.7	54101.9	51295.1
P07737	51	39	274.648	0.226261	0.218645	2.11353	0.207251	BNPR2 SOX17 HYP	BNPR2 HYP	15225.3	Profilin-1 OS=Homo sapiens OX=9606 GN=PFN1 PE=1 SV=2	223836	225312	1.97505e+06	269561	2.16219e+06	264424	2.18765e+06	1.0791e+06	2.2255e+06	1.95199e+06	901767	1.66898e+06	877349	2.29625e+06	2.05592e+06	2.40193e+06
Q6PIU2	7	3	41.7234	0.226574	0.218645	2.08707	0.207008	BNPR2 SOX17 HYP	BNPR2 HYP	46093.1	Neutral cholesterol ester hydrolase 1 OS=Homo sapiens OX=9606 GN=NCEH1 PE=1 SV=3	4783.15	3188.03	47389.2	2435.67	57271.8	4663.94	40252.3	18436.2	47556.6	27619.5	21636.9	15080.4	23239.1	40501.5	37828.7	41036.5
Q14011	2	1	18.6925	0.22659	0.218645	1.84134	0.206995	BNPR2 SOX17 HYP	BNPR2 HYP	18648	Cold-inducible RNA-binding protein OS=Homo sapiens OX=9606 GN=CIRBP PE=1 SV=1	1833.8	1719.56	21737.9	1283.74	21662	2830.04	18139	6302.75	18232.7	14897.4	9925.07	7948.26	8789.74	24575.9	17046.8	14029.1
Q05639	81	47	432.009	0.226597	0.218645	2.03681	0.20699	BNPR2 SOX17 HYP	BNPR2 HYP	50812.4	Elongation factor 1-alpha 2 OS=Homo sapiens OX=9606 GN=EEF1A2 PE=1 SV=1	445437	414406	3.79505e+06	518557	4.17138e+06	515486	3.68696e+06	2.16353e+06	4.42877e+06	3.59021e+06	1.73274e+06	3.21063e+06	1.69261e+06	4.47646e+06	3.46496e+06	4.81572e+06
Q03113	12	5	68.101	0.22665	0.218645	2.09204	0.206948	BNPR2 SOX17 HYP	BNPR2 HYP	44450.4	Guanine nucleotide-binding protein subunit alpha-12 OS=Homo sapiens OX=9606 GN=GNA12 PE=1 SV=4	14944.9	14407.3	197231	21439.5	229129	25583	202877	61283.2	148590	124818	90051.4	132742	92973.2	222162	190662	136408
P61960	4	2	24.1403	0.226701	0.218645	1.93912	0.206909	BNPR2 SOX17 HYP	BNPR2 HYP	9174.62	Ubiquitin-fold modifier 1 OS=Homo sapiens OX=9606 GN=UFM1 PE=1 SV=1	4479.41	3630.01	22822.7	3107.26	21464.8	3990.55	15309.6	25241.3	44536.7	31448.6	10420.3	19238.5	8709.74	34653.8	14387.8	56183.6
Q15165	10	5	73.449	0.226929	0.218645	2.21033	0.206732	BNPR2 SOX17 HYP	BNPR2 HYP	39552	Serum paraoxonase/arylesterase 2 OS=Homo sapiens OX=9606 GN=PON2 PE=1 SV=4	38574.9	28479.4	287110	20871.6	383914	36190	290510	118339	383532	246731	131088	129226	155780	314273	273018	263407
P27482	2	1	12.7416	0.227129	0.218645	3.87849	0.206577	BNPR2 HYP	BNPR2 SOX17 HYP	16947.8	Calmodulin-like protein 3 OS=Homo sapiens OX=9606 GN=CALML3 PE=1 SV=2	631.079	107.609	0	86.3169	0	212.713	0	0	6274.53	932.27	0	534.429	0	1847.19	0	0
P04899	41	20	335.092	0.227189	0.218645	1.92166	0.206531	BNPR2 SOX17 HYP	BNPR2 HYP	41021.3	Guanine nucleotide-binding protein G(i) subunit alpha-2 OS=Homo sapiens OX=9606 GN=GNAI2 PE=1 SV=3	112083	137026	1.09203e+06	127700	1.18977e+06	164910	977515	490409	1.11439e+06	1.18712e+06	498595	790650	482772	1.43207e+06	918658	1.09158e+06
Q8WVM8	16	10	99.6015	0.227386	0.218645	1.62912	0.206379	BNPR2 SOX17 HYP	BNPR2 HYP	72722.2	Sec1 family domain-containing protein 1 OS=Homo sapiens OX=9606 GN=SCFD1 PE=1 SV=4	20474.6	12887.2	40058.1	13929.1	57152.3	18981.7	43554.1	22614.1	203570	111649	18289.7	86241.5	23190.6	164836	40931.7	50335.8
Q13636	1	0	5.1285	0.227905	0.218645	1.99814	0.205978	BNPR2 SOX17 HYP	BNPR2 HYP	21911	Ras-related protein Rab-31 OS=Homo sapiens OX=9606 GN=RAB31 PE=1 SV=1	0	0	15620.1	0	11918.2	0	14063.2	5229.7	0	0	7131.78	0	4836.04	0	13216.4	11640.6
P0DPH7;P0DPH8;Q6PEY2	94	43	565.843	0.227943	0.218645	1.96044	0.205948	BNPR2 SOX17 HYP	BNPR2 HYP	50644	Tubulin alpha-3C chain OS=Homo sapiens OX=9606 GN=TUBA3C PE=1 SV=1	776705	704918	7.00076e+06	855176	6.97079e+06	912209	6.51931e+06	3.9034e+06	7.72242e+06	6.10706e+06	3.1964e+06	5.2948e+06	2.82852e+06	7.92158e+06	6.12677e+06	8.68843e+06
Q14919	1	1	5.6901	0.228036	0.218645	2.54121	0.205877	BNPR2 HYP	BNPR2 SOX17 HYP	22463.9	Dr1-associated corepressor OS=Homo sapiens OX=9606 GN=DRAP1 PE=1 SV=3	90.0826	55.9824	0	146.266	0	115.036	0	0	895.65	485.004	0	905.6	0	998.967	0	0
Q86V81	17	12	125.396	0.228429	0.218645	2.25332	0.205575	BNPR2 SOX17 HYP	BNPR2 HYP	26887.9	THO complex subunit 4 OS=Homo sapiens OX=9606 GN=ALYREF PE=1 SV=3	61610.5	68179.7	1.35399e+06	75146	1.59391e+06	89215	1.35587e+06	473772	612565	590675	618203	465264	646758	774739	1.27423e+06	1.05455e+06
P08590	4	2	30.6524	0.228609	0.218645	1.95744	0.205436	BNPR2 SOX17 HYP	BNPR2 HYP	22103.2	Myosin light chain 3 OS=Homo sapiens OX=9606 GN=MYL3 PE=1 SV=3	3026.98	4953.7	32149.3	4277.01	43293.2	6270.95	25996.1	11363.6	30095.8	42916.4	14678.7	26481	17567	54456.7	24430.8	25293.9
P09874	72	52	428.606	0.228691	0.218645	2.02445	0.205374	BNPR2 SOX17 HYP	BNPR2 HYP	113882	Poly [ADP-ribose] polymerase 1 OS=Homo sapiens OX=9606 GN=PARP1 PE=1 SV=4	150129	171181	1.5983e+06	161822	1.76796e+06	212653	1.59176e+06	641390	1.49266e+06	1.48303e+06	729751	1.00192e+06	717381	1.84667e+06	1.49592e+06	1.42765e+06
P62266	9	8	49.0112	0.228896	0.218645	1.90168	0.205217	BNPR2 SOX17 HYP	BNPR2 HYP	15978.7	40S ribosomal protein S23 OS=Homo sapiens OX=9606 GN=RPS23 PE=1 SV=3	18360.5	15550	130414	15211	140826	19320.5	104452	76819.1	182550	134718	59544	94178.7	57142.8	167779	98162.8	170989
P62805	61	50	262.487	0.229105	0.218645	1.96915	0.205057	BNPR2 SOX17 HYP	BNPR2 HYP	11367.4	Histone H4 OS=Homo sapiens OX=9606 GN=H4C1 PE=1 SV=2	355875	428506	3.00677e+06	429847	3.06555e+06	441209	2.91985e+06	1.88517e+06	3.5383e+06	3.71236e+06	1.37282e+06	2.66139e+06	1.2439e+06	3.83144e+06	2.74404e+06	4.19613e+06
O75131	16	10	92.0036	0.229207	0.218645	2.06301	0.204979	BNPR2 SOX17 HYP	BNPR2 HYP	60986.1	Copine-3 OS=Homo sapiens OX=9606 GN=CPNE3 PE=1 SV=1	19476	14226.3	104351	14708.8	129097	18720	117734	49600.7	193641	123250	47644.5	91069.1	52383.3	162564	110645	110404
Q99836	7	4	41.7719	0.229253	0.218645	1.9402	0.204944	BNPR2 SOX17 HYP	BNPR2 HYP	33746.7	Myeloid differentiation primary response protein MyD88 OS=Homo sapiens OX=9606 GN=MYD88 PE=1 SV=1	61554.9	50272.3	530220	51478.5	463397	60769.7	429261	392151	612012	435534	242087	318728	188032	527721	403415	872875
O75521	21	16	176.147	0.229503	0.218645	1.97628	0.204753	BNPR2 SOX17 HYP	BNPR2 HYP	43984.4	Enoyl-CoA delta isomerase 2 OS=Homo sapiens OX=9606 GN=ECI2 PE=1 SV=4	41611	36077.1	342241	31567.8	343876	41004.6	295680	211726	413719	312554	156260	195451	139534	356082	277877	471272
Q99714	27	18	190.99	0.229922	0.218645	2.1329	0.204434	BNPR2 SOX17 HYP	BNPR2 HYP	27151.2	3-hydroxyacyl-CoA dehydrogenase type-2 OS=Homo sapiens OX=9606 GN=HSD17B10 PE=1 SV=3	60737.6	56548.6	650030	50405.3	777046	85349.1	692334	189388	603886	489909	296790	312083	315300	741168	650648	421552
Q14568	40	24	248.611	0.230209	0.218645	1.80916	0.204216	BNPR2 SOX17 HYP	BNPR2 HYP	39478.9	Heat shock protein HSP 90-alpha A2 OS=Homo sapiens OX=9606 GN=HSP90AA2P PE=1 SV=2	213510	180702	1.08382e+06	176834	1.11851e+06	221959	1.03277e+06	620683	2.12283e+06	1.56551e+06	494848	1.09486e+06	453855	1.92748e+06	970583	1.38156e+06
Q9NRG9	4	4	21.759	0.230609	0.218645	2.15488	0.203912	BNPR2 SOX17 HYP	BNPR2 HYP	60429.6	Aladin OS=Homo sapiens OX=9606 GN=AAAS PE=1 SV=1	2963.92	5358.68	72401.5	4405.66	60989.1	4391.85	55555.5	62507.8	29468.9	46424.9	33057	27277.5	24747.4	38138.7	52210.4	139134
O00241	3	2	21.7661	0.230656	0.218645	2.00444	0.203876	BNPR2 SOX17 HYP	BNPR2 HYP	43667.4	Signal-regulatory protein beta-1 OS=Homo sapiens OX=9606 GN=SIRPB1 PE=1 SV=5	21258.6	17403.5	282889	17339.3	304634	32553.7	271775	70320.7	211364	150775	129161	107356	123611	282695	255411	156524
P21291	22	18	179.597	0.23089	0.218645	2.02727	0.2037	BNPR2 SOX17 HYP	BNPR2 HYP	21422.8	Cysteine and glycine-rich protein 1 OS=Homo sapiens OX=9606 GN=CSRP1 PE=1 SV=3	94589	83561.7	818422	58885.2	907978	101974	795697	334050	940455	723937	373674	364586	368429	885534	747788	743549
P17174	6	5	32.9322	0.230918	0.218645	2.30519	0.203678	BNPR2 SOX17 HYP	BNPR2 HYP	46475.7	Aspartate aminotransferase_ cytoplasmic OS=Homo sapiens OX=9606 GN=GOT1 PE=1 SV=3	1355.7	1518.88	28785.2	1780.63	26482.2	1721.63	35173.4	13709.5	13479.1	13158.8	13142.7	11024.7	10745.6	14950.6	33055.6	30515.5
Q07065	77	52	600.198	0.231041	0.218645	2.14833	0.203585	BNPR2 SOX17 HYP	BNPR2 HYP	66136.6	Cytoskeleton-associated protein 4 OS=Homo sapiens OX=9606 GN=CKAP4 PE=1 SV=2	192126	181077	1.88405e+06	136770	2.36963e+06	241598	1.92664e+06	605292	1.91022e+06	1.56876e+06	860218	846809	961519	2.09803e+06	1.81064e+06	1.3473e+06
Q5T0L3	2	2	15.5887	0.231288	0.218645	3.27489	0.203399	BNPR2 SOX17 HYP	BNPR2 HYP	29834.3	Spermatogenesis-associated protein 46 OS=Homo sapiens OX=9606 GN=SPATA46 PE=1 SV=3	0	0	4253.41	0	5628.98	0	7723.96	576.535	0	0	1942.02	0	2284.06	0	7258.89	1283.29
P00568	13	9	96.4143	0.231347	0.218645	2.18277	0.203354	BNPR2 SOX17 HYP	BNPR2 HYP	21748.9	Adenylate kinase isoenzyme 1 OS=Homo sapiens OX=9606 GN=AK1 PE=1 SV=3	15224.3	13540.3	122827	12606	149963	15733.2	136488	56221.7	151368	117306	56080.2	78049.8	60850.3	136626	128270	125142
P30044	37	23	281.452	0.231765	0.218645	2.1298	0.20304	BNPR2 SOX17 HYP	BNPR2 HYP	22314.6	Peroxiredoxin-5_ mitochondrial OS=Homo sapiens OX=9606 GN=PRDX5 PE=1 SV=4	58824.5	46057.1	569321	48667	631433	60400.2	592521	255214	584865	399015	259940	301321	256215	524513	556845	568071
Q02818	12	8	68.7025	0.231987	0.218645	2.13279	0.202873	BNPR2 SOX17 HYP	BNPR2 HYP	53879.4	Nucleobindin-1 OS=Homo sapiens OX=9606 GN=NUCB1 PE=1 SV=4	10059.7	13296.9	92440.9	14455.5	125746	19241.5	104996	27819.8	100019	115198	42206.6	89501.2	51023.5	167092	98673.8	61923.2
Q99536	37	25	221.054	0.232155	0.218645	1.94793	0.202747	BNPR2 SOX17 HYP	BNPR2 HYP	42148.5	Synaptic vesicle membrane protein VAT-1 homolog OS=Homo sapiens OX=9606 GN=VAT1 PE=1 SV=2	68142.2	60973.2	543202	49155.1	575574	71697.8	487364	270742	677506	528242	248015	304343	233550	622620	458019	602634
P07205	19	9	155.637	0.232587	0.218645	2.25415	0.202423	BNPR2 SOX17 HYP	BNPR2 HYP	45195.4	Phosphoglycerate kinase 2 OS=Homo sapiens OX=9606 GN=PGK2 PE=1 SV=3	31329.2	29192.2	381475	26081.7	378822	30299	438911	207087	311491	252907	174173	161484	153714	263115	412484	460946
Q13492	19	12	121.177	0.232813	0.218645	2.09394	0.202254	BNPR2 SOX17 HYP	BNPR2 HYP	70925.8	Phosphatidylinositol-binding clathrin assembly protein OS=Homo sapiens OX=9606 GN=PICALM PE=1 SV=2	15939.7	14979.5	115912	13556.2	125745	18710.5	145451	45935.4	158481	129775	52922.9	83933	51023.4	162481	136693	102246
Q9Y5R6	1	1	5.9159	0.233565	0.218645	1.98642	0.201694	BNPR2 SOX17 HYP	BNPR2 HYP	40043.3	Doublesex- and mab-3-related transcription factor 1 OS=Homo sapiens OX=9606 GN=DMRT1 PE=1 SV=2	0	0	18455.9	0	7930.01	0	23253.5	5477.62	0	0	8426.55	0	3217.74	0	21853.4	12192.4
P16152	32	16	223.817	0.233884	0.218645	2.01526	0.201457	BNPR2 SOX17 HYP	BNPR2 HYP	30660.1	Carbonyl reductase [NADPH] 1 OS=Homo sapiens OX=9606 GN=CBR1 PE=1 SV=3	96691.2	84825.2	889564	83061.3	928436	117745	947273	332447	961356	734883	406156	514272	376730	1.02249e+06	890237	739982
Q504U0	2	2	10.8715	0.23389	0.218645	2.21146	0.201452	BNPR2 SOX17 HYP	BNPR2 HYP	11956.2	Renal cancer differentiation gene 1 protein OS=Homo sapiens OX=9606 GN=C4orf46 PE=1 SV=1	626.121	582.927	22587.7	307.198	25023.1	830.836	23167.6	4283.46	6225.23	5050.19	10313.1	1902.01	10153.6	7214.95	21772.7	9534.4
P62081	41	33	249.987	0.234073	0.218645	1.77787	0.201316	BNPR2 SOX17 HYP	BNPR2 HYP	22126.9	40S ribosomal protein S7 OS=Homo sapiens OX=9606 GN=RPS7 PE=1 SV=1	133934	113128	620751	114657	599308	143310	673687	330399	1.33164e+06	980082	283422	709894	243180	1.2445e+06	633124	735424
P06753	37	13	283.827	0.234141	0.218645	2.08008	0.201266	BNPR2 SOX17 HYP	BNPR2 HYP	33007.1	Tropomyosin alpha-3 chain OS=Homo sapiens OX=9606 GN=TPM3 PE=1 SV=2	152492	148498	1.39301e+06	145071	1.55166e+06	171663	1.44687e+06	655234	1.51616e+06	1.28651e+06	636019	898203	629612	1.49071e+06	1.35975e+06	1.45846e+06
Q9BT78	14	8	75.3482	0.234581	0.218645	2.19064	0.20094	BNPR2 SOX17 HYP	BNPR2 HYP	46554	COP9 signalosome complex subunit 4 OS=Homo sapiens OX=9606 GN=COPS4 PE=1 SV=1	11045.2	11097.6	141203	11269.5	131205	12389.9	170279	68644	109818	96143.9	64470.2	69774.8	53238.9	107594	160027	152792
P83731	8	7	56.9946	0.235322	0.218645	2.00986	0.200394	BNPR2 SOX17 HYP	BNPR2 HYP	17893	60S ribosomal protein L24 OS=Homo sapiens OX=9606 GN=RPL24 PE=1 SV=1	19267.3	13565.7	75486.8	12845.5	88855.3	14369.6	87863.2	52437	191565	117526	34465.7	79532.8	36054.7	124785	82572.9	116718
Q9UI08	8	3	43.7649	0.235355	0.218645	2.13028	0.20037	BNPR2 SOX17 HYP	BNPR2 HYP	44734	Ena/VASP-like protein OS=Homo sapiens OX=9606 GN=EVL PE=1 SV=2	21201.1	20127.1	174373	16414.7	222587	24136.5	180568	67179.9	210793	174371	79615.1	101631	90318.8	209600	169696	149533
Q14565	2	0	11.0904	0.235794	0.218645	2.16487	0.200047	BNPR2 HYP	BNPR2 SOX17 HYP	37852.2	Meiotic recombination protein DMC1/LIM15 homolog OS=Homo sapiens OX=9606 GN=DMC1 PE=1 SV=2	8486.26	16943.3	960.608	21275.6	1457.68	19352.7	937.189	270.298	84375	146789	438.593	131727	591.482	168058	880.76	601.646
P40926	50	35	343.243	0.235828	0.218645	1.85916	0.200022	BNPR2 SOX17 HYP	BNPR2 HYP	35959.6	Malate dehydrogenase_ mitochondrial OS=Homo sapiens OX=9606 GN=MDH2 PE=1 SV=3	170661	156656	1.34534e+06	116380	1.37967e+06	183318	1.08919e+06	673921	1.69681e+06	1.35719e+06	614252	720565	559828	1.59192e+06	1.0236e+06	1.50006e+06
Q9NVX0	2	1	9.6438	0.235942	0.218645	1.31887	0.199938	BNPR2 SOX17 HYP	BNPR2 HYP	27161.7	HAUS augmin-like complex subunit 2 OS=Homo sapiens OX=9606 GN=HAUS2 PE=1 SV=1	686.21	642.56	1207.63	273.438	0	835.59	2870.22	0	6822.67	5566.82	551.379	1692.99	0	7256.23	2697.4	0
Q8TBE3	2	1	10.1104	0.236519	0.218645	2.25531	0.199516	BNPR2 SOX17 HYP	BNPR2 HYP	25788.1	Fibronectin type III domain-containing protein 9 OS=Homo sapiens OX=9606 GN=FNDC9 PE=1 SV=2	1914.21	1242.92	22243.9	1081.78	25821.2	2575.39	27037.1	4293.24	19032.1	10768	10156.1	6697.82	10477.4	22364.6	25409.1	9556.17
A6NMY6	145	75	744.341	0.236682	0.218645	1.93485	0.199397	BNPR2 SOX17 HYP	BNPR2 HYP	38830.2	Putative annexin A2-like protein OS=Homo sapiens OX=9606 GN=ANXA2P2 PE=5 SV=2	1.31712e+06	1.16732e+06	9.25727e+06	1.03076e+06	1.06553e+07	1.35866e+06	7.81256e+06	4.88638e+06	1.30955e+07	1.01131e+07	4.22667e+06	6.3819e+06	4.32357e+06	1.17986e+07	7.34215e+06	1.08764e+07
Q9Y624	3	3	16.7259	0.237086	0.218645	2.8048	0.199103	BNPR2 SOX17 HYP	BNPR2 HYP	32982.4	Junctional adhesion molecule A OS=Homo sapiens OX=9606 GN=F11R PE=1 SV=1	2867.43	2042.12	26582	1485.46	41665	2152.14	38563.1	10113.8	28509.6	17691.9	12136.8	9197.19	16906.3	18689.1	36241.2	22511.8
O15498	8	2	46.4698	0.237169	0.218645	2.33381	0.199043	BNPR2 SOX17 HYP	BNPR2 HYP	22588.7	Synaptobrevin homolog YKT6 OS=Homo sapiens OX=9606 GN=YKT6 PE=1 SV=1	19723.7	22741	262264	17453	312386	22039.9	308440	109047	196104	197017	119744	108060	126756	191394	289868	242725
P0C5J1;Q8N7N1	3	1	21.0817	0.237191	0.218645	2.35694	0.199026	BNPR2 SOX17 HYP	BNPR2 HYP	37170.5	Putative protein N-methyltransferase FAM86B2 OS=Homo sapiens OX=9606 GN=FAM86B2 PE=1 SV=1	8715.42	9554.6	66051.5	8748.73	92330.3	9949.38	89920.4	27161.2	86653.4	82776.3	30157.7	54167.6	37464.7	86400	84506.2	60457.2
P98077	4	1	21.7283	0.237889	0.218645	1.60962	0.19852	BNPR2 SOX17 HYP	BNPR2 HYP	62600.5	SHC-transforming protein 2 OS=Homo sapiens OX=9606 GN=SHC2 PE=1 SV=4	1180.15	1180.66	5891.1	694.334	4505.12	1283.8	3795.63	4815.5	11733.7	10228.6	2689.75	4298.95	1828.03	11148.5	3567.09	10718.6
Q99622	6	4	42.5778	0.238209	0.218645	2.57376	0.198288	BNPR2 SOX17 HYP	BNPR2 HYP	13292.2	Protein C10 OS=Homo sapiens OX=9606 GN=C12orf57 PE=1 SV=1	3200.07	2127.15	22993.1	1636.7	35196.9	2314.05	29629.3	9961.97	31816.8	18428.5	10498.2	10133.6	14281.8	20095.1	27845.3	22174
Q86U42	7	3	42.9409	0.238239	0.218645	1.79121	0.198266	BNPR2 SOX17 HYP	BNPR2 HYP	32863.2	Polyadenylate-binding protein 2 OS=Homo sapiens OX=9606 GN=PABPN1 PE=1 SV=3	8846.2	9480.49	59926.7	8468.14	60673.2	11415.9	55692.6	27555	87953.6	82134.2	27361.2	52430.3	24619.3	99135.3	52339.3	61333.8
Q8N4C9	2	1	10.8783	0.238815	0.218645	2.33763	0.197851	BNPR2 SOX17 HYP	BNPR2 HYP	31011.6	Uncharacterized protein C17orf78 OS=Homo sapiens OX=9606 GN=C17orf78 PE=2 SV=2	6176.6	8422.4	48502	9343.24	100440	13182.8	41506.5	14217.9	61411.1	72967.5	22145	57848.4	40755.6	114479	39007.4	31647.1
P46783;Q9NQ39	24	17	158.589	0.239098	0.218645	2.04075	0.197647	BNPR2 SOX17 HYP	BNPR2 HYP	18897.8	40S ribosomal protein S10 OS=Homo sapiens OX=9606 GN=RPS10 PE=1 SV=1	95825.5	104256	1.07449e+06	108966	1.15767e+06	144125	1.17452e+06	347157	952749	903222	490591	674662	469747	1.25157e+06	1.1038e+06	772724
P62906	19	13	119.867	0.239189	0.218645	2.17435	0.197582	BNPR2 SOX17 HYP	BNPR2 HYP	25002.4	60S ribosomal protein L10a OS=Homo sapiens OX=9606 GN=RPL10A PE=1 SV=2	97246.4	68134.7	585449	66897	831088	109065	656120	181755	966877	590285	267303	414191	337229	947119	616614	404562
O95782	64	33	430.159	0.239218	0.218645	2.2161	0.197561	BNPR2 SOX17 HYP	BNPR2 HYP	108630	AP-2 complex subunit alpha-1 OS=Homo sapiens OX=9606 GN=AP2A1 PE=1 SV=3	103632	105331	1.0889e+06	97459.7	1.4017e+06	140695	1.22147e+06	328301	1.03037e+06	912537	497168	603419	568766	1.22179e+06	1.14793e+06	730753
O75494	13	9	105.209	0.239326	0.218645	2.02087	0.197484	BNPR2 SOX17 HYP	BNPR2 HYP	31357.6	Serine/arginine-rich splicing factor 10 OS=Homo sapiens OX=9606 GN=SRSF10 PE=1 SV=1	41096.4	41137.6	316786	34899	384859	51484.6	324724	115826	408602	356395	144638	216076	156163	447090	305172	257813
Q16629	15	13	116.377	0.239751	0.218645	1.80889	0.197178	BNPR2 SOX17 HYP	BNPR2 HYP	27594.7	Serine/arginine-rich splicing factor 7 OS=Homo sapiens OX=9606 GN=SRSF7 PE=1 SV=1	55939.7	48100	447304	43129.4	400427	64205.5	415531	195174	556183	416715	204229	267035	162480	557558	390512	434432
P14174	12	8	70.0536	0.240641	0.218645	3.10725	0.196543	BNPR2 SOX17 HYP	BNPR2 HYP	12647.4	Macrophage migration inhibitory factor OS=Homo sapiens OX=9606 GN=MIF PE=1 SV=4	60525.3	49853.7	1.08089e+06	32222.9	1.26099e+06	32642.6	1.63614e+06	871930	601775	431908	493512	199508	511671	283467	1.53762e+06	1.9408e+06
P55769	12	9	97.4074	0.240719	0.218645	2.02655	0.196488	BNPR2 SOX17 HYP	BNPR2 HYP	14401.7	NHP2-like protein 1 OS=Homo sapiens OX=9606 GN=SNU13 PE=1 SV=3	23305.6	28767.5	226340	20738.1	268139	33586	229680	74837.9	231717	249228	103342	128399	108802	291660	215851	166579
P46781	22	20	122.041	0.240863	0.218645	1.79855	0.196385	BNPR2 SOX17 HYP	BNPR2 HYP	22648.5	40S ribosomal protein S9 OS=Homo sapiens OX=9606 GN=RPS9 PE=1 SV=3	33208.8	27814	373753	34273.1	308299	40895.8	321188	173222	330180	240966	170647	212201	125098	355137	301849	385569
P56705	6	1	31.1502	0.241679	0.218645	1.97509	0.195806	BNPR2 SOX17 HYP	BNPR2 HYP	40477.5	Protein Wnt-4 OS=Homo sapiens OX=9606 GN=WNT4 PE=1 SV=4	12928.5	13240.9	117292	13325.7	140186	17695.2	109551	42237.3	128543	114712	53553	82505.7	56883	153665	102954	94014.5
Q16352	63	33	353.754	0.242028	0.218645	1.89732	0.195559	BNPR2 SOX17 HYP	BNPR2 HYP	55561.8	Alpha-internexin OS=Homo sapiens OX=9606 GN=INA PE=1 SV=2	592940	551275	4.12698e+06	612055	4.06105e+06	683954	4.43254e+06	1.98485e+06	5.89533e+06	4.77597e+06	1.88429e+06	3.78952e+06	1.64785e+06	5.93943e+06	4.16565e+06	4.41801e+06
Q96HQ0	5	3	21.9862	0.242029	0.218645	2.0495	0.195558	BNPR2 SOX17 HYP	BNPR2 HYP	60046.4	Zinc finger protein 419 OS=Homo sapiens OX=9606 GN=ZNF419 PE=1 SV=2	3988.91	3477.91	24126.1	1955.45	28074.1	3267.26	24277.1	13138.8	39659.9	30130.9	11015.5	12107.1	11391.6	28372.7	22815.4	29245.2
P46777	31	21	200.054	0.242606	0.218645	2.15585	0.195151	BNPR2 SOX17 HYP	BNPR2 HYP	34590.8	60S ribosomal protein L5 OS=Homo sapiens OX=9606 GN=RPL5 PE=1 SV=3	79296.8	70736.2	667763	72207.4	893883	88534.5	676906	259391	788412	612823	304886	447070	362709	768830	636149	577370
P07919	5	5	34.6409	0.242807	0.218645	2.06389	0.19501	BNPR2 SOX17 HYP	BNPR2 HYP	11023.9	Cytochrome b-c1 complex subunit 6_ mitochondrial OS=Homo sapiens OX=9606 GN=UQCRH PE=1 SV=2	15085.8	14473.5	174731	17502.6	207430	17227.2	143337	89761	149991	125391	79778.2	108367	84168.3	149600	134707	199796
O76042	3	2	21.9651	0.242815	0.218645	1.86205	0.195004	BNPR2 SOX17 HYP	BNPR2 HYP	15766.3	Putative uncharacterized protein encoded by ERC2-IT1 OS=Homo sapiens OX=9606 GN=ERC2-IT1 PE=5 SV=2	872.916	1328.71	122472	2550.07	111684	3062.25	106228	15923.1	8679	11511.3	55918.1	15788.7	45317.7	26592.4	99831.6	35442.7
Q6PIV2	2	0	10.1766	0.242923	0.218645	1.98916	0.194928	BNPR2 SOX17 HYP	BNPR2 HYP	33595	Forkhead box protein R1 OS=Homo sapiens OX=9606 GN=FOXR1 PE=1 SV=2	7407.05	5373.1	26340.7	3938.61	29632.7	4872.6	29459.5	21687.3	73644.9	46549.8	12026.6	24385.8	12024	42313.5	27685.7	48273
Q13885	142	76	718.45	0.243009	0.218645	1.96684	0.194868	BNPR2 SOX17 HYP	BNPR2 HYP	50306.3	Tubulin beta-2A chain OS=Homo sapiens OX=9606 GN=TUBB2A PE=1 SV=1	747736	780708	7.74823e+06	871405	7.86274e+06	927601	7.56342e+06	3.60583e+06	7.43439e+06	6.76366e+06	3.53767e+06	5.39528e+06	3.19045e+06	8.05525e+06	7.10801e+06	8.02609e+06
P07196	27	14	178.206	0.243263	0.218645	1.80545	0.19469	BNPR2 SOX17 HYP	BNPR2 HYP	61573.7	Neurofilament light polypeptide OS=Homo sapiens OX=9606 GN=NEFL PE=1 SV=3	112065	120134	724783	124830	708989	130840	684207	429119	1.11421e+06	1.04078e+06	330920	772879	287685	1.13621e+06	643010	955161
Q9H488	10	7	66.2716	0.243408	0.218645	2.14382	0.194588	BNPR2 SOX17 HYP	BNPR2 HYP	44412.1	GDP-fucose protein O-fucosyltransferase 1 OS=Homo sapiens OX=9606 GN=POFUT1 PE=1 SV=1	9437.26	6323.59	67052.2	5906.61	81610.6	9292.42	76897	22398.9	93830.3	54784.5	30614.6	36570.7	33115	80695	72266.9	49857
P13637	17	5	115.26	0.243559	0.218645	1.92041	0.194482	BNPR2 SOX17 HYP	BNPR2 HYP	113174	Sodium/potassium-transporting ATPase subunit alpha-3 OS=Homo sapiens OX=9606 GN=ATP1A3 PE=1 SV=3	32877.6	30559.5	382430	29862.1	409545	39991	311628	152432	326887	264752	174609	184890	166180	347280	292865	339293
O75694	10	6	47.6309	0.243568	0.218645	1.89731	0.194476	BNPR2 SOX17 HYP	BNPR2 HYP	156796	Nuclear pore complex protein Nup155 OS=Homo sapiens OX=9606 GN=NUP155 PE=1 SV=1	5953.3	6160.13	56072	7551.05	67099.5	9636.07	48450.2	18509.8	59190.9	53368.3	25601.3	46752.1	27226.8	83679.2	45532.9	41200.2
Q9Y6E2	10	6	60.6774	0.243686	0.218645	1.66178	0.194393	BNPR2 HYP	BNPR2 SOX17 HYP	48390.6	Basic leucine zipper and W2 domain-containing protein 2 OS=Homo sapiens OX=9606 GN=BZW2 PE=1 SV=1	441708	198206	709992	350874	385231	91045.5	336926	210268	4.3917e+06	1.71715e+06	324167	2.17243e+06	156314	790635	316639	468027
A0A0B4J262	1	0	4.3486	0.2437	0.218645	1.70646	0.194383	BNPR2 HYP	BNPR2 SOX17 HYP	12804.5	T cell receptor alpha variable 8-6 OS=Homo sapiens OX=9606 GN=TRAV8-6 PE=3 SV=1	318.302	283.918	0	275.206	0	514.179	0	0	3164.73	2459.73	0	1703.93	0	4465.11	0	0
P07355	130	70	946.133	0.243703	0.218645	1.88097	0.194382	BNPR2 SOX17 HYP	BNPR2 HYP	38832.2	Annexin A2 OS=Homo sapiens OX=9606 GN=ANXA2 PE=1 SV=2	1.86596e+06	1.65046e+06	1.26137e+07	1.48208e+06	1.42565e+07	1.92679e+06	1.04329e+07	6.51188e+06	1.85524e+07	1.42987e+07	5.75915e+06	9.17626e+06	5.78484e+06	1.67322e+07	9.80472e+06	1.44946e+07
P04843	65	46	462.182	0.243717	0.218645	2.02083	0.194372	BNPR2 SOX17 HYP	BNPR2 HYP	68683.6	Dolichyl-diphosphooligosaccharide--protein glycosyltransferase subunit 1 OS=Homo sapiens OX=9606 GN=RPN1 PE=1 SV=1	221106	194098	2.19415e+06	181008	2.37822e+06	224952	2.00404e+06	1.03163e+06	2.19836e+06	1.68156e+06	1.0018e+06	1.12071e+06	965006	1.95347e+06	1.88337e+06	2.29627e+06
P08758	49	32	347.31	0.243778	0.218645	2.06032	0.194329	BNPR2 SOX17 HYP	BNPR2 HYP	35993.9	Annexin A5 OS=Homo sapiens OX=9606 GN=ANXA5 PE=1 SV=2	524670	485918	3.35486e+06	530130	3.6901e+06	772397	4.6231e+06	1.00085e+06	5.21655e+06	4.20975e+06	1.53176e+06	3.28229e+06	1.49732e+06	6.70747e+06	4.34474e+06	2.22775e+06
P46063	25	17	174.006	0.244016	0.218645	1.82124	0.194163	BNPR2 SOX17 HYP	BNPR2 HYP	74484	ATP-dependent DNA helicase Q1 OS=Homo sapiens OX=9606 GN=RECQL PE=1 SV=3	52639.5	67247.3	313039	46242.9	386238	67439.2	269520	149483	523370	582597	142927	286312	156723	585639	253292	332728
P39656	27	20	187.448	0.244114	0.218645	1.96462	0.194094	BNPR2 SOX17 HYP	BNPR2 HYP	50972	Dolichyl-diphosphooligosaccharide--protein glycosyltransferase 48 kDa subunit OS=Homo sapiens OX=9606 GN=DDOST PE=1 SV=4	60595.5	47172	410833	41881.6	467852	58591	391284	183408	602473	408674	187578	259309	189839	508802	367724	408242
Q6YN16	9	4	46.2549	0.244278	0.218645	1.91268	0.19398	BNPR2 SOX17 HYP	BNPR2 HYP	45680	Hydroxysteroid dehydrogenase-like protein 2 OS=Homo sapiens OX=9606 GN=HSDL2 PE=1 SV=1	7035.3	7564.14	52639.6	6745.65	58708.5	8652.65	51383.7	22763.8	69948.8	65531.9	24034.1	41765.5	23822.1	75139.2	48289.8	50669.1
P07437	68	15	866.963	0.24454	0.218645	1.95363	0.193798	BNPR2 SOX17 HYP	BNPR2 HYP	50127.2	Tubulin beta chain OS=Homo sapiens OX=9606 GN=TUBB PE=1 SV=2	988152	982339	9.22519e+06	1.14002e+06	9.07114e+06	1.11113e+06	8.72786e+06	5.18931e+06	9.82474e+06	8.5105e+06	4.21203e+06	7.05841e+06	3.68078e+06	9.64899e+06	8.20234e+06	1.15507e+07
P09382	46	34	360.727	0.244749	0.218645	1.99305	0.193652	BNPR2 SOX17 HYP	BNPR2 HYP	15057.9	Galectin-1 OS=Homo sapiens OX=9606 GN=LGALS1 PE=1 SV=2	339697	332977	3.57785e+06	382653	3.63897e+06	390666	3.43969e+06	1.76484e+06	3.37745e+06	2.88475e+06	1.63357e+06	2.36919e+06	1.47658e+06	3.39253e+06	3.23258e+06	3.92829e+06
O00425	41	23	294.305	0.245079	0.218645	2.06407	0.193423	BNPR2 SOX17 HYP	BNPR2 HYP	64047.3	Insulin-like growth factor 2 mRNA-binding protein 3 OS=Homo sapiens OX=9606 GN=IGF2BP3 PE=1 SV=2	229801	178452	1.25347e+06	153265	1.4808e+06	222464	1.54359e+06	499412	2.28481e+06	1.54602e+06	572308	948936	600860	1.93187e+06	1.45065e+06	1.11162e+06
Q8NFH5	7	3	45.1967	0.245438	0.218645	1.86533	0.193174	BNPR2 SOX17 HYP	BNPR2 HYP	34887.9	Nucleoporin NUP35 OS=Homo sapiens OX=9606 GN=NUP35 PE=1 SV=1	7572.7	8370.23	95645.3	8900.56	83270.1	9445.7	78838.5	53196.9	75291.9	72515.5	43669.6	55107.6	33788.3	82026	74091.6	118409
Q9NVJ2;Q96BM9	7	5	46.8394	0.2455	0.218645	1.92575	0.193131	BNPR2 SOX17 HYP	BNPR2 HYP	21767.2	ADP-ribosylation factor-like protein 8B OS=Homo sapiens OX=9606 GN=ARL8B PE=1 SV=1	3853.21	2724.79	73079.2	4182.6	76612.6	5039.03	57441	22361.6	38310.7	23606.2	33366.4	25896.5	31087	43758.7	53982.4	49773.9
P0C7M4;Q9BQY4	2	0	22.42	0.245647	0.218645	1.76215	0.19303	BNPR2 SOX17 HYP	BNPR2 HYP	31808.7	Rhox homeobox family member 2B OS=Homo sapiens OX=9606 GN=RHOXF2B PE=1 SV=1	4023.53	4740.09	26621.2	6448.48	21759.6	5157.18	24268.5	22531.3	40004.1	41065.7	12154.7	39925.6	8829.35	44784.7	22807.2	50151.5
P07858	36	23	230.08	0.245677	0.218645	1.68903	0.193009	BNPR2 SOX17 HYP	BNPR2 HYP	38791.1	Cathepsin B OS=Homo sapiens OX=9606 GN=CTSB PE=1 SV=3	132765	118102	1.02001e+06	119273	910251	156115	738411	543231	1.32002e+06	1.02318e+06	465716	738477	369351	1.3557e+06	693950	1.20916e+06
Q14651	5	3	28.1037	0.24572	0.218645	1.88522	0.192979	BNPR2 SOX17 HYP	BNPR2 HYP	70652.8	Plastin-1 OS=Homo sapiens OX=9606 GN=PLS1 PE=1 SV=2	3635.3	4979.33	214360	5798.24	184101	5712.68	153225	88247.9	36144.2	43138.5	97872.3	35899.7	74702.4	49608.6	143999	196428
Q02790	30	17	198.099	0.24589	0.218645	2.00424	0.192862	BNPR2 SOX17 HYP	BNPR2 HYP	52089.8	Peptidyl-prolyl cis-trans isomerase FKBP4 OS=Homo sapiens OX=9606 GN=FKBP4 PE=1 SV=3	62261.8	52593	380957	57787.7	449268	55041.4	336855	268380	619041	455640	173937	357791	182299	477977	316573	597378
H3BRN8	2	2	14.4735	0.2459	0.218645	2.26834	0.192855	BNPR2 SOX17 HYP	BNPR2 HYP	13934.6	Uncharacterized protein C15orf65 OS=Homo sapiens OX=9606 GN=C15orf65 PE=1 SV=1	2238.33	2621.63	147271	2194.29	153306	2762.78	154350	39643.5	22254.7	22712.5	67240.9	13585.9	62206.8	23991.9	145056	88241
P11021	153	119	888.1	0.245967	0.218645	1.87956	0.192809	BNPR2 SOX17 HYP	BNPR2 HYP	72447.1	Endoplasmic reticulum chaperone BiP OS=Homo sapiens OX=9606 GN=HSPA5 PE=1 SV=2	969561	956646	7.28728e+06	1.00016e+06	8.09853e+06	1.19841e+06	6.74911e+06	3.15115e+06	9.6399e+06	8.28791e+06	3.32722e+06	6.19246e+06	3.28613e+06	1.0407e+07	6.34274e+06	7.01402e+06
P05091	37	20	232.613	0.246169	0.218645	2.0836	0.192669	BNPR2 SOX17 HYP	BNPR2 HYP	56894.6	Aldehyde dehydrogenase_ mitochondrial OS=Homo sapiens OX=9606 GN=ALDH2 PE=1 SV=2	53320.7	49564.5	509678	45708	649124	68406.2	497388	156653	530143	429402	232708	283000	263394	594036	467440	348689
P84103	14	10	103.965	0.246229	0.218645	1.99845	0.192628	BNPR2 SOX17 HYP	BNPR2 HYP	19557.7	Serine/arginine-rich splicing factor 3 OS=Homo sapiens OX=9606 GN=SRSF3 PE=1 SV=1	64753.8	51638.9	690422	51566.3	748247	71686.4	649487	246009	643817	447374	315232	319271	303615	622521	610381	547582
P46926	4	1	22.2407	0.2463	0.218645	2.67003	0.192579	BNPR2 SOX17 HYP	BNPR2 HYP	32839.7	Glucosamine-6-phosphate isomerase 1 OS=Homo sapiens OX=9606 GN=GNPDA1 PE=1 SV=1	2255.65	1883.39	58026.3	1643.37	86477.1	2552.68	69408.4	11933.2	22426.9	16316.8	26493.6	10174.9	35089.7	22167.4	65229.3	26561.6
P26583	15	6	101.171	0.246647	0.218645	1.85826	0.19234	BNPR2 SOX17 HYP	BNPR2 HYP	24204.9	High mobility group protein B2 OS=Homo sapiens OX=9606 GN=HMGB2 PE=1 SV=2	69483.7	60860.6	314612	33814.8	382624	70218.5	307882	128956	690844	527266	143645	209363	155257	609775	289345	287037
Q99828	2	1	10.0318	0.246914	0.218645	2.17646	0.192157	BNPR2 SOX17 HYP	BNPR2 HYP	21874.5	Calcium and integrin-binding protein 1 OS=Homo sapiens OX=9606 GN=CIB1 PE=1 SV=4	328.243	718.309	24265.3	811.489	29556.5	992.252	22157.6	4149.9	3263.57	6223.07	11079	5024.32	11993.1	8616.68	20823.5	9237.1
Q6P1R3	6	2	42.7414	0.246964	0.218645	1.69074	0.192123	BNPR2 SOX17 HYP	BNPR2 HYP	61946.7	Myb/SANT-like DNA-binding domain-containing protein 2 OS=Homo sapiens OX=9606 GN=MSANTD2 PE=1 SV=1	54220.5	46451.4	960032	57037	840053	87351.3	696529	265880	539090	402431	438330	353143	340867	758555	654591	591812
P29401	118	95	682.392	0.246965	0.218645	1.88736	0.192122	BNPR2 SOX17 HYP	BNPR2 HYP	68562.1	Transketolase OS=Homo sapiens OX=9606 GN=TKT PE=1 SV=3	520650	414394	3.28661e+06	359619	3.79014e+06	517540	2.85026e+06	1.48859e+06	5.17658e+06	3.59011e+06	1.5006e+06	2.22657e+06	1.53792e+06	4.4943e+06	2.67864e+06	3.31339e+06
P00387	9	4	62.2243	0.246987	0.218645	2.00092	0.192107	BNPR2 SOX17 HYP	BNPR2 HYP	34463	NADH-cytochrome b5 reductase 3 OS=Homo sapiens OX=9606 GN=CYB5R3 PE=1 SV=3	29411.4	31712.9	211377	22278.8	338042	41756	133547	76487.4	292425	274745	96510.2	137939	137167	362607	125506	170250
Q8N6G2	2	1	11.6883	0.247068	0.218645	2.00892	0.192051	BNPR2 SOX17 HYP	BNPR2 HYP	33880.3	Testis-expressed protein 26 OS=Homo sapiens OX=9606 GN=TEX26 PE=2 SV=1	2858.55	2715.71	8282.16	3307.8	8958.88	3385.28	4176.99	17960.4	28421.2	23527.6	3781.46	20480.1	3635.23	29397.6	3925.49	39977.4
P09936	33	24	276.837	0.247118	0.218645	2.02501	0.192017	BNPR2 SOX17 HYP	BNPR2 HYP	25166.6	Ubiquitin carboxyl-terminal hydrolase isozyme L1 OS=Homo sapiens OX=9606 GN=UCHL1 PE=1 SV=2	99971.5	134084	960166	150705	1.1996e+06	140914	928293	454684	993970	1.16163e+06	438391	933086	486759	1.22369e+06	872400	1.01207e+06
O00264	4	4	22.158	0.247627	0.218645	2.39117	0.191669	BNPR2 SOX17 HYP	BNPR2 HYP	21785.2	Membrane-associated progesterone receptor component 1 OS=Homo sapiens OX=9606 GN=PGRMC1 PE=1 SV=3	21289.7	11704	110828	13497.4	120170	12050	154130	89826.3	211674	101397	50601.7	83569	48761.2	104642	144849	199941
Q14103	44	25	409.938	0.247723	0.218645	1.785	0.191603	BNPR2 SOX17 HYP	BNPR2 HYP	38605.3	Heterogeneous nuclear ribonucleoprotein D0 OS=Homo sapiens OX=9606 GN=HNRNPD PE=1 SV=1	162576	147155	1.59702e+06	131064	1.52767e+06	188376	1.21893e+06	702535	1.61642e+06	1.27487e+06	729167	811479	619881	1.63585e+06	1.14553e+06	1.56375e+06
P52597	42	29	337.99	0.248346	0.218645	1.96721	0.191178	BNPR2 SOX17 HYP	BNPR2 HYP	46014.1	Heterogeneous nuclear ribonucleoprotein F OS=Homo sapiens OX=9606 GN=HNRNPF PE=1 SV=3	153770	139311	1.29599e+06	116828	1.47707e+06	165762	1.18969e+06	523338	1.52887e+06	1.20692e+06	591722	723335	599348	1.43947e+06	1.11805e+06	1.16488e+06
P53621	54	30	316.527	0.248659	0.218645	1.79151	0.190966	BNPR2 SOX17 HYP	BNPR2 HYP	139886	Coatomer subunit alpha OS=Homo sapiens OX=9606 GN=COPA PE=1 SV=2	143618	95302.3	688119	105784	708697	129492	645650	366469	1.42793e+06	825651	314180	654957	287567	1.1245e+06	606775	815710
Q9BVJ7	7	4	37.5751	0.248669	0.218645	1.608	0.190959	BNPR2 SOX17 HYP	BNPR2 HYP	16816.3	Dual specificity protein phosphatase 23 OS=Homo sapiens OX=9606 GN=DUSP23 PE=1 SV=1	24652.7	20578.8	62181.4	19628.9	69360.3	22199.6	72651.2	40071.7	245111	178284	28390.7	121532	28144.2	192780	68276.8	89194.1
P22626	67	52	487.743	0.248675	0.218645	1.83918	0.190954	BNPR2 SOX17 HYP	BNPR2 HYP	37486.8	Heterogeneous nuclear ribonucleoproteins A2/B1 OS=Homo sapiens OX=9606 GN=HNRNPA2B1 PE=1 SV=2	585138	511335	3.35243e+06	461007	3.81983e+06	582792	2.84011e+06	1.78748e+06	5.81776e+06	4.42995e+06	1.53065e+06	2.85431e+06	1.54997e+06	5.06094e+06	2.6691e+06	3.97869e+06
P25787	18	14	140.679	0.248956	0.218645	1.97671	0.190764	BNPR2 SOX17 HYP	BNPR2 HYP	26012.7	Proteasome subunit alpha type-2 OS=Homo sapiens OX=9606 GN=PSMA2 PE=1 SV=2	34857.1	27326.5	322518	31062.4	317483	32398.4	288228	183736	346568	236743	147255	192322	128824	281346	270874	408972
P55957	3	3	15.8568	0.249051	0.218645	2.40994	0.1907	BNPR2 HYP	BNPR2 SOX17 HYP	22165.8	BH3-interacting domain death agonist OS=Homo sapiens OX=9606 GN=BID PE=1 SV=1	134.282	348.512	800.487	197.864	0	298.697	237.808	78.0936	1335.1	3019.33	365.485	1225.07	0	2593.87	223.49	173.826
Q99439	9	5	66.8293	0.249549	0.218645	2.2492	0.190363	BNPR2 SOX17 HYP	BNPR2 HYP	34096.3	Calponin-2 OS=Homo sapiens OX=9606 GN=CNN2 PE=1 SV=4	45049.5	37849.2	907797	37760.9	1.09333e+06	55959.8	952036	211883	447907	327907	414481	233796	443638	485953	894713	471623
Q8N4H5	1	1	5.7163	0.249563	0.218645	2.21389	0.190353	BNPR2 HYP	BNPR2 SOX17 HYP	6035.33	Mitochondrial import receptor subunit TOM5 homolog OS=Homo sapiens OX=9606 GN=TOMM5 PE=1 SV=1	181.237	61.3001	0	51.2413	0	132.698	0	0	1801.96	531.074	0	317.259	0	1152.35	0	0
P62280	15	10	108.721	0.250212	0.218645	1.77843	0.189916	BNPR2 SOX17 HYP	BNPR2 HYP	18601.8	40S ribosomal protein S11 OS=Homo sapiens OX=9606 GN=RPS11 PE=1 SV=3	42022.3	49316.8	223418	41730	222788	46950.8	232786	131462	417808	427257	102008	258370	90400.4	407719	218770	292615
P63000	7	3	57.2809	0.250255	0.218645	1.50048	0.189887	BNPR2 SOX17 HYP	BNPR2 HYP	21849.3	Ras-related C3 botulinum toxin substrate 1 OS=Homo sapiens OX=9606 GN=RAC1 PE=1 SV=1	19735.3	19110.6	80290.6	17245.5	60648.9	22462.5	66111.9	55415.6	196219	165565	36658.9	106775	24609.4	195063	62131.2	123348
P60842	84	42	620.572	0.250485	0.218645	1.83057	0.189732	BNPR2 SOX17 HYP	BNPR2 HYP	46382.2	Eukaryotic initiation factor 4A-I OS=Homo sapiens OX=9606 GN=EIF4A1 PE=1 SV=1	362658	351971	2.5669e+06	378748	2.73586e+06	422142	2.2923e+06	1.2501e+06	3.60575e+06	3.0493e+06	1.17199e+06	2.34501e+06	1.11012e+06	3.66586e+06	2.15428e+06	2.78255e+06
Q9UMX0	4	2	26.7518	0.250604	0.218645	1.98991	0.189652	BNPR2 SOX17 HYP	BNPR2 HYP	62519.1	Ubiquilin-1 OS=Homo sapiens OX=9606 GN=UBQLN1 PE=1 SV=2	26665	36662	336737	31822.6	501022	46966.6	193404	118021	265118	317622	153747	197029	203299	407856	181759	262699
Q99798	27	20	178.607	0.250932	0.218645	1.95296	0.189432	BNPR2 SOX17 HYP	BNPR2 HYP	86166.9	Aconitate hydratase_ mitochondrial OS=Homo sapiens OX=9606 GN=ACO2 PE=1 SV=2	33660	27345.6	171017	23716.8	191154	28183.1	181977	98135.8	334666	236909	78082.7	146842	77564.1	244741	171020	218437
P04632	26	20	212.927	0.25094	0.218645	1.75268	0.189427	BNPR2 SOX17 HYP	BNPR2 HYP	28486.9	Calpain small subunit 1 OS=Homo sapiens OX=9606 GN=CAPNS1 PE=1 SV=1	96425.1	104589	564290	110355	455271	110270	369111	600100	958710	906104	257643	683263	184734	957577	346887	1.33574e+06
Q6ZVK8	1	1	5.6508	0.251136	0.218645	1.68297	0.189296	BNPR2 HYP	BNPR2 SOX17 HYP	36014.3	8-oxo-dGDP phosphatase NUDT18 OS=Homo sapiens OX=9606 GN=NUDT18 PE=1 SV=3	925.846	919.929	0	274.178	0	1259.65	0	0	9205.26	7969.81	0	1697.57	0	10938.8	0	0
Q9NY65	30	2	373.614	0.251191	0.218645	1.9403	0.189259	BNPR2 SOX17 HYP	BNPR2 HYP	50778	Tubulin alpha-8 chain OS=Homo sapiens OX=9606 GN=TUBA8 PE=1 SV=1	425768	385124	3.89987e+06	432330	3.95851e+06	492694	3.92254e+06	1.6054e+06	4.23322e+06	3.33652e+06	1.7806e+06	2.67676e+06	1.60624e+06	4.27853e+06	3.68636e+06	3.57341e+06
P17987	68	48	490.417	0.251203	0.218645	1.84033	0.18925	BNPR2 SOX17 HYP	BNPR2 HYP	60856.9	T-complex protein 1 subunit alpha OS=Homo sapiens OX=9606 GN=TCP1 PE=1 SV=1	176484	167249	1.42364e+06	191807	1.10858e+06	202610	1.54111e+06	753250	1.7547e+06	1.44896e+06	650003	1.18757e+06	449825	1.75946e+06	1.44832e+06	1.67663e+06
P14649	25	13	203.049	0.251492	0.218645	1.95793	0.189057	BNPR2 SOX17 HYP	BNPR2 HYP	22878.1	Myosin light chain 6B OS=Homo sapiens OX=9606 GN=MYL6B PE=1 SV=1	111318	109451	712991	106993	844897	120705	741113	331008	1.10679e+06	948226	325536	662442	342832	1.0482e+06	696490	736778
P68366	76	30	641.824	0.251514	0.218645	1.93727	0.189043	BNPR2 SOX17 HYP	BNPR2 HYP	50665.8	Tubulin alpha-4A chain OS=Homo sapiens OX=9606 GN=TUBA4A PE=1 SV=1	704697	628688	7.26478e+06	757765	7.39009e+06	818141	6.84779e+06	3.06897e+06	7.00648e+06	5.44664e+06	3.31694e+06	4.69168e+06	2.99866e+06	7.1047e+06	6.43548e+06	6.83112e+06
O95433	5	4	33.7915	0.251751	0.218645	2.07845	0.188885	BNPR2 SOX17 HYP	BNPR2 HYP	38445.5	Activator of 90 kDa heat shock protein ATPase homolog 1 OS=Homo sapiens OX=9606 GN=AHSA1 PE=1 SV=1	7692.69	6783.75	29496.5	7312.07	22411	6229.57	28013.9	49938.9	76484.9	58771	13467.5	45272.5	9093.67	54097.3	26327.1	111157
P37802	24	11	161.125	0.251973	0.218645	2.238	0.188736	BNPR2 SOX17 HYP	BNPR2 HYP	22562.6	Transgelin-2 OS=Homo sapiens OX=9606 GN=TAGLN2 PE=1 SV=3	62683.3	55755.4	501753	47372.9	689076	71464.1	583377	150094	623231	483037	229090	293308	279605	620592	548252	334090
Q96F86	5	2	28.4537	0.252257	0.218645	2.45313	0.188548	BNPR2 SOX17 HYP	BNPR2 HYP	56819	Enhancer of mRNA-decapping protein 3 OS=Homo sapiens OX=9606 GN=EDC3 PE=1 SV=1	1162.81	1298.96	55647	1386.83	67187	1706.37	66549.4	10507.7	11561.3	11253.5	25407.2	8586.52	27262.4	14818.1	62542.4	23388.7
Q06830	64	49	419.297	0.252575	0.218645	1.83687	0.188336	BNPR2 SOX17 HYP	BNPR2 HYP	22338.5	Peroxiredoxin-1 OS=Homo sapiens OX=9606 GN=PRDX1 PE=1 SV=1	347811	279589	1.81439e+06	244998	1.85708e+06	320560	1.82886e+06	928790	3.45812e+06	2.42222e+06	828412	1.5169e+06	753542	2.78373e+06	1.71874e+06	2.06736e+06
Q15637	12	7	74.1223	0.25265	0.218645	1.92898	0.188286	BNPR2 SOX17 HYP	BNPR2 HYP	68558.2	Splicing factor 1 OS=Homo sapiens OX=9606 GN=SF1 PE=1 SV=4	27808	25019.3	284353	22075.2	291078	28108.2	240642	133168	276482	216754	129830	136678	118110	244090	226153	296414
P21964	10	6	65.3574	0.252878	0.218645	1.52903	0.188135	BNPR2 SOX17 HYP	BNPR2 HYP	30493.3	Catechol O-methyltransferase OS=Homo sapiens OX=9606 GN=COMT PE=1 SV=2	125679	114469	294357	105675	251104	131748	182966	413035	1.24957e+06	991699	134397	654285	101890	1.14409e+06	171949	919358
P68371	59	0	773.207	0.25292	0.218645	1.95556	0.188107	BNPR2 SOX17 HYP	BNPR2 HYP	50287.4	Tubulin beta-4B chain OS=Homo sapiens OX=9606 GN=TUBB4B PE=1 SV=1	824705	805889	7.39663e+06	920698	7.69097e+06	913038	7.17962e+06	3.67016e+06	8.19966e+06	6.98182e+06	3.37714e+06	5.70048e+06	3.12075e+06	7.92878e+06	6.74732e+06	8.16927e+06
P28074	9	6	61.1287	0.253008	0.218645	1.92735	0.188049	BNPR2 SOX17 HYP	BNPR2 HYP	28651.4	Proteasome subunit beta type-5 OS=Homo sapiens OX=9606 GN=PSMB5 PE=1 SV=3	4946.59	7026.74	124629	6916.81	123996	8208.91	104992	39413.2	49181.7	60876.2	56902.8	42825.3	50313.8	71285.8	98670.6	87728.4
Q12849	2	1	10.7552	0.253176	0.218645	2.41555	0.187938	BNPR2 SOX17 HYP	BNPR2 HYP	53639.7	G-rich sequence factor 1 OS=Homo sapiens OX=9606 GN=GRSF1 PE=1 SV=3	1332.87	468.155	55523.2	1535.72	59827.6	850.188	50129.6	31371.9	13252.1	4055.86	25350.7	9508.4	24276.1	7383	47111.2	69829.5
Q8N413	3	1	21.6508	0.253397	0.218645	1.70684	0.187792	BNPR2 SOX17 HYP	BNPR2 HYP	32248.2	Solute carrier family 25 member 45 OS=Homo sapiens OX=9606 GN=SLC25A45 PE=2 SV=2	0	0	331504	0	276973	0	276159	12691.7	0	0	151358	0	112387	0	259531	28250
Q96PY0	1	0	10.2564	0.253546	0.218645	1.71117	0.187693	BNPR2 SOX17 HYP	BNPR2 HYP	28643.9	Putative uncharacterized protein PSMG3-AS1 OS=Homo sapiens OX=9606 GN=PSMG3-AS1 PE=5 SV=2	871.292	1254.62	4492.09	1028.02	5499.46	1312.97	4230.05	2041.19	8662.85	10869.4	2050.99	6364.96	2231.51	11401.8	3975.35	4543.42
P23526	13	11	84.3468	0.25375	0.218645	2.12094	0.187559	BNPR2 SOX17 HYP	BNPR2 HYP	48286.5	Adenosylhomocysteinase OS=Homo sapiens OX=9606 GN=AHCY PE=1 SV=4	29140.1	28966.3	300135	31599.1	378937	42888.7	324979	80024.2	289727	250950	137035	195645	153761	372443	305412	178123
P31689	31	21	220.684	0.253876	0.218645	1.83361	0.187476	BNPR2 SOX17 HYP	BNPR2 HYP	45609.6	DnaJ homolog subfamily A member 1 OS=Homo sapiens OX=9606 GN=DNAJA1 PE=1 SV=2	103002	92225	723192	91270.5	684893	99246.7	602312	464927	1.0241e+06	798992	330194	565099	277908	861855	566047	1.03486e+06
O60664	34	24	227.843	0.254023	0.218645	2.121	0.187379	BNPR2 SOX17 HYP	BNPR2 HYP	47246.1	Perilipin-3 OS=Homo sapiens OX=9606 GN=PLIN3 PE=1 SV=3	88237.6	78299.3	3.44978e+06	83970.7	3.33146e+06	90470.3	3.25337e+06	1.17303e+06	877306	678346	1.5751e+06	519903	1.3518e+06	785641	3.05748e+06	2.611e+06
P39023	13	9	108.561	0.25404	0.218645	1.82808	0.187368	BNPR2 SOX17 HYP	BNPR2 HYP	46394.1	60S ribosomal protein L3 OS=Homo sapiens OX=9606 GN=RPL3 PE=1 SV=2	58254.5	59149.4	614107	67090.7	656216	78877.7	482601	242211	579197	512441	280388	415390	266272	684971	453543	539130
Q9HAV0	12	3	78.9914	0.254225	0.218645	1.85986	0.187246	BNPR2 SOX17 HYP	BNPR2 HYP	38308.6	Guanine nucleotide-binding protein subunit beta-4 OS=Homo sapiens OX=9606 GN=GNB4 PE=1 SV=3	17339.1	13671.3	83478.3	15035.4	99415.1	19456.2	89540.7	32484.2	172395	118441	38114.4	93091	40339.5	168957	84149.4	72305.3
Q13509	57	19	633.352	0.254315	0.218645	1.91775	0.187187	BNPR2 SOX17 HYP	BNPR2 HYP	50889	Tubulin beta-3 chain OS=Homo sapiens OX=9606 GN=TUBB3 PE=1 SV=2	493007	526220	4.85784e+06	551716	4.92226e+06	595477	4.64226e+06	2.1688e+06	4.90174e+06	4.55891e+06	2.21799e+06	3.41593e+06	1.9973e+06	5.1711e+06	4.36275e+06	4.82745e+06
O43399	25	16	204.938	0.254462	0.218645	1.93844	0.18709	BNPR2 SOX17 HYP	BNPR2 HYP	22294.8	Tumor protein D54 OS=Homo sapiens OX=9606 GN=TPD52L2 PE=1 SV=2	115451	109543	925973	97044.9	991568	114641	843402	469589	1.14788e+06	949023	422780	600851	402347	995541	792620	1.04524e+06
P35270	11	6	65.3675	0.254542	0.218645	1.75427	0.187038	BNPR2 SOX17 HYP	BNPR2 HYP	28333.6	Sepiapterin reductase OS=Homo sapiens OX=9606 GN=SPR PE=1 SV=1	16318.4	16823.8	62772.7	16082.7	59334.7	14814	53807.5	68517.8	162246	145753	28660.7	99575.8	24076.1	128644	50567.7	152511
P07741	24	17	189.009	0.254874	0.218645	2.09638	0.18682	BNPR2 SOX17 HYP	BNPR2 HYP	19778.9	Adenine phosphoribosyltransferase OS=Homo sapiens OX=9606 GN=APRT PE=1 SV=2	49428.7	41266.7	303384	44618.2	354174	44137.9	366230	155134	491447	357515	138519	276252	143713	383291	344179	345307
Q9H910	8	6	54.7547	0.255063	0.218645	2.09084	0.186696	BNPR2 SOX17 HYP	BNPR2 HYP	20120.4	Jupiter microtubule associated homolog 2 OS=Homo sapiens OX=9606 GN=JPT2 PE=1 SV=1	8204.63	6520.23	75356.1	5040.97	55073.4	7242.72	102311	34257.4	81574.8	56488.1	34406	31211.1	22347	62895.5	96151	76252.3
Q9UKY7	18	15	170.254	0.255158	0.218645	1.93657	0.186634	BNPR2 SOX17 HYP	BNPR2 HYP	27334.9	Protein CDV3 homolog OS=Homo sapiens OX=9606 GN=CDV3 PE=1 SV=1	26521.2	26964.2	440177	29658.9	446611	42721.4	418202	105912	263689	233604	200975	183633	181220	370991	393022	235746
Q9UJQ1	1	0	5.9142	0.255221	0.218645	2.52947	0.186593	BNPR2 SOX17 HYP	BNPR2 HYP	31700.3	Lysosome-associated membrane glycoprotein 5 OS=Homo sapiens OX=9606 GN=LAMP5 PE=1 SV=1	0	0	3577.77	0	4232.16	0	4565.04	252.67	0	0	1633.53	0	1717.27	0	4290.18	562.41
Q71U36	108	36	815.484	0.255234	0.218645	1.83687	0.186584	BNPR2 SOX17 HYP	BNPR2 HYP	50820	Tubulin alpha-1A chain OS=Homo sapiens OX=9606 GN=TUBA1A PE=1 SV=1	1.06095e+06	958993	1.00125e+07	1.19797e+06	9.48837e+06	1.25248e+06	9.00756e+06	4.55416e+06	1.05485e+07	8.30824e+06	4.57151e+06	7.41718e+06	3.85008e+06	1.08765e+07	8.4652e+06	1.01369e+07
P53602	6	1	35.0598	0.255246	0.218645	2.56228	0.186577	BNPR2 SOX17 HYP	BNPR2 HYP	43917.9	Diphosphomevalonate decarboxylase OS=Homo sapiens OX=9606 GN=MVD PE=1 SV=1	8242.75	7554.56	117620	4825.59	186314	8093.1	128949	30860.8	81953.9	65449	53702.8	29877.5	75600.3	70280.1	121185	68691.9
P62841	8	6	78.7051	0.255248	0.218645	2.04776	0.186575	BNPR2 SOX17 HYP	BNPR2 HYP	17040.2	40S ribosomal protein S15 OS=Homo sapiens OX=9606 GN=RPS15 PE=1 SV=2	41724	28171.4	491555	34400	521515	36050.9	427031	235564	414842	244063	224434	212987	211614	313065	401319	524334
Q9Y3E5	5	3	30.5184	0.255277	0.218645	1.72974	0.186556	BNPR2 SOX17 HYP	BNPR2 HYP	19478.7	Peptidyl-tRNA hydrolase 2_ mitochondrial OS=Homo sapiens OX=9606 GN=PTRH2 PE=1 SV=1	19240	18625.9	114442	15146.1	148012	28058.7	72598.8	40982.1	191295	161365	52251.8	93776.6	60058.6	243660	68227.5	91220.6
Q9Y305	8	6	47.796	0.255851	0.218645	1.78165	0.186182	BNPR2 SOX17 HYP	BNPR2 HYP	50301	Acyl-coenzyme A thioesterase 9_ mitochondrial OS=Homo sapiens OX=9606 GN=ACOT9 PE=1 SV=2	13033.1	7604.58	37730.4	7751.07	50697.1	9374	32214.3	25516.1	129582	65882.3	17226.9	47990.5	20571.3	81403.5	30274.6	56795.2
P38646	92	67	685.396	0.255945	0.218645	1.88798	0.18612	BNPR2 SOX17 HYP	BNPR2 HYP	73965.8	Stress-70 protein_ mitochondrial OS=Homo sapiens OX=9606 GN=HSPA9 PE=1 SV=2	269188	243827	2.32128e+06	213955	2.482e+06	293897	2.05266e+06	926457	2.67641e+06	2.11239e+06	1.05984e+06	1.3247e+06	1.00712e+06	2.55219e+06	1.92906e+06	2.06217e+06
P61764	9	3	44.2517	0.256042	0.218645	2.23165	0.186058	BNPR2 SOX17 HYP	BNPR2 HYP	67968	Syntaxin-binding protein 1 OS=Homo sapiens OX=9606 GN=STXBP1 PE=1 SV=1	4868.18	5544.36	227682	5046.47	255629	8071.57	243923	34981.8	48402.1	48033.6	103955	31245.1	103726	70093.2	229236	77864.8
P0DMV0;P0DMU7;P0DMU8;P0DMU9;P0DMV1;P0DMV2;Q5DJT8;Q5HYN5;Q8NHU0	4	1	27.661	0.256127	0.218645	1.90756	0.186003	BNPR2 SOX17 HYP	BNPR2 HYP	21459.7	Cancer/testis antigen family 45 member A7 OS=Homo sapiens OX=9606 GN=CT45A7 PE=3 SV=1	21217	34678	229300	36495.3	342521	42927	134668	93527.2	210951	300433	104693	225960	138984	372777	126559	208179
Q13435	16	9	97.2143	0.256296	0.218645	1.88531	0.185892	BNPR2 SOX17 HYP	BNPR2 HYP	100342	Splicing factor 3B subunit 2 OS=Homo sapiens OX=9606 GN=SF3B2 PE=1 SV=2	24647.6	39810.4	133070	19815.3	175036	27165.4	123985	83574	245060	344898	60757.1	122686	71024	235903	116520	186024
Q9NZM1	43	24	260.468	0.256443	0.218645	1.87184	0.185797	BNPR2 SOX17 HYP	BNPR2 HYP	236249	Myoferlin OS=Homo sapiens OX=9606 GN=MYOF PE=1 SV=1	84107	81452.6	1.45243e+06	80914	1.41802e+06	129412	1.29138e+06	341255	836237	705665	663148	500977	575388	1.12381e+06	1.21362e+06	759588
P16520	4	1	16.5715	0.256478	0.218645	1.93596	0.185774	BNPR2 SOX17 HYP	BNPR2 HYP	38190.7	Guanine nucleotide-binding protein G(I)/G(S)/G(T) subunit beta-3 OS=Homo sapiens OX=9606 GN=GNB3 PE=1 SV=1	3892.27	6080.48	110309	5237.05	88373.5	5083.56	73895.7	75645.8	38699.1	52678.3	50364.6	32425.1	35859.2	44145.4	69446.4	168377
Q5JNZ3	2	0	15.1531	0.256577	0.218645	3.94106	0.18571	BNPR2 SOX17 HYP	BNPR2 HYP	78545.7	Zinc finger protein 311 OS=Homo sapiens OX=9606 GN=ZNF311 PE=2 SV=2	3074.27	2520.86	61156.3	1605.62	141727	2252.58	112271	13149.2	30566.1	21839.5	27922.7	9941.18	57508.3	19561.3	105511	29268.3
Q15366	31	21	258.626	0.256648	0.218645	1.98768	0.185664	BNPR2 SOX17 HYP	BNPR2 HYP	38979.4	Poly(rC)-binding protein 2 OS=Homo sapiens OX=9606 GN=PCBP2 PE=1 SV=1	163474	126720	1.18549e+06	116490	1.43287e+06	154330	1.08433e+06	493204	1.62535e+06	1.09784e+06	541268	721244	581412	1.34019e+06	1.01904e+06	1.0978e+06
P30837	7	2	37.8636	0.25681	0.218645	1.95674	0.185559	BNPR2 SOX17 HYP	BNPR2 HYP	57662.6	Aldehyde dehydrogenase X_ mitochondrial OS=Homo sapiens OX=9606 GN=ALDH1B1 PE=1 SV=3	3759.92	2199.17	52350.8	1652.7	59212.7	3535.54	41242.2	13341	37383.1	19052.5	23902.3	10232.7	24026.6	30702.4	38759	29695.2
Q15691	19	12	138.394	0.256981	0.218645	2.00046	0.185448	BNPR2 SOX17 HYP	BNPR2 HYP	30170.2	Microtubule-associated protein RP/EB family member 1 OS=Homo sapiens OX=9606 GN=MAPRE1 PE=1 SV=3	35498.1	32849.9	396775	41688.3	391950	36963.8	373602	211339	352942	284595	181159	258112	159041	320992	351107	470412
Q9UNN8	8	6	58.9223	0.256991	0.218645	1.48267	0.185442	BNPR2 SOX17 HYP	BNPR2 HYP	27013.6	Endothelial protein C receptor OS=Homo sapiens OX=9606 GN=PROCR PE=1 SV=1	14468.3	13965.7	37541.6	12174.9	41163.1	13855	30768.6	30085.2	143852	120992	17140.7	75380.8	16702.7	120316	28915.9	66965.6
P62847	13	9	94.1428	0.257705	0.218645	1.92923	0.184981	BNPR2 SOX17 HYP	BNPR2 HYP	15423.2	40S ribosomal protein S24 OS=Homo sapiens OX=9606 GN=RPS24 PE=1 SV=1	41435.8	43216	536612	49988.2	506280	47362.1	466343	275017	411978	374402	245006	309501	205432	411291	438264	612151
Q13772	2	1	11.1212	0.257751	0.218645	1.75238	0.184951	BNPR2 HYP	BNPR2 SOX17 HYP	70980.8	Nuclear receptor coactivator 4 OS=Homo sapiens OX=9606 GN=NCOA4 PE=1 SV=1	1295.32	710.703	107.152	606.421	184.071	1271.67	90.1754	6.03538	12878.8	6157.18	48.9231	3754.64	74.6901	11043.1	84.7458	13.4339
P09651	48	19	435.742	0.258006	0.218645	1.82275	0.184787	BNPR2 SOX17 HYP	BNPR2 HYP	38860.8	Heterogeneous nuclear ribonucleoprotein A1 OS=Homo sapiens OX=9606 GN=HNRNPA1 PE=1 SV=5	402033	288867	1.73515e+06	257838	2.09141e+06	347627	1.57741e+06	875607	3.99723e+06	2.5026e+06	792234	1.5964e+06	848628	3.01878e+06	1.48244e+06	1.94898e+06
Q9NQI0	16	9	92.2743	0.258051	0.218645	1.96163	0.184758	BNPR2 SOX17 HYP	BNPR2 HYP	80163.1	Probable ATP-dependent RNA helicase DDX4 OS=Homo sapiens OX=9606 GN=DDX4 PE=1 SV=2	156475	104103	693024	105215	769598	112041	752925	442450	1.55576e+06	901896	316420	651438	312278	972957	707591	984833
P23528	66	53	312.113	0.258075	0.218645	1.98054	0.184743	BNPR2 SOX17 HYP	BNPR2 HYP	18730.6	Cofilin-1 OS=Homo sapiens OX=9606 GN=CFL1 PE=1 SV=3	196764	185173	3.19146e+06	191046	3.16865e+06	215733	2.81765e+06	1.2536e+06	1.95634e+06	1.60424e+06	1.45715e+06	1.18286e+06	1.28574e+06	1.87341e+06	2.64799e+06	2.79035e+06
O75368	6	4	34.3114	0.258297	0.218645	1.78455	0.1846	BNPR2 SOX17 HYP	BNPR2 HYP	12774.3	SH3 domain-binding glutamic acid-rich-like protein OS=Homo sapiens OX=9606 GN=SH3BGRL PE=1 SV=1	3423.51	3782.4	35064.2	3459.34	31721.9	4304.54	30467.1	15113.2	34038.3	32768.9	16009.6	21418.4	12871.7	37380.4	28632.6	33639.9
Q9HB71	1	1	4.5153	0.258435	0.218645	1.91156	0.184511	BNPR2 SOX17 HYP	BNPR2 HYP	26324	Calcyclin-binding protein OS=Homo sapiens OX=9606 GN=CACYBP PE=1 SV=2	1147.42	804.387	9029.69	335.876	8323.26	774.975	7727.79	4807.78	11408.3	6968.8	4122.76	2079.57	3377.32	6729.85	7262.5	10701.5
Q9UI15	7	5	43.0502	0.258593	0.218645	2.11793	0.18441	BNPR2 SOX17 HYP	BNPR2 HYP	22643.8	Transgelin-3 OS=Homo sapiens OX=9606 GN=TAGLN3 PE=1 SV=2	8906.9	6143.3	141609	6223.47	157239	7928.6	131823	47984.3	88557.2	53222.5	64655.8	38532.5	63802.6	68851.6	123886	106806
Q14847	19	13	138.077	0.258915	0.218645	2.01594	0.184204	BNPR2 SOX17 HYP	BNPR2 HYP	30116.4	LIM and SH3 domain protein 1 OS=Homo sapiens OX=9606 GN=LASP1 PE=1 SV=2	52906.3	49920.7	334446	47414.7	420344	59701.2	373283	123772	526023	432488	152701	293567	170562	518443	350807	275499
P06576	129	105	773.325	0.258945	0.218645	1.97021	0.184184	BNPR2 SOX17 HYP	BNPR2 HYP	56560	ATP synthase subunit beta_ mitochondrial OS=Homo sapiens OX=9606 GN=ATP5F1B PE=1 SV=3	589394	502068	5.14443e+06	393683	6.07199e+06	579966	4.40862e+06	2.0011e+06	5.86007e+06	4.34967e+06	2.34884e+06	2.43748e+06	2.46382e+06	5.0364e+06	4.14317e+06	4.45418e+06
Q6UB35	23	12	130.298	0.259144	0.218645	1.95454	0.184057	BNPR2 SOX17 HYP	BNPR2 HYP	106703	Monofunctional C1-tetrahydrofolate synthase_ mitochondrial OS=Homo sapiens OX=9606 GN=MTHFD1L PE=1 SV=1	67458	59890.4	381063	43888.5	556151	68870	293494	160976	670704	518861	173985	271735	225668	598065	275822	358311
P37837	28	20	178.23	0.259331	0.218645	1.66092	0.183937	BNPR2 SOX17 HYP	BNPR2 HYP	37711.3	Transaldolase OS=Homo sapiens OX=9606 GN=TALDO1 PE=1 SV=2	74042.1	86516.7	938377	85952.8	807936	106224	634741	419103	736167	749537	428443	532175	327835	922446	596522	932867
P13598	13	5	78.3741	0.259459	0.218645	2.01844	0.183856	BNPR2 SOX17 HYP	BNPR2 HYP	31167.6	Intercellular adhesion molecule 2 OS=Homo sapiens OX=9606 GN=ICAM2 PE=1 SV=2	17670.9	16822.5	218120	18985.3	253864	19464.3	181446	93432.7	175694	145742	99588.9	117547	103010	169027	170521	207968
P42167	7	1	45.5202	0.259776	0.218645	2.20605	0.183654	BNPR2 SOX17 HYP	BNPR2 HYP	50727.3	Lamina-associated polypeptide 2_ isoforms beta/gamma OS=Homo sapiens OX=9606 GN=TMPO PE=1 SV=2	9855.86	9612.39	175508	11146.2	183445	11993.3	207312	51966.8	97992.3	83276.9	80133.1	69011.7	74436.1	104149	194830	115671
P05023	50	26	349.391	0.259788	0.218645	1.92142	0.183646	BNPR2 SOX17 HYP	BNPR2 HYP	114208	Sodium/potassium-transporting ATPase subunit alpha-1 OS=Homo sapiens OX=9606 GN=ATP1A1 PE=1 SV=1	198309	199515	1.29348e+06	172199	1.53115e+06	229846	1.32542e+06	494152	1.9717e+06	1.7285e+06	590573	1.06616e+06	621292	1.99597e+06	1.24562e+06	1.09991e+06
P35241	67	34	440.197	0.260518	0.218645	2.26326	0.183182	BNPR2 SOX17 HYP	BNPR2 HYP	68678.1	Radixin OS=Homo sapiens OX=9606 GN=RDX PE=1 SV=1	206485	174585	2.88133e+06	153440	3.57683e+06	212845	3.13854e+06	802705	2.05298e+06	1.51252e+06	1.31555e+06	950021	1.45136e+06	1.84834e+06	2.94957e+06	1.78671e+06
P32969	26	19	174.199	0.260693	0.218645	2.00047	0.183071	BNPR2 SOX17 HYP	BNPR2 HYP	21977.5	60S ribosomal protein L9 OS=Homo sapiens OX=9606 GN=RPL9 PE=1 SV=1	82129.8	74518	825193	80661.8	943402	84537.6	728414	369151	816579	645586	376766	499416	382803	734121	684556	821679
P26368	25	18	167.395	0.260731	0.218645	2.21129	0.183047	BNPR2 SOX17 HYP	BNPR2 HYP	53843.3	Splicing factor U2AF 65 kDa subunit OS=Homo sapiens OX=9606 GN=U2AF2 PE=1 SV=4	17561.1	16708.3	225590	13655.6	300704	23081.1	230449	50586.8	174602	144752	103000	84548.3	122016	200435	216573	112599
O75643	20	12	104.847	0.2609	0.218645	1.78697	0.18294	BNPR2 SOX17 HYP	BNPR2 HYP	246162	U5 small nuclear ribonucleoprotein 200 kDa helicase OS=Homo sapiens OX=9606 GN=SNRNP200 PE=1 SV=2	18356.3	17555.1	132528	15284.9	138360	21656.2	116910	51382.4	182508	152088	60509.2	94635.9	56142.3	188062	109871	114370
O00571	73	24	550.737	0.261015	0.218645	1.80871	0.182868	BNPR2 SOX17 HYP	BNPR2 HYP	73642.7	ATP-dependent RNA helicase DDX3X OS=Homo sapiens OX=9606 GN=DDX3X PE=1 SV=3	157549	147239	1.28471e+06	147642	1.33471e+06	191855	1.13229e+06	483123	1.56643e+06	1.27561e+06	586569	914122	541584	1.66606e+06	1.06411e+06	1.07536e+06
O14818	23	18	157.952	0.261254	0.218645	1.97578	0.182716	BNPR2 SOX17 HYP	BNPR2 HYP	28058	Proteasome subunit alpha type-7 OS=Homo sapiens OX=9606 GN=PSMA7 PE=1 SV=1	55881.7	55304.3	519090	52793.8	586490	70469	527340	165296	555606	479129	237005	326872	237979	611950	495588	367926
P00374	1	1	12.3338	0.261303	0.218645	1.62649	0.182686	BNPR2 SOX17 HYP	BNPR2 HYP	21509.8	Dihydrofolate reductase OS=Homo sapiens OX=9606 GN=DHFR PE=1 SV=2	2790.11	2789.92	10306.6	3676.27	7857.83	3368.26	6626.21	13966.5	27740.8	24170.4	4705.77	22761.5	3188.46	29249.8	6227.23	31087.5
Q07812	16	11	117.772	0.261806	0.218645	1.50262	0.182368	BNPR2 SOX17 HYP	BNPR2 HYP	21298.5	Apoptosis regulator BAX OS=Homo sapiens OX=9606 GN=BAX PE=1 SV=1	30482.6	51208.7	389178	39959.1	279925	60724.7	273712	153218	303075	443647	177691	247406	113585	527330	257231	341043
P08133	115	88	837.324	0.262101	0.218645	1.74717	0.182183	BNPR2 SOX17 HYP	BNPR2 HYP	76215.6	Annexin A6 OS=Homo sapiens OX=9606 GN=ANXA6 PE=1 SV=3	293425	270778	2.204e+06	284438	2.04429e+06	322451	1.87006e+06	1.09668e+06	2.91739e+06	2.34588e+06	1.0063e+06	1.76109e+06	829510	2.80015e+06	1.75746e+06	2.44106e+06
P53384	5	2	25.5518	0.262145	0.218645	2.03783	0.182155	BNPR2 SOX17 HYP	BNPR2 HYP	35161.9	Cytosolic Fe-S cluster assembly factor NUBP1 OS=Homo sapiens OX=9606 GN=NUBP1 PE=1 SV=2	1381.41	1982.6	33282.9	2804.86	41104.7	3257.42	29253.8	6780.11	13734.7	17176.2	15196.3	17366.2	16679	28287.3	27492.4	15091.6
P35613	9	6	66.0076	0.262147	0.218645	1.73272	0.182154	BNPR2 SOX17 HYP	BNPR2 HYP	42599.6	Basigin OS=Homo sapiens OX=9606 GN=BSG PE=1 SV=2	13801.7	14301	99382.9	9275.83	105000	19179.8	82791.9	29996.9	137224	123897	45376.1	57431.1	42605.7	166556	77806.9	66769
Q6PCB0	4	2	30.9366	0.262199	0.218645	2.19807	0.182121	BNPR2 SOX17 HYP	BNPR2 HYP	46918.2	von Willebrand factor A domain-containing protein 1 OS=Homo sapiens OX=9606 GN=VWA1 PE=1 SV=1	13167.7	12390	161512	12128.9	200699	14647.1	172403	50102.3	130920	107341	73742.9	75095.6	81437.2	127195	162023	111521
Q9Y3B8	12	7	72.1928	0.262364	0.218645	1.95076	0.182017	BNPR2 SOX17 HYP	BNPR2 HYP	27060.9	Oligoribonuclease_ mitochondrial OS=Homo sapiens OX=9606 GN=REXO2 PE=1 SV=3	36837.8	58570.8	756394	62013	868271	69954.1	627490	216924	366261	507428	345353	383952	352317	607479	589708	482843
Q13508	3	1	16.4854	0.262474	0.218645	1.9613	0.181949	BNPR2 SOX17 HYP	BNPR2 HYP	44265.5	Ecto-ADP-ribosyltransferase 3 OS=Homo sapiens OX=9606 GN=ART3 PE=1 SV=2	2020.6	2414.53	18836.5	2824.15	28799.3	3880.53	13147.7	5353.96	20089.9	20918.3	8600.33	17485.7	11685.9	33698.4	12356.1	11917.2
O14531	5	4	30.1828	0.262568	0.218645	2.17997	0.18189	BNPR2 SOX17 HYP	BNPR2 HYP	62505	Dihydropyrimidinase-related protein 4 OS=Homo sapiens OX=9606 GN=DPYSL4 PE=1 SV=2	6101.39	6789.91	125149	4962.33	139945	8409.25	137623	25765.2	60663.3	58824.4	57140.4	30724.1	56785.4	73025.6	129336	57349.7
P61981	23	14	214.795	0.262732	0.218645	2.58026	0.181787	BNPR2 SOX17 HYP	BNPR2 HYP	28473.7	14-3-3 protein gamma OS=Homo sapiens OX=9606 GN=YWHAG PE=1 SV=2	61278.8	59732.1	1.10233e+06	49976	1.89876e+06	64270.8	1.02743e+06	295028	609267	517489	503299	309425	770454	558125	965566	656692
P09211	26	20	221.765	0.263389	0.218645	1.84037	0.181376	BNPR2 SOX17 HYP	BNPR2 HYP	23584	Glutathione S-transferase P OS=Homo sapiens OX=9606 GN=GSTP1 PE=1 SV=2	125955	132544	1.39172e+06	143222	1.24724e+06	139594	1.12927e+06	784493	1.25232e+06	1.1483e+06	635429	886755	506089	1.21223e+06	1.06127e+06	1.74617e+06
A5PLL1	2	1	10.5138	0.263674	0.218645	1.29613	0.181198	BNPR2 SOX17 HYP	BNPR2 HYP	56984.6	Ankyrin repeat domain-containing protein 34B OS=Homo sapiens OX=9606 GN=ANKRD34B PE=2 SV=3	5.99384	59.3557	29590.8	0	18935.5	93.4045	19269.3	139.985	59.594	514.228	13510.5	0	7683.41	811.121	18109.1	311.588
Q8TDB4	2	2	12.0799	0.264005	0.218645	2.01283	0.180992	BNPR2 SOX17 HYP	BNPR2 HYP	25446.6	Protein MGARP OS=Homo sapiens OX=9606 GN=MGARP PE=1 SV=1	2812.17	3007.21	41493.8	1649.38	46756.5	2672.03	32703.4	16421.2	27960.1	26053	18945.2	10212.1	18972.3	23203.8	30734.3	36551.3
Q13838	66	29	458.602	0.264008	0.218645	1.82234	0.180991	BNPR2 SOX17 HYP	BNPR2 HYP	49447.7	Spliceosome RNA helicase DDX39B OS=Homo sapiens OX=9606 GN=DDX39B PE=1 SV=1	231163	195661	1.20602e+06	194651	1.37959e+06	208889	1.02791e+06	713936	2.29834e+06	1.69511e+06	550643	1.20518e+06	559794	1.81399e+06	966015	1.58912e+06
Q9Y2H0	5	2	27.5032	0.264095	0.218645	2.27623	0.180936	BNPR2 SOX17 HYP	BNPR2 HYP	108982	Disks large-associated protein 4 OS=Homo sapiens OX=9606 GN=DLGAP4 PE=1 SV=3	9782.34	7814.43	325046	7009.78	478573	10159.9	234735	72422.3	97261.3	67700.3	148409	43400.9	194190	88228.1	220602	161202
Q15056	19	12	142.183	0.264225	0.218645	1.9297	0.180856	BNPR2 SOX17 HYP	BNPR2 HYP	27442.1	Eukaryotic translation initiation factor 4H OS=Homo sapiens OX=9606 GN=EIF4H PE=1 SV=5	26499.1	22300.5	403357	23748	404174	29763.9	356794	127624	263469	193200	184164	147035	164001	258468	335311	284075
Q9Y678	61	36	383.869	0.264276	0.218645	1.9547	0.180824	BNPR2 SOX17 HYP	BNPR2 HYP	99030.1	Coatomer subunit gamma-1 OS=Homo sapiens OX=9606 GN=COPG1 PE=1 SV=1	160211	157616	1.69656e+06	184078	1.85203e+06	190665	1.59951e+06	655125	1.5929e+06	1.36551e+06	774611	1.13971e+06	751496	1.65572e+06	1.5032e+06	1.45822e+06
P35221	84	48	600.78	0.264383	0.218645	1.89901	0.180758	BNPR2 SOX17 HYP	BNPR2 HYP	100756	Catenin alpha-1 OS=Homo sapiens OX=9606 GN=CTNNA1 PE=1 SV=1	249259	236430	1.8675e+06	219371	1.92012e+06	288419	2.00463e+06	672138	2.47827e+06	2.04831e+06	852658	1.35823e+06	779125	2.50462e+06	1.88393e+06	1.49609e+06
P35237	13	7	81.8911	0.26447	0.218645	1.95045	0.180703	BNPR2 SOX17 HYP	BNPR2 HYP	42964.2	Serpin B6 OS=Homo sapiens OX=9606 GN=SERPINB6 PE=1 SV=3	8385.99	5086.27	46068.1	7183.27	50298.7	6782.31	49095.7	23964.6	83378.1	44064.9	21033.7	44475	20409.6	58897.3	46139.6	53341.9
P62829	22	17	163.327	0.26495	0.218645	1.71923	0.180406	BNPR2 SOX17 HYP	BNPR2 HYP	14979.5	60S ribosomal protein L23 OS=Homo sapiens OX=9606 GN=RPL23 PE=1 SV=1	71224.1	62118.8	492587	71352.2	467792	80859.7	425847	224287	708148	538166	224905	441775	189815	702182	400206	499232
P56377	4	3	21.3075	0.266074	0.218645	2.4897	0.179713	BNPR2 SOX17 HYP	BNPR2 HYP	18842.9	AP-1 complex subunit sigma-2 OS=Homo sapiens OX=9606 GN=AP1S2 PE=1 SV=1	491.907	475.421	13352.6	270.794	14860.6	484.748	18331	2650.19	4890.81	4118.81	6096.5	1676.61	6029.94	4209.53	17227.2	5898.96
P25705	120	99	712.487	0.26636	0.218645	1.86133	0.179537	BNPR2 SOX17 HYP	BNPR2 HYP	59864.8	ATP synthase subunit alpha_ mitochondrial OS=Homo sapiens OX=9606 GN=ATP5F1A PE=1 SV=1	538266	475344	4.3415e+06	368402	4.88545e+06	585996	3.69121e+06	1.49068e+06	5.35173e+06	4.11814e+06	1.98224e+06	2.28095e+06	1.98236e+06	5.08876e+06	3.46896e+06	3.31805e+06
P13797	68	45	523.498	0.266397	0.218645	1.848	0.179515	BNPR2 SOX17 HYP	BNPR2 HYP	71324.4	Plastin-3 OS=Homo sapiens OX=9606 GN=PLS3 PE=1 SV=4	143546	165077	2.21146e+06	161682	2.24222e+06	213994	1.86795e+06	631756	1.42721e+06	1.43015e+06	1.00971e+06	1.00105e+06	909820	1858315	1.75548e+06	1.4062e+06
Q9HCM4	7	5	37.5132	0.266658	0.218645	1.92406	0.179355	BNPR2 SOX17 HYP	BNPR2 HYP	82426.6	Band 4.1-like protein 5 OS=Homo sapiens OX=9606 GN=EPB41L5 PE=1 SV=3	5524.72	6188.61	42577.4	8890.35	45574.3	9614.82	53522	12853.3	54929.8	53615.1	19439.9	55044.4	18492.6	83494.7	50299.3	28609.6
Q14554	7	2	38.0304	0.266697	0.218645	1.56623	0.179331	BNPR2 SOX17 HYP	BNPR2 HYP	60335.9	Protein disulfide-isomerase A5 OS=Homo sapiens OX=9606 GN=PDIA5 PE=1 SV=1	24645.6	32261	155961	29964.9	158047	35765.6	89994.3	96525.9	245040	279494	71208.5	185527	64130.4	310587	84575.6	214853
P55209	24	14	218.051	0.267031	0.218645	1.67989	0.179126	BNPR2 SOX17 HYP	BNPR2 HYP	45659.3	Nucleosome assembly protein 1-like 1 OS=Homo sapiens OX=9606 GN=NAP1L1 PE=1 SV=1	63871.4	59298.9	673076	69179.7	569871	74807	461265	347880	635044	513736	307312	428324	231236	649621	433492	774333
P30041	37	25	310.27	0.267169	0.218645	1.58089	0.179042	BNPR2 SOX17 HYP	BNPR2 HYP	25149.1	Peroxiredoxin-6 OS=Homo sapiens OX=9606 GN=PRDX6 PE=1 SV=3	394171	234728	1.69213e+06	267923	1.19114e+06	333053	1.29905e+06	1.2696e+06	3.91906e+06	2.03356e+06	772591	1.65884e+06	483328	2.89222e+06	1.22084e+06	2.82596e+06
Q9BVA1	57	0	707.136	0.267442	0.218645	1.87052	0.178876	BNPR2 SOX17 HYP	BNPR2 HYP	50409.4	Tubulin beta-2B chain OS=Homo sapiens OX=9606 GN=TUBB2B PE=1 SV=1	723093	759101	7.36869e+06	900518	7.48373e+06	903800	6.86504e+06	2.98759e+06	7.18938e+06	6.57647e+06	3.36439e+06	5.57553e+06	3.03666e+06	7.84856e+06	6.45169e+06	6.64997e+06
Q13442	5	0	27.7319	0.267494	0.218645	2.35348	0.178844	BNPR2 SOX17 HYP	BNPR2 HYP	20630	28 kDa heat- and acid-stable phosphoprotein OS=Homo sapiens OX=9606 GN=PDAP1 PE=1 SV=1	882.793	941.871	52184.7	741.779	65116.2	1274.17	56113.2	6352.25	8777.2	8159.91	23826.4	4592.71	26422.1	11064.9	52734.5	14139.2
P61081	7	2	49.859	0.267691	0.218645	1.75535	0.178724	BNPR2 SOX17 HYP	BNPR2 HYP	21185.1	NEDD8-conjugating enzyme Ubc12 OS=Homo sapiens OX=9606 GN=UBE2M PE=1 SV=1	7782.04	5586.81	227642	5751.42	150908	8426.19	214625	59194	77373.3	48401.3	103936	35609.8	61233.8	73172.7	201702	131758
P08574	9	6	56.0936	0.267877	0.218645	3.68364	0.17861	BNPR2 SOX17 HYP	BNPR2 HYP	35764.2	Cytochrome c1_ heme protein_ mitochondrial OS=Homo sapiens OX=9606 GN=CYC1 PE=1 SV=3	8804.12	5484.73	304618	5793.56	626036	6287.46	512703	51054.4	87535.3	47517	139082	35870.7	254025	54600.1	481833	113640
P0CF74	2	2	11.4356	0.267888	0.218645	2.41821	0.178604	BNPR2 SOX17 HYP	BNPR2 HYP	11447.6	Immunoglobulin lambda constant 6 OS=Homo sapiens OX=9606 GN=IGLC6 PE=1 SV=1	22.3188	32.7563	139781	52.0379	186779	44.2437	146394	5061.86	221.906	283.784	63821.1	322.191	75788.8	384.21	137580	11267
P55735	3	3	16.619	0.268276	0.218645	1.87543	0.178368	BNPR2 HYP	BNPR2 SOX17 HYP	36053.8	Protein SEC13 homolog OS=Homo sapiens OX=9606 GN=SEC13 PE=1 SV=3	7978.63	12920.8	3631.18	14799.6	7985.94	8039.25	4626.24	319.895	79327.8	111939	1657.92	91631.4	3240.44	69812.5	4347.69	712.042
Q32ZL2	1	0	6.0022	0.268628	0.218645	1.56614	0.178154	BNPR2 SOX17 HYP	BNPR2 HYP	35997.8	Phospholipid phosphatase-related protein type 5 OS=Homo sapiens OX=9606 GN=PLPPR5 PE=2 SV=2	0	0	179450	0	234236	0	39867.1	6940.92	0	0	81933	0	95045.6	0	37466.7	15449.5
A0A075B6T6	2	1	10.2579	0.269068	0.218645	2.22234	0.177888	BNPR2 SOX17 HYP	BNPR2 HYP	12951.6	T cell receptor alpha variable 12-2 OS=Homo sapiens OX=9606 GN=TRAV12-2 PE=1 SV=1	480.687	429.547	3056.44	260.36	4904.72	404.509	2876.87	1207.78	4779.25	3721.38	1395.5	1612.01	1990.18	3512.74	2703.65	2688.35
P07602	20	14	125.882	0.269136	0.218645	1.90229	0.177847	BNPR2 SOX17 HYP	BNPR2 HYP	59937.6	Prosaposin OS=Homo sapiens OX=9606 GN=PSAP PE=1 SV=2	65539.8	42994.2	322808	44475.9	368584	65171.6	363471	107917	651632	372481	147387	275371	149560	565947	341586	240207
Q16658	52	37	394.19	0.269168	0.218645	1.87777	0.177828	BNPR2 SOX17 HYP	BNPR2 HYP	55157.3	Fascin OS=Homo sapiens OX=9606 GN=FSCN1 PE=1 SV=3	134089	110729	1.11388e+06	114549	1.13184e+06	131201	1.02633e+06	477043	1.33319e+06	959297	508575	709230	459265	1.13935e+06	964538	1.06183e+06
P62753	27	19	150.574	0.269455	0.218645	2.03794	0.177654	BNPR2 SOX17 HYP	BNPR2 HYP	28851.8	40S ribosomal protein S6 OS=Homo sapiens OX=9606 GN=RPS6 PE=1 SV=1	72518.9	70546.6	838153	60704.6	998501	81699.6	785606	257573	721023	611181	382683	375851	405160	709476	738304	573323
P99999	2	2	12.3389	0.269486	0.218645	1.61337	0.177635	BNPR2 HYP	BNPR2 SOX17 HYP	11862.8	Cytochrome c OS=Homo sapiens OX=9606 GN=CYCS PE=1 SV=2	533.967	1047.21	151.902	572.195	95.9201	1117.52	215.414	0	5308.99	9072.47	69.3551	3542.73	38.9213	9704.5	202.443	0
P68363	63	0	806.949	0.269931	0.218645	1.80209	0.177368	BNPR2 SOX17 HYP	BNPR2 HYP	50836	Tubulin alpha-1B chain OS=Homo sapiens OX=9606 GN=TUBA1B PE=1 SV=1	1.03011e+06	929907	9.71978e+06	1.16687e+06	9.18224e+06	1.2068e+06	8.78899e+06	3.97279e+06	1.02419e+07	8.05625e+06	4.43784e+06	7.22465e+06	3.72586e+06	1.04798e+07	8.25979e+06	8.8429e+06
P61201	19	11	104.335	0.270135	0.218645	1.81965	0.177245	BNPR2 SOX17 HYP	BNPR2 HYP	51881.9	COP9 signalosome complex subunit 2 OS=Homo sapiens OX=9606 GN=COPS2 PE=1 SV=1	65610.9	67507.1	497563	64980.8	559668	87544	454088	164560	652339	584848	227177	402327	227096	760228	426747	366289
P23368	20	11	122.939	0.270378	0.218645	1.99469	0.177099	BNPR2 SOX17 HYP	BNPR2 HYP	66071	NAD-dependent malic enzyme_ mitochondrial OS=Homo sapiens OX=9606 GN=ME2 PE=1 SV=1	51251.4	45109.3	484052	49580.1	535196	60177.3	512460	148808	509569	390805	221008	306974	217166	522577	481604	331227
Q9H8L6	6	5	30.5465	0.27069	0.218645	1.58161	0.176912	BNPR2 SOX17 HYP	BNPR2 HYP	105093	Multimerin-2 OS=Homo sapiens OX=9606 GN=MMRN2 PE=1 SV=2	5648.92	6523.53	31161	5932.51	26527.1	6515.93	22384.5	22492	56164.6	56516.7	14227.5	36731	10763.9	56584.1	21036.7	50064.1
P61247	44	28	346.89	0.270708	0.218645	1.81336	0.176901	BNPR2 SOX17 HYP	BNPR2 HYP	30173.1	40S ribosomal protein S3a OS=Homo sapiens OX=9606 GN=RPS3A PE=1 SV=2	107271	90330.9	610082	93087.1	674161	107559	580367	271338	1.06655e+06	782582	278550	576347	273553	934041	545423	603961
P31350	18	9	109.899	0.270966	0.218645	2.21313	0.176746	BNPR2 SOX17 HYP	BNPR2 HYP	45162.9	Ribonucleoside-diphosphate reductase subunit M2 OS=Homo sapiens OX=9606 GN=RRM2 PE=1 SV=1	20657.8	16633.3	1.08758e+06	20832.4	1.1893e+06	21863.6	1.10892e+06	215529	205391	144103	496568	128983	482579	189862	1.04215e+06	479739
Q15286	6	1	42.7143	0.271051	0.218645	1.64135	0.176695	BNPR2 SOX17 HYP	BNPR2 HYP	23310.4	Ras-related protein Rab-35 OS=Homo sapiens OX=9606 GN=RAB35 PE=1 SV=1	9681.11	10437.6	33259.3	10121.7	38321.7	12871.6	38987.6	14044.7	96254.8	90426.6	15185.5	62668.4	15549.7	111777	36640.1	31261.5
P53675	117	54	836.518	0.2712	0.218645	1.93709	0.176606	BNPR2 SOX17 HYP	BNPR2 HYP	189140	Clathrin heavy chain 2 OS=Homo sapiens OX=9606 GN=CLTCL1 PE=1 SV=2	348616	337313	3.97967e+06	349917	4.14885e+06	464455	4.02133e+06	1.08084e+06	3.46613e+06	2.92231e+06	1.81703e+06	2.1665e+06	1.68347e+06	4033311	3.7792e+06	2.40581e+06
Q9BQE3	61	3	773.842	0.271377	0.218645	1.80523	0.176501	BNPR2 SOX17 HYP	BNPR2 HYP	50579.7	Tubulin alpha-1C chain OS=Homo sapiens OX=9606 GN=TUBA1C PE=1 SV=1	970561	883497	8.77335e+06	1.10392e+06	8.35394e+06	1.14894e+06	8.18681e+06	3.48799e+06	9.64984e+06	7.65417e+06	4.00572e+06	6.83489e+06	3.38976e+06	9.97735e+06	7.69388e+06	7.76378e+06
Q562R1	36	17	294.242	0.271415	0.218645	1.84364	0.176478	BNPR2 SOX17 HYP	BNPR2 HYP	42345.5	Beta-actin-like protein 2 OS=Homo sapiens OX=9606 GN=ACTBL2 PE=1 SV=2	694535	664130	5.6533e+06	791814	5.82145e+06	723949	4.81016e+06	3.03177e+06	6.90544e+06	5.75369e+06	2.58117e+06	4.90249e+06	2.36216e+06	6.28674e+06	4.52053e+06	6.7483e+06
O00410	39	22	234.368	0.271464	0.218645	2.00198	0.176449	BNPR2 SOX17 HYP	BNPR2 HYP	125113	Importin-5 OS=Homo sapiens OX=9606 GN=IPO5 PE=1 SV=4	43562.9	51062.2	1.18081e+06	55641.6	1.24256e+06	62570.2	1.06935e+06	290318	433126	442378	539135	344504	504190	543357	1.00497e+06	646207
P62318	18	11	115.726	0.271619	0.218645	1.9257	0.176357	BNPR2 SOX17 HYP	BNPR2 HYP	14030.4	Small nuclear ribonucleoprotein Sm D3 OS=Homo sapiens OX=9606 GN=SNRPD3 PE=1 SV=1	40000.5	32113.6	1.02397e+06	24681.8	1.05293e+06	38689.1	803606	263035	397706	278216	467524	152817	427246	335974	755221	585481
Q3ZCM7	22	0	246.438	0.271629	0.218645	1.82467	0.176351	BNPR2 SOX17 HYP	BNPR2 HYP	50289.4	Tubulin beta-8 chain OS=Homo sapiens OX=9606 GN=TUBB8 PE=1 SV=2	277524	313803	3.12948e+06	327711	2.79461e+06	341573	2.93153e+06	1.31948e+06	2.75929e+06	2.71863e+06	1.42885e+06	2.02902e+06	1.13397e+06	2.9662e+06	2.75502e+06	2.93699e+06
O75348	6	4	40.6332	0.271905	0.218645	2.22982	0.176187	BNPR2 SOX17 HYP	BNPR2 HYP	13871.6	V-type proton ATPase subunit G 1 OS=Homo sapiens OX=9606 GN=ATP6V1G1 PE=1 SV=3	7572.84	7911.7	150209	10643.2	197138	10062.9	146250	39747.5	75293.2	68543	68582.1	65896.9	79992.4	87385.7	137444	88472.4
P60981	14	11	95.0629	0.271961	0.218645	1.87885	0.176153	BNPR2 SOX17 HYP	BNPR2 HYP	18962	Destrin OS=Homo sapiens OX=9606 GN=DSTN PE=1 SV=3	21156.3	23007.4	182823	21331.1	203430	23262.7	157032	82828.5	210348	199324	83473.3	132071	82545.5	202012	147577	184365
Q8N815	1	1	6.2875	0.272479	0.218645	1.62836	0.175845	BNPR2 SOX17 HYP	BNPR2 HYP	37262.8	Cyclin N-terminal domain-containing protein 1 OS=Homo sapiens OX=9606 GN=CNTD1 PE=2 SV=2	3071.35	2651.75	42312.3	3425.99	27762.4	3625.69	32148.7	20260.9	30537	22973.5	19318.9	21212	11265.1	31485.3	30213	45098
Q6P4A7	2	0	10.501	0.272507	0.218645	1.85416	0.175829	BNPR2 SOX17 HYP	BNPR2 HYP	38283.6	Sideroflexin-4 OS=Homo sapiens OX=9606 GN=SFXN4 PE=1 SV=1	4722.14	4786.75	82385.3	3862.91	75578.7	5861.85	74397.1	21711.1	46950	41470	37615.4	23917.1	30667.4	50904.1	69917.6	48326
Q6V702	2	1	10.1534	0.272548	0.218645	1.37101	0.175804	BNPR2 HYP	BNPR2 SOX17 HYP	26869.1	Cilia- and flagella-associated protein 299 OS=Homo sapiens OX=9606 GN=CFAP299 PE=1 SV=4	5310.32	6496.15	8370.79	5252.42	3682.72	10880	3344.07	641.306	52798.1	56279.4	3821.92	32520.2	1494.33	94481.4	3142.72	1427.46
P04083	117	92	675.358	0.27307	0.218645	1.98309	0.175495	BNPR2 SOX17 HYP	BNPR2 HYP	38942.4	Annexin A1 OS=Homo sapiens OX=9606 GN=ANXA1 PE=1 SV=2	421472	378517	3.85107e+06	397149	4.44456e+06	463558	3.79925e+06	1.3037e+06	4.1905e+06	3.27928e+06	1.75832e+06	2.45894e+06	1.80346e+06	4.02552e+06	3.5705e+06	2.90185e+06
O75832	17	7	95.4487	0.273145	0.218645	1.88221	0.175451	BNPR2 SOX17 HYP	BNPR2 HYP	24713	26S proteasome non-ATPase regulatory subunit 10 OS=Homo sapiens OX=9606 GN=PSMD10 PE=1 SV=1	27630.7	28167.2	243973	23462.3	266854	35582.4	235164	70791.6	274719	244026	111393	145267	108281	308996	221004	157572
P78371	70	51	560.225	0.273284	0.218645	1.7927	0.175369	BNPR2 SOX17 HYP	BNPR2 HYP	57830.5	T-complex protein 1 subunit beta OS=Homo sapiens OX=9606 GN=CCT2 PE=1 SV=4	151384	131202	1.58537e+06	148908	1.35687e+06	167826	1.47783e+06	613100	1.50514e+06	1.13667e+06	723846	921962	550575	1.4574e+06	1.38885e+06	1.36468e+06
P61326;Q96A72	9	3	61.8397	0.273383	0.218645	2.37768	0.17531	BNPR2 SOX17 HYP	BNPR2 HYP	17220.7	Protein mago nashi homolog OS=Homo sapiens OX=9606 GN=MAGOH PE=1 SV=1	18379.8	13142.1	191040	10617.6	271542	18427.1	224317	40140.4	182742	113856	87224.9	65738.4	110183	160020	210811	89347.1
P55072	152	117	1140.17	0.273397	0.218645	1.90551	0.175302	BNPR2 SOX17 HYP	BNPR2 HYP	90006.3	Transitional endoplasmic reticulum ATPase OS=Homo sapiens OX=9606 GN=VCP PE=1 SV=4	485563	474730	4.91289e+06	548285	5.04048e+06	564234	4.77377e+06	1.85768e+06	4.82772e+06	4.11282e+06	2.24312e+06	3.39469e+06	2.04527e+06	4.89979e+06	4.48634e+06	4.13493e+06
P07195	44	31	372.354	0.273474	0.218645	1.92864	0.175256	BNPR2 SOX17 HYP	BNPR2 HYP	36923.7	L-lactate dehydrogenase B chain OS=Homo sapiens OX=9606 GN=LDHB PE=1 SV=2	167146	122088	1.79277e+06	174968	1.73052e+06	167642	1.7651e+06	689625	1.66186e+06	1.05771e+06	818540	1.08331e+06	702190	1.4558e+06	1.65882e+06	1.53501e+06
P50454	95	71	622.255	0.273675	0.218645	1.71877	0.175138	BNPR2 SOX17 HYP	BNPR2 HYP	46554.7	Serpin H1 OS=Homo sapiens OX=9606 GN=SERPINH1 PE=1 SV=2	507707	452445	3.0987e+06	412223	3.03471e+06	528545	2.75182e+06	1.36966e+06	5.0479e+06	3.91976e+06	1.4148e+06	2.55227e+06	1.23139e+06	4.58986e+06	2.58613e+06	3.04868e+06
Q9UBW8	4	2	21.1499	0.273767	0.218645	2.2909	0.175084	BNPR2 SOX17 HYP	BNPR2 HYP	30447.7	COP9 signalosome complex subunit 7a OS=Homo sapiens OX=9606 GN=COPS7A PE=1 SV=1	802.331	532.791	27502.2	493.243	37165.1	796.892	24967.2	4264.08	7977.21	4615.84	12556.9	3053.9	15080.4	6920.18	23463.9	9491.26
Q15185	25	16	154.925	0.274053	0.218645	1.94344	0.174915	BNPR2 SOX17 HYP	BNPR2 HYP	18982.6	Prostaglandin E synthase 3 OS=Homo sapiens OX=9606 GN=PTGES3 PE=1 SV=1	41179.6	39923.4	551963	42239.9	573525	44269.9	484961	209658	409430	345876	252014	261527	232718	384438	455761	466669
O60701	41	22	275.936	0.274476	0.218645	1.98119	0.174667	BNPR2 SOX17 HYP	BNPR2 HYP	55708.5	UDP-glucose 6-dehydrogenase OS=Homo sapiens OX=9606 GN=UGDH PE=1 SV=1	536671	538856	5.76411e+06	533647	6.48989e+06	747342	5.93225e+06	1.43841e+06	5.33587e+06	4.66838e+06	2.63177e+06	3.30406e+06	2.63339e+06	6.48989e+06	5.57506e+06	3.20171e+06
P20073	7	3	42.2488	0.274499	0.218645	2.22019	0.174654	BNPR2 SOX17 HYP	BNPR2 HYP	53024.5	Annexin A7 OS=Homo sapiens OX=9606 GN=ANXA7 PE=1 SV=3	2964.82	1958.53	121474	1687.63	134926	1978.22	112816	34652.8	29477.8	16967.7	55462.4	10448.9	54748.7	17178.8	106023	77132.4
O00116	34	14	220.049	0.274825	0.218645	2.00843	0.174462	BNPR2 SOX17 HYP	BNPR2 HYP	73710.3	Alkyldihydroxyacetonephosphate synthase_ peroxisomal OS=Homo sapiens OX=9606 GN=AGPS PE=1 SV=1	50565.5	47015.9	968653	40789.2	1.01219e+06	53755.6	892222	265212	502749	407323	442266	252546	410715	466811	838500	590326
Q9NRH1	4	3	20.6563	0.274957	0.218645	1.29505	0.174385	BNPR2 SOX17 HYP	BNPR2 HYP	25755.7	Protein YAE1 homolog OS=Homo sapiens OX=9606 GN=YAE1 PE=1 SV=1	7655.58	2512.51	7088.78	3891.18	6219.84	6199.67	9101.42	5866.91	76116	21767.2	3236.58	24092.1	2523.81	53837.7	8553.41	13059
P04350	89	35	717.376	0.275034	0.218645	1.91242	0.17434	BNPR2 SOX17 HYP	BNPR2 HYP	50042.1	Tubulin beta-4A chain OS=Homo sapiens OX=9606 GN=TUBB4A PE=1 SV=2	678465	671080	6.84141e+06	764987	7.07567e+06	739893	6.41335e+06	2.89857e+06	6.74566e+06	5.81391e+06	3.12364e+06	4.7364e+06	2.87108e+06	6.4252e+06	6.0272e+06	6.45183e+06
Q06787	4	2	22.393	0.275131	0.218645	1.7598	0.174283	BNPR2 SOX17 HYP	BNPR2 HYP	71516.7	Synaptic functional regulator FMR1 OS=Homo sapiens OX=9606 GN=FMR1 PE=1 SV=1	7358.84	6424.64	45485.8	5113.97	53902	10230.1	37043.2	12126.4	73165.5	55659.8	20767.8	31663	21871.7	88837.8	34812.8	26991.6
P07339	31	22	231.311	0.275284	0.218645	2.08875	0.174194	BNPR2 SOX17 HYP	BNPR2 HYP	45065.5	Cathepsin D OS=Homo sapiens OX=9606 GN=CTSD PE=1 SV=1	96143.8	82074.5	1.13437e+06	78830.2	1.30599e+06	87293.8	1.09437e+06	418656	955914	711053	517927	488075	529931	758056	1.02848e+06	931872
P09769	2	0	12.0937	0.275376	0.218645	1.98137	0.17414	BNPR2 SOX17 HYP	BNPR2 HYP	60106	Tyrosine-protein kinase Fgr OS=Homo sapiens OX=9606 GN=FGR PE=1 SV=2	4774.27	4778.54	37818.6	3093.44	47209.2	4498.75	33261.9	15019.6	47468.4	41398.9	17267.2	19153	19156	39066.9	31259.2	33431.6
P35080	8	4	46.3412	0.27538	0.218645	1.65448	0.174138	BNPR2 SOX17 HYP	BNPR2 HYP	15388.4	Profilin-2 OS=Homo sapiens OX=9606 GN=PFN2 PE=1 SV=3	10343.1	20713.8	81210	23362.8	81783.6	30186.6	87372.7	25054.3	102836	179454	37078.8	144650	33185.2	262139	82111.9	55767.5
P54709	3	1	24.5371	0.275456	0.218645	2.33176	0.174093	BNPR2 SOX17 HYP	BNPR2 HYP	31854.8	Sodium/potassium-transporting ATPase subunit beta-3 OS=Homo sapiens OX=9606 GN=ATP1B3 PE=1 SV=1	3027.36	2866.4	34762.2	2038.12	46014.1	2989.2	41417.7	9131.23	30099.7	24833.1	15871.7	12619	18671.1	25958.1	38923.9	20324.9
Q6UN15	3	2	17.2819	0.275525	0.218645	2.28505	0.174053	BNPR2 SOX17 HYP	BNPR2 HYP	66640.5	Pre-mRNA 3'-end-processing factor FIP1 OS=Homo sapiens OX=9606 GN=FIP1L1 PE=1 SV=1	2732.22	1980.58	56407.8	1450.77	76499.3	3034.9	55075	8369.62	27165.2	17158.8	25754.6	8982.4	31041	26354.9	51758.9	18629.6
O95777	4	3	28.0694	0.275659	0.218645	1.29416	0.173975	BNPR2 SOX17 HYP	BNPR2 HYP	10402.7	U6 snRNA-associated Sm-like protein LSm8 OS=Homo sapiens OX=9606 GN=LSM8 PE=1 SV=3	4135.49	3507.63	7898.28	3585.21	8312.54	4113.59	5950.17	6376.63	41117.2	30388.3	3606.19	22197.7	3372.97	35722.2	5591.9	14193.5
P13639	177	143	1134.64	0.275663	0.218645	1.81729	0.173973	BNPR2 SOX17 HYP	BNPR2 HYP	96307.8	Elongation factor 2 OS=Homo sapiens OX=9606 GN=EEF2 PE=1 SV=4	631744	558672	5.916e+06	581214	5.62774e+06	685582	5.43816e+06	2.21917e+06	6.28114e+06	4.84006e+06	2.70112e+06	3.59857e+06	2.28356e+06	5.95356e+06	5.11072e+06	4.93957e+06
Q14258	4	1	26.6026	0.275809	0.218645	1.97281	0.173888	BNPR2 SOX17 HYP	BNPR2 HYP	72627.3	E3 ubiquitin/ISG15 ligase TRIM25 OS=Homo sapiens OX=9606 GN=TRIM25 PE=1 SV=2	2864.69	2162.1	17122.1	1713.43	22912	2623.88	15529.7	6010.32	28482.2	18731.4	7817.6	10608.7	9296.96	22785.7	14594.7	13378.2
P18206	113	74	708.933	0.27582	0.218645	1.85467	0.173881	BNPR2 SOX17 HYP	BNPR2 HYP	124370	Vinculin OS=Homo sapiens OX=9606 GN=VCL PE=1 SV=4	312657	284919	5.1653e+06	315548	4.96056e+06	330010	3.98219e+06	2.0007e+06	3.10861e+06	2.46839e+06	2.35836e+06	1.95371e+06	2.01284e+06	2.8658e+06	3.74242e+06	4.45328e+06
Q86TL0	3	1	16.2951	0.276465	0.218645	1.99838	0.173506	BNPR2 SOX17 HYP	BNPR2 HYP	53720.8	Cysteine protease ATG4D OS=Homo sapiens OX=9606 GN=ATG4D PE=1 SV=1	0	0	33778.3	0	34947.4	0	31891.3	663.063	0	0	15422.4	0	14180.5	0	29971.1	1475.89
Q9NVL1	3	2	15.4585	0.276501	0.218645	2.81703	0.173485	BNPR2 SOX17 HYP	BNPR2 HYP	18853.2	Putative protein FAM86C1P OS=Homo sapiens OX=9606 GN=FAM86C1P PE=5 SV=3	18.6844	23.3281	16421.4	28.0906	22681.3	11.9164	19705.5	4058.13	185.77	202.103	7497.65	173.922	9203.36	103.481	18519.1	9032.85
P55786	47	23	259.167	0.276676	0.218645	2.03652	0.173384	BNPR2 SOX17 HYP	BNPR2 HYP	103961	Puromycin-sensitive aminopeptidase OS=Homo sapiens OX=9606 GN=NPEPPS PE=1 SV=2	36483.1	27811.3	751687	36525.5	770274	35207	694757	235914	362734	240944	343204	226147	312553	305736	652925	525111
P28838	37	28	238.363	0.276902	0.218645	2.00714	0.173253	BNPR2 SOX17 HYP	BNPR2 HYP	56565.6	Cytosol aminopeptidase OS=Homo sapiens OX=9606 GN=LAP3 PE=1 SV=3	165550	123783	1.31501e+06	130759	1.25004e+06	117967	1.21123e+06	903362	1.64599e+06	1.07239e+06	600406	809594	507228	1.02442e+06	1.1383e+06	2.01076e+06
O00469	70	47	509.159	0.277035	0.218645	1.91235	0.173176	BNPR2 SOX17 HYP	BNPR2 HYP	85427.1	Procollagen-lysine_2-oxoglutarate 5-dioxygenase 2 OS=Homo sapiens OX=9606 GN=PLOD2 PE=1 SV=2	329351	325257	4.63061e+06	376327	4.70534e+06	359111	3.89164e+06	1.87074e+06	3.27458e+06	2.81787e+06	2.11423e+06	2.33002e+06	1.90928e+06	3.11851e+06	3.65732e+06	4.16402e+06
P02545	160	117	940.946	0.277243	0.218645	1.86109	0.173055	BNPR2 SOX17 HYP	BNPR2 HYP	74424.7	Prelamin-A/C OS=Homo sapiens OX=9606 GN=LMNA PE=1 SV=1	729421	740678	4.46857e+06	550228	5.19667e+06	715770	4.1992e+06	1.96477e+06	7.2523e+06	6.41686e+06	2.04025e+06	3.40672e+06	2.10864e+06	6.21572e+06	3.94636e+06	4.3733e+06
Q9UGV2	4	3	20.8354	0.277375	0.218645	1.77177	0.172979	BNPR2 SOX17 HYP	BNPR2 HYP	41922	Protein NDRG3 OS=Homo sapiens OX=9606 GN=NDRG3 PE=1 SV=2	722.365	518.231	52487.7	502.485	50965.8	881.675	37742.6	6494.48	7182.14	4489.69	23964.8	3111.13	20680.3	7656.43	35470	14455.8
Q9BUF5	67	36	579.719	0.277431	0.218645	1.90718	0.172947	BNPR2 SOX17 HYP	BNPR2 HYP	50313.5	Tubulin beta-6 chain OS=Homo sapiens OX=9606 GN=TUBB6 PE=1 SV=1	287385	302775	3.23836e+06	338448	3.37899e+06	336738	2.99181e+06	1.2396e+06	2.85734e+06	2.62309e+06	1.47856e+06	2.09549e+06	1.37109e+06	2.92422e+06	2.81167e+06	2.75917e+06
Q99729	38	30	253.319	0.27796	0.218645	1.91725	0.172642	BNPR2 SOX17 HYP	BNPR2 HYP	36339	Heterogeneous nuclear ribonucleoprotein A/B OS=Homo sapiens OX=9606 GN=HNRNPAB PE=1 SV=2	76034.7	65433.9	380519	55743.4	441295	60062.4	393545	212752	755978	566886	173737	345134	179063	521579	369849	473557
Q9NQB0	4	3	21.2296	0.278113	0.218645	2.02876	0.172554	BNPR2 SOX17 HYP	BNPR2 HYP	68432.1	Transcription factor 7-like 2 OS=Homo sapiens OX=9606 GN=TCF7L2 PE=1 SV=2	2300.85	2521.27	122616	2841.38	116029	3154.61	123060	22063.8	22876.3	21843	55984	17592.4	47080.9	27394.5	115650	49110.9
Q7Z406	166	88	1082.39	0.278148	0.218645	1.6704	0.172534	BNPR2 SOX17 HYP	BNPR2 HYP	228840	Myosin-14 OS=Homo sapiens OX=9606 GN=MYH14 PE=1 SV=2	529562	514321	6.41492e+06	535668	5.74665e+06	672045	4.68215e+06	2.25308e+06	5.26519e+06	4.45582e+06	2.92891e+06	3.31658e+06	2.33181e+06	5.83601e+06	4.40023e+06	5.01505e+06
Q9UNZ2	17	11	100.537	0.278589	0.218645	1.80909	0.17228	BNPR2 SOX17 HYP	BNPR2 HYP	40572.9	NSFL1 cofactor p47 OS=Homo sapiens OX=9606 GN=NSFL1C PE=1 SV=2	20697.1	21045.2	176867	21692.2	152731	24524.9	189774	67696.3	205782	182325	80753.5	134307	61973.3	212974	178348	150683
P35908	5	2	29.4873	0.278885	0.218645	1.65154	0.17211	BNPR2 SOX17 HYP	BNPR2 HYP	65718.1	Keratin_ type II cytoskeletal 2 epidermal OS=Homo sapiens OX=9606 GN=KRT2 PE=1 SV=2	10343	18748.1	78419.3	13981.7	72914.8	16787.3	75904	35042.8	102835	162424	35804.6	86567.1	29586.5	145780	71333.7	78000.6
P40939	96	69	718.129	0.279116	0.218645	1.88157	0.171979	BNPR2 SOX17 HYP	BNPR2 HYP	83741.2	Trifunctional enzyme subunit alpha_ mitochondrial OS=Homo sapiens OX=9606 GN=HADHA PE=1 SV=2	259474	235995	2.16032e+06	201961	2.34286e+06	283079	2.05682e+06	694310	2.57983e+06	2.04455e+06	986358	1.25044e+06	950660	2.45825e+06	1.93298e+06	1.54544e+06
Q9Y3I0	48	34	313.92	0.279206	0.218645	1.76831	0.171927	BNPR2 SOX17 HYP	BNPR2 HYP	55723.7	RNA-splicing ligase RtcB homolog OS=Homo sapiens OX=9606 GN=RTCB PE=1 SV=1	84623	72498.2	591595	67203.7	619253	84141.7	488934	250467	841367	628088	270109	416090	251273	730683	459495	557506
Q9Y2Q3	6	4	38.1252	0.279508	0.218645	2.49024	0.171754	BNPR2 SOX17 HYP	BNPR2 HYP	25611	Glutathione S-transferase kappa 1 OS=Homo sapiens OX=9606 GN=GSTK1 PE=1 SV=3	3993.62	2964.83	46055.2	2268.74	63523.3	2764.6	56382.2	14996.2	39706.8	25685.8	21027.8	14046.9	25775.8	24007.6	52987.4	33379.4
P16083	2	1	9.837	0.279552	0.218645	1.07603	0.171729	BNPR2 HYP	BNPR2 SOX17 HYP	26146.7	Ribosyldihydronicotinamide dehydrogenase [quinone] OS=Homo sapiens OX=9606 GN=NQO2 PE=1 SV=5	0	0	8370.8	0	3658.61	0	3344.07	776.682	0	0	3821.93	0	1484.55	0	3142.72	1728.79
P62269	7	6	43.4436	0.279582	0.218645	2.09315	0.171712	BNPR2 SOX17 HYP	BNPR2 HYP	17718.7	40S ribosomal protein S18 OS=Homo sapiens OX=9606 GN=RPS18 PE=1 SV=3	10846.1	6725.98	51197.6	5443.65	73173.9	7784.02	54436.5	19945.6	107838	58270.6	23375.7	33704.2	29691.6	67596.1	51158.8	44396.3
Q96E17	2	1	16.4483	0.279677	0.218645	1.42578	0.171658	BNPR2 SOX17 HYP	BNPR2 HYP	26180.4	Ras-related protein Rab-3C OS=Homo sapiens OX=9606 GN=RAB3C PE=1 SV=1	0	0	184152	0	91332	0	168475	2752.55	0	0	84079.6	0	37059.6	0	158331	6126.8
Q15067	4	4	20.3154	0.2797	0.218645	1.57431	0.171645	BNPR2 SOX17 HYP	BNPR2 HYP	74937	Peroxisomal acyl-coenzyme A oxidase 1 OS=Homo sapiens OX=9606 GN=ACOX1 PE=1 SV=3	528.008	371.607	4620.42	270.016	2766.43	450.681	2542.08	3356.12	5249.74	3219.42	2109.58	1671.8	1122.53	3913.69	2389.02	7470.26
P59190	8	5	51.3172	0.280297	0.218645	1.92729	0.171305	BNPR2 SOX17 HYP	BNPR2 HYP	24675.8	Ras-related protein Rab-15 OS=Homo sapiens OX=9606 GN=RAB15 PE=1 SV=1	17308.3	14214.4	569374	12721.4	517879	14190.3	459402	191149	172089	123146	259964	78764.5	210139	123228	431741	425471
P46940	57	40	347.394	0.280556	0.218645	2.08165	0.171157	BNPR2 SOX17 HYP	BNPR2 HYP	189880	Ras GTPase-activating-like protein IQGAP1 OS=Homo sapiens OX=9606 GN=IQGAP1 PE=1 SV=1	73989.8	91505.4	938267	92372	1.1609e+06	131809	1.00906e+06	188172	735647	792757	428393	571919	471056	1.14462e+06	948299	418845
Q6NXG1	16	9	92.4671	0.280684	0.218645	1.62468	0.171085	BNPR2 SOX17 HYP	BNPR2 HYP	76497.9	Epithelial splicing regulatory protein 1 OS=Homo sapiens OX=9606 GN=ESRP1 PE=1 SV=2	42807	43852.4	148728	36221.4	157734	43295.5	161586	78662.6	425611	379915	67906	224264	64003.6	375976	151856	175092
Q5JRX3	25	13	141.827	0.280984	0.218645	1.73651	0.170915	BNPR2 SOX17 HYP	BNPR2 HYP	118439	Presequence protease_ mitochondrial OS=Homo sapiens OX=9606 GN=PITRM1 PE=1 SV=3	57103.9	54343.7	738234	54971.9	691956	74880.8	597193	206913	567758	470807	337062	340357	280774	650261	561236	460560
O00159	107	73	796.264	0.281284	0.218645	1.70277	0.170745	BNPR2 SOX17 HYP	BNPR2 HYP	122537	Unconventional myosin-Ic OS=Homo sapiens OX=9606 GN=MYO1C PE=1 SV=4	292056	310966	3.9722e+06	314482	3.21842e+06	363825	3.28873e+06	1.45504e+06	2.90378e+06	2.69405e+06	1.81362e+06	1.94711e+06	1.30593e+06	3.15944e+06	3.09072e+06	3.23873e+06
P61604	36	29	179.788	0.281301	0.218645	1.70117	0.170735	BNPR2 SOX17 HYP	BNPR2 HYP	10931.7	10 kDa heat shock protein_ mitochondrial OS=Homo sapiens OX=9606 GN=HSPE1 PE=1 SV=2	154359	160836	1.30801e+06	130470	1.19348e+06	162214	998950	628657	1.53472e+06	1.39341e+06	597207	807799	484275	1.40866e+06	938802	1.3993e+06
P50607	3	3	16.4468	0.282073	0.218645	1.84271	0.1703	BNPR2 SOX17 HYP	BNPR2 HYP	55879.3	Tubby protein homolog OS=Homo sapiens OX=9606 GN=TUB PE=1 SV=1	2941.17	2743.38	48724.2	1854.23	49750.3	3947.07	41138.1	8840.75	29242.7	23767.3	22246.4	11480.4	20187.1	34276.2	38661.1	19678.3
P13987	15	13	51.1983	0.28208	0.218645	1.93511	0.170296	BNPR2 SOX17 HYP	BNPR2 HYP	14804.6	CD59 glycoprotein OS=Homo sapiens OX=9606 GN=CD59 PE=1 SV=1	21670.4	22131.1	121828	15214.9	165947	20159.2	109932	53914.9	215459	191733	55623.9	94202.9	67336	175061	103313	120007
Q13630	4	1	22.278	0.282227	0.218645	2.01366	0.170213	BNPR2 SOX17 HYP	BNPR2 HYP	36120.8	GDP-L-fucose synthase OS=Homo sapiens OX=9606 GN=GFUS PE=1 SV=1	8220.21	7375.81	136612	8725.13	138717	7698.43	123067	54582.6	81729.8	63900.4	62374.2	54021.4	56287.1	66852.8	115657	121493
P51991	55	35	375.137	0.282438	0.218645	1.73065	0.170095	BNPR2 SOX17 HYP	BNPR2 HYP	39823.1	Heterogeneous nuclear ribonucleoprotein A3 OS=Homo sapiens OX=9606 GN=HNRNPA3 PE=1 SV=2	285476	232255	1.44383e+06	213421	1.69344e+06	271364	1.13235e+06	666972	2.83835e+06	2.01214e+06	659224	1.32139e+06	687144	2.35652e+06	1.06417e+06	1.48459e+06
P05455	45	30	309.929	0.282568	0.218645	1.87535	0.170022	BNPR2 SOX17 HYP	BNPR2 HYP	47008.2	Lupus La protein OS=Homo sapiens OX=9606 GN=SSB PE=1 SV=2	78943.9	68849.4	811939	64126.3	817090	87677.4	779747	235578	784903	596477	370714	397037	331549	761387	732798	524365
Q96B54	3	3	23.077	0.28268	0.218645	1.90891	0.169958	BNPR2 SOX17 HYP	BNPR2 HYP	20879.8	Zinc finger protein 428 OS=Homo sapiens OX=9606 GN=ZNF428 PE=1 SV=2	1099.86	1213.91	16886.1	1012.83	15770.8	1154.09	15480.4	6178.83	10935.4	10516.7	7709.82	6270.91	6399.31	10022.1	14548.3	13753.2
P00558	80	58	628.968	0.283516	0.218645	1.74829	0.16949	BNPR2 SOX17 HYP	BNPR2 HYP	45014	Phosphoglycerate kinase 1 OS=Homo sapiens OX=9606 GN=PGK1 PE=1 SV=3	297878	277418	4.07253e+06	298187	3.5811e+06	348774	3.38031e+06	1.33691e+06	2.96166e+06	2.40341e+06	1.85943e+06	1.84622e+06	1.4531e+06	3.02874e+06	3.17678e+06	2.97578e+06
Q16836	12	9	73.068	0.283606	0.218645	1.88059	0.16944	BNPR2 SOX17 HYP	BNPR2 HYP	34350.6	Hydroxyacyl-coenzyme A dehydrogenase_ mitochondrial OS=Homo sapiens OX=9606 GN=HADH PE=1 SV=3	28663.5	28540.6	441541	33100.7	528481	43469.7	328222	100013	284988	247262	201598	204942	214441	377489	308460	222616
P24298	9	4	48.8858	0.283722	0.218645	2.06196	0.169375	BNPR2 SOX17 HYP	BNPR2 HYP	55207.3	Alanine aminotransferase 1 OS=Homo sapiens OX=9606 GN=GPT PE=1 SV=3	60795.9	56135.6	512996	60801.8	558557	66735.9	637373	161593	604466	486331	234223	376453	226645	579532	598996	359683
Q06210	9	6	42.2593	0.283991	0.218645	1.80884	0.169225	BNPR2 SOX17 HYP	BNPR2 HYP	79605	Glutamine--fructose-6-phosphate aminotransferase [isomerizing] 1 OS=Homo sapiens OX=9606 GN=GFPT1 PE=1 SV=3	222459	230917	2.91563e+06	284287	2.74149e+06	247128	2.23409e+06	1.38552e+06	2.2118e+06	2.00055e+06	1.33121e+06	1.76016e+06	1.11241e+06	2.14605e+06	2.09958e+06	3.08398e+06
Q15404	16	8	125.852	0.284162	0.218645	1.58781	0.16913	BNPR2 SOX17 HYP	BNPR2 HYP	31540.3	Ras suppressor protein 1 OS=Homo sapiens OX=9606 GN=RSU1 PE=1 SV=3	41335	34530.6	281796	40601.4	234825	48170.1	233123	116249	410975	299156	128662	251383	95284.7	418307	219086	258754
Q9NZV8	1	1	4.4144	0.284301	0.218645	Infinity	0.169052	BNPR2 SOX17 HYP	BNPR2 HYP	71449.1	Potassium voltage-gated channel subfamily D member 2 OS=Homo sapiens OX=9606 GN=KCND2 PE=1 SV=2	0	0	0	0	0	0	1.59012	5733.88	0	0	0	0	0	0	1.49438	12762.8
Q15365	43	26	339.857	0.284352	0.218645	1.75169	0.169024	BNPR2 SOX17 HYP	BNPR2 HYP	38011.1	Poly(rC)-binding protein 1 OS=Homo sapiens OX=9606 GN=PCBP1 PE=1 SV=2	135243	135719	1.18337e+06	103292	1.2681e+06	160489	921440	378446	1.34466e+06	1.1758e+06	540302	639531	514556	1.39368e+06	865959	842370
P62701	35	25	205.465	0.284795	0.218645	1.77099	0.168778	BNPR2 SOX17 HYP	BNPR2 HYP	29825.9	40S ribosomal protein S4_ X isoform OS=Homo sapiens OX=9606 GN=RPS4X PE=1 SV=2	73623.1	70342.3	896736	67771.2	855390	84259.9	729484	293959	732001	609411	409430	419603	347090	731710	685561	654314
P20794	4	1	27.5232	0.284916	0.218645	1.56706	0.168711	BNPR2 SOX17 HYP	BNPR2 HYP	70809.1	Serine/threonine-protein kinase MAK OS=Homo sapiens OX=9606 GN=MAK PE=1 SV=2	3281.65	4283.99	3146.05	2800.23	4138.73	4238.1	2723.57	10073.7	32628	37114.4	1436.42	17337.5	1679.37	36803.5	2559.58	22422.6
P62736;P63267	43	1	470.322	0.284927	0.218645	1.83478	0.168705	BNPR2 SOX17 HYP	BNPR2 HYP	42408.3	Actin_ aortic smooth muscle OS=Homo sapiens OX=9606 GN=ACTA2 PE=1 SV=1	599799	522081	4.4837e+06	584824	4.32718e+06	541144	4.10432e+06	2.38543e+06	5.96353e+06	4.52305e+06	2.04716e+06	3.62092e+06	1.75583e+06	4.69927e+06	3.85719e+06	5.30965e+06
P30048	30	22	199.243	0.284966	0.218645	1.78358	0.168683	BNPR2 SOX17 HYP	BNPR2 HYP	28034.8	Thioredoxin-dependent peroxide reductase_ mitochondrial OS=Homo sapiens OX=9606 GN=PRDX3 PE=1 SV=3	85139.7	81067.9	862079	70088.7	887070	105011	726184	240778	846505	702332	393607	433952	359945	911911	682460	535938
Q6NZI2	55	41	310.365	0.285267	0.218645	1.7613	0.168516	BNPR2 SOX17 HYP	BNPR2 HYP	43476.2	Caveolae-associated protein 1 OS=Homo sapiens OX=9606 GN=CAVIN1 PE=1 SV=1	202768	222230	1.90988e+06	214731	2.01236e+06	268837	1.58783e+06	621610	2.01603e+06	1.92529e+06	872011	1.3295e+06	816552	2.33457e+06	1.49222e+06	1.38362e+06
A0A0K0K1A5	1	1	5.5119	0.285582	0.218645	4.6162	0.168342	BNPR2 HYP	BNPR2 SOX17 HYP	12630.3	T cell receptor beta variable 6-5 OS=Homo sapiens OX=9606 GN=TRBV6-5 PE=1 SV=3	615.603	511.612	0	426.012	0	321.442	0	15.0308	6120.66	4432.35	0	2637.64	0	2791.39	0	33.4565
Q9UDY2	22	6	123.219	0.285604	0.218645	1.72462	0.16833	BNPR2 SOX17 HYP	BNPR2 HYP	134186	Tight junction protein ZO-2 OS=Homo sapiens OX=9606 GN=TJP2 PE=1 SV=2	71480.4	81701.2	1.31047e+06	76952.1	1.35156e+06	112188	890258	302954	710697	707818	598333	476447	548421	974238	836654	674334
P30050	30	24	175.238	0.285696	0.218645	1.84833	0.168279	BNPR2 SOX17 HYP	BNPR2 HYP	17989.7	60S ribosomal protein L12 OS=Homo sapiens OX=9606 GN=RPL12 PE=1 SV=1	95667.5	116383	1.76698e+06	114982	1.65729e+06	134225	1.60797e+06	470945	951178	1.00828e+06	806766	711911	672475	1.1656e+06	1.51115e+06	1.04826e+06
P52566	18	11	117.228	0.286104	0.218645	1.93173	0.168054	BNPR2 SOX17 HYP	BNPR2 HYP	23045.1	Rho GDP-dissociation inhibitor 2 OS=Homo sapiens OX=9606 GN=ARHGDIB PE=1 SV=3	45807.9	50637.5	466781	47494.4	531583	56283.2	447454	144428	455447	438698	213122	294061	215699	488761	420513	321477
Q02809	50	30	337.655	0.286166	0.218645	1.63487	0.16802	BNPR2 SOX17 HYP	BNPR2 HYP	84120.6	Procollagen-lysine_2-oxoglutarate 5-dioxygenase 1 OS=Homo sapiens OX=9606 GN=PLOD1 PE=1 SV=2	136726	144744	1.65911e+06	137713	1.34377e+06	170245	1.27472e+06	608997	1.3594e+06	1.25399e+06	757513	852644	545261	1.4784e+06	1.19797e+06	1.35554e+06
P43631	2	2	15.4019	0.286816	0.218645	2.25738	0.167662	BNPR2 SOX17 HYP	BNPR2 HYP	33843.9	Killer cell immunoglobulin-like receptor 2DS2 OS=Homo sapiens OX=9606 GN=KIR2DS2 PE=1 SV=2	0	0	103016	0	166720	0	64969.8	855.673	0	0	47034.8	0	67649.7	0	61057.9	1904.61
P42785	22	14	127.737	0.287458	0.218645	1.74692	0.16731	BNPR2 SOX17 HYP	BNPR2 HYP	56313.1	Lysosomal Pro-X carboxypeptidase OS=Homo sapiens OX=9606 GN=PRCP PE=1 SV=1	50798.4	39393.1	164464	33987.4	209423	47103.8	179151	68557.7	505065	341282	75090.5	210432	84977.3	409047	168364	152600
Q9Y3B2	1	1	5.9342	0.287497	0.218645	2.37683	0.167289	BNPR2 SOX17 HYP	BNPR2 HYP	21794	Exosome complex component CSL4 OS=Homo sapiens OX=9606 GN=EXOSC1 PE=1 SV=1	429.663	417.509	4772.95	275.948	7053.98	463.186	5504.73	992.076	4271.95	3617.09	2179.23	1708.52	2862.28	4022.29	5173.29	2208.23
Q04917	20	14	196.054	0.287661	0.218645	1.80745	0.167199	BNPR2 SOX17 HYP	BNPR2 HYP	28389.9	14-3-3 protein eta OS=Homo sapiens OX=9606 GN=YWHAH PE=1 SV=4	56808.7	47732.4	469055	47438.2	434127	53759.7	444328	190276	564823	413530	214160	293712	176155	466847	417575	423529
Q3MHD2	5	2	39.2982	0.287734	0.218645	2.2861	0.167159	BNPR2 SOX17 HYP	BNPR2 HYP	21985.9	Protein LSM12 homolog OS=Homo sapiens OX=9606 GN=LSM12 PE=1 SV=2	7154.14	13629.4	183815	8852.64	298006	19889.8	149153	20922.3	71130.4	118078	83926.1	54810.9	120921	172722	140172	46570.1
P33176	54	31	332.637	0.287827	0.218645	1.82954	0.167109	BNPR2 SOX17 HYP	BNPR2 HYP	110426	Kinesin-1 heavy chain OS=Homo sapiens OX=9606 GN=KIF5B PE=1 SV=1	315460	321607	4.24756e+06	375177	4.11802e+06	349948	3.46422e+06	1.69085e+06	3.13648e+06	2.78624e+06	1.93934e+06	2.3229e+06	1.67096e+06	3.03893e+06	3.25564e+06	3.76359e+06
Q9Y265	43	18	322.719	0.28794	0.218645	2.00995	0.167047	BNPR2 SOX17 HYP	BNPR2 HYP	50570.3	RuvB-like 1 OS=Homo sapiens OX=9606 GN=RUVBL1 PE=1 SV=1	108775	89962.2	1.20114e+06	87779.9	1.44435e+06	122256	1.13562e+06	287898	1.0815e+06	779388	548416	543487	586072	1.06167e+06	1.06724e+06	640821
P49591	54	34	371.856	0.288101	0.218645	1.83389	0.166959	BNPR2 SOX17 HYP	BNPR2 HYP	59290.6	Serine--tRNA ligase_ cytoplasmic OS=Homo sapiens OX=9606 GN=SARS1 PE=1 SV=3	61786.5	55576.2	1.72553e+06	64561	1.62057e+06	69475	1.37394e+06	434073	614315	481485	787838	399728	657575	603318	1.29122e+06	966188
P31153	30	20	192.508	0.288106	0.218645	1.79976	0.166956	BNPR2 SOX17 HYP	BNPR2 HYP	44002.9	S-adenosylmethionine synthase isoform type-2 OS=Homo sapiens OX=9606 GN=MAT2A PE=1 SV=1	66999.3	53994.3	470207	52617.8	506698	73100.5	432997	145920	666143	467780	214686	325782	205602	634802	406926	324797
P12081	32	16	193.812	0.288172	0.218645	1.90859	0.16692	BNPR2 SOX17 HYP	BNPR2 HYP	57980.9	Histidine--tRNA ligase_ cytoplasmic OS=Homo sapiens OX=9606 GN=HARS1 PE=1 SV=2	107161	111687	932947	94760.4	946280	113517	988921	330451	1.06546e+06	967598	425964	586707	383970	985777	929377	735538
Q9NR12	17	11	120.509	0.288448	0.218645	1.44828	0.16677	BNPR2 SOX17 HYP	BNPR2 HYP	50928.3	PDZ and LIM domain protein 7 OS=Homo sapiens OX=9606 GN=PDLIM7 PE=1 SV=1	69831.8	74129.4	165294	87320.8	204610	71769.7	178860	119111	694305	642220	75469.5	540645	83024	623245	168091	265125
P16104;Q96QV6	47	32	147.066	0.288678	0.218645	1.91858	0.166645	BNPR2 SOX17 HYP	BNPR2 HYP	15144.6	Histone H2AX OS=Homo sapiens OX=9606 GN=H2AX PE=1 SV=2	126237	157178	1.50076e+06	113186	1.44341e+06	142794	1.55133e+06	502711	1.25512e+06	1.36171e+06	685216	700791	585688	1.24002e+06	1.45792e+06	1.11897e+06
P19338	77	59	565.294	0.28876	0.218645	1.67714	0.1666	BNPR2 SOX17 HYP	BNPR2 HYP	76671.5	Nucleolin OS=Homo sapiens OX=9606 GN=NCL PE=1 SV=3	305424	304894	2.40373e+06	336570	2.263e+06	368417	2.03277e+06	955272	3.03669e+06	2.64145e+06	1.09749e+06	2.08387e+06	918254	3.19932e+06	1.91037e+06	2.1263e+06
Q15717	30	23	219.589	0.289248	0.218645	1.76732	0.166335	BNPR2 SOX17 HYP	BNPR2 HYP	36263	ELAV-like protein 1 OS=Homo sapiens OX=9606 GN=ELAVL1 PE=1 SV=2	117865	118939	1.24263e+06	106622	1.19242e+06	148483	1.11041e+06	351753	1.17188e+06	1.03043e+06	567360	660147	483846	1.28942e+06	1.04356e+06	782953
Q9BR76	6	3	33.5064	0.289492	0.218645	1.92838	0.166203	BNPR2 SOX17 HYP	BNPR2 HYP	54919.1	Coronin-1B OS=Homo sapiens OX=9606 GN=CORO1B PE=1 SV=1	5927.53	8556.01	60692	8996.77	80527.3	11877.6	55726.4	14184.8	58934.7	74125	27710.7	55703.3	32675.4	103145	52371	31573.5
P07996	24	15	131.352	0.289657	0.218645	1.96491	0.166113	BNPR2 SOX17 HYP	BNPR2 HYP	133375	Thrombospondin-1 OS=Homo sapiens OX=9606 GN=THBS1 PE=1 SV=2	17914.2	19243.7	192570	14479.2	213865	22648.5	197391	45938.8	178113	166718	87923.1	89647.3	86779.5	196679	185506	102254
P27105	21	13	147.054	0.289877	0.218645	2.04022	0.165995	BNPR2 SOX17 HYP	BNPR2 HYP	31901.9	Stomatin OS=Homo sapiens OX=9606 GN=STOM PE=1 SV=3	59524	51779.1	840448	51934.2	998143	56379.8	732921	260294	591820	448588	383731	321549	405015	489600	688791	579379
Q16643	24	16	141.216	0.290157	0.218645	2.26737	0.165844	BNPR2 SOX17 HYP	BNPR2 HYP	71885.6	Drebrin OS=Homo sapiens OX=9606 GN=DBN1 PE=1 SV=4	32663.4	39995.1	444020	31276.2	568447	42263.8	535637	96068.7	324757	346498	202730	193646	230658	367018	503386	213836
P06733	125	97	717.684	0.290247	0.218645	1.87052	0.165795	BNPR2 SOX17 HYP	BNPR2 HYP	47511.2	Alpha-enolase OS=Homo sapiens OX=9606 GN=ENO1 PE=1 SV=2	714592	734124	8.15799e+06	887519	8.25615e+06	826524	7.58298e+06	2.96402e+06	7.10486e+06	6.36009e+06	3.72476e+06	5.49505e+06	3.35008e+06	7.1775e+06	7.1264e+06	6.59749e+06
Q01813	75	55	564.777	0.290505	0.218645	1.75803	0.165656	BNPR2 SOX17 HYP	BNPR2 HYP	86508.7	ATP-dependent 6-phosphofructokinase_ platelet type OS=Homo sapiens OX=9606 GN=PFKP PE=1 SV=2	208036	204401	2.35568e+06	218508	2.20512e+06	238335	1.97176e+06	835365	2.06841e+06	1.77083e+06	1.07555e+06	1.35288e+06	894768	2.06969e+06	1.85304e+06	1.85941e+06
P16989	26	16	181.903	0.290513	0.218645	1.59242	0.165652	BNPR2 SOX17 HYP	BNPR2 HYP	40090	Y-box-binding protein 3 OS=Homo sapiens OX=9606 GN=YBX3 PE=1 SV=4	66529.3	60916.5	348965	53772.6	350562	67001.5	241792	184921	661471	527750	159330	332932	142247	581839	227233	411608
P04406	110	90	853.324	0.290546	0.218645	1.91888	0.165634	BNPR2 SOX17 HYP	BNPR2 HYP	36224.4	Glyceraldehyde-3-phosphate dehydrogenase OS=Homo sapiens OX=9606 GN=GAPDH PE=1 SV=3	1.75933e+06	1.50489e+06	1.28555e+07	1.54545e+06	1.57752e+07	1.92113e+06	1.22524e+07	3.94846e+06	1.74922e+07	1.30376e+07	5.86952e+06	9.56863e+06	6.40107e+06	1.6683e+07	1.15147e+07	8.78873e+06
Q9BXK5	4	3	24.6618	0.2906	0.218645	1.94798	0.165605	BNPR2 SOX17 HYP	BNPR2 HYP	52837.3	Bcl-2-like protein 13 OS=Homo sapiens OX=9606 GN=BCL2L13 PE=1 SV=1	3508.83	5288.02	80997.4	3808.24	84076.7	5195.35	75263.3	17800.5	34886.7	45812.8	36981.7	23578.6	34115.6	45116.2	70731.6	39621.4
P10768	24	15	200.898	0.291193	0.218645	1.64242	0.165286	BNPR2 SOX17 HYP	BNPR2 HYP	31976.1	S-formylglutathione hydrolase OS=Homo sapiens OX=9606 GN=ESD PE=1 SV=2	80493	88720.4	1.09946e+06	104370	996696	105861	718258	434305	800305	768629	501990	646203	404427	919288	675011	966704
P35606	57	37	341.46	0.291323	0.218645	1.63197	0.165217	BNPR2 SOX17 HYP	BNPR2 HYP	103343	Coatomer subunit beta' OS=Homo sapiens OX=9606 GN=COPB2 PE=1 SV=2	143425	133144	788661	161699	776772	178576	738379	308585	1.426e+06	1.1535e+06	360086	1.00116e+06	315189	1.55075e+06	693920	686868
P61163	35	22	268.523	0.291379	0.218645	1.94417	0.165186	BNPR2 SOX17 HYP	BNPR2 HYP	42727.9	Alpha-centractin OS=Homo sapiens OX=9606 GN=ACTR1A PE=1 SV=1	61185	44782.6	410797	45700.4	451719	53747.7	443590	144468	608334	387975	187561	282953	183293	466743	416881	321567
Q14974	57	37	391.665	0.291453	0.218645	1.66714	0.165146	BNPR2 SOX17 HYP	BNPR2 HYP	98482	Importin subunit beta-1 OS=Homo sapiens OX=9606 GN=KPNB1 PE=1 SV=2	196972	195814	1.63746e+06	194294	1.2958e+06	231654	1.55712e+06	624059	1.9584e+06	1.69643e+06	747630	1.20297e+06	525793	2.01167e+06	1.46337e+06	1.38907e+06
P15559	20	13	125.722	0.291962	0.218645	1.77555	0.164874	BNPR2 SOX17 HYP	BNPR2 HYP	30924.7	NAD(P)H dehydrogenase [quinone] 1 OS=Homo sapiens OX=9606 GN=NQO1 PE=1 SV=1	41363.3	37652.6	271381	37308.9	273393	40221.7	256182	118597	411256	326204	123907	230997	110934	349283	240757	263981
Q13443	4	4	28.1221	0.292128	0.218645	2.49777	0.164786	BNPR2 SOX17 HYP	BNPR2 HYP	93065.3	Disintegrin and metalloproteinase domain-containing protein 9 OS=Homo sapiens OX=9606 GN=ADAM9 PE=1 SV=1	638.91	541.411	23603	548.105	34704.9	931.714	25506	2129.52	6352.39	4690.51	10776.6	3393.58	14082.1	8090.97	23970.2	4740.02
P50995	34	21	237.123	0.292252	0.218645	2.0659	0.164719	BNPR2 SOX17 HYP	BNPR2 HYP	54732	Annexin A11 OS=Homo sapiens OX=9606 GN=ANXA11 PE=1 SV=1	68179	70070.4	1.19327e+06	72171.8	1.45074e+06	101834	1.14132e+06	205981	677873	607055	544820	446850	588664	884319	1.0726e+06	458486
Q14498	22	19	135.012	0.292452	0.218645	2.01561	0.164613	BNPR2 SOX17 HYP	BNPR2 HYP	59664.8	RNA-binding protein 39 OS=Homo sapiens OX=9606 GN=RBM39 PE=1 SV=2	27604.5	30548.3	322773	25800.8	405823	41813.1	309121	63044.6	274459	264656	147371	159745	164670	363104	290509	140329
Q8IY31	1	0	3.9598	0.292622	0.218645	2.04108	0.164522	BNPR2 HYP	BNPR2 SOX17 HYP	15394.7	Intraflagellar transport protein 20 homolog OS=Homo sapiens OX=9606 GN=IFT20 PE=1 SV=1	526.321	589.971	0	294.809	0	687.53	0	3.82079	5232.97	5111.21	0	1825.3	0	5970.48	0	8.50455
Q99757	1	1	6.1597	0.292667	0.218645	1.23738	0.164498	BNPR2 HYP	BNPR2 SOX17 HYP	18554.4	Thioredoxin_ mitochondrial OS=Homo sapiens OX=9606 GN=TXN2 PE=1 SV=2	178.356	48.688	0	139.524	0	296.246	0	0	1773.32	421.809	0	863.859	0	2572.59	0	0
P22314	95	64	766.964	0.292671	0.218645	1.70236	0.164496	BNPR2 SOX17 HYP	BNPR2 HYP	118933	Ubiquitin-like modifier-activating enzyme 1 OS=Homo sapiens OX=9606 GN=UBA1 PE=1 SV=3	394460	407627	4.59914e+06	462681	4.28613e+06	464833	3.38684e+06	1.84467e+06	3.92194e+06	3.53147e+06	2.09987e+06	2.86468e+06	1.73917e+06	4.03659e+06	3.18292e+06	4.10598e+06
P61769	6	5	37.6726	0.292833	0.218645	1.83039	0.16441	BNPR2 SOX17 HYP	BNPR2 HYP	13828.6	Beta-2-microglobulin OS=Homo sapiens OX=9606 GN=B2M PE=1 SV=1	8123.6	10433.4	35962.6	8074.08	44661.2	9504.01	45557.6	14848.1	80769.2	90390.1	16419.8	49990.5	18122.1	82532.4	42814.6	33049.8
P0C0S8;Q96KK5;Q99878;Q9BTM1;P20671	10	0	155.313	0.293	0.218645	1.9206	0.164321	BNPR2 SOX17 HYP	BNPR2 HYP	14091.5	Histone H2A type 1 OS=Homo sapiens OX=9606 GN=H2AC11 PE=1 SV=2	274495	256388	3.86324e+06	199669	4.03257e+06	286565	3.52193e+06	981758	2.72918e+06	2.22122e+06	1.76387e+06	1.23624e+06	1.63629e+06	2.48852e+06	3.30987e+06	2.18526e+06
O15523	46	2	379.92	0.293195	0.218645	1.70655	0.164217	BNPR2 SOX17 HYP	BNPR2 HYP	73610	ATP-dependent RNA helicase DDX3Y OS=Homo sapiens OX=9606 GN=DDX3Y PE=1 SV=2	163275	134665	914903	141160	947471	158807	806738	397663	1.62336e+06	1.16667e+06	417725	873986	384453	1.37907e+06	758164	885144
Q5JQF8	13	5	76.9331	0.293334	0.218645	1.6448	0.164144	BNPR2 SOX17 HYP	BNPR2 HYP	22970.2	Polyadenylate-binding protein 1-like 2 OS=Homo sapiens OX=9606 GN=PABPC1L2A PE=2 SV=1	278507	270618	1.7822e+06	325197	1.83388e+06	302140	1.21172e+06	1.02171e+06	2.76906e+06	2.3445e+06	813714	2.01345e+06	744132	2.62377e+06	1.13876e+06	2.27419e+06
A6NNZ2	37	9	349.87	0.2935	0.218645	1.87899	0.164056	BNPR2 SOX17 HYP	BNPR2 HYP	50200	Tubulin beta 8B OS=Homo sapiens OX=9606 GN=TUBB8B PE=1 SV=1	262516	309124	4.37706e+06	331057	4.76952e+06	372265	3.67876e+06	1.10008e+06	2.61007e+06	2.6781e+06	1.99847e+06	2.04973e+06	1.93532e+06	3.23273e+06	3.45726e+06	2.44863e+06
Q16222	47	29	299.983	0.293512	0.218645	1.6348	0.164049	BNPR2 SOX17 HYP	BNPR2 HYP	59168.3	UDP-N-acetylhexosamine pyrophosphorylase OS=Homo sapiens OX=9606 GN=UAP1 PE=1 SV=3	440842	427270	8.00611e+06	420303	6.81683e+06	709617	6.21792e+06	1.45029e+06	4.38309e+06	3.70165e+06	3.65542e+06	2.60229e+06	2.76605e+06	6.16228e+06	5.84353e+06	3.22814e+06
Q9GZV4	10	1	124.781	0.293682	0.218645	1.97742	0.163959	BNPR2 SOX17 HYP	BNPR2 HYP	17135.4	Eukaryotic translation initiation factor 5A-2 OS=Homo sapiens OX=9606 GN=EIF5A2 PE=1 SV=3	41803.4	41948.3	510165	48390	555067	43334.4	486457	185250	415632	363419	232931	299605	225228	376314	457167	412342
Q9NWK9	3	1	22.0584	0.293702	0.218645	1.65463	0.163949	BNPR2 SOX17 HYP	BNPR2 HYP	54545.7	Box C/D snoRNA protein 1 OS=Homo sapiens OX=9606 GN=ZNHIT6 PE=1 SV=1	2130.16	1764.78	27300.4	1102.87	23136.2	2249.5	21413	6643.16	21179.2	15289.2	12464.8	6828.4	9387.93	19534.5	20123.7	14786.8
P15311	66	42	533.993	0.293738	0.218645	1.7877	0.16393	BNPR2 SOX17 HYP	BNPR2 HYP	69527	Ezrin OS=Homo sapiens OX=9606 GN=EZR PE=1 SV=4	355253	327807	1.85658e+06	262903	2.11519e+06	305224	1.65511e+06	934578	3.53211e+06	2.83996e+06	847675	1.62776e+06	858279	2.65055e+06	1.55546e+06	2.08024e+06
P49593	19	16	118.796	0.294149	0.218645	1.9647	0.163712	BNPR2 SOX17 HYP	BNPR2 HYP	50002	Protein phosphatase 1F OS=Homo sapiens OX=9606 GN=PPM1F PE=1 SV=3	29713.9	26709	338175	31924.6	351342	29592.6	338807	118248	295431	231393	154404	197661	142563	256981	318407	263204
P41567	11	5	82.8485	0.294363	0.218645	1.74228	0.163599	BNPR2 SOX17 HYP	BNPR2 HYP	12846.6	Eukaryotic translation initiation factor 1 OS=Homo sapiens OX=9606 GN=EIF1 PE=1 SV=1	25975.9	17948.9	150723	22900.9	149097	24995.6	147155	57784.1	258266	155501	68817	141790	60498.9	217061	138295	128620
P11142	170	127	977.507	0.295305	0.218645	1.6519	0.163103	BNPR2 SOX17 HYP	BNPR2 HYP	71126.3	Heat shock cognate 71 kDa protein OS=Homo sapiens OX=9606 GN=HSPA8 PE=1 SV=1	1.18566e+06	1.19411e+06	9.93024e+06	1.34361e+06	8.1929e+06	1.27123e+06	7.89188e+06	5.19838e+06	1.17885e+07	1.03452e+07	4.53393e+06	8.31893e+06	3.32442e+06	1.10393e+07	7.4167e+06	1.15709e+07
P63241;Q6IS14	42	27	203.957	0.295419	0.218645	1.83468	0.163043	BNPR2 SOX17 HYP	BNPR2 HYP	17060.4	Eukaryotic translation initiation factor 5A-1 OS=Homo sapiens OX=9606 GN=EIF5A PE=1 SV=2	61637.1	64463.7	977009	80262.2	923263	71854.3	842603	333394	612830	558481	446081	496942	374631	623980	791869	742090
Q96CX2	40	29	303.183	0.295453	0.218645	1.83607	0.163025	BNPR2 SOX17 HYP	BNPR2 HYP	35986	BTB/POZ domain-containing protein KCTD12 OS=Homo sapiens OX=9606 GN=KCTD12 PE=1 SV=1	81314.6	72260.1	1.08311e+06	64209.8	1.06248e+06	84864.2	944806	296387	808474	626025	494525	397553	431121	736957	887919	659716
Q66LE6	11	4	65.7091	0.295521	0.218645	1.82633	0.16299	BNPR2 SOX17 HYP	BNPR2 HYP	52612.8	Serine/threonine-protein phosphatase 2A 55 kDa regulatory subunit B delta isoform OS=Homo sapiens OX=9606 GN=PPP2R2D PE=1 SV=1	56518.6	53058.8	489216	46606	395104	54637.9	539068	189899	561939	459675	223365	288560	160320	474473	506610	422689
P35968	10	3	59.2645	0.295786	0.218645	1.53553	0.162851	BNPR2 SOX17 HYP	BNPR2 HYP	153409	Vascular endothelial growth factor receptor 2 OS=Homo sapiens OX=9606 GN=KDR PE=1 SV=2	8519.65	8365.71	44759.1	9921.55	38596.1	10656.7	40737.4	19901.9	84706.9	72476.4	20436.1	61429	15661.1	92542.6	38284.6	44299
Q15008	4	3	21.6158	0.296058	0.218645	2.2959	0.162708	BNPR2 SOX17 HYP	BNPR2 HYP	45816.6	26S proteasome non-ATPase regulatory subunit 6 OS=Homo sapiens OX=9606 GN=PSMD6 PE=1 SV=1	2669.14	2627.53	43427.4	2976.89	59767.4	3456.8	47397	8078.79	26538.1	22763.6	19828	18431.4	24251.7	30018.7	44543.2	17982.3
Q32P51	45	22	324.754	0.29651	0.218645	1.84356	0.162472	BNPR2 SOX17 HYP	BNPR2 HYP	34396.5	Heterogeneous nuclear ribonucleoprotein A1-like 2 OS=Homo sapiens OX=9606 GN=HNRNPA1L2 PE=2 SV=2	252060	164715	1.60085e+06	155801	1.85071e+06	196881	1.32894e+06	630310	2.50611e+06	1.42701e+06	730914	964638	750957	1.7097e+06	1.24893e+06	1.40298e+06
P29692	32	23	183.223	0.296888	0.218645	2.01382	0.162275	BNPR2 SOX17 HYP	BNPR2 HYP	31235.9	Elongation factor 1-delta OS=Homo sapiens OX=9606 GN=EEF1D PE=1 SV=5	72470.3	53703.1	900368	57289.4	910290	58626.7	914724	298994	720538	465257	411089	354706	369367	509112	859648	665519
P62854	4	4	30.7128	0.297229	0.218645	2.42048	0.162098	BNPR2 SOX17 HYP	BNPR2 HYP	13300.6	40S ribosomal protein S26 OS=Homo sapiens OX=9606 GN=RPS26 PE=1 SV=3	1067.65	673.756	38864.9	295.795	41358.3	775.626	52810.3	4058.26	10615.1	5837.09	17744.9	1831.41	16781.9	6735.51	49630.5	9033.13
P19105;O14950;P24844	28	18	221.345	0.297254	0.218645	1.92184	0.162085	BNPR2 SOX17 HYP	BNPR2 HYP	19851.2	Myosin regulatory light chain 12A OS=Homo sapiens OX=9606 GN=MYL12A PE=1 SV=2	65216.7	63449.6	1.11576e+06	80731.6	1.16679e+06	73646.6	978082	328228	648419	549696	509433	499848	473446	639544	919190	730590
Q00839	73	44	542.804	0.297457	0.218645	1.94075	0.161979	BNPR2 SOX17 HYP	BNPR2 HYP	91325.9	Heterogeneous nuclear ribonucleoprotein U OS=Homo sapiens OX=9606 GN=HNRNPU PE=1 SV=6	373566	352489	4.748e+06	353943	4.83404e+06	477730	4.97924e+06	1.01969e+06	3.71419e+06	3.05379e+06	2.16783e+06	2.19143e+06	1.9615e+06	4.14859e+06	4.67944e+06	2.26969e+06
Q96BU1	2	0	10.69	0.298166	0.218645	3.297	0.161612	BNPR2 SOX17 HYP	BNPR2 HYP	45924.2	S100P-binding protein OS=Homo sapiens OX=9606 GN=S100PBP PE=1 SV=1	233.952	160.521	6342.92	105.286	16272.1	191.607	5343	753.609	2326.07	1390.68	2896.04	651.877	6602.72	1663.91	5021.29	1677.43
Q5VXI9	4	3	30.3208	0.29842	0.218645	2.09293	0.16148	BNPR2 SOX17 HYP	BNPR2 HYP	45762.4	Lipase member N OS=Homo sapiens OX=9606 GN=LIPN PE=2 SV=2	2.01161	10.9964	32540	0	28566.8	0.137007	27701.8	11862.4	20.0005	95.2675	14857.1	0	11591.5	1.18976	26033.8	26404.1
Q9UNH7	13	5	76.5066	0.29852	0.218645	1.89345	0.161429	BNPR2 SOX17 HYP	BNPR2 HYP	46934	Sorting nexin-6 OS=Homo sapiens OX=9606 GN=SNX6 PE=1 SV=1	24979.8	15208.7	172671	15228.2	182617	18313.3	166248	64694.1	248363	131761	78837.9	94284.9	74100.2	159032	156238	144000
P41091;Q2VIR3	30	22	204.371	0.298728	0.218645	1.94833	0.161321	BNPR2 SOX17 HYP	BNPR2 HYP	51679.8	Eukaryotic translation initiation factor 2 subunit 3 OS=Homo sapiens OX=9606 GN=EIF2S3 PE=1 SV=3	37965.4	33649.2	342753	35706.3	388831	40314.3	346957	100788	377472	291520	156494	221074	157775	350088	326067	224341
P47756	25	17	186.157	0.299559	0.218645	1.99741	0.160893	BNPR2 SOX17 HYP	BNPR2 HYP	31635.7	F-actin-capping protein subunit beta OS=Homo sapiens OX=9606 GN=CAPZB PE=1 SV=4	45796.8	38873.6	713183	36977.5	866145	54452.5	614372	132532	455337	336782	325624	228945	351454	472863	577380	294998
A0A576	3	2	15.5809	0.299605	0.218645	2.42543	0.160869	BNPR2 SOX17 HYP	BNPR2 HYP	13270.1	T cell receptor beta variable 3-1 OS=Homo sapiens OX=9606 GN=TRBV3-1 PE=3 SV=1	305.055	323.577	28998.3	276.992	37419.3	674.148	33281.6	1154.92	3033.02	2803.31	13240	1714.99	15183.6	5854.27	31277.7	2570.69
Q16698	32	18	217.436	0.299874	0.218645	1.93088	0.160731	BNPR2 SOX17 HYP	BNPR2 HYP	36352.9	2_4-dienoyl-CoA reductase [(3E)-enoyl-CoA-producing]_ mitochondrial OS=Homo sapiens OX=9606 GN=DECR1 PE=1 SV=1	58689.7	47341	303611	37427	373303	50741.8	332592	106599	583525	410139	138622	231728	151475	440639	312567	237274
P68032	54	9	524.301	0.300176	0.218645	1.81209	0.160577	BNPR2 SOX17 HYP	BNPR2 HYP	42361.2	Actin_ alpha cardiac muscle 1 OS=Homo sapiens OX=9606 GN=ACTC1 PE=1 SV=1	696303	542059	4.4718e+06	602132	4.29175e+06	545987	4.14781e+06	2.45289e+06	6.92302e+06	4.69613e+06	2.04173e+06	3.72808e+06	1.74145e+06	4.74133e+06	3.89807e+06	5.45979e+06
P52815	16	11	125.774	0.300213	0.218645	2.13192	0.160558	BNPR2 SOX17 HYP	BNPR2 HYP	21576.3	39S ribosomal protein L12_ mitochondrial OS=Homo sapiens OX=9606 GN=MRPL12 PE=1 SV=2	20614.6	19679.4	295678	13439.2	352239	25766.2	320602	46309.3	204962	170493	135000	83208.5	142927	223753	301298	103078
P61916	13	8	84.5411	0.300438	0.218645	1.70546	0.160442	BNPR2 SOX17 HYP	BNPR2 HYP	16912.4	NPC intracellular cholesterol transporter 2 OS=Homo sapiens OX=9606 GN=NPC2 PE=1 SV=1	20724.2	14613.6	87525.6	12546.1	90796.4	16484.3	84349.4	39305.7	206051	126605	39962.3	77678.6	36842.3	143149	79270.6	87489.1
P35754	1	0	5.3392	0.300496	0.218645	1.89261	0.160413	BNPR2 SOX17 HYP	BNPR2 HYP	12060.9	Glutaredoxin-1 OS=Homo sapiens OX=9606 GN=GLRX PE=1 SV=2	615.869	592.675	5604.89	579.187	6956.09	681.902	4624.5	1728.83	6123.3	5134.64	2559.07	3586.02	2822.56	5921.6	4346.06	3848.13
Q9UNM6	15	10	92.486	0.300622	0.218645	1.68213	0.160348	BNPR2 SOX17 HYP	BNPR2 HYP	43230.7	26S proteasome non-ATPase regulatory subunit 13 OS=Homo sapiens OX=9606 GN=PSMD13 PE=1 SV=2	38950.7	29206.2	128251	31847.4	101281	31767.9	172764	78141.7	387269	253028	58556.6	197182	41096.6	275871	162362	173933
P15954	1	0	6.8956	0.300778	0.218645	2.18524	0.160269	BNPR2 SOX17 HYP	BNPR2 HYP	7302.54	Cytochrome c oxidase subunit 7C_ mitochondrial OS=Homo sapiens OX=9606 GN=COX7C PE=1 SV=1	0	0	77924	0	93195.6	0	76714.6	372.59	0	0	35578.4	0	37815.8	0	72095.6	829.334
P08238	144	80	1080.64	0.30093	0.218645	1.72722	0.160191	BNPR2 SOX17 HYP	BNPR2 HYP	83606.5	Heat shock protein HSP 90-beta OS=Homo sapiens OX=9606 GN=HSP90AB1 PE=1 SV=4	774950	732642	7.18751e+06	910995	6.68771e+06	841704	6.1354e+06	2.927e+06	7.70498e+06	6.34725e+06	3.28166e+06	5.6404e+06	2.71366e+06	7.30932e+06	5.76598e+06	6.51509e+06
P06454	2	1	11.2406	0.301261	0.218645	2.72191	0.160022	BNPR2 SOX17 HYP	BNPR2 HYP	12203	Prothymosin alpha OS=Homo sapiens OX=9606 GN=PTMA PE=1 SV=2	2818.72	4825.09	89574.7	3910.61	159247	4956.03	99657.7	11403.9	28025.3	41802.1	40897.9	24212.4	64617.3	43037.9	93657.3	25383.5
P07197	39	17	231.251	0.301734	0.218645	1.92806	0.159782	BNPR2 SOX17 HYP	BNPR2 HYP	102529	Neurofilament medium polypeptide OS=Homo sapiens OX=9606 GN=NEFM PE=1 SV=3	156908	177136	1.52963e+06	174182	1.74767e+06	176593	1.49151e+06	513329	1.56007e+06	1.53462e+06	698396	1.07844e+06	709149	1.53352e+06	1.4017e+06	1.1426e+06
Q9BWF3	24	12	155.293	0.301769	0.218645	1.56652	0.159764	BNPR2 SOX17 HYP	BNPR2 HYP	40713.1	RNA-binding protein 4 OS=Homo sapiens OX=9606 GN=RBM4 PE=1 SV=1	30977.2	36733.7	611870	33192.1	538464	58307.9	414963	104840	307992	318243	279367	205508	218492	506343	389978	233360
O95571	3	3	22.6794	0.302086	0.218645	1.73002	0.159603	BNPR2 SOX17 HYP	BNPR2 HYP	28386.2	Persulfide dioxygenase ETHE1_ mitochondrial OS=Homo sapiens OX=9606 GN=ETHE1 PE=1 SV=2	4749.19	2715.07	53181.9	4353.55	52769.2	6251.19	43571.7	9858.71	47219.1	23522.1	24281.7	26954.9	21412	54285.1	40948.2	21944.2
Q719H9	5	3	27.1742	0.302466	0.218645	2.73611	0.159411	BNPR2 SOX17 HYP	BNPR2 HYP	29689.8	BTB/POZ domain-containing protein KCTD1 OS=Homo sapiens OX=9606 GN=KCTD1 PE=1 SV=1	3791.69	1479.9	115.704	1415.92	1327.33	3595.66	1048.47	12642.9	37699	12821.1	52.8279	8766.64	538.587	31224.5	985.341	28141.3
Q16181;Q14141	49	31	311.833	0.302495	0.218645	2.0292	0.159396	BNPR2 SOX17 HYP	BNPR2 HYP	50965.2	Septin-7 OS=Homo sapiens OX=9606 GN=SEPTIN7 PE=1 SV=2	131895	99978.8	593075	104138	757901	83395.3	664052	379961	1.31138e+06	866166	270785	644770	307532	724201	624069	845741
Q13162	22	13	131.848	0.302711	0.218645	1.8854	0.159286	BNPR2 SOX17 HYP	BNPR2 HYP	30768	Peroxiredoxin-4 OS=Homo sapiens OX=9606 GN=PRDX4 PE=1 SV=1	59919.2	63203.4	543343	62784.7	602770	77983.8	552546	141630	595749	547563	248079	388730	244585	677208	519277	315249
Q99954	2	1	11.1527	0.302744	0.218645	3.13597	0.15927	BNPR2 HYP	BNPR2 SOX17 HYP	14162.3	Submaxillary gland androgen-regulated protein 3A OS=Homo sapiens OX=9606 GN=SMR3A PE=1 SV=2	9759.25	3990.77	62551.7	7322.34	6667.88	50.7692	6663.25	13284.2	97031.7	34574.1	28559.8	45336.1	2705.61	440.878	6262.05	29568.8
O95757	60	32	401.846	0.302759	0.218645	1.49808	0.159262	BNPR2 SOX17 HYP	BNPR2 HYP	95539.2	Heat shock 70 kDa protein 4L OS=Homo sapiens OX=9606 GN=HSPA4L PE=1 SV=3	177904	171587	2.03202e+06	155039	1.44629e+06	207504	1.40646e+06	739680	1.76882e+06	1.48654e+06	927774	959919	586860	1.80195e+06	1.32178e+06	1.64643e+06
P35579	358	248	2645.52	0.303055	0.218645	1.76753	0.159113	BNPR2 SOX17 HYP	BNPR2 HYP	227787	Myosin-9 OS=Homo sapiens OX=9606 GN=MYH9 PE=1 SV=4	1.18811e+06	1.18886e+06	1.39092e+07	1.24433e+06	1.31565e+07	1.3031e+06	1.18323e+07	4.69374e+06	1.18128e+07	1.02997e+07	6.35064e+06	7.70422e+06	5.33851e+06	1.13161e+07	1.11199e+07	1.04476e+07
O94874	15	7	85.9158	0.303205	0.218645	1.81221	0.159037	BNPR2 SOX17 HYP	BNPR2 HYP	90051.6	E3 UFM1-protein ligase 1 OS=Homo sapiens OX=9606 GN=UFL1 PE=1 SV=2	20222.8	19494.4	314656	19212.1	322795	26410.2	262861	64950.1	201066	168889	143665	118951	130980	229345	247034	144570
Q08752	6	3	30.8523	0.303388	0.218645	1.69844	0.158945	BNPR2 SOX17 HYP	BNPR2 HYP	41162.8	Peptidyl-prolyl cis-trans isomerase D OS=Homo sapiens OX=9606 GN=PPID PE=1 SV=3	3366.66	2474.44	71150.1	2706.84	62186.3	3748.72	55708	13719.7	33473.2	21437.3	32485.6	16759.4	25233.2	32553.7	52353.7	30538.1
Q16891	40	23	252.153	0.303542	0.218645	1.8746	0.158867	BNPR2 SOX17 HYP	BNPR2 HYP	84077.2	MICOS complex subunit MIC60 OS=Homo sapiens OX=9606 GN=IMMT PE=1 SV=1	133901	138872	1.23221e+06	150342	1.34407e+06	170895	1.24965e+06	338460	1.33132e+06	1.20311e+06	562600	930839	545380	1.48404e+06	1.17441e+06	753365
P21980	62	47	500.496	0.303586	0.218645	1.62583	0.158845	BNPR2 SOX17 HYP	BNPR2 HYP	78469.5	Protein-glutamine gamma-glutamyltransferase 2 OS=Homo sapiens OX=9606 GN=TGM2 PE=1 SV=2	259244	270983	1.75134e+06	282873	1.47826e+06	266368	1.43789e+06	986837	2.57754e+06	2.34766e+06	799625	1.7514e+06	599831	2.31313e+06	1.35131e+06	2.19657e+06
Q9H944	3	2	15.483	0.303643	0.218645	2.32644	0.158816	BNPR2 SOX17 HYP	BNPR2 HYP	23678.1	Mediator of RNA polymerase II transcription subunit 20 OS=Homo sapiens OX=9606 GN=MED20 PE=1 SV=1	2099.6	767.474	15269.9	658.439	19921.3	688.341	11945	11171.8	20875.4	6649.01	6971.92	4076.71	8083.43	5977.52	11225.7	24866.9
P09543	4	1	28.4836	0.303682	0.218645	2.58055	0.158797	BNPR2 SOX17 HYP	BNPR2 HYP	47977.9	2'_3'-cyclic-nucleotide 3'-phosphodiesterase OS=Homo sapiens OX=9606 GN=CNP PE=1 SV=2	4013.57	3010.45	40414.8	2279.35	68235.4	5235.68	49965.9	4863.19	39905.1	26081.1	18452.5	14112.5	27687.7	45466.4	46957.4	10824.8
P27361	7	2	48.4636	0.303781	0.218645	1.92498	0.158747	BNPR2 SOX17 HYP	BNPR2 HYP	43477.8	Mitogen-activated protein kinase 3 OS=Homo sapiens OX=9606 GN=MAPK3 PE=1 SV=4	4518.41	3043.21	21865.4	2981.34	26829.3	3649.59	24142	7764.49	44924.4	26364.8	9983.26	18458.9	10886.5	31692.9	22688.4	17282.7
P28331	27	16	171.661	0.303836	0.218645	1.81644	0.158719	BNPR2 SOX17 HYP	BNPR2 HYP	80494.2	NADH-ubiquinone oxidoreductase 75 kDa subunit_ mitochondrial OS=Homo sapiens OX=9606 GN=NDUFS1 PE=1 SV=3	37462.8	34072.9	328176	28784	360208	38860.8	281497	97769.5	372475	295191	149838	178216	146161	337466	264548	217622
P49755	3	2	31.1903	0.30384	0.218645	2.91546	0.158717	BNPR2 SOX17 HYP	BNPR2 HYP	25147.1	Transmembrane emp24 domain-containing protein 10 OS=Homo sapiens OX=9606 GN=TMED10 PE=1 SV=2	1588.2	439.125	111890	681.648	145233	744.079	178557	9575.81	15790.7	3804.36	51086.8	4220.41	58931	6461.55	167806	21314.5
Q14964	1	0	5.4433	0.303847	0.218645	1.1219	0.158714	BNPR2 HYP	BNPR2 SOX17 HYP	25405.9	Ras-related protein Rab-39A OS=Homo sapiens OX=9606 GN=RAB39A PE=1 SV=2	170.508	4.31025	516.308	3.62412	0	0	619.262	0	1695.29	37.3418	235.735	22.4386	0	0	581.975	0
Q06323	26	14	175.383	0.30426	0.218645	1.5707	0.158506	BNPR2 SOX17 HYP	BNPR2 HYP	28894.2	Proteasome activator complex subunit 1 OS=Homo sapiens OX=9606 GN=PSME1 PE=1 SV=1	52347.6	59216	617112	54698.3	496527	62859.1	426657	244401	520468	513018	281760	338663	201475	545866	400967	544004
Q15019	36	25	267.582	0.305037	0.218645	1.86076	0.158117	BNPR2 SOX17 HYP	BNPR2 HYP	41715.7	Septin-2 OS=Homo sapiens OX=9606 GN=SEPTIN2 PE=1 SV=1	79866.4	74304.7	1.06098e+06	74152	1.08056e+06	87264.7	955999	275268	794075	643739	484421	459110	438456	757803	898438	612708
Q8N0U4	3	1	16.1441	0.305047	0.218645	2.36125	0.158112	BNPR2 SOX17 HYP	BNPR2 HYP	42928.6	Protein FAM185A OS=Homo sapiens OX=9606 GN=FAM185A PE=1 SV=3	3858.25	3473.53	87282.6	3810.87	118838	4512.13	96003.5	13052.9	38360.8	30092.9	39851.3	23594.9	48220.6	39183.2	90223	29053.9
P62333	34	28	228.165	0.305134	0.218645	1.78025	0.158069	BNPR2 SOX17 HYP	BNPR2 HYP	44458.2	26S proteasome regulatory subunit 10B OS=Homo sapiens OX=9606 GN=PSMC6 PE=1 SV=1	140696	125746	859348	125916	895977	135569	857444	339361	1.39888e+06	1.0894e+06	392360	779603	363559	1.17727e+06	805816	755372
Q9Y2B0	13	5	106.293	0.305185	0.218645	1.84855	0.158044	BNPR2 SOX17 HYP	BNPR2 HYP	20994.4	Protein canopy homolog 2 OS=Homo sapiens OX=9606 GN=CNPY2 PE=1 SV=1	20501.3	23448.4	179552	19218.4	245569	28750.4	127078	47282.7	203835	203146	81979.4	118991	99644.3	249667	119427	105245
Q7KZF4	106	75	825.037	0.305363	0.218645	1.67459	0.157955	BNPR2 SOX17 HYP	BNPR2 HYP	102681	Staphylococcal nuclease domain-containing protein 1 OS=Homo sapiens OX=9606 GN=SND1 PE=1 SV=1	503335	491308	5.55254e+06	637130	5.21365e+06	610313	4.24927e+06	1.95756e+06	5.00443e+06	4.25645e+06	2.53517e+06	3.94477e+06	2.11553e+06	5.29994e+06	3.99342e+06	4.35727e+06
Q16773	4	2	28.8263	0.305552	0.218645	2.15679	0.15786	BNPR2 SOX17 HYP	BNPR2 HYP	48217.3	Kynurenine--oxoglutarate transaminase 1 OS=Homo sapiens OX=9606 GN=KYAT1 PE=1 SV=1	652.749	846.483	90335	1607.47	106073	1182.88	85925.1	8353.41	6489.98	7333.51	41245	9952.63	43041.2	10272	80751.4	18593.5
Q9UK73	8	5	48.4289	0.306476	0.218645	1.85026	0.157401	BNPR2 SOX17 HYP	BNPR2 HYP	71233.8	Protein fem-1 homolog B OS=Homo sapiens OX=9606 GN=FEM1B PE=1 SV=1	10195.6	5135.24	93034.2	7293.5	65441.9	6125.89	87557.7	54872.5	101370	44489.2	42477.4	45157.5	26554.2	53197	82285.7	122139
Q9NUJ1	7	4	47.0666	0.306672	0.218645	1.62587	0.157304	BNPR2 SOX17 HYP	BNPR2 HYP	34274.7	Palmitoyl-protein thioesterase ABHD10_ mitochondrial OS=Homo sapiens OX=9606 GN=ABHD10 PE=1 SV=1	2692.95	1342.11	4344.44	1201.77	6832.47	2504.83	4556.77	1683.85	26774.8	11627.4	1983.58	7440.73	2772.4	21751.8	4282.4	3748.02
P62873	10	4	68.0747	0.306903	0.218645	1.61579	0.157189	BNPR2 SOX17 HYP	BNPR2 HYP	38175.4	Guanine nucleotide-binding protein G(I)/G(S)/G(T) subunit beta-1 OS=Homo sapiens OX=9606 GN=GNB1 PE=1 SV=3	16335.8	12095.2	87784.4	11727.4	98222.9	15646.7	55808.9	37049.8	162420	104787	40080.5	72609.7	39855.7	135875	52448.6	82467.8
P04844	40	26	311.341	0.306961	0.218645	1.75167	0.15716	BNPR2 SOX17 HYP	BNPR2 HYP	69398.1	Dolichyl-diphosphooligosaccharide--protein glycosyltransferase subunit 2 OS=Homo sapiens OX=9606 GN=RPN2 PE=1 SV=3	95720.6	84897.4	810140	77094.9	796252	99098.3	724101	251071	951706	735508	369893	477331	323094	860566	680503	558850
P04439;P01893	25	16	141.397	0.307376	0.218645	2.06203	0.156955	BNPR2 SOX17 HYP	BNPR2 HYP	41125.9	HLA class I histocompatibility antigen_ A alpha chain OS=Homo sapiens OX=9606 GN=HLA-A PE=1 SV=2	37491.9	50674.7	658366	53623.2	823272	69601.9	650865	106202	372764	439020	300596	332007	334058	604420	611676	236391
P54687	19	11	130.871	0.307413	0.218645	1.9719	0.156937	BNPR2 SOX17 HYP	BNPR2 HYP	43536.5	Branched-chain-amino-acid aminotransferase_ cytosolic OS=Homo sapiens OX=9606 GN=BCAT1 PE=1 SV=3	30887.3	27065.6	722882	28163.9	862537	38718.1	583447	110561	307098	234483	330052	174376	349990	336226	548317	246093
Q5VTE0	105	36	700.316	0.307456	0.218645	1.79648	0.156916	BNPR2 SOX17 HYP	BNPR2 HYP	50527.3	Putative elongation factor 1-alpha-like 3 OS=Homo sapiens OX=9606 GN=EEF1A1P5 PE=5 SV=1	832464	774740	1.39295e+07	960473	1.25748e+07	1.03836e+06	1.28252e+07	3.19857e+06	8.27681e+06	6.71196e+06	6.35992e+06	5.94675e+06	5.10245e+06	9.0171e+06	1.20529e+07	7.11957e+06
A6NDU8	2	1	10.5724	0.307887	0.218645	2.56959	0.156704	BNPR2 SOX17 HYP	BNPR2 HYP	34247.8	UPF0600 protein C5orf51 OS=Homo sapiens OX=9606 GN=C5orf51 PE=1 SV=1	2581.04	1696.63	94285.3	2334.76	123209	2926.54	124603	8526.57	25662	14698.8	43048.6	14455.6	49994.4	25414	117101	18979
O75821	8	4	42.0719	0.307961	0.218645	1.45365	0.156667	BNPR2 SOX17 HYP	BNPR2 HYP	35896.2	Eukaryotic translation initiation factor 3 subunit G OS=Homo sapiens OX=9606 GN=EIF3G PE=1 SV=2	19367	17975.3	311094	17609.9	238412	23045.8	168760	101883	192558	155729	142039	109031	96740	200129	158599	226777
Q12888	9	3	38.9186	0.308214	0.218645	2.23598	0.156543	BNPR2 SOX17 HYP	BNPR2 HYP	215628	TP53-binding protein 1 OS=Homo sapiens OX=9606 GN=TP53BP1 PE=1 SV=2	6980.2	10157.9	187441	14963.8	283423	18710.2	167608	21150.9	69400.9	88002.9	85581.4	92647.9	115004	162479	157517	47079
Q99733	26	15	175.077	0.308282	0.218645	1.90578	0.156509	BNPR2 SOX17 HYP	BNPR2 HYP	42994.6	Nucleosome assembly protein 1-like 4 OS=Homo sapiens OX=9606 GN=NAP1L4 PE=1 SV=1	45288	41278.9	958595	35622.9	956723	49932.9	880760	172327	450278	357620	437674	220558	388208	433615	827729	383577
P62913	20	14	154.234	0.308718	0.218645	2.05584	0.156295	BNPR2 SOX17 HYP	BNPR2 HYP	20480.5	60S ribosomal protein L11 OS=Homo sapiens OX=9606 GN=RPL11 PE=1 SV=2	66329.9	69395.6	587127	74140.2	717698	80982.9	689434	150378	659487	601209	268070	459037	291219	703252	647922	334722
Q9BYX7	18	5	139.796	0.308799	0.218645	1.76804	0.156256	BNPR2 SOX17 HYP	BNPR2 HYP	42358.5	Putative beta-actin-like protein 3 OS=Homo sapiens OX=9606 GN=POTEKP PE=5 SV=1	284761	263356	3.21921e+06	313450	3.02908e+06	264836	2.44003e+06	1.48105e+06	2.83124e+06	2.28159e+06	1.46982e+06	1.94072e+06	1.2291e+06	2.29983e+06	2.29312e+06	3.29662e+06
Q99873	13	4	84.5964	0.30895	0.218645	1.50112	0.156181	BNPR2 SOX17 HYP	BNPR2 HYP	43089	Protein arginine N-methyltransferase 1 OS=Homo sapiens OX=9606 GN=PRMT1 PE=1 SV=3	24202.9	20183	67181.3	21752.1	60301.1	21334.7	76273.6	42219.5	240638	174855	30673.6	134678	24468.3	185269	71681.1	93974.8
Q9P1U1;Q9C0K3	36	19	232.421	0.309095	0.218645	1.72695	0.15611	BNPR2 SOX17 HYP	BNPR2 HYP	48121	Actin-related protein 3B OS=Homo sapiens OX=9606 GN=ACTR3B PE=2 SV=1	118931	89092.9	1.34465e+06	87186.3	1.23217e+06	105721	1.07039e+06	423684	1.18247e+06	771857	613939	539812	499976	918074	1.00594e+06	943062
A0A1B0GXF2	2	0	10.6296	0.309142	0.218645	1.60106	0.156087	BNPR2 SOX17 HYP	BNPR2 HYP	12651.1	T cell receptor beta variable 7-2 OS=Homo sapiens OX=9606 GN=TRBV7-2 PE=3 SV=1	5130.64	4334.33	78830	4992.82	71412.5	5529.44	47068.4	25349.4	51011.6	37550.5	35992.1	30912.9	28976.9	48017.4	44234.4	56424.3
Q8TF65	2	1	10.7544	0.30918	0.218645	1.74424	0.156069	BNPR2 SOX17 HYP	BNPR2 HYP	34525.6	PDZ domain-containing protein GIPC2 OS=Homo sapiens OX=9606 GN=GIPC2 PE=1 SV=1	9642.82	10290.3	62219.9	10581.8	69632.2	9370.68	49357.4	33391.1	95874.1	89149.8	28408.3	65516.9	28254.5	81374.6	46385.6	74324
P56537	18	15	142.997	0.309195	0.218645	1.88513	0.156061	BNPR2 SOX17 HYP	BNPR2 HYP	27112.4	Eukaryotic translation initiation factor 6 OS=Homo sapiens OX=9606 GN=EIF6 PE=1 SV=1	45073.3	36840.4	432483	38080.4	446055	39843.4	410994	144599	448143	319167	197462	235774	180995	345998	386248	321858
Q15459	15	6	85.3525	0.309261	0.218645	1.87955	0.156029	BNPR2 SOX17 HYP	BNPR2 HYP	88943.4	Splicing factor 3A subunit 1 OS=Homo sapiens OX=9606 GN=SF3A1 PE=1 SV=1	29777.2	35565.3	281078	36450.2	332878	48588.7	276461	61697.2	296061	308120	128334	225681	135071	421942	259815	137330
O15270	3	1	17.0149	0.309301	0.218645	1.60714	0.15601	BNPR2 SOX17 HYP	BNPR2 HYP	63608.7	Serine palmitoyltransferase 2 OS=Homo sapiens OX=9606 GN=SPTLC2 PE=1 SV=1	3560.29	3580.2	46684.9	2998.51	25494.3	3280.32	27466.9	35082.2	35398.4	31017.1	21315.3	18565.2	10344.8	28486.2	25813.1	78088.2
Q9Y281	18	6	187.199	0.309404	0.218645	1.84844	0.155959	BNPR2 SOX17 HYP	BNPR2 HYP	18850.7	Cofilin-2 OS=Homo sapiens OX=9606 GN=CFL2 PE=1 SV=1	49793.5	51385.9	747283	49146.8	714289	53672.1	686183	205035	495074	445182	341193	304291	289836	466086	644868	456381
Q92499	76	51	529.305	0.309474	0.218645	1.70621	0.155925	BNPR2 SOX17 HYP	BNPR2 HYP	83401.7	ATP-dependent RNA helicase DDX1 OS=Homo sapiens OX=9606 GN=DDX1 PE=1 SV=2	208873	189589	2.0929e+06	184356	2.06038e+06	221494	1.62074e+06	662721	2.07673e+06	1.64251e+06	955575	1.14144e+06	836036	1.92344e+06	1.52315e+06	1.47513e+06
Q86WA6	4	0	25.7894	0.309668	0.218645	1.99623	0.15583	BNPR2 SOX17 HYP	BNPR2 HYP	32713.7	Valacyclovir hydrolase OS=Homo sapiens OX=9606 GN=BPHL PE=1 SV=1	3808.56	3635.04	65289.4	3091.41	74583.9	4061.92	59496.4	13220.6	37866.8	31492.2	29809.8	19140.4	30263.8	35273.6	55914.1	29427.2
P0C7P4	13	3	81.9823	0.309751	0.218645	1.66013	0.15579	BNPR2 SOX17 HYP	BNPR2 HYP	31100.6	Putative cytochrome b-c1 complex subunit Rieske-like protein 1 OS=Homo sapiens OX=9606 GN=UQCRFS1P1 PE=5 SV=1	54218	62460.2	397913	59424.1	420201	87969.2	342618	102151	539064	541124	181679	367923	170504	763921	321989	227375
P31946	35	14	299.493	0.309953	0.218645	1.67676	0.155691	BNPR2 SOX17 HYP	BNPR2 HYP	28196.5	14-3-3 protein beta/alpha OS=Homo sapiens OX=9606 GN=YWHAB PE=1 SV=3	133380	127515	1.0037e+06	135270	894739	148239	943854	360394	1.32614e+06	1.10473e+06	458266	837518	363057	1.2873e+06	887024	802188
Q9NVP1	16	11	90.2488	0.310581	0.218645	2.01176	0.155386	BNPR2 SOX17 HYP	BNPR2 HYP	75749.1	ATP-dependent RNA helicase DDX18 OS=Homo sapiens OX=9606 GN=DDX18 PE=1 SV=2	38332.5	32240.4	435597	27963.8	533335	35276.3	395815	110124	381123	279315	198884	173137	216410	306338	371983	245120
Q6UXT8	2	1	11.1983	0.310762	0.218645	2.40737	0.155298	BNPR2 SOX17 HYP	BNPR2 HYP	14496.7	ALK and LTK ligand 1 OS=Homo sapiens OX=9606 GN=ALKAL1 PE=1 SV=1	230.645	234.445	21762.1	200.784	27225.9	209.136	24267.1	2290.36	2293.2	2031.12	9936.12	1243.15	11047.4	1816.13	22805.9	5098.02
A2RUC4	2	0	9.3301	0.311106	0.218645	2.04879	0.155131	BNPR2 SOX17 HYP	BNPR2 HYP	36719	tRNA wybutosine-synthesizing protein 5 OS=Homo sapiens OX=9606 GN=TYW5 PE=1 SV=1	8.03803	4.40808	141086	0	165170	0.265677	111903	12008.7	79.9184	38.1894	64417	0	67020.8	2.30713	105165	26729.8
Q9NVA2	22	10	161.294	0.311142	0.218645	1.99503	0.155113	BNPR2 SOX17 HYP	BNPR2 HYP	49683.5	Septin-11 OS=Homo sapiens OX=9606 GN=SEPTIN11 PE=1 SV=3	59257.1	34026	498726	33875.1	560181	48959.4	526022	113494	589166	294784	227707	209737	227304	425161	494350	252622
P31150	59	28	391.444	0.311142	0.218645	1.8436	0.155113	BNPR2 SOX17 HYP	BNPR2 HYP	51210.1	Rab GDP dissociation inhibitor alpha OS=Homo sapiens OX=9606 GN=GDI1 PE=1 SV=2	224771	150356	2.26405e+06	163429	1.94023e+06	165841	2.2104e+06	850399	2.2348e+06	1.30261e+06	1.03372e+06	1.01186e+06	787285	1.44015e+06	2.07731e+06	1.89287e+06
Q15654	5	2	26.171	0.311143	0.218645	1.9263	0.155113	BNPR2 SOX17 HYP	BNPR2 HYP	51770.6	Thyroid receptor-interacting protein 6 OS=Homo sapiens OX=9606 GN=TRIP6 PE=1 SV=3	67659.2	74379.4	1.13234e+06	80880.2	1.36447e+06	150792	962474	132898	672705	644386	517004	500768	553660	1.30947e+06	904522	295813
P60033	2	1	10.8711	0.311149	0.218645	2.74543	0.15511	BNPR2 SOX17 HYP	BNPR2 HYP	26493.8	CD81 antigen OS=Homo sapiens OX=9606 GN=CD81 PE=1 SV=1	3027.34	3157.52	8708.22	2535.69	22134.3	4488.68	19274	1952.53	30099.4	27355.2	3975.98	15699.6	8981.39	38979.5	18113.5	4346.06
Q99832	53	35	380.985	0.311297	0.218645	1.57994	0.155038	BNPR2 SOX17 HYP	BNPR2 HYP	59880	T-complex protein 1 subunit eta OS=Homo sapiens OX=9606 GN=CCT7 PE=1 SV=2	125854	124828	1.80659e+06	134562	1.4769e+06	154660	1.2997e+06	531705	1.25131e+06	1.08144e+06	824851	833136	599277	1.34306e+06	1.22144e+06	1.1835e+06
P68133	34	1	424.019	0.311463	0.218645	1.76452	0.154958	BNPR2 SOX17 HYP	BNPR2 HYP	42393.3	Actin_ alpha skeletal muscle OS=Homo sapiens OX=9606 GN=ACTA1 PE=1 SV=1	692415	547180	4.54335e+06	610588	4.19853e+06	538076	4.04716e+06	2.49772e+06	6.88437e+06	4.7405e+06	2.0744e+06	3.78044e+06	1.70363e+06	4.67263e+06	3.80348e+06	5.55957e+06
Q92598	90	64	636.869	0.312098	0.218645	1.93338	0.154651	BNPR2 SOX17 HYP	BNPR2 HYP	97777.6	Heat shock protein 105 kDa OS=Homo sapiens OX=9606 GN=HSPH1 PE=1 SV=1	377058	363355	3.97109e+06	366334	4.43016e+06	418403	3.94858e+06	1.02024e+06	3.74892e+06	3.14792e+06	1.81311e+06	2.26815e+06	1.79762e+06	3.6334e+06	3.71083e+06	2.27091e+06
Q8IUE6	7	0	88.2772	0.313708	0.218645	1.63887	0.153878	BNPR2 SOX17 HYP	BNPR2 HYP	13995.3	Histone H2A type 2-B OS=Homo sapiens OX=9606 GN=H2AC21 PE=1 SV=3	85566.3	102451	454443	81748	366507	98856.9	529697	191824	850747	887582	207489	506141	148717	858469	497803	426975
Q9BSJ8	34	21	208.695	0.314237	0.218645	1.9429	0.153625	BNPR2 SOX17 HYP	BNPR2 HYP	123370	Extended synaptotagmin-1 OS=Homo sapiens OX=9606 GN=ESYT1 PE=1 SV=1	37182.1	35477.8	865847	29961.7	970834	42691.6	730364	137744	369685	307362	395327	185507	393934	370732	686388	306598
P13861	9	3	57.3885	0.314287	0.218645	1.76574	0.153601	BNPR2 SOX17 HYP	BNPR2 HYP	45860.6	cAMP-dependent protein kinase type II-alpha regulatory subunit OS=Homo sapiens OX=9606 GN=PRKAR2A PE=1 SV=2	6808.12	5488.28	75387.4	4932.9	75699	7239.48	63455.9	17142.8	67690.1	47547.7	34420.3	30541.9	30716.2	62867.3	59635.1	38157.6
Q12926	6	2	44.4249	0.3143	0.218645	2.02354	0.153595	BNPR2 SOX17 HYP	BNPR2 HYP	39789.1	ELAV-like protein 2 OS=Homo sapiens OX=9606 GN=ELAVL2 PE=1 SV=2	14912	18730.1	287424	22005.3	301995	17598.8	296074	78551.7	148263	162269	131232	136245	122540	152827	278247	174845
P38919	50	37	367.991	0.314314	0.218645	1.73101	0.153589	BNPR2 SOX17 HYP	BNPR2 HYP	47156.3	Eukaryotic initiation factor 4A-III OS=Homo sapiens OX=9606 GN=EIF4A3 PE=1 SV=4	163316	121734	1.12163e+06	117880	883142	146159	1.22029e+06	389444	1.62377e+06	1.05465e+06	512114	729849	358351	1.26924e+06	1.14681e+06	866848
Q9UJW3	4	1	20.8516	0.314427	0.218645	2.08906	0.153534	BNPR2 SOX17 HYP	BNPR2 HYP	44552.4	DNA (cytosine-5)-methyltransferase 3-like OS=Homo sapiens OX=9606 GN=DNMT3L PE=1 SV=3	4225.41	2567.43	57079.6	2870	65354.9	3101.66	57295.2	13677	42011.3	22242.9	26061.3	17769.5	26519	26934.7	53845.4	30443.2
Q9UL46	16	8	106.076	0.315379	0.218645	1.9385	0.153082	BNPR2 SOX17 HYP	BNPR2 HYP	27572.8	Proteasome activator complex subunit 2 OS=Homo sapiens OX=9606 GN=PSME2 PE=1 SV=4	17599.4	14716	169395	13256.4	175734	17710.9	183383	39885.1	174983	127492	77342	82076.6	71307.1	153801	172342	88778.7
P62937	76	57	352.926	0.315797	0.218645	1.74792	0.152884	BNPR2 SOX17 HYP	BNPR2 HYP	18240.6	Peptidyl-prolyl cis-trans isomerase A OS=Homo sapiens OX=9606 GN=PPIA PE=1 SV=2	710280	642716	4.78119e+06	626035	4.83435e+06	620116	4.21184e+06	2.15006e+06	7.06199e+06	5.56817e+06	2.18299e+06	3.87608e+06	1.96162e+06	5.38506e+06	3.95824e+06	4.78573e+06
Q5JT25	3	1	21.8246	0.315874	0.218645	1.82539	0.152847	BNPR2 SOX17 HYP	BNPR2 HYP	25266.5	Ras-related protein Rab-41 OS=Homo sapiens OX=9606 GN=RAB41 PE=1 SV=2	2990.48	2480.66	106044	2146.45	89396.6	2569.05	96024.5	19487.4	29732.9	21491.2	48417.5	13289.7	36274.3	22309.5	90242.8	43376.2
P20290	14	9	92.9624	0.315891	0.218645	1.77297	0.152839	BNPR2 SOX17 HYP	BNPR2 HYP	22225	Transcription factor BTF3 OS=Homo sapiens OX=9606 GN=BTF3 PE=1 SV=1	27445.5	27348.4	193445	27519.5	189342	30445.3	205827	63299	272878	236933	88323.1	170387	76828.9	264386	193434	140895
P63173	18	14	113.108	0.316018	0.218645	1.85944	0.152779	BNPR2 SOX17 HYP	BNPR2 HYP	8274.93	60S ribosomal protein L38 OS=Homo sapiens OX=9606 GN=RPL38 PE=1 SV=2	53369	44862.3	1.42444e+06	47130.2	1.41568e+06	57796.6	1.213e+06	232479	530624	388665	650371	291805	574440	501903	1.13996e+06	517467
Q8IZP2	28	8	186.118	0.316039	0.218645	1.60334	0.152769	BNPR2 SOX17 HYP	BNPR2 HYP	27577.9	Putative protein FAM10A4 OS=Homo sapiens OX=9606 GN=ST13P4 PE=5 SV=1	66409	70313.4	721935	70181	708420	78429.7	439984	262413	660274	609161	329620	434524	287454	681080	413492	584096
P07910	44	23	341.518	0.31655	0.218645	1.65962	0.152528	BNPR2 SOX17 HYP	BNPR2 HYP	33727.1	Heterogeneous nuclear ribonucleoproteins C1/C2 OS=Homo sapiens OX=9606 GN=HNRNPC PE=1 SV=4	274192	247289	2.05025e+06	208939	2.07351e+06	253286	1.45027e+06	837799	2.72616e+06	2.14239e+06	936101	1.29364e+06	841362	2.19953e+06	1.36295e+06	1.86483e+06
Q9UIJ5	3	1	16.7848	0.316574	0.218645	2.07347	0.152517	BNPR2 SOX17 HYP	BNPR2 HYP	42934.1	Palmitoyltransferase ZDHHC2 OS=Homo sapiens OX=9606 GN=ZDHHC2 PE=1 SV=1	4979.79	2612.3	22572.9	3293.28	25622	2307.08	19821.7	21624	49511.8	22631.7	10306.3	20390.3	10396.6	20034.6	18628.2	48132.1
Q96T88	6	4	29.4031	0.316653	0.218645	2.16403	0.152479	BNPR2 SOX17 HYP	BNPR2 HYP	91353.7	E3 ubiquitin-protein ligase UHRF1 OS=Homo sapiens OX=9606 GN=UHRF1 PE=1 SV=1	955.078	938.582	80375.7	1346.7	99057.8	2107.83	75975.1	3806.98	9495.9	8131.4	36697.8	8338.03	40194.5	18304.3	71400.6	8473.83
Q96I99	13	8	85.8254	0.316677	0.218645	2.03239	0.152468	BNPR2 SOX17 HYP	BNPR2 HYP	46852.9	Succinate--CoA ligase [GDP-forming] subunit beta_ mitochondrial OS=Homo sapiens OX=9606 GN=SUCLG2 PE=1 SV=2	3946.41	4144.02	87114.9	2976.49	103013	5963.89	81062.6	9504.27	39237.4	35901.7	39774.8	18428.9	41799.2	51790.2	76181.8	21155.2
Q9P258	20	16	149.112	0.316789	0.218645	1.78293	0.152415	BNPR2 SOX17 HYP	BNPR2 HYP	56826	Protein RCC2 OS=Homo sapiens OX=9606 GN=RCC2 PE=1 SV=2	84165.2	66919.2	451874	66897.6	463049	65795.1	454449	211015	836816	579755	206316	414195	187890	571362	427086	469690
P17706	5	2	31.7763	0.316962	0.218645	1.71432	0.152334	BNPR2 SOX17 HYP	BNPR2 HYP	48872.6	Tyrosine-protein phosphatase non-receptor type 2 OS=Homo sapiens OX=9606 GN=PTPN2 PE=1 SV=2	18484.1	15147.7	125958	16772.5	78641.6	16314.5	144060	63325.7	183779	131232	57509.8	103846	31910.3	141674	135386	140954
P55084	37	23	230.221	0.31748	0.218645	1.8875	0.15209	BNPR2 SOX17 HYP	BNPR2 HYP	51579.7	Trifunctional enzyme subunit beta_ mitochondrial OS=Homo sapiens OX=9606 GN=HADHB PE=1 SV=3	123450	108652	2.17508e+06	131642	2.17678e+06	134837	2.01111e+06	469295	1.2274e+06	941306	993095	815060	883266	1.17092e+06	1.89002e+06	1.04459e+06
P08670	289	226	1561.53	0.317591	0.218645	1.76756	0.152038	BNPR2 SOX17 HYP	BNPR2 HYP	53708.8	Vimentin OS=Homo sapiens OX=9606 GN=VIM PE=1 SV=4	3.19814e+06	3.27818e+06	3.03477e+07	3.42323e+06	2.88864e+07	3.05313e+06	2.63105e+07	1.28894e+07	3.17976e+07	2.84005e+07	1.38561e+07	2.11948e+07	1.17212e+07	2.65133e+07	2.47263e+07	2.86901e+07
P98179	14	9	129.024	0.317613	0.218645	1.85545	0.152028	BNPR2 SOX17 HYP	BNPR2 HYP	17170.4	RNA-binding protein 3 OS=Homo sapiens OX=9606 GN=RBM3 PE=1 SV=1	47249.3	37676.8	471708	31341.1	521896	39572.4	389574	139916	469778	326413	215372	194048	211769	343645	366117	311433
Q58FF7	44	10	411.37	0.317628	0.218645	1.63066	0.152021	BNPR2 SOX17 HYP	BNPR2 HYP	68667.1	Putative heat shock protein HSP 90-beta-3 OS=Homo sapiens OX=9606 GN=HSP90AB3P PE=5 SV=1	268707	270105	2.35913e+06	308848	2.11183e+06	325161	2.00564e+06	786535	2.67164e+06	2.34005e+06	1.07713e+06	1.91222e+06	856911	2.82369e+06	1.88488e+06	1.75072e+06
P31948	77	52	562.861	0.318037	0.218645	1.72117	0.151829	BNPR2 SOX17 HYP	BNPR2 HYP	63266.7	Stress-induced-phosphoprotein 1 OS=Homo sapiens OX=9606 GN=STIP1 PE=1 SV=1	195455	200800	1.85225e+06	198743	1.72903e+06	215554	1.66876e+06	598779	1.94332e+06	1.73963e+06	845699	1.23051e+06	701587	1.87187e+06	1.56828e+06	1.3328e+06
Q9HAV7	25	16	196.697	0.318165	0.218645	1.51862	0.151769	BNPR2 SOX17 HYP	BNPR2 HYP	24507.2	GrpE protein homolog 1_ mitochondrial OS=Homo sapiens OX=9606 GN=GRPEL1 PE=1 SV=2	115302	128478	802256	104451	580567	116028	547065	503500	1.1464e+06	1.11307e+06	366293	646706	235576	1.00758e+06	514126	1.12072e+06
P05198	14	8	82.2951	0.318195	0.218645	1.67344	0.151755	BNPR2 SOX17 HYP	BNPR2 HYP	36397.4	Eukaryotic translation initiation factor 2 subunit 1 OS=Homo sapiens OX=9606 GN=EIF2S1 PE=1 SV=3	21373.6	17506.8	171283	16569.1	157337	19004.3	138300	64781.2	212508	151670	78204.1	102587	63842.4	165032	129973	144194
Q92973	31	18	178.793	0.318259	0.218645	1.90965	0.151725	BNPR2 SOX17 HYP	BNPR2 HYP	103838	Transportin-1 OS=Homo sapiens OX=9606 GN=TNPO1 PE=1 SV=2	32938.7	20047.3	198836	19672.9	217786	22164.5	205112	73397.5	327494	173680	90784.2	121804	88370.6	192476	192762	163373
P40925	35	24	257.885	0.318403	0.218645	1.72661	0.151658	BNPR2 SOX17 HYP	BNPR2 HYP	36654.3	Malate dehydrogenase_ cytoplasmic OS=Homo sapiens OX=9606 GN=MDH1 PE=1 SV=4	136943	118113	1.69465e+06	132833	1.42026e+06	124178	1.43232e+06	618975	1.36156e+06	1.02327e+06	773742	822431	576296	1.07836e+06	1.34607e+06	1.37775e+06
P25205	56	41	354.294	0.319123	0.218645	1.86253	0.151322	BNPR2 SOX17 HYP	BNPR2 HYP	91608.3	DNA replication licensing factor MCM3 OS=Homo sapiens OX=9606 GN=MCM3 PE=1 SV=3	108428	72883.2	1.37939e+06	94476.3	961838	94763.4	1.64e+06	386228	1.07805e+06	631424	629801	584948	390283	822922	1.54125e+06	859690
Q969J3	4	0	26.7409	0.319126	0.218645	2.3472	0.15132	BNPR2 SOX17 HYP	BNPR2 HYP	22336.5	BLOC-1-related complex subunit 5 OS=Homo sapiens OX=9606 GN=BORCS5 PE=1 SV=1	3717.43	3862.16	256276	3560.25	376343	4662.64	226355	20317.1	36960.7	33459.8	117010	22043.2	152708	40490.2	212726	45223.1
Q1KMD3	61	44	409.922	0.319211	0.218645	1.82334	0.151281	BNPR2 SOX17 HYP	BNPR2 HYP	85675.1	Heterogeneous nuclear ribonucleoprotein U-like protein 2 OS=Homo sapiens OX=9606 GN=HNRNPUL2 PE=1 SV=1	135393	127279	1.68843e+06	125399	1.63753e+06	158171	1.62014e+06	370331	1.34615e+06	1.10268e+06	770903	776407	664457	1.37355e+06	1.52259e+06	824307
P63096	17	2	134.632	0.319264	0.218645	1.69175	0.151256	BNPR2 SOX17 HYP	BNPR2 HYP	40931.4	Guanine nucleotide-binding protein G(i) subunit alpha-1 OS=Homo sapiens OX=9606 GN=GNAI1 PE=1 SV=2	44707	52664.8	369802	48461.5	319045	52035.5	368433	132812	444502	456262	168844	300048	129458	451874	346249	295621
P43243	68	51	523.371	0.31931	0.218645	1.77146	0.151235	BNPR2 SOX17 HYP	BNPR2 HYP	95136.6	Matrin-3 OS=Homo sapiens OX=9606 GN=MATR3 PE=1 SV=2	212690	173979	1.55366e+06	133216	1.72741e+06	206111	1.31716e+06	422527	2.11468e+06	1.50727e+06	709368	824804	700928	1.78986e+06	1.23786e+06	940486
Q8TED0	2	1	17.8219	0.319543	0.218645	2.01374	0.151127	BNPR2 SOX17 HYP	BNPR2 HYP	58757.5	U3 small nucleolar RNA-associated protein 15 homolog OS=Homo sapiens OX=9606 GN=UTP15 PE=1 SV=3	0	0	142192	0	173794	0	112263	279.666	0	0	64921.7	0	70520.2	0	105503	622.498
Q15233	56	43	383.685	0.320147	0.218645	2.09056	0.150846	BNPR2 SOX17 HYP	BNPR2 HYP	54345.8	Non-POU domain-containing octamer-binding protein OS=Homo sapiens OX=9606 GN=NONO PE=1 SV=4	123424	125989	2.06539e+06	106394	2.61159e+06	136461	1.93748e+06	376131	1.22715e+06	1.0915e+06	943013	658733	1.0597e+06	1.18503e+06	1.82082e+06	837216
P60660	41	29	261.613	0.320174	0.218645	1.68058	0.150834	BNPR2 SOX17 HYP	BNPR2 HYP	17101.2	Myosin light polypeptide 6 OS=Homo sapiens OX=9606 GN=MYL6 PE=1 SV=2	223067	180654	1.16384e+06	172502	1.1648e+06	195097	1.08561e+06	478806	2.21785e+06	1.56509e+06	531382	1.06804e+06	472638	1.69422e+06	1.02024e+06	1.06576e+06
P68104	58	4	720.343	0.320203	0.218645	1.74183	0.15082	BNPR2 SOX17 HYP	BNPR2 HYP	50483.1	Elongation factor 1-alpha 1 OS=Homo sapiens OX=9606 GN=EEF1A1 PE=1 SV=1	793851	727892	1.29572e+07	919045	1.12969e+07	964172	1.16653e+07	2.89421e+06	7.89289e+06	6.30609e+06	5.91597e+06	5.69025e+06	4.58391e+06	8.37283e+06	1.0963e+07	6.44212e+06
Q15427	6	2	30.3887	0.320266	0.218645	1.84858	0.150791	BNPR2 SOX17 HYP	BNPR2 HYP	44442.9	Splicing factor 3B subunit 4 OS=Homo sapiens OX=9606 GN=SF3B4 PE=1 SV=1	73.0197	89.7853	90578.8	100.14	100583	86.2103	63984	3274.95	726.002	777.855	41356.3	620.013	40813.4	748.646	60131.5	7289.6
Q9H4M9;Q9NZN3	37	22	220.415	0.32031	0.218645	1.92745	0.150771	BNPR2 SOX17 HYP	BNPR2 HYP	60684	EH domain-containing protein 1 OS=Homo sapiens OX=9606 GN=EHD1 PE=1 SV=2	86126.5	84735.8	948438	78430.8	1.08474e+06	100449	916311	207075	856317	734109	433036	485603	440152	872294	861139	460921
P13693	19	14	138.806	0.320345	0.218645	1.54321	0.150754	BNPR2 SOX17 HYP	BNPR2 HYP	19709.5	Translationally-controlled tumor protein OS=Homo sapiens OX=9606 GN=TPT1 PE=1 SV=1	44896.5	42639	1.00807e+06	58583.9	658233	50107.4	744189	328630	446385	369403	460263	362721	267090	435131	699381	731486
P47755	23	15	167.703	0.320405	0.218645	1.8458	0.150727	BNPR2 SOX17 HYP	BNPR2 HYP	33177.2	F-actin-capping protein subunit alpha-2 OS=Homo sapiens OX=9606 GN=CAPZA2 PE=1 SV=3	81163	65276.2	425874	65467.1	496537	63819	432991	183869	806966	565521	194445	405338	201479	554202	406920	409268
O94925	15	11	91.9778	0.320683	0.218645	1.42922	0.150598	BNPR2 SOX17 HYP	BNPR2 HYP	74316.7	Glutaminase kidney isoform_ mitochondrial OS=Homo sapiens OX=9606 GN=GLS PE=1 SV=1	19050.8	10418.6	73069.1	8000.31	62951.7	14358.2	43508.8	37165.3	189414	90261.3	33361.8	49533.7	25543.8	124686	40889.1	82724.9
Q9Y2D5	51	33	294.755	0.320714	0.218645	1.93934	0.150584	BNPR2 SOX17 HYP	BNPR2 HYP	95059.8	A-kinase anchor protein 2 OS=Homo sapiens OX=9606 GN=AKAP2 PE=1 SV=3	66371.8	78945.6	1.12789e+06	82754.1	1.20416e+06	95929.7	1.12328e+06	206282	659905	683945	514968	512370	488611	833049	1.05565e+06	459154
O60506	48	32	386.295	0.320839	0.218645	1.6513	0.150526	BNPR2 SOX17 HYP	BNPR2 HYP	69830.8	Heterogeneous nuclear ribonucleoprotein Q OS=Homo sapiens OX=9606 GN=SYNCRIP PE=1 SV=2	253752	273558	3.90476e+06	316015	3.7761e+06	316300	2.61745e+06	1.13064e+06	2.52294e+06	2.36997e+06	1.78283e+06	1.9566e+06	1.53222e+06	2.74674e+06	2.45985e+06	2.51666e+06
Q01469	19	12	132.06	0.320871	0.218645	1.79158	0.150511	BNPR2 SOX17 HYP	BNPR2 HYP	15506.6	Fatty acid-binding protein 5 OS=Homo sapiens OX=9606 GN=FABP5 PE=1 SV=3	52194	61385.3	274805	67446.5	368224	59046.4	273558	115827	518941	531812	125470	417594	149414	512757	257087	257816
Q92804	11	7	68.7121	0.321228	0.218645	2.13882	0.150346	BNPR2 SOX17 HYP	BNPR2 HYP	62058.1	TATA-binding protein-associated factor 2N OS=Homo sapiens OX=9606 GN=TAF15 PE=1 SV=1	5406.65	6294.78	107715	4458.56	152899	9386.74	91507.3	11153.1	53755.9	54534.8	49180.4	27605	62041.4	81514.1	85997.6	24825.4
Q9UBF2	16	5	96.2589	0.321311	0.218645	1.71964	0.150308	BNPR2 SOX17 HYP	BNPR2 HYP	98763.1	Coatomer subunit gamma-2 OS=Homo sapiens OX=9606 GN=COPG2 PE=1 SV=1	32703.9	19721.4	302491	20199.1	297309	34529.7	255897	57328.3	325159	170856	138111	125062	120638	299854	240490	127605
Q13263	58	43	391.698	0.321333	0.218645	1.8911	0.150298	BNPR2 SOX17 HYP	BNPR2 HYP	90317.6	Transcription intermediary factor 1-beta OS=Homo sapiens OX=9606 GN=TRIM28 PE=1 SV=5	132261	87894.2	962616	81028.8	1.00447e+06	100344	993962	291187	1.31501e+06	761471	439510	501688	407584	871385	934115	648143
Q07955	21	17	173.079	0.321348	0.218645	1.5592	0.150291	BNPR2 SOX17 HYP	BNPR2 HYP	27858.7	Serine/arginine-rich splicing factor 1 OS=Homo sapiens OX=9606 GN=SRSF1 PE=1 SV=2	45199.1	47792.7	1.21395e+06	42517.7	1.02382e+06	56309.8	786855	237092	449394	414053	554264	263247	415434	488992	739477	527735
P36543	4	2	23.9266	0.321665	0.218645	1.85625	0.150145	BNPR2 SOX17 HYP	BNPR2 HYP	26202.4	V-type proton ATPase subunit E 1 OS=Homo sapiens OX=9606 GN=ATP6V1E1 PE=1 SV=1	1045.93	1254.15	11214.2	1252.62	12992.2	1349.98	10109.5	2959.51	10399.2	10865.3	5120.17	7755.59	5271.81	11723.2	9500.78	6587.47
Q13148	15	12	103.829	0.321695	0.218645	1.75597	0.150132	BNPR2 SOX17 HYP	BNPR2 HYP	45082.1	TAR DNA-binding protein 43 OS=Homo sapiens OX=9606 GN=TARDBP PE=1 SV=1	20201.2	17794.1	149459	15013.5	169832	20192.3	120992	44512.5	200852	154159	68239.9	92955.6	68912.2	175350	113707	99078.7
Q9BSY4	3	1	14.0406	0.321792	0.218645	1.48991	0.150087	BNPR2 SOX17 HYP	BNPR2 HYP	12851.3	Coiled-coil-helix-coiled-coil-helix domain-containing protein 5 OS=Homo sapiens OX=9606 GN=CHCHD5 PE=1 SV=1	17123.2	18550.2	31907.1	14949.7	24452.9	16874.7	24235.7	57399.6	170248	160710	14568.1	92560.8	9922.21	146539	22776.5	127764
P52272	131	97	919.843	0.322	0.218645	1.47177	0.149991	BNPR2 SOX17 HYP	BNPR2 HYP	77801.1	Heterogeneous nuclear ribonucleoprotein M OS=Homo sapiens OX=9606 GN=HNRNPM PE=1 SV=3	511915	478877	6.0839e+06	489636	4.33908e+06	595994	4.2505e+06	1.9474e+06	5.08973e+06	4.14875e+06	2.77778e+06	3.03157e+06	1.76066e+06	5.17559e+06	3.99457e+06	4.33464e+06
O43813	3	2	22.7595	0.322069	0.218645	2.10393	0.149959	BNPR2 SOX17 HYP	BNPR2 HYP	46024.5	Glutathione S-transferase LANCL1 OS=Homo sapiens OX=9606 GN=LANCL1 PE=1 SV=1	2462.4	1274.9	41864.5	903.379	41748	1793.39	48871.7	5430.6	24482.5	11045.1	19114.4	5593.25	16940	15573.7	45929.1	12087.8
Q9H4B7	36	20	212.688	0.322979	0.218645	1.75048	0.149543	BNPR2 SOX17 HYP	BNPR2 HYP	50897.3	Tubulin beta-1 chain OS=Homo sapiens OX=9606 GN=TUBB1 PE=1 SV=1	129649	142201	1.23104e+06	128034	1.18003e+06	145068	1.15722e+06	372576	1.28904e+06	1.23196e+06	562066	792720	478820	1.25977e+06	1.08754e+06	829304
Q8NHW5	21	0	228.572	0.323154	0.218645	1.67961	0.149463	BNPR2 SOX17 HYP	BNPR2 HYP	34535.6	60S acidic ribosomal protein P0-like OS=Homo sapiens OX=9606 GN=RPLP0P6 PE=5 SV=1	382247	349885	5.12595e+06	350753	4.22716e+06	609453	4.80928e+06	782539	3.80051e+06	3.03123e+06	2.3404e+06	2.17168e+06	1.71525e+06	5.29246e+06	4.51971e+06	1.74183e+06
P00367	58	21	394.066	0.323619	0.218645	1.9098	0.149251	BNPR2 SOX17 HYP	BNPR2 HYP	61740.1	Glutamate dehydrogenase 1_ mitochondrial OS=Homo sapiens OX=9606 GN=GLUD1 PE=1 SV=2	96234.6	73843	979803	67776.2	1.06311e+06	91114.1	954724	216533	956816	639739	447357	419635	431375	791231	897239	481974
Q05519	11	8	75.9486	0.323826	0.218645	1.50727	0.149156	BNPR2 SOX17 HYP	BNPR2 HYP	53656.3	Serine/arginine-rich splicing factor 11 OS=Homo sapiens OX=9606 GN=SRSF11 PE=1 SV=1	64466	50220	490983	58327.9	378287	59941.3	324502	238095	640955	435081	224172	361136	153497	520527	304964	529967
P62861	6	3	36.7622	0.323923	0.218645	1.90336	0.149112	BNPR2 SOX17 HYP	BNPR2 HYP	6647.87	40S ribosomal protein S30 OS=Homo sapiens OX=9606 GN=FAU PE=1 SV=1	13498.2	11356.1	126967	10657.1	109000	17085.8	160036	23132.2	134206	98383.6	57970.2	65983.2	44228.9	148373	150400	51489.1
Q9UI30	5	4	30.5495	0.324215	0.218645	2.67478	0.148979	BNPR2 SOX17 HYP	BNPR2 HYP	14313.5	Multifunctional methyltransferase subunit TRM112-like protein OS=Homo sapiens OX=9606 GN=TRMT112 PE=1 SV=1	3882.15	3778.16	1319.51	3154.64	4811.83	5281.02	1492.48	20871.7	38598.5	32732.1	602.461	19531.9	1952.49	45860.1	1402.62	46457.6
P51148;P20339	8	2	55.8355	0.324594	0.218645	1.725	0.148808	BNPR2 SOX17 HYP	BNPR2 HYP	23710.7	Ras-related protein Rab-5C OS=Homo sapiens OX=9606 GN=RAB5C PE=1 SV=2	25625.1	28395.9	613548	25453.3	536179	34100.6	524522	100665	254778	246008	280133	157593	217564	296129	492940	224067
Q92930	5	1	38.7592	0.324874	0.218645	1.39379	0.148681	BNPR2 SOX17 HYP	BNPR2 HYP	23755.2	Ras-related protein Rab-8B OS=Homo sapiens OX=9606 GN=RAB8B PE=1 SV=2	12821.3	11031.5	127169	8633.22	87181.8	13296.2	77326.8	44720.9	127476	95571.9	58062.4	53452.4	35375.6	115464	72670.9	99542.5
O95411	2	2	11.3046	0.32558	0.218645	1.95384	0.148362	BNPR2 SOX17 HYP	BNPR2 HYP	12699.3	TGFB1-induced anti-apoptotic factor 1 OS=Homo sapiens OX=9606 GN=TIAF1 PE=1 SV=2	2914.2	1909.99	54224.9	1858.37	56192.1	2415.95	51188.9	9206.54	28974.6	16547.2	24757.9	11506	22801	20980	48106.8	20492.5
P36551	6	5	33.7969	0.325859	0.218645	1.58239	0.148236	BNPR2 SOX17 HYP	BNPR2 HYP	50950.4	Oxygen-dependent coproporphyrinogen-III oxidase_ mitochondrial OS=Homo sapiens OX=9606 GN=CPOX PE=1 SV=3	9738.36	14634.6	328613	12225	226834	10781.5	224337	115955	96824.1	126787	150038	75690.5	92041.9	93625.7	210830	258101
O95810	22	15	153.238	0.326207	0.218645	1.84656	0.148079	BNPR2 SOX17 HYP	BNPR2 HYP	47230.3	Caveolae-associated protein 2 OS=Homo sapiens OX=9606 GN=CAVIN2 PE=1 SV=3	50262.2	51898.1	405620	38649.2	470821	48541.3	365872	123783	499734	449620	185197	239296	191044	421531	343842	275525
O94826	4	3	28.1756	0.326282	0.218645	1.52748	0.148045	BNPR2 SOX17 HYP	BNPR2 HYP	68139.3	Mitochondrial import receptor subunit TOM70 OS=Homo sapiens OX=9606 GN=TOMM70 PE=1 SV=1	1996.3	1696.68	3537.37	1403.27	5120.74	2897.13	3840.9	1328.95	19848.3	14699.2	1615.09	8688.3	2077.83	25158.6	3609.64	2958.07
P19013	4	2	19.7576	0.326348	0.218645	1.73308	0.148016	BNPR2 SOX17 HYP	BNPR2 HYP	56543.3	Keratin_ type II cytoskeletal 4 OS=Homo sapiens OX=9606 GN=KRT4 PE=1 SV=5	1343.46	962.117	421.98	977.01	1712.32	1410.62	2789.02	508.338	13357.4	8335.31	192.667	6049.13	694.806	12249.8	2621.09	1131.49
P42704	93	57	581.988	0.326565	0.218645	1.62895	0.147918	BNPR2 SOX17 HYP	BNPR2 HYP	159103	Leucine-rich PPR motif-containing protein_ mitochondrial OS=Homo sapiens OX=9606 GN=LRPPRC PE=1 SV=3	237263	223692	2.3146e+06	227842	2.14077e+06	246708	1.7254e+06	779496	2.359e+06	1.93795e+06	1.0568e+06	1.41068e+06	868654	2.1424e+06	1.62151e+06	1.73505e+06
P49448	34	7	201.316	0.326612	0.218645	2.00295	0.147897	BNPR2 SOX17 HYP	BNPR2 HYP	61776.3	Glutamate dehydrogenase 2_ mitochondrial OS=Homo sapiens OX=9606 GN=GLUD2 PE=1 SV=2	47056.7	44767.6	715604	41589.1	929558	61772.3	601559	107654	467864	387844	326729	257498	377185	536428	565338	239623
Q9P2X7	2	0	10.6452	0.326638	0.218645	2.8043	0.147885	BNPR2 SOX17 HYP	BNPR2 HYP	7598.87	Deleted in esophageal cancer 1 OS=Homo sapiens OX=9606 GN=DELEC1 PE=2 SV=1	2567.69	2105.04	56401.9	2156.76	98875.1	1465.58	62262.3	14716.6	25529.4	18237.1	25751.9	13353.5	40120.4	12727	58513.4	32757.2
P35244	6	5	42.8281	0.326909	0.218645	1.59173	0.147764	BNPR2 SOX17 HYP	BNPR2 HYP	13682.8	Replication protein A 14 kDa subunit OS=Homo sapiens OX=9606 GN=RPA3 PE=1 SV=1	5982.63	4826.55	26737.5	4884.07	28292.4	6951.22	24045	8249.52	59482.5	41814.9	12207.8	30239.6	11480.2	60364.2	22597.2	18362.3
P35609	86	35	590.445	0.326933	0.218645	1.82449	0.147753	BNPR2 SOX17 HYP	BNPR2 HYP	104424	Alpha-actinin-2 OS=Homo sapiens OX=9606 GN=ACTN2 PE=1 SV=1	293353	285070	3.35948e+06	267141	3.52566e+06	343870	3.07783e+06	724700	2.91668e+06	2.4697e+06	1.53387e+06	1.654e+06	1.4306e+06	2.98616e+06	2.89252e+06	1.61308e+06
Q99615	3	2	15.8237	0.327483	0.218645	2.86018	0.147507	BNPR2 SOX17 HYP	BNPR2 HYP	57239.3	DnaJ homolog subfamily C member 7 OS=Homo sapiens OX=9606 GN=DNAJC7 PE=1 SV=2	1592.88	1181.53	16170.1	723.627	32584	1190.62	19937.8	2542	15837.3	10236.2	7382.92	4480.32	13221.5	10339.3	18737.3	5658.15
Q9NR30	26	14	168.128	0.327521	0.218645	1.93485	0.147489	BNPR2 SOX17 HYP	BNPR2 HYP	87857.8	Nucleolar RNA helicase 2 OS=Homo sapiens OX=9606 GN=DDX21 PE=1 SV=5	33646.2	32177.2	317229	25532.3	382065	45112.4	309880	53490.8	334529	278767	144840	158083	155030	391754	291222	119063
O43827	7	3	37.1761	0.327549	0.218645	1.72381	0.147477	BNPR2 SOX17 HYP	BNPR2 HYP	40531.6	Angiopoietin-related protein 7 OS=Homo sapiens OX=9606 GN=ANGPTL7 PE=1 SV=1	1406.91	1218.86	103547	789.864	90540.5	1317.26	83181.1	9345.63	13988.3	10559.6	47277.5	4890.42	36738.4	11439	78172.7	20802.1
P05388	52	24	360.584	0.327549	0.218645	1.67297	0.147477	BNPR2 SOX17 HYP	BNPR2 HYP	34444.7	60S acidic ribosomal protein P0 OS=Homo sapiens OX=9606 GN=RPLP0 PE=1 SV=1	441514	404907	5.94651e+06	404224	4.89549e+06	654313	5.53182e+06	958995	4.38977e+06	3.50791e+06	2.71505e+06	2.50274e+06	1.98643e+06	5.68203e+06	5.19874e+06	2.13459e+06
P21926	14	9	128.466	0.327617	0.218645	1.60205	0.147447	BNPR2 SOX17 HYP	BNPR2 HYP	25986.4	CD9 antigen OS=Homo sapiens OX=9606 GN=CD9 PE=1 SV=4	202440	182724	2.01e+06	190712	1.70579e+06	182220	1.32084e+06	933837	2.01277e+06	1.58303e+06	917721	1.18079e+06	692156	1.58239e+06	1.24131e+06	2.07859e+06
P14550	10	8	63.0066	0.327885	0.218645	1.94325	0.147327	BNPR2 SOX17 HYP	BNPR2 HYP	36915.3	Aldo-keto reductase family 1 member A1 OS=Homo sapiens OX=9606 GN=AKR1A1 PE=1 SV=3	12866.5	12650	512281	12461.5	524941	14702.7	467222	62421.2	127926	109593	233896	77155.1	213005	127677	439090	138941
P20700	81	54	610.358	0.327987	0.218645	1.48308	0.147282	BNPR2 SOX17 HYP	BNPR2 HYP	66693.6	Lamin-B1 OS=Homo sapiens OX=9606 GN=LMNB1 PE=1 SV=2	231590	269974	3.05171e+06	233819	2.44941e+06	308749	2.01301e+06	845379	2.3026e+06	2.33892e+06	1.39334e+06	1.44769e+06	993894	2.68117e+06	1.8918e+06	1.8817e+06
P09960	28	18	195.769	0.328107	0.218645	1.73211	0.147228	BNPR2 SOX17 HYP	BNPR2 HYP	69912.7	Leukotriene A-4 hydrolase OS=Homo sapiens OX=9606 GN=LTA4H PE=1 SV=2	36952.1	40309.3	1.11987e+06	36382.2	978233	43222.2	927026	188104	367398	349220	511311	225259	396936	375340	871209	418695
P50225	5	0	27.2847	0.328492	0.218645	1.87109	0.147057	BNPR2 SOX17 HYP	BNPR2 HYP	34279.5	Sulfotransferase 1A1 OS=Homo sapiens OX=9606 GN=SULT1A1 PE=1 SV=3	1281.51	1037.08	12487.3	902.376	14657.4	1090.56	10179.4	3464.32	12741.5	8984.78	5701.46	5587.04	5947.53	9470.36	9566.52	7711.1
P07900	120	67	1068.92	0.328812	0.218645	1.62572	0.146914	BNPR2 SOX17 HYP	BNPR2 HYP	85059.1	Heat shock protein HSP 90-alpha OS=Homo sapiens OX=9606 GN=HSP90AA1 PE=1 SV=5	682418	627445	6.08311e+06	773525	5.22471e+06	697855	4.99465e+06	2.35927e+06	6.78497e+06	5.43587e+06	2.77742e+06	4.78926e+06	2.12002e+06	6.06015e+06	4.69391e+06	5.25142e+06
Q9NUU7;Q9UMR2	4	3	21.3934	0.328886	0.218645	2.2649	0.146881	BNPR2 HYP	BNPR2 SOX17 HYP	54431.4	ATP-dependent RNA helicase DDX19A OS=Homo sapiens OX=9606 GN=DDX19A PE=1 SV=1	1383.71	1144.35	0	1034.31	0	1553.19	0	19.671	13757.6	9914.07	0	6403.9	0	13487.9	0	43.785
O15067	9	4	58.638	0.329765	0.218645	2.18188	0.146492	BNPR2 SOX17 HYP	BNPR2 HYP	146388	Phosphoribosylformylglycinamidine synthase OS=Homo sapiens OX=9606 GN=PFAS PE=1 SV=4	6934.46	6346.7	202064	6184.32	212863	3911.62	191363	75215	68946.2	54984.6	92258.2	38290.1	86372.9	33968.4	179841	167418
P07686	10	5	53.5313	0.330245	0.218645	2.23224	0.14628	BNPR2 SOX17 HYP	BNPR2 HYP	63567.6	Beta-hexosaminidase subunit beta OS=Homo sapiens OX=9606 GN=HEXB PE=1 SV=3	4281.46	3129.09	141093	2598.06	176946	8160.03	146160	6028.51	42568.5	27108.9	64419.9	16085.8	71799	70861.4	137360	13418.6
O60684	10	8	54.3246	0.330327	0.218645	1.77148	0.146244	BNPR2 SOX17 HYP	BNPR2 HYP	60771	Importin subunit alpha-7 OS=Homo sapiens OX=9606 GN=KPNA6 PE=1 SV=1	8449.26	5746.29	40187.2	5719.45	40759.1	7877.93	46380.9	11451.9	84007.1	49783	18348.6	35411.8	16538.7	68411.6	43588.2	25490.4
P41223	3	1	16.2252	0.330505	0.218645	2.4929	0.146165	BNPR2 SOX17 HYP	BNPR2 HYP	17570	Protein BUD31 homolog OS=Homo sapiens OX=9606 GN=BUD31 PE=1 SV=2	3926.83	2934.85	191753	2245.9	289232	5124.19	197545	8823.11	39042.7	25426.1	87550.2	13905.5	117361	44498.3	185650	19639
P22695	32	19	222.086	0.330551	0.218645	1.65902	0.146145	BNPR2 SOX17 HYP	BNPR2 HYP	48614.2	Cytochrome b-c1 complex subunit 2_ mitochondrial OS=Homo sapiens OX=9606 GN=UQCRC2 PE=1 SV=3	134545	111803	2.18618e+06	116125	2.01184e+06	146764	1.62875e+06	440907	1.33772e+06	968608	998163	718986	816341	1.2745e+06	1.53068e+06	981399
P00924	66	49	462.471	0.330962	0.218645	1.36034	0.145964	BNPR2 SOX17 HYP	BNPR2 HYP	46873.2	Enolase 1 OS=Saccharomyces cerevisiae (strain ATCC 204508 / S288c) OX=559292 GN=ENO1 PE=1 SV=3	278969	279644	1.89205e+06	298831	1.32827e+06	349848	1.22235e+06	839781	2.77366e+06	2.4227e+06	863871	1.85021e+06	538969	3.03806e+06	1.14875e+06	1.86924e+06
P58546	17	11	110.736	0.330981	0.218645	2.20954	0.145955	BNPR2 SOX17 HYP	BNPR2 HYP	13065.9	Myotrophin OS=Homo sapiens OX=9606 GN=MTPN PE=1 SV=2	28698.1	32529.1	748379	37371.8	878689	35041.2	845330	112369	285332	281816	341694	231387	356544	304297	794432	250119
P35580	174	81	1165.19	0.331016	0.218645	1.68733	0.14594	BNPR2 SOX17 HYP	BNPR2 HYP	229969	Myosin-10 OS=Homo sapiens OX=9606 GN=MYH10 PE=1 SV=3	424921	379953	4.36368e+06	357715	4.0252e+06	437777	3.70395e+06	1.15771e+06	4.22479e+06	3.29172e+06	1.99236e+06	2.21478e+06	1.6333e+06	3.80164e+06	3.48093e+06	2.5769e+06
P54578	5	2	26.9997	0.331518	0.218645	2.82308	0.14572	BNPR2 SOX17 HYP	BNPR2 HYP	56525.4	Ubiquitin carboxyl-terminal hydrolase 14 OS=Homo sapiens OX=9606 GN=USP14 PE=1 SV=3	5613.31	6671.02	61885.8	6461.2	94861.2	10022	115747	6999.14	55810.6	57794.4	28255.7	40004.4	38491.6	87030.3	108777	15579.1
O94973	42	17	252.086	0.331749	0.218645	1.88213	0.145618	BNPR2 SOX17 HYP	BNPR2 HYP	104873	AP-2 complex subunit alpha-2 OS=Homo sapiens OX=9606 GN=AP2A2 PE=1 SV=2	42945.4	46596.7	626234	44627	712864	57618.9	550032	110661	426987	403691	285925	276307	289257	500360	516914	246316
P13796	30	17	166.562	0.332042	0.218645	1.59682	0.14549	BNPR2 SOX17 HYP	BNPR2 HYP	70858.8	Plastin-2 OS=Homo sapiens OX=9606 GN=LCP1 PE=1 SV=6	73969.7	87509.7	1.08042e+06	101468	983164	101660	769445	290844	735447	758140	493294	628238	398937	882813	723116	647379
Q96AG4	14	8	92.5396	0.332154	0.218645	1.26262	0.145441	BNPR2 SOX17 HYP	BNPR2 HYP	35329.7	Leucine-rich repeat-containing protein 59 OS=Homo sapiens OX=9606 GN=LRRC59 PE=1 SV=1	29331.8	28076	86436.1	21085.6	63347.6	32172.4	58929.4	53793.5	291632	243236	39464.9	130551	25704.4	279384	55381.2	119737
Q99848	8	7	44.6241	0.33298	0.218645	1.45356	0.145081	BNPR2 SOX17 HYP	BNPR2 HYP	34909	Probable rRNA-processing protein EBP2 OS=Homo sapiens OX=9606 GN=EBNA1BP2 PE=1 SV=2	8048.24	8376.17	35800.1	6746.54	28121.4	10009.4	34488.7	13098.8	80020	72567	16345.6	41771	11410.8	86921.6	32412.1	29156
P11413	56	43	427.169	0.333015	0.218645	1.78437	0.145065	BNPR2 SOX17 HYP	BNPR2 HYP	59713.1	Glucose-6-phosphate 1-dehydrogenase OS=Homo sapiens OX=9606 GN=G6PD PE=1 SV=4	103666	103446	1.32068e+06	105294	1.3002e+06	110753	1.16982e+06	333266	1.0307e+06	896206	602996	651923	527578	961771	1.09938e+06	741805
P09486	13	5	72.3367	0.33342	0.218645	2.51008	0.144889	BNPR2 SOX17 HYP	BNPR2 HYP	35487.6	SPARC OS=Homo sapiens OX=9606 GN=SPARC PE=1 SV=1	6563.21	7501.51	66264.3	5146.82	119964	8074.54	76201.5	10311	65255	64989.4	30254.9	31866.4	48677.5	70119	71613.3	22950.9
O95340	51	36	354.061	0.333527	0.218645	1.80717	0.144843	BNPR2 SOX17 HYP	BNPR2 HYP	70071.1	Bifunctional 3'-phosphoadenosine 5'-phosphosulfate synthase 2 OS=Homo sapiens OX=9606 GN=PAPSS2 PE=1 SV=2	163924	112960	3.07911e+06	126224	3.00945e+06	152588	2.60883e+06	522097	1.62982e+06	978630	1.40586e+06	781516	1.22114e+06	1.32507e+06	2.45175e+06	1.16212e+06
P12814	102	48	854.355	0.333782	0.218645	1.88907	0.144732	BNPR2 SOX17 HYP	BNPR2 HYP	103628	Alpha-actinin-1 OS=Homo sapiens OX=9606 GN=ACTN1 PE=1 SV=2	756131	627105	8.25826e+06	677639	8.47925e+06	827046	8.54816e+06	1.63909e+06	7.51786e+06	5.43292e+06	3.77054e+06	4.19559e+06	3.44061e+06	7.18204e+06	8.03347e+06	3.6484e+06
O75874	23	16	138.006	0.333835	0.218645	1.94583	0.144709	BNPR2 SOX17 HYP	BNPR2 HYP	46944.5	Isocitrate dehydrogenase [NADP] cytoplasmic OS=Homo sapiens OX=9606 GN=IDH1 PE=1 SV=2	21665.2	16305.2	204869	17535.1	252547	22026.3	190314	41759.4	215407	141260	93539	108568	102476	191276	178855	92950.8
O00148	38	8	329.363	0.334247	0.218645	1.6628	0.144531	BNPR2 SOX17 HYP	BNPR2 HYP	49642.9	ATP-dependent RNA helicase DDX39A OS=Homo sapiens OX=9606 GN=DDX39A PE=1 SV=2	160686	173540	743136	169384	971172	183739	630524	287652	1.59763e+06	1.50346e+06	339300	1.04873e+06	394071	1.59558e+06	592560	640275
O00154	10	4	60.9774	0.334502	0.218645	1.69435	0.14442	BNPR2 SOX17 HYP	BNPR2 HYP	42480.4	Cytosolic acyl coenzyme A thioester hydrolase OS=Homo sapiens OX=9606 GN=ACOT7 PE=1 SV=3	72613.6	59595.2	1.2159e+06	77840.1	1.07944e+06	82654.8	1.01281e+06	241156	721964	516303	555153	481945	438001	717771	951825	536781
P22392	16	3	170.829	0.334508	0.218645	1.45564	0.144418	BNPR2 SOX17 HYP	BNPR2 HYP	17412.1	Nucleoside diphosphate kinase B OS=Homo sapiens OX=9606 GN=NME2 PE=1 SV=1	88906.5	87174	617613	76870	476933	91301.1	423693	275302	883957	755232	281989	475938	193524	792855	398182	612786
Q8NFH4	3	2	22.0728	0.334629	0.218645	2.45895	0.144365	BNPR2 HYP	BNPR2 SOX17 HYP	37163.9	Nucleoporin Nup37 OS=Homo sapiens OX=9606 GN=NUP37 PE=1 SV=1	409413	440028	4.07992e+06	292180	1.07844e+06	114636	921009	9401.3	4.0706e+06	3.81218e+06	1.8628e+06	1.80903e+06	437596	995495	865554	20926
P43365	3	2	16.1495	0.335151	0.218645	1.81915	0.14414	BNPR2 SOX17 HYP	BNPR2 HYP	35064.5	Melanoma-associated antigen 12 OS=Homo sapiens OX=9606 GN=MAGEA12 PE=1 SV=2	2251.82	3404.93	51739.7	4884.4	53196.5	3455.03	44005.1	12641.7	22388.8	29498.6	23623.2	30241.6	21585.4	30003.3	41355.5	28138.8
Q9NVI7	45	20	296.269	0.336292	0.218645	1.75806	0.14365	BNPR2 SOX17 HYP	BNPR2 HYP	71654.4	ATPase family AAA domain-containing protein 3A OS=Homo sapiens OX=9606 GN=ATAD3A PE=1 SV=2	163556	133311	980888	129264	1.07454e+06	161021	958694	279376	1.62616e+06	1.15494e+06	447852	800336	436013	1.3983e+06	900970	621854
P62304	9	7	49.7694	0.336311	0.218645	1.49236	0.143642	BNPR2 SOX17 HYP	BNPR2 HYP	10860.7	Small nuclear ribonucleoprotein E OS=Homo sapiens OX=9606 GN=SNRPE PE=1 SV=1	12485.3	12943.5	235355	12311.3	177548	12358.3	134496	83153.8	124135	112136	107458	76224.9	72043.4	107319	126398	185089
P05783	41	22	267.329	0.336365	0.218645	1.65918	0.143618	BNPR2 SOX17 HYP	BNPR2 HYP	48057.9	Keratin_ type I cytoskeletal 18 OS=Homo sapiens OX=9606 GN=KRT18 PE=1 SV=2	269170	225993	1.11585e+06	226460	1.18703e+06	276999	1.20793e+06	376741	2.67623e+06	1.95789e+06	509473	1.40212e+06	481659	2.40544e+06	1.1352e+06	838575
Q32P28	12	9	68.9685	0.336438	0.218645	1.62971	0.143587	BNPR2 SOX17 HYP	BNPR2 HYP	84249.5	Prolyl 3-hydroxylase 1 OS=Homo sapiens OX=9606 GN=P3H1 PE=1 SV=2	15190.9	13305.2	149739	18536.5	149689	16351.9	103816	50825.3	151036	115270	68367.6	114768	60738.8	141999	97564.7	113130
Q9HC62	2	1	9.8638	0.336977	0.218645	1.71864	0.143356	BNPR2 SOX17 HYP	BNPR2 HYP	68653.1	Sentrin-specific protease 2 OS=Homo sapiens OX=9606 GN=SENP2 PE=1 SV=3	1097.01	1044.99	15374.5	919.51	15313.1	1159.32	11843.8	3368.56	10907	9053.27	7019.69	5693.12	6213.58	10067.5	11130.7	7497.96
P21709	6	2	44.4431	0.337164	0.218645	2.07422	0.143276	BNPR2 SOX17 HYP	BNPR2 HYP	109781	Ephrin type-A receptor 1 OS=Homo sapiens OX=9606 GN=EPHA1 PE=1 SV=4	9817.11	8981.07	137058	8832.69	163048	11564.2	146203	20785.9	97607.1	77807.5	62577.6	54687.4	66159.6	100423	137400	46266.5
P49915	28	16	149.209	0.337742	0.218645	1.9052	0.14303	BNPR2 SOX17 HYP	BNPR2 HYP	77456.9	GMP synthase [glutamine-hydrolyzing] OS=Homo sapiens OX=9606 GN=GMPS PE=1 SV=1	72859.6	57009.5	535424	61185.9	521128	74942.5	664911	123105	724410	493902	244463	378831	211457	650798	624877	274014
Q02878	27	23	154.963	0.337946	0.218645	1.70494	0.142943	BNPR2 SOX17 HYP	BNPR2 HYP	32785	60S ribosomal protein L6 OS=Homo sapiens OX=9606 GN=RPL6 PE=1 SV=3	65946	75463.5	505100	63475.9	492667	65957.9	465325	186531	655671	653779	230618	393010	199908	572776	437307	415193
P14868	13	8	75.3231	0.338019	0.218645	1.89893	0.142912	BNPR2 SOX17 HYP	BNPR2 HYP	57535.5	Aspartate--tRNA ligase_ cytoplasmic OS=Homo sapiens OX=9606 GN=DARS1 PE=1 SV=2	8873.5	6659.23	160793	5745.32	168975	7713.24	142888	26165.3	88225.1	57692.3	73414.8	35572	68564.6	66981.5	134284	58240.4
P38159;Q96E39	28	17	192.003	0.338075	0.218645	2.04556	0.142889	BNPR2 SOX17 HYP	BNPR2 HYP	42331.9	RNA-binding motif protein_ X chromosome OS=Homo sapiens OX=9606 GN=RBMX PE=1 SV=3	19946.3	19913.3	303613	15281.1	343876	25224.4	325247	39504	198317	172519	138623	94612.4	139534	219048	305663	87930.5
P43686	24	13	186.802	0.338154	0.218645	1.96652	0.142855	BNPR2 SOX17 HYP	BNPR2 HYP	47480.4	26S proteasome regulatory subunit 6B OS=Homo sapiens OX=9606 GN=PSMC4 PE=1 SV=2	36358.7	33225.8	430099	32861.1	465317	41281.2	463418	77240.8	361498	287852	196374	203458	188811	358484	435515	171927
Q12906	56	38	360.346	0.338351	0.218645	2.09868	0.142771	BNPR2 SOX17 HYP	BNPR2 HYP	95737.7	Interleukin enhancer-binding factor 3 OS=Homo sapiens OX=9606 GN=ILF3 PE=1 SV=3	328515	315566	4.08976e+06	265251	4.60917e+06	306506	4.7424e+06	833407	3.26627e+06	2.7339e+06	1.86729e+06	1.64229e+06	1.87026e+06	2.66169e+06	4.45685e+06	1.85505e+06
Q8WXF1	24	13	156.963	0.338605	0.218645	2.06552	0.142664	BNPR2 SOX17 HYP	BNPR2 HYP	58857.8	Paraspeckle component 1 OS=Homo sapiens OX=9606 GN=PSPC1 PE=1 SV=1	23425.3	19246.8	227330	14044.4	283978	22522.2	240629	39574.3	232907	166745	103794	86955.6	115229	195582	226140	88086.9
A5A3E0	88	6	676.173	0.338816	0.218645	1.70703	0.142574	BNPR2 SOX17 HYP	BNPR2 HYP	123099	POTE ankyrin domain family member F OS=Homo sapiens OX=9606 GN=POTEF PE=1 SV=2	498753	477881	6.33601e+06	507592	5.8346e+06	481301	5.1377e+06	1.89579e+06	4.95888e+06	4.14013e+06	2.89288e+06	3.14274e+06	2.36749e+06	4.1796e+06	4.82835e+06	4.21976e+06
Q96EK6	7	4	40.5182	0.339385	0.218645	1.75096	0.142333	BNPR2 SOX17 HYP	BNPR2 HYP	21091.3	Glucosamine 6-phosphate N-acetyltransferase OS=Homo sapiens OX=9606 GN=GNPNAT1 PE=1 SV=1	2230.62	2050.23	187115	1952.23	194418	2235.98	124837	17054.3	22178	17762.2	85432.8	12087.2	78888.5	19417.2	117321	37960.5
Q15738	6	3	39.5099	0.339444	0.218645	1.85559	0.142309	BNPR2 SOX17 HYP	BNPR2 HYP	42185.5	Sterol-4-alpha-carboxylate 3-dehydrogenase_ decarboxylating OS=Homo sapiens OX=9606 GN=NSDHL PE=1 SV=2	6795.4	5352.42	51930.8	2570.18	39765.9	3703.72	57622.6	22580.6	67563.6	46370.7	23710.5	15913.2	16135.7	32162.9	54153.1	50261.4
Q9NYU2	53	28	341.926	0.340171	0.218645	1.72524	0.142002	BNPR2 SOX17 HYP	BNPR2 HYP	177931	UDP-glucose:glycoprotein glucosyltransferase 1 OS=Homo sapiens OX=9606 GN=UGGT1 PE=1 SV=3	86222.8	96867.6	1.34628e+06	77584	1.29862e+06	95951.6	1.08654e+06	291280	857273	839212	614682	480360	526938	833239	1.02111e+06	648350
O00422	3	2	17.049	0.340442	0.218645	1.58077	0.141888	BNPR2 SOX17 HYP	BNPR2 HYP	17618.1	Histone deacetylase complex subunit SAP18 OS=Homo sapiens OX=9606 GN=SAP18 PE=1 SV=1	1213.98	1210.13	12162	1564.78	13893.2	1865.2	6706.98	3065.37	12070	10484	5552.89	9688.3	5637.4	16197.3	6303.14	6823.1
P17813	7	6	40.0686	0.340682	0.218645	1.3556	0.141787	BNPR2 SOX17 HYP	BNPR2 HYP	71604.7	Endoglin OS=Homo sapiens OX=9606 GN=ENG PE=1 SV=2	10682.9	10102.2	38470	8401.31	31159.8	10519	27615.5	22420.4	106215	87520	17564.6	52016.5	12643.7	91346.8	25952.7	49904.8
P29218	4	2	27.4082	0.341834	0.218645	1.69747	0.141304	BNPR2 SOX17 HYP	BNPR2 HYP	30588.1	Inositol monophosphatase 1 OS=Homo sapiens OX=9606 GN=IMPA1 PE=1 SV=1	5235.68	3648.85	59723.8	5139.81	57386.5	4497.51	45422.1	17879.5	52056	31611.8	27268.6	31823	23285.6	39056.2	42687.2	39797.4
P52943	19	16	165.286	0.341862	0.218645	1.61273	0.141293	BNPR2 SOX17 HYP	BNPR2 HYP	23291.1	Cysteine-rich protein 2 OS=Homo sapiens OX=9606 GN=CRIP2 PE=1 SV=1	122355	116562	862527	77089.2	854490	113420	654999	277748	1.21652e+06	1.00984e+06	393811	477296	346725	984936	615560	618229
P78417	27	17	157.533	0.342043	0.218645	1.72473	0.141217	BNPR2 SOX17 HYP	BNPR2 HYP	27851	Glutathione S-transferase omega-1 OS=Homo sapiens OX=9606 GN=GSTO1 PE=1 SV=2	65294.7	54824.1	377232	57062.4	429852	58531.9	332902	134929	649196	474968	172236	353301	174420	508289	312857	300334
O15305	9	5	49.1728	0.342105	0.218645	1.98426	0.141192	BNPR2 SOX17 HYP	BNPR2 HYP	28424.4	Phosphomannomutase 2 OS=Homo sapiens OX=9606 GN=PMM2 PE=1 SV=1	2650.21	2704.46	153034	2767.23	157426	3092.15	145889	13367.9	26349.8	23430.1	69872.2	17133.2	63878.5	26852.1	137105	29755.1
P27348	33	25	232.666	0.342238	0.218645	1.7411	0.141136	BNPR2 SOX17 HYP	BNPR2 HYP	28049.4	14-3-3 protein theta OS=Homo sapiens OX=9606 GN=YWHAQ PE=1 SV=1	118811	106358	927551	115919	894303	124314	933783	256429	1.18129e+06	921434	423500	717712	362880	1.07953e+06	877559	570777
O75083	56	40	468.297	0.342327	0.218645	1.7611	0.141099	BNPR2 SOX17 HYP	BNPR2 HYP	66877.9	WD repeat-containing protein 1 OS=Homo sapiens OX=9606 GN=WDR1 PE=1 SV=4	131545	120453	1.26892e+06	138821	1.35692e+06	141809	1.09586e+06	328378	1.3079e+06	1.04355e+06	579360	859509	550594	1.23146e+06	1.02987e+06	730924
Q96M42	2	0	11.8156	0.342416	0.218645	1.88983	0.141062	BNPR2 SOX17 HYP	BNPR2 HYP	15550.6	Putative uncharacterized protein encoded by LINC00479 OS=Homo sapiens OX=9606 GN=LINC00479 PE=5 SV=2	24448.3	34046.9	225717	34361	387890	42390.9	106574	65195	243079	294965	103058	212745	157393	368121	100157	145115
Q9Y2H1	5	3	23.9373	0.342441	0.218645	1.97847	0.141052	BNPR2 SOX17 HYP	BNPR2 HYP	54231.1	Serine/threonine-protein kinase 38-like OS=Homo sapiens OX=9606 GN=STK38L PE=1 SV=3	10410.8	10622.5	194935	8642.9	185182	10220.4	215172	33810.8	103510	92028.2	89003	53512.3	75141	88753.8	202216	75258.3
Q12905	41	35	325.621	0.342467	0.218645	1.95855	0.14104	BNPR2 SOX17 HYP	BNPR2 HYP	43290.3	Interleukin enhancer-binding factor 2 OS=Homo sapiens OX=9606 GN=ILF2 PE=1 SV=2	145668	131722	1.96072e+06	123097	2.18304e+06	182609	1.98262e+06	276262	1.44831e+06	1.14117e+06	895222	762150	885808	1.58577e+06	1.86325e+06	614922
P33993	60	43	420.074	0.342613	0.218645	1.73671	0.14098	BNPR2 SOX17 HYP	BNPR2 HYP	81935.4	DNA replication licensing factor MCM7 OS=Homo sapiens OX=9606 GN=MCM7 PE=1 SV=4	147230	141989	914288	156268	979034	130384	855768	396351	1.46384e+06	1.23012e+06	417444	967529	397261	1.13225e+06	804241	882223
P46782	18	13	177.28	0.34262	0.218645	1.71685	0.140977	BNPR2 SOX17 HYP	BNPR2 HYP	23047.5	40S ribosomal protein S5 OS=Homo sapiens OX=9606 GN=RPS5 PE=1 SV=4	37668.1	29505.6	752964	27384.3	590283	35597.2	704539	124647	374517	255622	343787	169550	239518	309124	662118	277447
Q58FF6	48	27	309.825	0.342633	0.218645	1.78316	0.140972	BNPR2 SOX17 HYP	BNPR2 HYP	58891.8	Putative heat shock protein HSP 90-beta 4 OS=Homo sapiens OX=9606 GN=HSP90AB4P PE=5 SV=1	146371	110272	1.84824e+06	129595	1.85074e+06	134915	1.58206e+06	416730	1.4553e+06	955338	843868	802385	750971	1.1716e+06	1.48681e+06	927585
O94760	5	1	38.2253	0.342733	0.218645	1.74682	0.14093	BNPR2 SOX17 HYP	BNPR2 HYP	31464	N(G)_N(G)-dimethylarginine dimethylaminohydrolase 1 OS=Homo sapiens OX=9606 GN=DDAH1 PE=1 SV=3	4998.37	3997.59	91408.8	4478.91	50052.4	5156.58	109928	18076.1	49696.5	34633.1	41735.3	27731.1	20309.7	44779.5	103309	40234.9
P61077;P62837;P51668;Q9Y2X8	4	1	36.3403	0.343024	0.218645	2.0004	0.140809	BNPR2 SOX17 HYP	BNPR2 HYP	16915.3	Ubiquitin-conjugating enzyme E2 D3 OS=Homo sapiens OX=9606 GN=UBE2D3 PE=1 SV=1	8045.92	5672.16	66586	5702.11	81432.1	6917.55	69324.1	14372.6	79996.9	49140.7	30401.7	35304.4	33042.5	60071.7	65150	31991.5
Q9HDC9	14	6	80.6995	0.343596	0.218645	1.8689	0.140572	BNPR2 SOX17 HYP	BNPR2 HYP	46651.5	Adipocyte plasma membrane-associated protein OS=Homo sapiens OX=9606 GN=APMAP PE=1 SV=2	18476.3	15920.6	113627	10605.2	140341	18876	112774	24470.7	183701	137928	51879.6	65661.9	56945.7	163918	105984	54468.4
Q92599	16	8	87.2176	0.343704	0.218645	1.77363	0.140527	BNPR2 SOX17 HYP	BNPR2 HYP	56269.6	Septin-8 OS=Homo sapiens OX=9606 GN=SEPTIN8 PE=1 SV=4	23290.4	18132.2	108647	16414.4	129846	21353.9	111776	32304.5	231566	157088	49605.7	101629	52687.5	185436	105046	71905.5
P27695	28	20	210.931	0.344015	0.218645	1.70003	0.140399	BNPR2 SOX17 HYP	BNPR2 HYP	35953.7	DNA-(apurinic or apyrimidinic site) endonuclease OS=Homo sapiens OX=9606 GN=APEX1 PE=1 SV=2	62242	60553.6	623879	46225.2	627492	63242.5	505742	151473	618843	524606	284850	286202	254616	549195	475291	337158
Q96EP5	10	5	71.9814	0.344247	0.218645	1.95215	0.140303	BNPR2 SOX17 HYP	BNPR2 HYP	43611.6	DAZ-associated protein 1 OS=Homo sapiens OX=9606 GN=DAZAP1 PE=1 SV=1	35652.5	39461.4	656237	38953.7	861787	62814.7	506728	72419.3	354477	341874	299624	241181	349686	545480	476217	161196
Q8IXQ3	3	3	22.517	0.344286	0.218645	1.29819	0.140287	BNPR2 SOX17 HYP	BNPR2 HYP	21120.4	Uncharacterized protein C9orf40 OS=Homo sapiens OX=9606 GN=C9orf40 PE=1 SV=1	524.698	850.624	26924.1	363.135	9869.24	629.99	21208.8	5501.52	5216.83	7369.38	12293	2248.34	4004.63	5470.81	19931.8	12245.6
P49368	70	53	460.815	0.344401	0.218645	1.61448	0.140239	BNPR2 SOX17 HYP	BNPR2 HYP	61104.3	T-complex protein 1 subunit gamma OS=Homo sapiens OX=9606 GN=CCT3 PE=1 SV=4	184232	156441	1.39804e+06	184176	1.19694e+06	166588	1.19005e+06	550876	1.83173e+06	1.35533e+06	638314	1.14032e+06	485680	1.44664e+06	1.1184e+06	1.22617e+06
Q13642	16	12	104.148	0.344563	0.218645	1.8881	0.140172	BNPR2 SOX17 HYP	BNPR2 HYP	38030.9	Four and a half LIM domains protein 1 OS=Homo sapiens OX=9606 GN=FHL1 PE=1 SV=4	13943.3	13811.9	239125	12001.6	256914	13745.1	210793	45104.1	138632	119659	109179	74307.7	104248	119362	198101	100395
P49736	34	19	191.061	0.344655	0.218645	1.8144	0.140134	BNPR2 SOX17 HYP	BNPR2 HYP	102581	DNA replication licensing factor MCM2 OS=Homo sapiens OX=9606 GN=MCM2 PE=1 SV=4	22140.1	24142.6	1.04726e+06	25165.7	951852	32490.8	956188	89243.2	220129	209159	478155	155813	386231	282149	898615	198643
Q9Y651	1	1	11.0714	0.344947	0.218645	1.92445	0.140014	BNPR2 SOX17 HYP	BNPR2 HYP	28694	Transcription factor SOX-21 OS=Homo sapiens OX=9606 GN=SOX21 PE=2 SV=1	0	0	28844	0	26803.9	0	28647.2	57.7768	0	0	13169.5	0	10876.2	0	26922.3	128.603
Q14525;Q15323	4	1	22.1949	0.345201	0.218645	2.0213	0.13991	BNPR2 SOX17 HYP	BNPR2 HYP	47354.2	Keratin_ type I cuticular Ha3-II OS=Homo sapiens OX=9606 GN=KRT33B PE=1 SV=3	6084.47	7136.11	39549.5	4967.3	66246.2	7241.8	33611.5	9605.42	60495.1	61823.7	18057.5	30754.9	26880.6	62887.5	31587.7	21380.4
Q07021	18	13	150.01	0.345243	0.218645	1.67851	0.139892	BNPR2 SOX17 HYP	BNPR2 HYP	31761.5	Complement component 1 Q subcomponent-binding protein_ mitochondrial OS=Homo sapiens OX=9606 GN=C1QBP PE=1 SV=1	55919.6	65467.5	1.05638e+06	69550.1	1.0752e+06	92647.9	770972	154819	555983	567178	482321	430617	436280	804550	724551	344605
P09525	32	19	215.899	0.345287	0.218645	2.08424	0.139874	BNPR2 SOX17 HYP	BNPR2 HYP	36110.9	Annexin A4 OS=Homo sapiens OX=9606 GN=ANXA4 PE=1 SV=4	41057	34088.8	941567	33510	1.11929e+06	34150.5	886265	149209	408210	295329	429899	207476	454171	296562	832902	332118
Q96AP7	4	2	22.3714	0.345786	0.218645	1.90341	0.139669	BNPR2 SOX17 HYP	BNPR2 HYP	41461.5	Endothelial cell-selective adhesion molecule OS=Homo sapiens OX=9606 GN=ESAM PE=1 SV=1	2315.13	2755.64	379311	1309.97	411901	2648.05	304842	14737.5	23018.2	23873.5	173185	8110.66	167136	22995.6	286487	32803.6
Q6S8J3	115	28	805.94	0.346197	0.218645	1.66802	0.139501	BNPR2 SOX17 HYP	BNPR2 HYP	122961	POTE ankyrin domain family member E OS=Homo sapiens OX=9606 GN=POTEE PE=2 SV=3	797186	732017	1.06458e+07	968142	9.56194e+06	755814	8.06959e+06	3.5357e+06	7.92605e+06	6.34183e+06	4.86065e+06	5.99423e+06	3.87993e+06	6.56346e+06	7.58371e+06	7.86999e+06
B2RN74;Q8NG94	1	1	5.8867	0.346637	0.218645	6.32395	0.139321	BNPR2 SOX17 HYP	BNPR2 HYP	37385	Olfactory receptor 11H12 OS=Homo sapiens OX=9606 GN=OR11H12 PE=2 SV=1	6.36756	2.76434	624.691	0	1583.03	75.1674	2350.07	0	63.3097	23.9489	285.221	0	642.344	652.751	2208.57	0
Q13561	25	14	146.068	0.346848	0.218645	1.52057	0.139235	BNPR2 SOX17 HYP	BNPR2 HYP	44345.1	Dynactin subunit 2 OS=Homo sapiens OX=9606 GN=DCTN2 PE=1 SV=4	46644.5	38292.6	537412	43341.3	400336	48228.6	420659	143005	463764	331748	245371	268347	162444	418815	395330	318309
Q9BUJ2	36	23	249.113	0.346891	0.218645	1.51017	0.139217	BNPR2 SOX17 HYP	BNPR2 HYP	96308.9	Heterogeneous nuclear ribonucleoprotein U-like protein 1 OS=Homo sapiens OX=9606 GN=HNRNPUL1 PE=1 SV=2	167670	165567	1.997e+06	140998	1.66066e+06	181331	1.36211e+06	527885	1.66707e+06	1.43439e+06	911789	872984	673843	1.57467e+06	1.2801e+06	1.175e+06
P62263	25	20	168.839	0.346906	0.218645	1.56138	0.139211	BNPR2 SOX17 HYP	BNPR2 HYP	16443.8	40S ribosomal protein S14 OS=Homo sapiens OX=9606 GN=RPS14 PE=1 SV=3	185818	166815	1.27281e+06	231651	990055	165889	823667	920029	1.8475e+06	1.4452e+06	581138	1.43426e+06	401733	1.44058e+06	774073	2.04786e+06
P12004	33	25	242.077	0.347459	0.218645	1.77239	0.138986	BNPR2 SOX17 HYP	BNPR2 HYP	29111	Proliferating cell nuclear antigen OS=Homo sapiens OX=9606 GN=PCNA PE=1 SV=1	190297	166075	2.34354e+06	226057	2.50453e+06	204705	1.92212e+06	554576	1.89204e+06	1.43879e+06	1.07001e+06	1.39963e+06	1.01626e+06	1.77765e+06	1.80639e+06	1.23441e+06
P51570	16	12	98.8981	0.347588	0.218645	2.11303	0.138934	BNPR2 SOX17 HYP	BNPR2 HYP	42728.5	Galactokinase OS=Homo sapiens OX=9606 GN=GALK1 PE=1 SV=1	18013.7	16149.2	333972	13768.3	377020	23289.1	374075	32590.5	179102	139909	152485	85245.9	152983	202242	351552	72542
O75718	7	4	39.4307	0.347864	0.218645	1.47128	0.138821	BNPR2 SOX17 HYP	BNPR2 HYP	47189.3	Cartilage-associated protein OS=Homo sapiens OX=9606 GN=CRTAP PE=1 SV=1	3696.58	2866.4	134465	2486.21	111425	3549.14	78444.2	17730.4	36753.3	24833	61393.9	15393.3	45212.8	30820.6	73721	39465.6
P12268	30	21	183.012	0.347901	0.218645	1.50236	0.138806	BNPR2 SOX17 HYP	BNPR2 HYP	56261.3	Inosine-5'-monophosphate dehydrogenase 2 OS=Homo sapiens OX=9606 GN=IMPDH2 PE=1 SV=2	66533.5	59824.6	3.59372e+06	73399	2.55931e+06	90190.6	2.71786e+06	331820	661512	518290	1.64081e+06	454448	1.03849e+06	783212	2.55421e+06	738585
P55795	32	15	305.175	0.348064	0.218645	2.0687	0.13874	BNPR2 SOX17 HYP	BNPR2 HYP	49548.8	Heterogeneous nuclear ribonucleoprotein H2 OS=Homo sapiens OX=9606 GN=HNRNPH2 PE=1 SV=1	75385.2	74711.4	785886	66949.8	1.07182e+06	83560.6	775382	144002	749520	647262	358819	414518	434909	725637	728695	320530
O60884	40	29	284.148	0.34826	0.218645	1.84095	0.138661	BNPR2 SOX17 HYP	BNPR2 HYP	46373	DnaJ homolog subfamily A member 2 OS=Homo sapiens OX=9606 GN=DNAJA2 PE=1 SV=1	101470	95189.8	1.1698e+06	84413.6	1.14839e+06	84313.9	1.11327e+06	325015	1.00887e+06	824677	534107	522645	465981	732178	1.04624e+06	723440
P57721	18	6	138.721	0.348324	0.218645	1.86562	0.138635	BNPR2 SOX17 HYP	BNPR2 HYP	39750.5	Poly(rC)-binding protein 3 OS=Homo sapiens OX=9606 GN=PCBP3 PE=1 SV=2	72687.8	76641.3	517147	65410.6	618275	75844.8	533612	137690	722701	663982	236118	404988	250876	658634	501483	306479
P12036	29	13	204.687	0.348588	0.218645	1.47536	0.138528	BNPR2 SOX17 HYP	BNPR2 HYP	112707	Neurofilament heavy polypeptide OS=Homo sapiens OX=9606 GN=NEFH PE=1 SV=4	189554	263311	3.70245e+06	338155	2.71775e+06	307508	2.70916e+06	895056	1.88465e+06	2.28119e+06	1.69046e+06	2.09368e+06	1.10278e+06	2.67039e+06	2.54604e+06	1.99227e+06
Q08945	26	13	170.546	0.348861	0.218645	1.52054	0.138417	BNPR2 SOX17 HYP	BNPR2 HYP	81417.1	FACT complex subunit SSRP1 OS=Homo sapiens OX=9606 GN=SSRP1 PE=1 SV=1	76648.8	111638	519835	111752	431229	97736.1	477693	239993	762084	967173	237345	691909	174979	848736	448931	534192
Q07866	5	2	24.801	0.348976	0.218645	1.05816	0.138371	BNPR2 SOX17 HYP	BNPR2 HYP	65822.9	Kinesin light chain 1 OS=Homo sapiens OX=9606 GN=KLC1 PE=1 SV=2	1832.12	4841.14	122009	4669.3	63547.4	7453.24	56072.9	14033.6	18215.9	41941.3	55706.5	28909.8	25785.5	64723.7	52696.7	31236.8
P61313	18	14	91.423	0.349158	0.218645	1.9581	0.138298	BNPR2 SOX17 HYP	BNPR2 HYP	24260.2	60S ribosomal protein L15 OS=Homo sapiens OX=9606 GN=RPL15 PE=1 SV=2	31843	32312.5	529516	37891.5	478737	38819.8	631836	87271.8	316600	279939	241766	234605	194256	337110	593793	194255
P61158	47	33	392.689	0.349885	0.218645	1.88507	0.138005	BNPR2 SOX17 HYP	BNPR2 HYP	47827.5	Actin-related protein 3 OS=Homo sapiens OX=9606 GN=ACTR3 PE=1 SV=3	143258	124788	1.77188e+06	123185	1.96879e+06	144362	1.62954e+06	334922	1.42435e+06	1.0811e+06	809002	762699	798872	1.25364e+06	1.53142e+06	745491
P09661	12	6	80.5942	0.350108	0.218645	1.91887	0.137915	BNPR2 SOX17 HYP	BNPR2 HYP	28529.7	U2 small nuclear ribonucleoprotein A' OS=Homo sapiens OX=9606 GN=SNRPA1 PE=1 SV=2	22456	29162.7	332979	26507.9	407038	41009.8	298267	42541.3	223270	252651	152031	164123	165163	356127	280308	94691.2
Q01085	6	5	37.7831	0.350619	0.218645	1.923	0.13771	BNPR2 SOX17 HYP	BNPR2 HYP	41933	Nucleolysin TIAR OS=Homo sapiens OX=9606 GN=TIAL1 PE=1 SV=1	4041.62	5296.05	109655	5567.52	118184	7605.94	103172	10568.3	40184	45882.3	50066.1	34471.2	47955.2	66049.7	96959.8	23523.6
Q9Y333	8	7	56.3379	0.350906	0.218645	1.81445	0.137595	BNPR2 SOX17 HYP	BNPR2 HYP	10948.6	U6 snRNA-associated Sm-like protein LSm2 OS=Homo sapiens OX=9606 GN=LSM2 PE=1 SV=1	2519.25	3958.53	91239.4	3681.09	88441.9	3175.53	76540.3	15824.9	25047.7	34294.7	41658	22791.4	35886.9	27576.2	71931.8	35224
O60888	5	2	40.3307	0.350949	0.218645	2.12579	0.137578	BNPR2 SOX17 HYP	BNPR2 HYP	19230.4	Protein CutA OS=Homo sapiens OX=9606 GN=CUTA PE=1 SV=2	7329.11	4637.77	107604	5446.25	131164	6450.03	113425	14719.6	72870	40179.3	49129.5	33720.3	53222.3	56011.8	106596	32763.8
Q5VT66	4	0	32.1457	0.35096	0.218645	2.17779	0.137573	BNPR2 SOX17 HYP	BNPR2 HYP	38012.7	Mitochondrial amidoxime-reducing component 1 OS=Homo sapiens OX=9606 GN=MTARC1 PE=1 SV=1	76609.2	53207.8	2.70449e+06	57281.3	2.65227e+06	103421	3.39647e+06	145102	761690	460965	1.23481e+06	354656	1.07621e+06	898102	3.19197e+06	322978
P50395	70	41	510.796	0.351516	0.218645	1.74508	0.137351	BNPR2 SOX17 HYP	BNPR2 HYP	51119.6	Rab GDP dissociation inhibitor beta OS=Homo sapiens OX=9606 GN=GDI2 PE=1 SV=2	228197	152884	2.14383e+06	164115	1.7618e+06	161027	2.10592e+06	663822	2.26886e+06	1.32451e+06	978828	1.01611e+06	714882	1.39835e+06	1.97912e+06	1.47758e+06
P22087	24	19	169.855	0.351617	0.218645	1.61057	0.137311	BNPR2 SOX17 HYP	BNPR2 HYP	33898.3	rRNA 2'-O-methyltransferase fibrillarin OS=Homo sapiens OX=9606 GN=FBL PE=1 SV=2	65473.6	48890.6	465657	53437.8	428828	57873	386272	147255	650974	423563	212609	330859	174005	502567	363015	327769
O43741	5	5	32.1739	0.351708	0.218645	1.57105	0.137275	BNPR2 SOX17 HYP	BNPR2 HYP	30416.3	5'-AMP-activated protein kinase subunit beta-2 OS=Homo sapiens OX=9606 GN=PRKAB2 PE=1 SV=1	2589.88	3859.28	63853.9	5243.5	45941.9	3170.69	44803.1	24772.1	25750	33434.9	29154.3	32465	18641.8	27534.1	42105.5	55139.3
Q99990	7	5	43.7606	0.352175	0.218645	1.68057	0.137088	BNPR2 SOX17 HYP	BNPR2 HYP	28878.5	Transcription cofactor vestigial-like protein 1 OS=Homo sapiens OX=9606 GN=VGLL1 PE=1 SV=1	2586.05	3206.5	201442	3508.53	214359	4345.73	121367	14096.3	25711.9	27779.5	91974	21723	86980.2	37738.2	114059	31376.5
P55854;P61956;Q6EEV6	3	1	14.6271	0.352363	0.218645	1.66727	0.137014	BNPR2 SOX17 HYP	BNPR2 HYP	11694.1	Small ubiquitin-related modifier 3 OS=Homo sapiens OX=9606 GN=SUMO3 PE=1 SV=2	4162.97	6402.23	47805.8	5015.69	51069.3	5732.29	36245.3	12635.9	41390.5	55465.7	21827.1	31054.5	20722.3	49779	34062.9	28125.8
G2XKQ0;P63165	3	1	12.8174	0.352682	0.218645	2.35856	0.136887	BNPR2 SOX17 HYP	BNPR2 HYP	11583.1	Small ubiquitin-related modifier 5 OS=Homo sapiens OX=9606 GN=SUMO1P1 PE=1 SV=2	1499.03	1480.18	41297.9	935.133	7376.21	2007.13	89688.6	7563.67	14904.2	12823.5	18855.7	5789.85	2993.03	17429.9	84288.3	16835.7
P07384	17	7	93.8715	0.352853	0.218645	1.85611	0.136819	BNPR2 SOX17 HYP	BNPR2 HYP	82517.5	Calpain-1 catalytic subunit OS=Homo sapiens OX=9606 GN=CAPN1 PE=1 SV=1	9804.26	9821.02	149493	8916.29	156255	13127.3	141156	19914.5	97479.2	85084.4	68255.4	55205	63403.1	113997	132656	44327
Q9UFV3	2	1	10.7334	0.35289	0.218645	1.85481	0.136804	BNPR2 SOX17 HYP	BNPR2 HYP	15060.4	Putative uncharacterized protein DKFZp434L187 OS=Homo sapiens OX=9606 PE=5 SV=2	313.78	182.734	2399.45	138.821	2589.54	478.366	2332.66	228.375	3119.77	1583.12	1095.54	859.508	1050.75	4154.11	2192.21	508.332
P78344	12	9	72.3366	0.353323	0.218645	1.84887	0.136632	BNPR2 SOX17 HYP	BNPR2 HYP	102875	Eukaryotic translation initiation factor 4 gamma 2 OS=Homo sapiens OX=9606 GN=EIF4G2 PE=1 SV=1	30315.4	28246.1	339247	26036	424861	38006.4	265392	55372.5	301412	244710	154893	161202	172395	330046	249413	123252
P31942	36	21	265.148	0.353471	0.218645	1.69473	0.136574	BNPR2 SOX17 HYP	BNPR2 HYP	36983.6	Heterogeneous nuclear ribonucleoprotein H3 OS=Homo sapiens OX=9606 GN=HNRNPH3 PE=1 SV=2	165923	168737	1.59005e+06	140954	1.50803e+06	166038	1.41054e+06	416137	1.6497e+06	1.46185e+06	725984	872715	611912	1.44187e+06	1.32561e+06	926264
Q9BZZ5	32	22	194.622	0.353848	0.218645	1.57986	0.136425	BNPR2 SOX17 HYP	BNPR2 HYP	59346.8	Apoptosis inhibitor 5 OS=Homo sapiens OX=9606 GN=API5 PE=1 SV=3	75417.3	70377.7	582138	71836.8	595212	87329.6	423917	157067	749840	609717	265792	444776	241518	758366	398393	349609
Q9H9B4	22	11	154.086	0.353865	0.218645	1.83745	0.136418	BNPR2 SOX17 HYP	BNPR2 HYP	35904.6	Sideroflexin-1 OS=Homo sapiens OX=9606 GN=SFXN1 PE=1 SV=4	107316	100676	806324	98058.2	846132	131099	904725	161976	1.067e+06	872206	368150	607125	343333	1.13846e+06	850251	360537
P08865	47	33	370.165	0.353991	0.218645	1.73143	0.136368	BNPR2 SOX17 HYP	BNPR2 HYP	32968.2	40S ribosomal protein SA OS=Homo sapiens OX=9606 GN=RPSA PE=1 SV=4	136864	144958	2.96402e+06	156704	2.64418e+06	185248	2.65145e+06	410385	1.36078e+06	1.25585e+06	1.35331e+06	970228	1.07292e+06	1.60869e+06	2.4918e+06	913461
P49748	25	12	142.992	0.354025	0.218645	1.45104	0.136355	BNPR2 SOX17 HYP	BNPR2 HYP	70789.5	Very long-chain specific acyl-CoA dehydrogenase_ mitochondrial OS=Homo sapiens OX=9606 GN=ACADVL PE=1 SV=1	118602	131228	1.05644e+06	158118	802768	174136	853878	294107	1.1792e+06	1.13689e+06	482349	978983	325738	1.51219e+06	802466	654643
P54819	39	24	285.697	0.354554	0.218645	1.41169	0.136147	BNPR2 SOX17 HYP	BNPR2 HYP	26705.9	Adenylate kinase 2_ mitochondrial OS=Homo sapiens OX=9606 GN=AK2 PE=1 SV=2	320571	338570	3.2249e+06	329700	2.23311e+06	327421	1.86354e+06	1.52444e+06	3.18729e+06	2.9332e+06	1.47242e+06	2.04133e+06	906123	2.84331e+06	1.75133e+06	3.39319e+06
O00299	32	23	252.559	0.354585	0.218645	1.70766	0.136134	BNPR2 SOX17 HYP	BNPR2 HYP	27264.9	Chloride intracellular channel protein 1 OS=Homo sapiens OX=9606 GN=CLIC1 PE=1 SV=4	122336	102952	1.79038e+06	131583	1.4174e+06	119023	1.71914e+06	411193	1.21633e+06	891927	817449	814690	575138	1.03359e+06	1.61563e+06	915260
P08754	29	11	209.212	0.355012	0.218645	1.42963	0.135967	BNPR2 SOX17 HYP	BNPR2 HYP	41102.5	Guanine nucleotide-binding protein G(i) subunit alpha-3 OS=Homo sapiens OX=9606 GN=GNAI3 PE=1 SV=3	69723.5	80470.9	1.07824e+06	71015.6	775133	91212.7	751821	239562	693229	697160	492301	439691	314524	792088	706553	533231
A0A0A6YYK4	3	1	16.0457	0.355066	0.218645	1.44904	0.135945	BNPR2 SOX17 HYP	BNPR2 HYP	12766.4	Probable non-functional T cell receptor beta variable 7-1 OS=Homo sapiens OX=9606 GN=TRBV7-1 PE=1 SV=5	6321.3	5003.88	70175.3	5172.08	51252.4	5482.73	44312.8	24543.9	62849.8	43351.1	32040.6	32022.8	20796.6	47611.8	41644.7	54631.4
Q6PJE2	1	0	4.4056	0.355295	0.218645	3.25687	0.135855	BNPR2 SOX17 HYP	BNPR2 HYP	21133.6	POM121 and ZP3 fusion protein OS=Homo sapiens OX=9606 GN=POMZP3 PE=2 SV=4	10911.3	7160.85	37773.9	6733.37	15747	5743.46	146346	35976.6	108486	62038	17246.8	41689.5	6389.62	49876	137534	80079
Q16558	1	1	6.3676	0.355918	0.218645	Infinity	0.135611	BNPR2 SOX17 HYP	BNPR2 HYP	22139.6	Calcium-activated potassium channel subunit beta-1 OS=Homo sapiens OX=9606 GN=KCNMB1 PE=1 SV=5	0	0	0	0	0	0	0	1150.73	0	0	0	0	0	0	0	2561.37
P14854	1	1	6.8296	0.356056	0.218645	8.95911	0.135557	BNPR2 HYP	BNPR2 SOX17 HYP	10420.5	Cytochrome c oxidase subunit 6B1 OS=Homo sapiens OX=9606 GN=COX6B1 PE=1 SV=2	1451.18	250.031	0	142.708	0	124.363	0	81.4525	14428.4	2166.15	0	883.574	0	1079.96	0	181.302
Q86UX7	27	17	171.136	0.356552	0.218645	1.71917	0.135363	BNPR2 SOX17 HYP	BNPR2 HYP	76523.2	Fermitin family homolog 3 OS=Homo sapiens OX=9606 GN=FERMT3 PE=1 SV=1	173849	139149	1.11337e+06	107611	1.13236e+06	151666	1.06335e+06	289792	1.7285e+06	1.20552e+06	508340	666272	459477	1.31706e+06	999323	645037
P28070	6	4	36.6755	0.356793	0.218645	1.9053	0.13527	BNPR2 SOX17 HYP	BNPR2 HYP	29261.4	Proteasome subunit beta type-4 OS=Homo sapiens OX=9606 GN=PSMB4 PE=1 SV=4	9185.53	7268.81	182218	8878.75	192212	10852.8	171394	20989.6	91327.5	62973.4	83196.8	54972.5	77993.4	94245.3	161074	46719.9
P26232	52	25	377.661	0.357208	0.218645	1.73325	0.135108	BNPR2 SOX17 HYP	BNPR2 HYP	106112	Catenin alpha-2 OS=Homo sapiens OX=9606 GN=CTNNA2 PE=1 SV=5	152074	155488	2.50371e+06	160932	2.53012e+06	198993	2.03855e+06	383924	1.51201e+06	1.34707e+06	1.14314e+06	996405	1.02664e+06	1.72805e+06	1.91581e+06	854562
P17980	51	33	372.638	0.357748	0.218645	1.8004	0.134898	BNPR2 SOX17 HYP	BNPR2 HYP	49488.8	26S proteasome regulatory subunit 6A OS=Homo sapiens OX=9606 GN=PSMC3 PE=1 SV=3	112109	75777.3	1.04808e+06	84433.4	1.02176e+06	81723.4	989456	284317	1.11465e+06	656497	478533	522767	414598	709682	929880	632852
Q8WUM4	68	45	411.939	0.357829	0.218645	2.02581	0.134867	BNPR2 SOX17 HYP	BNPR2 HYP	96650.6	Programmed cell death 6-interacting protein OS=Homo sapiens OX=9606 GN=PDCD6IP PE=1 SV=1	152395	141531	1.60725e+06	136032	1.7809e+06	159547	1.90082e+06	285712	1.51519e+06	1.22615e+06	733834	842237	722631	1.3855e+06	1.78637e+06	635956
Q9BPX7	7	6	35.7909	0.35798	0.218645	1.41352	0.134808	BNPR2 SOX17 HYP	BNPR2 HYP	46736.2	UPF0415 protein C7orf25 OS=Homo sapiens OX=9606 GN=C7orf25 PE=1 SV=1	2393.64	3238.75	33580.5	3748.39	25940.4	3672.29	21655.5	9458.46	23798.8	28058.9	15332.1	23208.1	10525.8	31890	20351.6	21053.2
P02656	1	1	6.4133	0.358883	0.218645	2.20803	0.134459	BNPR2 HYP	BNPR2 SOX17 HYP	10852.3	Apolipoprotein C-III OS=Homo sapiens OX=9606 GN=APOC3 PE=1 SV=1	385.303	337.77	0	65.8535	0	349.394	0	7.9046	3830.89	2926.27	0	407.73	0	3034.12	0	17.5946
P22307	21	17	120.32	0.359019	0.218645	1.78246	0.134407	BNPR2 SOX17 HYP	BNPR2 HYP	59678.1	Sterol carrier protein 2 OS=Homo sapiens OX=9606 GN=SCP2 PE=1 SV=2	26588.8	23724.6	377544	18820.8	197470	22856.7	484122	91736.7	264360	205538	172379	116529	80127	198486	454973	204193
P34932	81	49	576.961	0.359625	0.218645	1.85442	0.134173	BNPR2 SOX17 HYP	BNPR2 HYP	95186.5	Heat shock 70 kDa protein 4 OS=Homo sapiens OX=9606 GN=HSPA4 PE=1 SV=4	243268	222314	2.78396e+06	239703	3.23946e+06	258112	2.42567e+06	547275	2.4187e+06	1.92602e+06	1.2711e+06	1.48411e+06	1.31447e+06	2.24143e+06	2.27962e+06	1.21816e+06
Q9Y696	37	22	265.931	0.359992	0.218645	1.95388	0.134032	BNPR2 SOX17 HYP	BNPR2 HYP	29000.3	Chloride intracellular channel protein 4 OS=Homo sapiens OX=9606 GN=CLIC4 PE=1 SV=4	279071	288528	2.77536e+06	331728	3.23673e+06	446081	3.09317e+06	403934	2.77468e+06	2.49966e+06	1.26717e+06	2.05388e+06	1.31336e+06	3.87375e+06	2.90693e+06	899101
P21399	17	11	107.29	0.360051	0.218645	1.46646	0.134009	BNPR2 SOX17 HYP	BNPR2 HYP	98912.3	Cytoplasmic aconitate hydratase OS=Homo sapiens OX=9606 GN=ACO1 PE=1 SV=3	10290.4	8341.2	142381	19278	90817.7	11828.5	110331	51411.5	102313	72264	65008.1	119359	36850.9	102718	103688	114435
Q8NEV1	11	2	74.4096	0.360177	0.218645	1.95836	0.133961	BNPR2 SOX17 HYP	BNPR2 HYP	45333.9	Casein kinase II subunit alpha 3 OS=Homo sapiens OX=9606 GN=CSNK2A3 PE=1 SV=2	13152.7	13091.6	255812	14726.7	317858	15379.6	211395	36576.2	130771	113419	116798	91180.3	128977	133556	198667	81413.7
P34897	57	38	390.483	0.360589	0.218645	1.74454	0.133803	BNPR2 SOX17 HYP	BNPR2 HYP	56449.3	Serine hydroxymethyltransferase_ mitochondrial OS=Homo sapiens OX=9606 GN=SHMT2 PE=1 SV=3	205242	176722	1.48127e+06	181084	1.62031e+06	201976	1.36411e+06	379990	2.04063e+06	1.53103e+06	676316	1.12118e+06	657470	1.75395e+06	1.28197e+06	845805
P36776	25	16	164.354	0.36061	0.218645	1.75595	0.133795	BNPR2 SOX17 HYP	BNPR2 HYP	107003	Lon protease homolog_ mitochondrial OS=Homo sapiens OX=9606 GN=LONP1 PE=1 SV=2	32840.2	37848.5	369380	41718.3	381553	55134.6	350664	58642.2	326515	327901	168651	258298	154822	478786	329551	130529
Q15181	17	16	121.037	0.360694	0.218645	1.81942	0.133763	BNPR2 SOX17 HYP	BNPR2 HYP	33116.3	Inorganic pyrophosphatase OS=Homo sapiens OX=9606 GN=PPA1 PE=1 SV=2	10646.2	5481.65	139211	5363.52	130729	9287.31	136163	16204.1	105850	47490.3	63560.6	33208.1	53045.8	80650.6	127965	36068.1
Q93077;P04908;Q7L7L0	29	18	135.078	0.360938	0.218645	1.91751	0.13367	BNPR2 SOX17 HYP	BNPR2 HYP	14105.5	Histone H2A type 1-C OS=Homo sapiens OX=9606 GN=H2AC6 PE=1 SV=3	183337	171599	3.33577e+06	137411	3.56719e+06	198097	3.16434e+06	410830	1.82283e+06	1.48664e+06	1.52304e+06	850777	1.44745e+06	1.72027e+06	2.97381e+06	914453
P55809	5	3	26.6055	0.361015	0.218645	2.62721	0.13364	BNPR2 SOX17 HYP	BNPR2 HYP	56614	Succinyl-CoA:3-ketoacid coenzyme A transferase 1_ mitochondrial OS=Homo sapiens OX=9606 GN=OXCT1 PE=1 SV=1	6863.41	12352.5	164183	11151.1	278526	20047.5	202264	10288.1	68239.7	107016	74962.6	69041.8	113017	174091	190085	22899.8
P50336	1	1	5.8676	0.361158	0.218645	1.35173	0.133585	BNPR2 HYP	BNPR2 SOX17 HYP	51221.6	Protoporphyrinogen oxidase OS=Homo sapiens OX=9606 GN=PPOX PE=1 SV=1	188.423	83.0603	0	9.25334	0	207.687	0	0	1873.4	719.593	0	57.2918	0	1803.54	0	0
Q9NQG5	9	7	46.9658	0.361504	0.218645	2.21378	0.133453	BNPR2 SOX17 HYP	BNPR2 HYP	37013.8	Regulation of nuclear pre-mRNA domain-containing protein 1B OS=Homo sapiens OX=9606 GN=RPRD1B PE=1 SV=1	15262.6	13602.4	187804	13823.9	241988	20590.4	227054	20627.3	151749	117845	85747.1	85590.2	98191.2	178806	213383	45913.6
P61964	12	6	64.471	0.361959	0.218645	1.67927	0.13328	BNPR2 SOX17 HYP	BNPR2 HYP	37158.8	WD repeat-containing protein 5 OS=Homo sapiens OX=9606 GN=WDR5 PE=1 SV=1	11051.7	13202.6	110638	13545	112411	17023.3	98505.8	21325.7	109882	114380	50514.8	83863.5	45612.8	147830	92574.6	47468.1
Q8N0Y7	11	4	76.4058	0.362182	0.218645	1.4248	0.133195	BNPR2 SOX17 HYP	BNPR2 HYP	28948	Probable phosphoglycerate mutase 4 OS=Homo sapiens OX=9606 GN=PGAM4 PE=3 SV=1	7238.09	10268.2	250385	10265.5	172377	13751.4	181690	28498.7	71965	88958.7	114320	63558.3	69945	119417	170750	63434.1
P15880	29	17	217.753	0.362216	0.218645	1.66696	0.133182	BNPR2 SOX17 HYP	BNPR2 HYP	31609.6	40S ribosomal protein S2 OS=Homo sapiens OX=9606 GN=RPS2 PE=1 SV=2	121140	123993	1.24963e+06	147172	1.10252e+06	181141	1.22696e+06	226414	1.20444e+06	1.07421e+06	570553	911215	447369	1.57302e+06	1.15308e+06	503966
Q13310	64	33	430.87	0.36389	0.218645	1.64358	0.132548	BNPR2 SOX17 HYP	BNPR2 HYP	71125.2	Polyadenylate-binding protein 4 OS=Homo sapiens OX=9606 GN=PABPC4 PE=1 SV=1	136720	106675	1.38293e+06	108294	1.27137e+06	128026	1.14503e+06	306560	1.35934e+06	924181	631416	670497	515880	1.11177e+06	1.07608e+06	682361
P62942	22	21	181.696	0.36498	0.218645	1.89147	0.132138	BNPR2 SOX17 HYP	BNPR2 HYP	12007.8	Peptidyl-prolyl cis-trans isomerase FKBP1A OS=Homo sapiens OX=9606 GN=FKBP1A PE=1 SV=2	61091.3	46988	1.04552e+06	45411.6	1.0934e+06	47795.9	949262	177428	607403	407080	477362	281165	443669	415058	892106	394931
A8MPS7	11	6	61.7407	0.365077	0.218645	2.24626	0.132101	BNPR2 SOX17 HYP	BNPR2 HYP	35036.5	Carbohydrate deacetylase OS=Homo sapiens OX=9606 GN=YDJC PE=1 SV=1	4900.38	2630.95	83194.3	2119.85	87194.3	3858.85	110562	6940.44	48722.2	22793.2	37984.7	13125	35380.7	33510.1	103905	15448.5
P31939	56	34	376.088	0.365825	0.218645	1.84132	0.131821	BNPR2 SOX17 HYP	BNPR2 HYP	65129.2	Bifunctional purine biosynthesis protein ATIC OS=Homo sapiens OX=9606 GN=ATIC PE=1 SV=3	125193	147178	1.53655e+06	143806	1.74156e+06	180485	1.4298e+06	243743	1.24474e+06	1.27508e+06	701555	890374	706668	1.56732e+06	1.34371e+06	542539
P10916	8	3	56.0378	0.365905	0.218645	1.83644	0.131792	BNPR2 SOX17 HYP	BNPR2 HYP	18789.3	Myosin regulatory light chain 2_ ventricular/cardiac muscle isoform OS=Homo sapiens OX=9606 GN=MYL2 PE=1 SV=3	16420.2	10610.5	245646	11716.1	222967	17565.3	254497	27242.5	163259	91923.9	112157	72539.8	90472.8	152537	239173	60638.2
Q14195	45	28	303.584	0.365956	0.218645	1.67396	0.131772	BNPR2 SOX17 HYP	BNPR2 HYP	62362.6	Dihydropyrimidinase-related protein 3 OS=Homo sapiens OX=9606 GN=DPYSL3 PE=1 SV=1	96935.8	69414.4	921716	72569.6	835200	85724.2	821561	200377	963788	601372	420836	449313	338898	744426	772094	446012
O96000	5	3	38.3457	0.366395	0.218645	1.47141	0.131609	BNPR2 SOX17 HYP	BNPR2 HYP	21061.9	NADH dehydrogenase [ubiquinone] 1 beta subcomplex subunit 10 OS=Homo sapiens OX=9606 GN=NDUFB10 PE=1 SV=3	2441.97	1964.24	20372.2	1426.42	18053.9	2277.85	13096.2	5129.97	24279.4	17017.2	9301.5	8831.62	7325.69	19780.7	12307.7	11418.6
P09493	40	14	254.526	0.36653	0.218645	1.32186	0.131558	BNPR2 SOX17 HYP	BNPR2 HYP	32765.6	Tropomyosin alpha-1 chain OS=Homo sapiens OX=9606 GN=TPM1 PE=1 SV=2	163171	150641	2.52265e+06	145086	1.62113e+06	165375	1.44206e+06	712636	1.62233e+06	1.30508e+06	1.15179e+06	898298	657803	1.43611e+06	1.35523e+06	1.58623e+06
Q7L1Q6	26	19	169.959	0.366569	0.218645	1.88553	0.131544	BNPR2 SOX17 HYP	BNPR2 HYP	48214.4	Basic leucine zipper and W2 domain-containing protein 1 OS=Homo sapiens OX=9606 GN=BZW1 PE=1 SV=1	103039	100829	1.31099e+06	124623	1.27568e+06	111281	1.44427e+06	260058	1.02447e+06	873529	598571	771601	517631	966361	1.35731e+06	578853
O15212	6	4	32.2509	0.366629	0.218645	1.27706	0.131521	BNPR2 SOX17 HYP	BNPR2 HYP	14582.7	Prefoldin subunit 6 OS=Homo sapiens OX=9606 GN=PFDN6 PE=1 SV=1	3486.13	4280.07	61218.2	4220.6	36016.8	5405.24	39117.9	12947.5	34661	37080.4	27950.9	26131.8	14614.5	46938.8	36762.6	28819.3
P39687	18	6	149.092	0.366711	0.218645	1.6595	0.131491	BNPR2 SOX17 HYP	BNPR2 HYP	28699.5	Acidic leucine-rich nuclear phosphoprotein 32 family member A OS=Homo sapiens OX=9606 GN=ANP32A PE=1 SV=1	100285	97035.1	1.0709e+06	95057.9	1.01106e+06	99612.5	887922	263760	997084	840664	488949	588549	410256	865031	834459	587094
Q14764	82	57	658.636	0.366834	0.218645	1.35275	0.131445	BNPR2 SOX17 HYP	BNPR2 HYP	99612.1	Major vault protein OS=Homo sapiens OX=9606 GN=MVP PE=1 SV=4	260589	230524	4.3463e+06	208623	3.00335e+06	293091	2.71019e+06	819414	2.59091e+06	1.99715e+06	1.98443e+06	1.29168e+06	1.21866e+06	2.54519e+06	2.54701e+06	1.8239e+06
P42025	12	5	86.0523	0.367429	0.218645	1.83157	0.131224	BNPR2 SOX17 HYP	BNPR2 HYP	42407.5	Beta-centractin OS=Homo sapiens OX=9606 GN=ACTR1B PE=1 SV=1	33371.2	27270.8	413903	20914.9	454748	26423.4	346657	79639.7	331794	236260	188979	129494	184522	229460	325784	177267
Q9UKK9	3	2	16.9564	0.367723	0.218645	1.95973	0.131114	BNPR2 SOX17 HYP	BNPR2 HYP	24612.8	ADP-sugar pyrophosphatase OS=Homo sapiens OX=9606 GN=NUDT5 PE=1 SV=1	256.169	467.953	27139	890.042	39018.6	502.654	14242.7	2584.47	2546.97	4054.11	12391.1	5510.68	15832.5	4365.03	13385.1	5752.67
P26998	1	1	5.4583	0.367998	0.218645	1.5627	0.131013	BNPR2 SOX17 HYP	BNPR2 HYP	24366	Beta-crystallin B3 OS=Homo sapiens OX=9606 GN=CRYBB3 PE=1 SV=4	0	0	104920	0	96717.6	0	67180.4	60.6233	0	0	47904.2	0	39244.9	0	63135.4	134.939
Q6ZTW0	3	3	22.3692	0.368315	0.218645	2.12876	0.130895	BNPR2 HYP	BNPR2 SOX17 HYP	31503	Tubulin polyglutamylase complex subunit 1 OS=Homo sapiens OX=9606 GN=TPGS1 PE=1 SV=2	10045	6136.09	66433.2	12520.3	15911.1	5411.74	22741.6	625.814	99872.5	53160	30332	77519.3	6456.23	46995.3	21372.3	1392.98
P05976	5	3	36.8501	0.368369	0.218645	1.11863	0.130875	BNPR2 SOX17 HYP	BNPR2 HYP	21202.2	Myosin light chain 1/3_ skeletal muscle isoform OS=Homo sapiens OX=9606 GN=MYL1 PE=1 SV=3	4091.02	7009.14	88833.9	6990.12	45012.5	8036.67	38355	28204.2	40675.1	60723.7	40559.6	43279.1	18264.6	69790.1	36045.7	62778.7
Q8N5I3	2	1	17.6888	0.368455	0.218645	1.69239	0.130843	BNPR2 SOX17 HYP	BNPR2 HYP	31218.8	Potassium channel regulatory protein OS=Homo sapiens OX=9606 GN=KCNRG PE=1 SV=1	4437.19	1556.34	64679.5	1398.83	45607	1856.42	62011.1	12498.9	44116.9	13483.3	29531.3	8660.84	18505.9	16121	58277.4	27820.8
P12429	43	27	285.895	0.368831	0.218645	1.81703	0.130704	BNPR2 SOX17 HYP	BNPR2 HYP	36546.4	Annexin A3 OS=Homo sapiens OX=9606 GN=ANXA3 PE=1 SV=3	146290	154418	2.78168e+06	172443	2.97758e+06	209870	2.3921e+06	334571	1.45449e+06	1.3378e+06	1.27006e+06	1.06768e+06	1.20821e+06	1.82251e+06	2.24807e+06	744709
P61106	21	15	137.857	0.369441	0.218645	1.47655	0.13048	BNPR2 SOX17 HYP	BNPR2 HYP	24125.1	Ras-related protein Rab-14 OS=Homo sapiens OX=9606 GN=RAB14 PE=1 SV=4	25478.3	28288.6	694545	28053.3	509819	31614.1	501192	103719	253319	245078	317114	173692	206868	274536	471014	230864
Q9UJT1	4	2	20.2058	0.36979	0.218645	2.57718	0.130351	BNPR2 SOX17 HYP	BNPR2 HYP	51490.5	Tubulin delta chain OS=Homo sapiens OX=9606 GN=TUBD1 PE=2 SV=2	11409.2	9918.86	10111.8	6766.43	10250.1	8410.33	9526.71	70277.5	113436	85932	4616.85	41894.2	4159.15	73035	8953.09	156428
Q12907	16	5	96.8052	0.370368	0.218645	1.78618	0.130139	BNPR2 SOX17 HYP	BNPR2 HYP	40570.9	Vesicular integral-membrane protein VIP36 OS=Homo sapiens OX=9606 GN=LMAN2 PE=1 SV=1	38763.9	36292.1	463131	41651.2	437993	49634.6	475596	72470.6	385411	314417	211456	257882	177724	431024	446960	161310
Q2TAY7	4	1	20.0389	0.370371	0.218645	1.32969	0.130138	BNPR2 SOX17 HYP	BNPR2 HYP	58171.3	WD40 repeat-containing protein SMU1 OS=Homo sapiens OX=9606 GN=SMU1 PE=1 SV=2	7663.66	6558.41	243110	5113.68	148405	6484.99	153298	40782.1	76196.3	56818.8	110999	31661.2	60218	56315.4	144068	90775.4
P45974	32	21	219.606	0.370382	0.218645	2.01482	0.130134	BNPR2 SOX17 HYP	BNPR2 HYP	96698.9	Ubiquitin carboxyl-terminal hydrolase 5 OS=Homo sapiens OX=9606 GN=USP5 PE=1 SV=2	20558.9	13998.7	1.49411e+06	16065.1	1.47215e+06	19120.7	1.54975e+06	71342	204407	121278	682177	99466.9	597350	166043	1.45644e+06	158798
O60907	3	2	22.7799	0.370455	0.218645	1.58043	0.130107	BNPR2 SOX17 HYP	BNPR2 HYP	63294.1	F-box-like/WD repeat-containing protein TBL1X OS=Homo sapiens OX=9606 GN=TBL1X PE=1 SV=3	4537.76	3382.78	57763.1	3372.54	32885.4	4196.87	60139.9	11916.5	45116.9	29306.7	26373.4	20881	13343.9	36445.4	56518.8	26524.5
Q9H361	42	10	304.148	0.370536	0.218645	1.57513	0.130078	BNPR2 SOX17 HYP	BNPR2 HYP	70259.2	Polyadenylate-binding protein 3 OS=Homo sapiens OX=9606 GN=PABPC3 PE=1 SV=2	90582.8	70489.4	970603	69123	822236	79173.3	760540	229469	900624	610685	443157	427973	333637	687538	714747	510767
Q06203	11	8	54.3187	0.370617	0.218645	1.7643	0.130048	BNPR2 SOX17 HYP	BNPR2 HYP	58197.4	Amidophosphoribosyltransferase OS=Homo sapiens OX=9606 GN=PPAT PE=1 SV=1	4488.79	4031.58	97786.8	2981.76	127668	4908.96	48296.3	11945.2	44629.9	34927.6	44647.4	18461.5	51803.8	42629.2	45388.3	26588.3
P63261	154	56	1075.5	0.370757	0.218645	1.63405	0.129997	BNPR2 SOX17 HYP	BNPR2 HYP	42135.1	Actin_ cytoplasmic 2 OS=Homo sapiens OX=9606 GN=ACTG1 PE=1 SV=1	2.0008e+06	1.74051e+06	2.65372e+07	2.33074e+06	2.29049e+07	1.85368e+06	2.15101e+07	7.01643e+06	1.98931e+07	1.50789e+07	1.21163e+07	1.44307e+07	9.29408e+06	1.60973e+07	2.0215e+07	1.56176e+07
P63208	6	4	29.5548	0.37117	0.218645	1.52765	0.129846	BNPR2 SOX17 HYP	BNPR2 HYP	18829.1	S-phase kinase-associated protein 1 OS=Homo sapiens OX=9606 GN=SKP1 PE=1 SV=2	6930.7	6694.76	5507.94	5570.95	7120.13	6516.53	5073.89	19029.1	68908.7	58000.1	2514.81	34492.4	2889.12	56589.2	4768.39	42356.1
P26992	1	1	4.712	0.371295	0.218645	2.52161	0.1298	BNPR2 HYP	BNPR2 SOX17 HYP	41146.5	Ciliary neurotrophic factor receptor subunit alpha OS=Homo sapiens OX=9606 GN=CNTFR PE=1 SV=2	343.211	210.327	0	96.4281	0	242.232	0	15.5259	3412.39	1822.17	0	597.032	0	2103.53	0	34.5584
P26196	34	26	218.598	0.371664	0.218645	1.48058	0.129666	BNPR2 SOX17 HYP	BNPR2 HYP	54816.1	Probable ATP-dependent RNA helicase DDX6 OS=Homo sapiens OX=9606 GN=DDX6 PE=1 SV=2	112314	93366.3	995954	82105.5	763797	103489	764980	268420	1.11668e+06	808879	454731	508354	309924	898693	718920	597466
Q9NP86	10	5	64.3614	0.371859	0.218645	1.86614	0.129595	BNPR2 SOX17 HYP	BNPR2 HYP	19939.8	Calcium-binding protein 5 OS=Homo sapiens OX=9606 GN=CABP5 PE=1 SV=1	6213.8	5551.87	102064	6748.52	101106	6111.72	100535	17264.9	61781	48098.6	46600.4	41783.3	41025.4	53073.9	94481.5	38429.3
Q4G0U5	8	4	41.671	0.371863	0.218645	2.54781	0.129593	BNPR2 SOX17 HYP	BNPR2 HYP	97518.3	Cilia- and flagella-associated protein 221 OS=Homo sapiens OX=9606 GN=CFAP221 PE=1 SV=2	2533.9	1834.73	110061	2154.6	150932	2906.65	138360	4835.7	25193.4	15895.2	50251.5	13340.2	61243.3	25241.2	130029	10763.6
Q8WV37	1	0	5.62	0.372776	0.218645	2.19445	0.129262	BNPR2 SOX17 HYP	BNPR2 HYP	63362.1	Zinc finger protein 480 OS=Homo sapiens OX=9606 GN=ZNF480 PE=1 SV=2	2782.25	2451.04	92012.2	3489.68	113345	2561.07	94909.7	10242.7	27662.7	21234.6	42010.8	21606.3	45991.7	22240.2	89195.1	22799
Q86VZ2	4	2	20.6712	0.373079	0.218645	1.21018	0.129151	BNPR2 SOX17 HYP	BNPR2 HYP	36965.4	WD repeat-containing protein 5B OS=Homo sapiens OX=9606 GN=WDR5B PE=2 SV=1	13637.8	11802.1	24555.6	12143.3	26996.5	14592.6	17224.3	16385.8	135594	102247	11211.6	75185.1	10954.3	126722	16187.3	36472.6
Q8N6K4	4	1	34.6558	0.373564	0.218645	1.04936	0.128976	BNPR2 HYP	BNPR2 SOX17 HYP	17536.7	Putative uncharacterized protein MGC34800 OS=Homo sapiens OX=9606 PE=2 SV=1	3297.9	2865.03	370808	2440.81	201101	4556.84	133692	22213.5	32789.5	24821.2	169303	15112.2	81600.4	39571.5	125642	49444.2
P35232	44	31	331.221	0.373976	0.218645	1.65695	0.128827	BNPR2 SOX17 HYP	BNPR2 HYP	29861.1	Prohibitin OS=Homo sapiens OX=9606 GN=PHB PE=1 SV=1	128434	91429.9	2.09267e+06	69996.1	2.15239e+06	114659	1.40612e+06	274550	1.27696e+06	792103	955467	433379	873373	995694	1.32146e+06	611112
P04040	27	18	189.744	0.374248	0.218645	1.71982	0.128729	BNPR2 SOX17 HYP	BNPR2 HYP	59984.4	Catalase OS=Homo sapiens OX=9606 GN=CAT PE=1 SV=3	138867	102222	760324	89969.5	811385	85953.1	658331	321316	1.38069e+06	885598	347148	557044	329234	746414	618692	715207
Q00341	96	62	637.52	0.374443	0.218645	1.45785	0.128659	BNPR2 SOX17 HYP	BNPR2 HYP	142083	Vigilin OS=Homo sapiens OX=9606 GN=HDLBP PE=1 SV=2	197446	179940	1.81722e+06	163390	1.38619e+06	200980	1.37162e+06	478826	1.96311e+06	1.55891e+06	829706	1.01162e+06	562473	1.74531e+06	1.28903e+06	1.0658e+06
O75635	9	7	43.3413	0.374502	0.218645	1.83023	0.128638	BNPR2 SOX17 HYP	BNPR2 HYP	43190	Serpin B7 OS=Homo sapiens OX=9606 GN=SERPINB7 PE=1 SV=1	6895.47	3150.38	70737	3762	65174.1	3306.01	67088.7	19168	68558.5	27293.4	32297	23292.3	26445.6	28709.2	63049.2	42665.2
P49006	8	8	51.5024	0.374605	0.218645	2.16559	0.128601	BNPR2 SOX17 HYP	BNPR2 HYP	19585.8	MARCKS-related protein OS=Homo sapiens OX=9606 GN=MARCKSL1 PE=1 SV=2	3133.39	3315.39	54471.5	2472.21	77879.1	5682.17	50051.1	3669.95	31153.9	28722.9	24870.5	15306.6	31600.9	49343.7	47037.5	8168.82
P18669;P15259	25	17	235.213	0.375446	0.218645	1.71672	0.128299	BNPR2 SOX17 HYP	BNPR2 HYP	28918	Phosphoglycerate mutase 1 OS=Homo sapiens OX=9606 GN=PGAM1 PE=1 SV=2	85220.1	84909.9	1.00849e+06	94804.3	991457	117067	920636	156938	847304	735617	460453	586979	402302	1.01661e+06	865204	349323
P36578	51	33	341.554	0.376183	0.218645	1.46517	0.128035	BNPR2 SOX17 HYP	BNPR2 HYP	47982.5	60S ribosomal protein L4 OS=Homo sapiens OX=9606 GN=RPL4 PE=1 SV=5	319473	290412	1.36633e+06	272254	1.04361e+06	253931	1.19088e+06	805968	3.17637e+06	2.51598e+06	623836	1.68565e+06	423464	2.20513e+06	1.11918e+06	1.79397e+06
Q9H444	2	1	11.9449	0.376265	0.218645	2.56152	0.128006	BNPR2 SOX17 HYP	BNPR2 HYP	24950.2	Charged multivesicular body protein 4b OS=Homo sapiens OX=9606 GN=CHMP4B PE=1 SV=1	1100.16	1151.16	12138.6	1097.51	20530	1416.77	16359.8	1364.86	10938.4	9973.09	5542.22	6795.2	8330.41	12303.2	15374.7	3037.99
Q16576	9	7	56.3181	0.376329	0.218645	2.10231	0.127983	BNPR2 SOX17 HYP	BNPR2 HYP	48162.3	Histone-binding protein RBBP7 OS=Homo sapiens OX=9606 GN=RBBP7 PE=1 SV=1	8897.97	7023.45	83840.2	7212.45	99730.5	8225.51	103406	13531.1	88468.4	60847.7	38279.6	44655.7	40467.5	71430	97179.5	30118.3
Q9Y2Z0	19	14	129.451	0.376334	0.218645	2.04053	0.127981	BNPR2 SOX17 HYP	BNPR2 HYP	41309.3	Protein SGT1 homolog OS=Homo sapiens OX=9606 GN=SUGT1 PE=1 SV=3	17940.4	15321.1	844032	16402.7	810013	25438.3	950192	37969	178373	132735	385367	101557	328678	220905	892980	84513.8
P06396	7	4	40.6024	0.376556	0.218645	1.55351	0.127902	BNPR2 SOX17 HYP	BNPR2 HYP	86096.8	Gelsolin OS=Homo sapiens OX=9606 GN=GSN PE=1 SV=1	3845.98	3431.04	469214	5068.06	139170	4406.5	567440	37089.4	38238.8	29724.8	214233	31378.8	56470.7	38265.9	533274	82556
O60716	68	44	477.339	0.376756	0.218645	1.7114	0.127831	BNPR2 SOX17 HYP	BNPR2 HYP	108740	Catenin delta-1 OS=Homo sapiens OX=9606 GN=CTNND1 PE=1 SV=1	169066	157781	1.93455e+06	149329	2.12849e+06	159144	1.40931e+06	428771	1.68095e+06	1.36694e+06	883275	924565	863675	1.382e+06	1.32446e+06	954385
P41219	69	38	448.56	0.376874	0.218645	1.7478	0.127789	BNPR2 SOX17 HYP	BNPR2 HYP	53765	Peripherin OS=Homo sapiens OX=9606 GN=PRPH PE=1 SV=2	330924	254141	3.65613e+06	269600	3.14256e+06	201069	3.19872e+06	1.34164e+06	3.29023e+06	2.20175e+06	1.66931e+06	1.66922e+06	1.27515e+06	1.74608e+06	3.00612e+06	2.9863e+06
O15371	5	2	31.7027	0.377026	0.218645	1.71656	0.127735	BNPR2 SOX17 HYP	BNPR2 HYP	64600.2	Eukaryotic translation initiation factor 3 subunit D OS=Homo sapiens OX=9606 GN=EIF3D PE=1 SV=1	1856.51	1239.05	49080.5	1446.22	58581.6	1308.77	23414.3	8741.17	18458.5	10734.5	22409.1	8954.25	23770.6	11365.3	22004.5	19456.7
Q5JWF2;P63092	35	20	210.454	0.377086	0.218645	1.98427	0.127713	BNPR2 SOX17 HYP	BNPR2 HYP	111766	Guanine nucleotide-binding protein G(s) subunit alpha isoforms XLas OS=Homo sapiens OX=9606 GN=GNAS PE=1 SV=2	111578	106918	1.09148e+06	110871	1.47883e+06	141351	1.03598e+06	163184	1.10936e+06	926284	498348	686453	600062	1.22749e+06	973603	363226
A0A087X0M5	3	1	14.6458	0.377111	0.218645	1.43213	0.127705	BNPR2 SOX17 HYP	BNPR2 HYP	13313.3	T cell receptor beta variable 18 OS=Homo sapiens OX=9606 GN=TRBV18 PE=3 SV=6	10520.2	9814.43	10864.9	16815	15220.2	15194.6	8238.21	30110.1	104598	85027.3	4960.66	104110	6175.88	131950	7742.18	67021.1
Q13043	3	2	14.7603	0.377321	0.218645	1.86034	0.12763	BNPR2 SOX17 HYP	BNPR2 HYP	55858.4	Serine/threonine-protein kinase 4 OS=Homo sapiens OX=9606 GN=STK4 PE=1 SV=2	584.889	588.934	205.38	1356.61	2622.62	780.549	1362.58	323.795	5815.29	5102.23	93.7722	8399.44	1064.18	6778.25	1280.54	720.723
O15347	18	11	115.704	0.378096	0.218645	1.68329	0.127355	BNPR2 SOX17 HYP	BNPR2 HYP	23151.1	High mobility group protein B3 OS=Homo sapiens OX=9606 GN=HMGB3 PE=1 SV=4	66032	53555.6	402494	45961.2	387313	46047.4	376034	146788	656525	463979	183770	284567	157159	399874	353392	326731
P21579	5	3	24.243	0.378284	0.218645	2.45461	0.127288	BNPR2 SOX17 HYP	BNPR2 HYP	47915.4	Synaptotagmin-1 OS=Homo sapiens OX=9606 GN=SYT1 PE=1 SV=1	2854.51	4591.65	179945	4543.81	210672	7341.38	247196	5916.53	28381.1	39779.7	82159.1	28132.9	85484.2	63752.3	232312	13169.4
O14656	5	2	26.9857	0.378385	0.218645	1.40197	0.127253	BNPR2 SOX17 HYP	BNPR2 HYP	38151	Torsin-1A OS=Homo sapiens OX=9606 GN=TOR1A PE=1 SV=1	6817.38	10554.4	28838.7	8814.69	28899.7	8151.56	23965.3	16127.4	67782.1	91438.1	13167.2	54575.9	11726.6	70787.8	22522.3	35897.3
P20042	3	3	22.5589	0.378846	0.218645	1.5905	0.12709	BNPR2 SOX17 HYP	BNPR2 HYP	38730.6	Eukaryotic translation initiation factor 2 subunit 2 OS=Homo sapiens OX=9606 GN=EIF2S2 PE=1 SV=2	3593.95	2971.4	40352.9	3046.38	36251.5	3594.14	31713.1	7910.16	35733	25742.7	18424.3	18861.6	14709.7	31211.4	29803.6	17606.9
Q9NZ20	3	2	15.5112	0.378959	0.218645	1.92449	0.12705	BNPR2 HYP	BNPR2 SOX17 HYP	58421.6	Group 3 secretory phospholipase A2 OS=Homo sapiens OX=9606 GN=PLA2G3 PE=1 SV=2	23520	3790.99	18873	6119.92	6651.9	2924.67	10344.7	7256.83	233848	32843.3	8617.01	37891.3	2699.13	25397.7	9721.84	16152.7
Q15942	35	25	253.337	0.378965	0.218645	1.72022	0.127048	BNPR2 SOX17 HYP	BNPR2 HYP	62475	Zyxin OS=Homo sapiens OX=9606 GN=ZYX PE=1 SV=1	102295	95719.4	1.09851e+06	93281.8	1.11787e+06	88892.7	909622	274377	1.01707e+06	829265	501554	577552	453595	771941	854853	610727
Q9H299	7	3	73.2258	0.379206	0.218645	1.57239	0.126963	BNPR2 SOX17 HYP	BNPR2 HYP	10494.8	SH3 domain-binding glutamic acid-rich-like protein 3 OS=Homo sapiens OX=9606 GN=SH3BGRL3 PE=1 SV=1	14205.1	17216.7	512751	26368.8	412554	23681.5	405265	55616.1	141234	149157	234111	163262	167401	205649	380864	123794
P54886	49	35	341.514	0.379245	0.218645	1.7736	0.126949	BNPR2 SOX17 HYP	BNPR2 HYP	88043.8	Delta-1-pyrroline-5-carboxylate synthase OS=Homo sapiens OX=9606 GN=ALDH18A1 PE=1 SV=2	142110	132567	1.79454e+06	168028	1.96448e+06	172286	1.53488e+06	296329	1.41294e+06	1.14849e+06	819350	1.04034e+06	797123	1.49613e+06	1.44247e+06	659587
Q8N163	25	19	136.119	0.37939	0.218645	1.59755	0.126898	BNPR2 SOX17 HYP	BNPR2 HYP	103529	Cell cycle and apoptosis regulator protein 2 OS=Homo sapiens OX=9606 GN=CCAR2 PE=1 SV=2	122979	128350	1.31237e+06	129514	1.28537e+06	146358	996449	276813	1.22272e+06	1.11196e+06	599199	801880	521562	1.27097e+06	936452	616147
P30613	27	10	211.299	0.379399	0.218645	1.47844	0.126895	BNPR2 SOX17 HYP	BNPR2 HYP	62229.5	Pyruvate kinase PKLR OS=Homo sapiens OX=9606 GN=PKLR PE=1 SV=2	139019	137085	898249	122924	818804	142523	666739	289879	1.38221e+06	1.18763e+06	410121	761081	332245	1.23767e+06	626594	645232
Q96IU4	4	4	21.1463	0.379595	0.218645	2.12609	0.126826	BNPR2 SOX17 HYP	BNPR2 HYP	22459.8	Protein ABHD14B OS=Homo sapiens OX=9606 GN=ABHD14B PE=1 SV=1	7036.75	3858.94	940911	3745.47	1.13862e+06	6706.1	868486	17777.3	69963.1	33431.9	429600	23190	462017	58235.5	816193	39569.8
Q15785	10	6	47.4142	0.379992	0.218645	1.5817	0.126686	BNPR2 SOX17 HYP	BNPR2 HYP	34958.6	Mitochondrial import receptor subunit TOM34 OS=Homo sapiens OX=9606 GN=TOMM34 PE=1 SV=2	4268.33	3342.75	91719.3	3067.96	82276.6	4553.29	65197.4	9936.65	42438.1	28959.9	41877.1	18995.2	33385.2	39540.5	61271.8	22117.6
P60709	75	1	1045.82	0.380203	0.218645	1.58934	0.126612	BNPR2 SOX17 HYP	BNPR2 HYP	42079	Actin_ cytoplasmic 1 OS=Homo sapiens OX=9606 GN=ACTB PE=1 SV=1	1.91586e+06	1.69632e+06	2.35151e+07	2.283e+06	2.02842e+07	1.81137e+06	1.8363e+07	6.28444e+06	1.90485e+07	1.46961e+07	1.07365e+07	1.41351e+07	8.23067e+06	1.57299e+07	1.72573e+07	1.39883e+07
P31323	7	4	46.0391	0.380433	0.218645	1.76455	0.126532	BNPR2 SOX17 HYP	BNPR2 HYP	46701.4	cAMP-dependent protein kinase type II-beta regulatory subunit OS=Homo sapiens OX=9606 GN=PRKAR2B PE=1 SV=3	4942.55	2556.14	50545.5	3297.18	42692.2	3436.1	52506.9	9604.49	49141.5	22145.1	23078	20414.4	17323.1	29838.9	49345.4	21378.3
P03956	2	1	10.4938	0.380488	0.218645	1.67416	0.126512	BNPR2 SOX17 HYP	BNPR2 HYP	54178.1	Interstitial collagenase OS=Homo sapiens OX=9606 GN=MMP1 PE=1 SV=3	15.7708	10.0585	6235.38	5.53626	2476.37	42.1167	7947.67	25.3942	156.802	87.1422	2846.94	34.2776	1004.83	365.74	7469.13	56.5241
Q9Y295	11	8	74.1439	0.380533	0.218645	1.72008	0.126497	BNPR2 SOX17 HYP	BNPR2 HYP	40827.3	Developmentally-regulated GTP-binding protein 1 OS=Homo sapiens OX=9606 GN=DRG1 PE=1 SV=1	30985.2	34116.5	304640	27389	297105	39602.1	295213	51176.5	308072	295568	139092	169579	120556	343903	277438	113912
P13804	28	21	217.398	0.381048	0.218645	1.35406	0.126316	BNPR2 SOX17 HYP	BNPR2 HYP	35421.8	Electron transfer flavoprotein subunit alpha_ mitochondrial OS=Homo sapiens OX=9606 GN=ETFA PE=1 SV=1	64463.7	60717	865033	55854.8	668336	87018.3	516672	144409	640933	526022	394956	345823	271189	755663	485563	321435
O60568	31	18	195.632	0.381194	0.218645	1.73849	0.126265	BNPR2 SOX17 HYP	BNPR2 HYP	85355.6	Multifunctional procollagen lysine hydroxylase and glycosyltransferase LH3 OS=Homo sapiens OX=9606 GN=PLOD3 PE=1 SV=1	70368.8	79825.9	1.51414e+06	63711.8	1.43433e+06	88907.2	1.31295e+06	168003	699645	691572	691323	394470	582006	772066	1.23389e+06	373951
Q71DI3	18	10	107.055	0.381559	0.218645	1.57705	0.126138	BNPR2 SOX17 HYP	BNPR2 HYP	15445.1	Histone H3.2 OS=Homo sapiens OX=9606 GN=H3C15 PE=1 SV=3	41107.6	40930.6	1.19238e+06	48720.6	915528	47161.1	970834	153132	408714	354602	544416	301653	371492	409545	912379	340850
Q9UQ80	43	22	306.894	0.381864	0.218645	1.75295	0.126032	BNPR2 SOX17 HYP	BNPR2 HYP	44129.1	Proliferation-associated protein 2G4 OS=Homo sapiens OX=9606 GN=PA2G4 PE=1 SV=3	191470	207581	2.42413e+06	264498	2.68425e+06	254240	2.04458e+06	429489	1.9037e+06	1.79838e+06	1.10681e+06	1.63763e+06	1.08918e+06	2.20781e+06	1.92147e+06	955983
Q14641	1	0	4.8722	0.381944	0.218645	4.03662	0.126004	BNPR2 SOX17 HYP	BNPR2 HYP	15787.2	Early placenta insulin-like peptide OS=Homo sapiens OX=9606 GN=INSL4 PE=1 SV=1	181.956	137.071	2925.04	459.966	7194.21	450.435	7166.89	140.257	1809.11	1187.51	1335.51	2847.87	2919.18	3911.56	6735.36	312.194
O75019	3	3	16.3435	0.382451	0.218645	2.57469	0.125827	BNPR2 SOX17 HYP	BNPR2 HYP	53901.9	Leukocyte immunoglobulin-like receptor subfamily A member 1 OS=Homo sapiens OX=9606 GN=LILRA1 PE=2 SV=1	168.577	176.261	5985	107.348	8747.82	180.905	7339.81	305.19	1676.09	1527.04	2732.62	664.64	3549.59	1570.97	6897.88	679.311
Q13200	59	44	405.255	0.382766	0.218645	1.61421	0.125718	BNPR2 SOX17 HYP	BNPR2 HYP	100941	26S proteasome non-ATPase regulatory subunit 2 OS=Homo sapiens OX=9606 GN=PSMD2 PE=1 SV=3	69293.9	78198.7	1.73042e+06	54959	1.53655e+06	66336.8	1.26357e+06	253602	688957	677475	790073	340277	623482	576066	1.18749e+06	564484
Q9NQC3	51	27	300.735	0.382977	0.218645	1.94366	0.125645	BNPR2 SOX17 HYP	BNPR2 HYP	130331	Reticulon-4 OS=Homo sapiens OX=9606 GN=RTN4 PE=1 SV=2	118347	132116	2.38819e+06	142576	3.1621e+06	164054	1.813e+06	266616	1.17667e+06	1.14459e+06	1.0904e+06	882756	1.28308e+06	1.42464e+06	1.70384e+06	593451
Q6FI81	6	3	36.7358	0.383182	0.218645	1.69639	0.125574	BNPR2 SOX17 HYP	BNPR2 HYP	34152.6	Anamorsin OS=Homo sapiens OX=9606 GN=CIAPIN1 PE=1 SV=2	5465.31	8486.36	46947.8	7765.75	58675.3	13760.6	36836.5	7210.31	54339.1	73521.6	21435.4	48081.5	23808.6	119496	34618.6	16049.2
P48643	77	47	562.488	0.383249	0.218645	1.5803	0.12555	BNPR2 SOX17 HYP	BNPR2 HYP	60127.4	T-complex protein 1 subunit epsilon OS=Homo sapiens OX=9606 GN=CCT5 PE=1 SV=1	252537	206354	2.38004e+06	196080	2.03088e+06	201357	1.90488e+06	659126	2.51086e+06	1.78775e+06	1.08668e+06	1.21402e+06	824066	1.74857e+06	1.79018e+06	1.46712e+06
P51659	50	31	318.792	0.383772	0.218758	1.51321	0.12537	BNPR2 SOX17 HYP	BNPR2 HYP	80142.7	Peroxisomal multifunctional enzyme type 2 OS=Homo sapiens OX=9606 GN=HSD17B4 PE=1 SV=3	110148	94353.1	1.39946e+06	92115.6	1.1656e+06	99462.3	985595	315863	1.09515e+06	817429	638964	570331	472964	863727	926252	703068
P68400	9	1	60.0748	0.384546	0.218836	2.06077	0.125103	BNPR2 SOX17 HYP	BNPR2 HYP	45257.7	Casein kinase II subunit alpha OS=Homo sapiens OX=9606 GN=CSNK2A1 PE=1 SV=1	13627.1	14122.9	453350	16115.5	612775	16660.8	357492	37719.9	135488	122354	206990	99778.5	248645	144682	335967	83959.4
Q7RTV0	5	4	34.0227	0.384559	0.218836	2.96843	0.125098	BNPR2 SOX17 HYP	BNPR2 HYP	13146.8	PHD finger-like domain-containing protein 5A OS=Homo sapiens OX=9606 GN=PHF5A PE=1 SV=1	3021.64	4281.44	64888.1	3411.35	133423	5703	81599.4	3695.07	30042.8	37092.3	29626.5	21121.3	54138.9	49524.6	76686.2	8224.73
O75822	1	0	4.9166	0.385149	0.218869	2.95086	0.124896	BNPR2 HYP	BNPR2 SOX17 HYP	29176.5	Eukaryotic translation initiation factor 3 subunit J OS=Homo sapiens OX=9606 GN=EIF3J PE=1 SV=2	507.154	451.747	0	435.597	0	415.439	0	57.1345	5042.4	3913.72	0	2696.99	0	3607.66	0	127.174
Q9NYL9	9	6	52.8483	0.385577	0.218869	1.60931	0.124749	BNPR2 SOX17 HYP	BNPR2 HYP	39765.9	Tropomodulin-3 OS=Homo sapiens OX=9606 GN=TMOD3 PE=1 SV=1	3500.66	4644.57	374662	3831.1	309720	4810.13	290314	17376.4	34805.5	40238.3	171063	23720.2	125675	41771	272834	38677.5
P84095	3	1	23.9271	0.38559	0.218869	2.6292	0.124744	BNPR2 HYP	BNPR2 SOX17 HYP	21764.7	Rho-related GTP-binding protein RhoG OS=Homo sapiens OX=9606 GN=RHOG PE=1 SV=1	45059.2	33679.7	285892	19324.1	72096.5	11586.4	50679.2	11672.9	448003	291784	130532	119645	29254.5	100616	47627.7	25982.3
O00151	36	23	286.836	0.386908	0.219083	1.3154	0.124294	BNPR2 SOX17 HYP	BNPR2 HYP	36528	PDZ and LIM domain protein 1 OS=Homo sapiens OX=9606 GN=PDLIM1 PE=1 SV=4	222084	233150	1.69388e+06	218638	1.20584e+06	234979	948365	725353	2.20808e+06	2.0199e+06	773389	1.35369e+06	489292	2.04054e+06	891263	1.61454e+06
Q13155	17	11	103.072	0.387106	0.219083	1.7293	0.124226	BNPR2 SOX17 HYP	BNPR2 HYP	35691	Aminoacyl tRNA synthase complex-interacting multifunctional protein 2 OS=Homo sapiens OX=9606 GN=AIMP2 PE=1 SV=2	27424.5	27524.7	385769	25902	358093	32987.8	362347	53500.7	272670	238460	176134	160372	145303	286465	340529	119085
O15144	36	26	278.522	0.387161	0.219083	1.64899	0.124208	BNPR2 SOX17 HYP	BNPR2 HYP	34447.1	Actin-related protein 2/3 complex subunit 2 OS=Homo sapiens OX=9606 GN=ARPC2 PE=1 SV=1	83383.3	93447.9	1.71543e+06	111409	1.63508e+06	108006	1.3144e+06	246544	829042	809586	783228	689786	663465	937920	1.23526e+06	548774
Q8TAA3	6	2	60.0655	0.387931	0.219083	1.72136	0.123946	BNPR2 SOX17 HYP	BNPR2 HYP	28700.9	Proteasome subunit alpha-type 8 OS=Homo sapiens OX=9606 GN=PSMA8 PE=2 SV=3	36473.7	31770.6	225802	39059.1	240302	26160.5	205134	101799	362641	275245	103096	241833	97506.8	227177	192783	226590
P61019	4	4	21.3989	0.388239	0.219083	2.15163	0.123841	BNPR2 SOX17 HYP	BNPR2 HYP	23716.7	Ras-related protein Rab-2A OS=Homo sapiens OX=9606 GN=RAB2A PE=1 SV=1	2955.18	2076.19	56846.2	2084.6	69312.6	2232.42	59997.1	6080.92	29382	17987.1	25954.8	12906.8	28124.9	19386.2	56384.6	13535.3
A0A075B6N1	1	0	5.351	0.388407	0.219083	3.42959	0.123785	BNPR2 SOX17 HYP	BNPR2 HYP	13054.6	T cell receptor beta variable 19 OS=Homo sapiens OX=9606 GN=TRBV19 PE=1 SV=2	0	0	5186.33	0	9151.31	0	8630.14	5.51241	0	0	2367.97	0	3713.31	0	8110.52	12.2699
P19087	6	2	34.4858	0.38859	0.219083	1.9048	0.123723	BNPR2 SOX17 HYP	BNPR2 HYP	40746.2	Guanine nucleotide-binding protein G(t) subunit alpha-2 OS=Homo sapiens OX=9606 GN=GNAT2 PE=1 SV=4	10950.4	12582.8	97852.6	11197.3	120007	11275.6	100237	21024.4	108875	109011	44677.4	69327.6	48694.9	97917	94201.4	46797.4
Q15121	4	1	27.0114	0.388856	0.219083	1.20705	0.123633	BNPR2 HYP	BNPR2 SOX17 HYP	15097.1	Astrocytic phosphoprotein PEA-15 OS=Homo sapiens OX=9606 GN=PEA15 PE=1 SV=2	13598.1	8758.39	80627.9	7106.86	2053.2	11119	77739.9	294.773	135200	75878.3	36813	44001.9	833.125	96556.6	73059.1	656.124
P48426	4	2	21.5973	0.389413	0.219083	1.12185	0.123445	BNPR2 SOX17 HYP	BNPR2 HYP	46452.8	Phosphatidylinositol 5-phosphate 4-kinase type-2 alpha OS=Homo sapiens OX=9606 GN=PIP4K2A PE=1 SV=2	860.246	716.229	522438	380.576	85930.5	673.839	486421	15268.1	8553.03	6205.05	238534	2356.33	34867.9	5851.59	457133	33984.8
Q7L2H7	30	17	221.482	0.389445	0.219083	1.36202	0.123434	BNPR2 SOX17 HYP	BNPR2 HYP	42959.2	Eukaryotic translation initiation factor 3 subunit M OS=Homo sapiens OX=9606 GN=EIF3M PE=1 SV=1	61420.7	56045.5	720478	49274.3	481783	53412.1	451777	221434	610677	485550	328955	305081	195492	463828	424575	492881
O43615	2	2	16.6224	0.389635	0.219083	1.2283	0.12337	BNPR2 HYP	BNPR2 SOX17 HYP	51698	Mitochondrial import inner membrane translocase subunit TIM44 OS=Homo sapiens OX=9606 GN=TIMM44 PE=1 SV=2	1993.11	1673.37	725.433	813.6	838.597	2282.49	1114.66	2.24336	19816.6	14497.3	331.217	5037.38	340.276	19821.1	1047.55	4.99341
P14678;P63162	24	19	147.293	0.389866	0.219083	1.92065	0.123292	BNPR2 SOX17 HYP	BNPR2 HYP	24781.3	Small nuclear ribonucleoprotein-associated proteins B and B' OS=Homo sapiens OX=9606 GN=SNRPB PE=1 SV=2	78455.8	89089.2	939726	76687.8	1.10258e+06	113295	945371	112724	780050	771824	429059	474810	447392	983845	888449	250907
Q92805	9	6	52.9926	0.390221	0.2191	2.16898	0.123173	BNPR2 SOX17 HYP	BNPR2 HYP	88298.6	Golgin subfamily A member 1 OS=Homo sapiens OX=9606 GN=GOLGA1 PE=1 SV=3	10484.3	7534.64	1.17971e+06	5289.8	1.60206e+06	11533.7	974200	21529.6	104241	65276.4	538631	32751.7	650064	100158	915543	47921.9
O43396	10	6	62.0939	0.390913	0.219181	1.64985	0.122941	BNPR2 SOX17 HYP	BNPR2 HYP	32650.6	Thioredoxin-like protein 1 OS=Homo sapiens OX=9606 GN=TXNL1 PE=1 SV=3	18559.1	13742.6	166692	11423.3	126029	12693.1	165298	43136.7	184525	119059	76108.2	70727.2	51138.5	110226	155345	96016.4
Q8N183	3	2	29.0284	0.391543	0.219181	1.92546	0.12273	BNPR2 SOX17 HYP	BNPR2 HYP	19856.4	NADH dehydrogenase [ubiquinone] 1 alpha subcomplex assembly factor 2 OS=Homo sapiens OX=9606 GN=NDUFAF2 PE=1 SV=1	6714.32	3316.22	58333.2	2397.08	53111.3	2322.6	61561	19252.5	66757.4	28730	26633.7	14841.5	21550.9	20169.3	57854.4	42853.4
Q13724	8	6	39.2768	0.391813	0.219181	1.75617	0.12264	BNPR2 SOX17 HYP	BNPR2 HYP	92088.8	Mannosyl-oligosaccharide glucosidase OS=Homo sapiens OX=9606 GN=MOGS PE=1 SV=5	6313.81	4832.84	1.09466e+06	3656.17	1.02685e+06	5429.19	890104	26014.8	62775.3	41869.3	499798	22637.1	416665	47146.9	836510	57905.3
P43304	7	4	40.3648	0.392031	0.219181	1.56037	0.122568	BNPR2 SOX17 HYP	BNPR2 HYP	81366.1	Glycerol-3-phosphate dehydrogenase_ mitochondrial OS=Homo sapiens OX=9606 GN=GPD2 PE=1 SV=3	13295.5	5905.61	5527.83	10085.1	6452.24	13100.1	7889.57	26880.9	132191	51163.2	2523.89	62441.9	2618.11	113761	7414.53	59833.2
Q9UJU6	10	7	57.5088	0.393132	0.219181	1.87068	0.122202	BNPR2 SOX17 HYP	BNPR2 HYP	48492.5	Drebrin-like protein OS=Homo sapiens OX=9606 GN=DBNL PE=1 SV=1	6145.06	8158.79	1.31499e+06	8182.11	1.21958e+06	10033.6	1.24497e+06	27398.8	61097.5	70683.7	600396	50659.3	494867	87131.8	1.17001e+06	60986
P11177	18	13	113.547	0.393473	0.219181	2.31842	0.122088	BNPR2 SOX17 HYP	BNPR2 HYP	39575.7	Pyruvate dehydrogenase E1 component subunit beta_ mitochondrial OS=Homo sapiens OX=9606 GN=PDHB PE=1 SV=3	19156	12146.2	1.18646e+06	9100.78	1.47716e+06	13639.8	1.31202e+06	41566.3	190459	105228	541714	56347.3	599386	118448	1.23302e+06	92520.8
Q9H2M3	8	4	42.5986	0.393613	0.219181	1.96253	0.122042	BNPR2 SOX17 HYP	BNPR2 HYP	40867.5	S-methylmethionine--homocysteine S-methyltransferase BHMT2 OS=Homo sapiens OX=9606 GN=BHMT2 PE=1 SV=1	5736.94	5798.98	131564	4210.1	127592	7020.62	144824	9664.26	57039.8	50239.5	60069.3	26066.7	51772.6	60966.8	136104	21511.3
P17301	33	20	218.959	0.393666	0.219181	1.83686	0.122025	BNPR2 SOX17 HYP	BNPR2 HYP	130550	Integrin alpha-2 OS=Homo sapiens OX=9606 GN=ITGA2 PE=1 SV=1	37966	33188	309162	23934.7	345991	26448.6	293942	76168.2	377478	287524	141157	148191	140392	229679	276243	169540
Q9H081	10	4	67.5304	0.394672	0.219181	2.47174	0.121692	BNPR2 SOX17 HYP	BNPR2 HYP	24482.1	Protein MIS12 homolog OS=Homo sapiens OX=9606 GN=MIS12 PE=1 SV=1	6764.32	10203.9	939246	9550.84	1.14552e+06	8972.95	1.20466e+06	27962.1	67254.5	88401.5	428840	59133.8	464817	77920.8	1.13213e+06	62239.9
Q14151	5	0	32.5068	0.394681	0.219181	1.98392	0.121689	BNPR2 SOX17 HYP	BNPR2 HYP	107987	Scaffold attachment factor B2 OS=Homo sapiens OX=9606 GN=SAFB2 PE=1 SV=1	8328.83	7056.77	55816	4690.28	79442	7604.18	54221.5	9296.08	82809.7	61136.3	25484.4	29039.8	32235	66034.4	50956.8	20691.8
O00567	18	10	104.086	0.394919	0.219181	1.75089	0.121611	BNPR2 SOX17 HYP	BNPR2 HYP	66449.2	Nucleolar protein 56 OS=Homo sapiens OX=9606 GN=NOP56 PE=1 SV=4	13669.7	8012.57	244793	9411.85	247343	10924.4	197427	27354.9	135912	69416.9	111767	58273.3	100364	94867.1	185539	60888.3
P59998	26	15	162.644	0.394981	0.219181	1.50702	0.12159	BNPR2 SOX17 HYP	BNPR2 HYP	19781.1	Actin-related protein 2/3 complex subunit 4 OS=Homo sapiens OX=9606 GN=ARPC4 PE=1 SV=3	233578	256381	2.54501e+06	216706	1.88205e+06	227963	2.13108e+06	659267	2.32236e+06	2.22116e+06	1.162e+06	1.34173e+06	763676	1.97962e+06	2.00277e+06	1.46744e+06
P49773	9	5	97.3872	0.395261	0.219181	1.43711	0.121498	BNPR2 SOX17 HYP	BNPR2 HYP	13916	Histidine triad nucleotide-binding protein 1 OS=Homo sapiens OX=9606 GN=HINT1 PE=1 SV=2	46477.1	51061.5	475477	69830.8	382396	53878.3	334761	152804	462101	442371	217093	432356	155164	467877	314605	340121
P20618	23	13	160.704	0.395453	0.219181	1.39955	0.121435	BNPR2 SOX17 HYP	BNPR2 HYP	26717.5	Proteasome subunit beta type-1 OS=Homo sapiens OX=9606 GN=PSMB1 PE=1 SV=2	52212.4	45304.2	381771	46117.6	272273	45353.7	274392	143313	519124	392493	174308	285536	110480	393850	257871	318995
Q15393	57	37	361.852	0.396131	0.219181	1.81395	0.121213	BNPR2 SOX17 HYP	BNPR2 HYP	136661	Splicing factor 3B subunit 3 OS=Homo sapiens OX=9606 GN=SF3B3 PE=1 SV=4	101312	104411	1.37626e+06	102965	1.51799e+06	127702	1.23445e+06	176279	1.0073e+06	904562	628372	637508	615951	1.10896e+06	1.16012e+06	392374
P47985	15	3	121.206	0.396183	0.219181	1.68012	0.121196	BNPR2 SOX17 HYP	BNPR2 HYP	29953.2	Cytochrome b-c1 complex subunit Rieske_ mitochondrial OS=Homo sapiens OX=9606 GN=UQCRFS1 PE=1 SV=2	65581.2	71826.9	546904	67110.1	608718	100126	466991	86647.1	652044	622273	249705	415510	246998	869493	438873	192865
Q92882	9	5	55.4123	0.396414	0.219181	1.54069	0.121121	BNPR2 SOX17 HYP	BNPR2 HYP	23957.9	Osteoclast-stimulating factor 1 OS=Homo sapiens OX=9606 GN=OSTF1 PE=1 SV=2	29337.1	39265.2	537620	44437	474241	57399.4	407767	63058.7	291686	340174	245466	275130	192432	498454	383215	140360
Q13177	26	14	158.573	0.397828	0.219181	1.25686	0.12066	BNPR2 SOX17 HYP	BNPR2 HYP	58327.9	Serine/threonine-protein kinase PAK 2 OS=Homo sapiens OX=9606 GN=PAK2 PE=1 SV=3	33223.8	25069.9	516674	22172.8	328971	27294.2	276824	117435	330329	217193	235902	137282	133486	237022	260156	261394
Q13526	1	1	4.9412	0.398617	0.219181	1.70692	0.120403	BNPR2 SOX17 HYP	BNPR2 HYP	18357.4	Peptidyl-prolyl cis-trans isomerase NIMA-interacting 1 OS=Homo sapiens OX=9606 GN=PIN1 PE=1 SV=1	252.251	304.63	3014.74	299.481	2875.34	252.417	2766.32	713.567	2508.02	2639.17	1376.47	1854.23	1166.72	2191.98	2599.76	1588.3
Q92626	12	8	65.668	0.399111	0.219181	1.83916	0.120244	BNPR2 SOX17 HYP	BNPR2 HYP	167898	Peroxidasin homolog OS=Homo sapiens OX=9606 GN=PXDN PE=1 SV=2	3941.83	2142.26	137367	1805.28	120126	3679.35	137703	5641.97	39191.8	18559.5	62718.8	11177.3	48743.3	31951.4	129412	12558.3
P51149	22	16	140.746	0.400062	0.219181	1.93273	0.119937	BNPR2 SOX17 HYP	BNPR2 HYP	23774.9	Ras-related protein Rab-7a OS=Homo sapiens OX=9606 GN=RAB7A PE=1 SV=1	23045.3	20960.5	403647	20548.7	472724	22413.1	362852	46915	229128	181591	184296	127227	191816	194635	341005	104426
Q13283	18	11	129.788	0.400075	0.219181	1.50838	0.119933	BNPR2 SOX17 HYP	BNPR2 HYP	52221.4	Ras GTPase-activating protein-binding protein 1 OS=Homo sapiens OX=9606 GN=G3BP1 PE=1 SV=1	65115.9	65220.4	337434	65166.8	319294	79106.4	315665	89804.5	647417	565037	154065	403478	129559	686957	296659	199893
P84243	18	9	107.769	0.400157	0.219181	1.686	0.119906	BNPR2 SOX17 HYP	BNPR2 HYP	15385	Histone H3.3 OS=Homo sapiens OX=9606 GN=H3-3A PE=1 SV=2	73401.1	58294.4	872723	73520.7	794467	66465.4	793478	163001	729794	505034	398467	455202	322370	577183	745702	362817
P01040	2	1	15.0467	0.400347	0.219181	2.46292	0.119845	BNPR2 SOX17 HYP	BNPR2 HYP	11006.5	Cystatin-A OS=Homo sapiens OX=9606 GN=CSTA PE=1 SV=1	10976.1	9138.64	264082	6409.58	371695	13966.4	319081	10998.5	109131	79172.6	120574	39684.8	150822	121284	299869	24481.1
P11586	57	36	348.476	0.400551	0.219181	1.3507	0.11978	BNPR2 SOX17 HYP	BNPR2 HYP	102216	C-1-tetrahydrofolate synthase_ cytoplasmic OS=Homo sapiens OX=9606 GN=MTHFD1 PE=1 SV=4	169137	165763	1.45218e+06	139779	939262	146314	946588	570453	1.68165e+06	1.43609e+06	663035	865435	381122	1.27059e+06	889593	1.26975e+06
O15511	3	1	20.8528	0.400691	0.219181	1.98171	0.119735	BNPR2 SOX17 HYP	BNPR2 HYP	16377.5	Actin-related protein 2/3 complex subunit 5 OS=Homo sapiens OX=9606 GN=ARPC5 PE=1 SV=3	3224.19	3553.71	18282.5	2483.12	28552.6	4327.55	18735.7	2967.51	32056.6	30787.6	8347.4	15374.2	11585.7	37580.2	17607.7	6605.27
Q15814	6	4	38.5045	0.40142	0.219181	1.6434	0.119501	BNPR2 SOX17 HYP	BNPR2 HYP	39761.4	Tubulin-specific chaperone C OS=Homo sapiens OX=9606 GN=TBCC PE=1 SV=2	17876.5	13932.8	195027	13175	203957	16580.8	141839	32057.8	177737	120707	89045.2	81572.7	82759.4	143987	133298	71356.4
O00231	52	33	334.738	0.403148	0.219181	1.49755	0.11895	BNPR2 SOX17 HYP	BNPR2 HYP	47749	26S proteasome non-ATPase regulatory subunit 11 OS=Homo sapiens OX=9606 GN=PSMD11 PE=1 SV=3	268776	202935	760113	219756	755421	174934	771021	472435	2.67231e+06	1.75813e+06	347051	1.36061e+06	306526	1.51912e+06	724597	1.05158e+06
P50993	32	12	186.411	0.403694	0.219181	1.5878	0.118777	BNPR2 SOX17 HYP	BNPR2 HYP	113577	Sodium/potassium-transporting ATPase subunit alpha-2 OS=Homo sapiens OX=9606 GN=ATP1A2 PE=1 SV=1	39836.4	39671.4	1.00956e+06	39007.9	862576	53515.6	789470	85600.2	396075	343693	460944	241516	350006	464727	741935	190534
Q96A32	3	2	14.5838	0.4037	0.219181	1.36167	0.118775	BNPR2 SOX17 HYP	BNPR2 HYP	19128.7	Myosin regulatory light chain 2_ skeletal muscle isoform OS=Homo sapiens OX=9606 GN=MYLPF PE=1 SV=1	2245.1	1981.09	17519.5	1801.58	15022.8	2435.43	10264.6	4340.8	22322	17163.1	7999.04	11154.4	6095.76	21149.2	9646.51	9662.04
P41250	67	42	475.163	0.404543	0.219181	1.70834	0.118508	BNPR2 SOX17 HYP	BNPR2 HYP	83907.1	Glycine--tRNA ligase OS=Homo sapiens OX=9606 GN=GARS1 PE=1 SV=3	309408	247980	2.54456e+06	340935	2.46175e+06	241293	2.43476e+06	743801	3.0763e+06	2.14837e+06	1.16179e+06	2.11089e+06	998899	2.09537e+06	2.28816e+06	1.6556e+06
Q13153	5	1	29.7293	0.405155	0.219181	1.71413	0.118315	BNPR2 SOX17 HYP	BNPR2 HYP	60932.1	Serine/threonine-protein kinase PAK 1 OS=Homo sapiens OX=9606 GN=PAK1 PE=1 SV=2	2041.94	2350.61	52050	1775.07	51502.2	3477.68	41617.4	3195.59	20302.1	20364.5	23764.9	10990.3	20897.9	30200	39111.5	7112.94
P25786	18	12	153.326	0.405354	0.219181	1.26516	0.118252	BNPR2 SOX17 HYP	BNPR2 HYP	29840.8	Proteasome subunit alpha type-1 OS=Homo sapiens OX=9606 GN=PSMA1 PE=1 SV=1	34282.4	48712.1	779727	58164	512539	60127	466977	125421	340854	422018	356007	360121	207972	522140	438859	279169
Q9UMS4	17	13	128.276	0.406009	0.219181	1.54368	0.118046	BNPR2 SOX17 HYP	BNPR2 HYP	55637.1	Pre-mRNA-processing factor 19 OS=Homo sapiens OX=9606 GN=PRPF19 PE=1 SV=1	64579.5	29539.1	374277	25400.6	308174	33055.7	316529	104507	642084	255912	170887	157267	125047	287055	297470	232619
Q12874	40	25	273.693	0.406114	0.219181	2.03292	0.118013	BNPR2 SOX17 HYP	BNPR2 HYP	59191.2	Splicing factor 3A subunit 3 OS=Homo sapiens OX=9606 GN=SF3A3 PE=1 SV=1	98851	88603.2	967895	84526.8	1.25895e+06	107063	1.0305e+06	124056	982830	767614	441920	523346	510843	929730	968454	276131
Q15771	5	2	28	0.406297	0.219181	1.66752	0.117956	BNPR2 SOX17 HYP	BNPR2 HYP	23400.4	Ras-related protein Rab-30 OS=Homo sapiens OX=9606 GN=RAB30 PE=1 SV=2	3541.78	4019.48	58890.8	4422.4	47413.6	2343.67	43138.7	25289	35214.3	34822.8	26888.3	27381.2	19238.9	20352.3	40541.3	56289.8
Q9Y266	15	6	78.7276	0.406589	0.219181	1.45809	0.117864	BNPR2 SOX17 HYP	BNPR2 HYP	38300	Nuclear migration protein nudC OS=Homo sapiens OX=9606 GN=NUDC PE=1 SV=1	12766.3	16283.5	201159	14962.1	166213	14616	134535	42119.5	126929	141072	91845.1	92637.5	67443.7	126925	126434	93752.3
E9PAV3;Q13765	71	51	567.558	0.406728	0.219181	1.5847	0.117821	BNPR2 SOX17 HYP	BNPR2 HYP	206106	Nascent polypeptide-associated complex subunit alpha_ muscle-specific form OS=Homo sapiens OX=9606 GN=NACA PE=1 SV=1	192997	156159	2.14301e+06	129329	1.74866e+06	132570	1.7635e+06	509541	1.91888e+06	1.35288e+06	978451	800736	709550	1.15123e+06	1.65732e+06	1.13417e+06
Q9NX46	2	2	15.7417	0.407992	0.219181	2.49632	0.117426	BNPR2 SOX17 HYP	BNPR2 HYP	39289	ADP-ribose glycohydrolase ARH3 OS=Homo sapiens OX=9606 GN=ADPRS PE=1 SV=1	3288.49	2087.38	47212.9	1605.67	71844.6	3618.01	57446.9	2377.14	32695.9	18084.1	21556.4	9941.46	29152.2	31418.7	53987.9	5291.19
O94905	4	2	30.2771	0.408254	0.219181	1.58484	0.117345	BNPR2 SOX17 HYP	BNPR2 HYP	38067.7	Erlin-2 OS=Homo sapiens OX=9606 GN=ERLIN2 PE=1 SV=1	7788.05	3827.21	20234	3562.84	15832	3601.29	24884.4	11804.9	77433	33157	9238.42	22059.2	6424.12	31273.4	23386.1	26276.1
Q99460	26	14	146.868	0.408483	0.219181	1.38898	0.117274	BNPR2 SOX17 HYP	BNPR2 HYP	106863	26S proteasome non-ATPase regulatory subunit 1 OS=Homo sapiens OX=9606 GN=PSMD1 PE=1 SV=2	58888.3	50908.5	440674	55505	385926	55104.4	253937	146719	585500	441046	201202	343658	156596	478524	238647	326576
Q86YS6	9	4	49.2184	0.408564	0.219181	1.97617	0.117249	BNPR2 SOX17 HYP	BNPR2 HYP	23567.5	Ras-related protein Rab-43 OS=Homo sapiens OX=9606 GN=RAB43 PE=1 SV=1	6302.3	7930.68	119244	7522.33	141341	12627.8	116569	8100.9	62660.9	68707.5	54444.4	46574.3	57351.7	109659	109550	18031.5
Q9NVK5	4	2	20.6151	0.408932	0.219181	1.82878	0.117134	BNPR2 SOX17 HYP	BNPR2 HYP	29540.5	FGFR1 oncogene partner 2 OS=Homo sapiens OX=9606 GN=FGFR1OP2 PE=1 SV=1	1394.77	1142.13	7935.2	908.134	9828.48	989.323	7943.24	2050.95	13867.6	9894.82	3623.04	5622.69	3988.08	8591.24	7464.97	4565.13
P26038	113	69	796.326	0.409902	0.219181	1.53763	0.116834	BNPR2 SOX17 HYP	BNPR2 HYP	67934.2	Moesin OS=Homo sapiens OX=9606 GN=MSN PE=1 SV=3	825047	824046	8.1063e+06	801605	7.50289e+06	792954	6.0028e+06	1.93416e+06	8.20306e+06	7.13912e+06	3.70116e+06	4.96311e+06	3.04443e+06	6.88598e+06	5.64137e+06	4.30517e+06
P30740	6	2	32.4016	0.409994	0.219181	1.42897	0.116806	BNPR2 SOX17 HYP	BNPR2 HYP	42856	Leukocyte elastase inhibitor OS=Homo sapiens OX=9606 GN=SERPINB1 PE=1 SV=1	14385.2	14975.4	32069.2	10563.7	37728.1	14041.9	37356.8	13749.4	143026	129739	14642.1	65404.8	15308.8	121939	35107.5	30604.4
Q9H568	4	1	26.0554	0.410112	0.219181	1.40171	0.11677	BNPR2 SOX17 HYP	BNPR2 HYP	41759.6	Actin-like protein 8 OS=Homo sapiens OX=9606 GN=ACTL8 PE=1 SV=1	14192.4	11262.2	24536.1	11138.7	33805	14012.8	27050.3	10817.8	141108	97570.1	11202.7	68964.8	13717	121687	25421.5	24079
Q9HAI6	1	0	5.7575	0.410156	0.219181	1.3556	0.116756	BNPR2 HYP	BNPR2 SOX17 HYP	34179.1	TLR adapter interacting with SLC15A4 on the lysosome OS=Homo sapiens OX=9606 GN=TASL PE=1 SV=1	1487.56	2164.96	0	2292.19	0	4306.56	0	78.7314	14790.1	18756.1	0	14192	0	37398	0	175.245
Q15843	7	6	41.9178	0.410262	0.219181	1.77781	0.116723	BNPR2 SOX17 HYP	BNPR2 HYP	9071.57	NEDD8 OS=Homo sapiens OX=9606 GN=NEDD8 PE=1 SV=1	12942.7	11269.9	111245	8469.76	126178	9241.32	95580.6	24876.2	128684	97637.2	50792.1	52440.3	51198.9	80251.3	89825.6	55370.9
Q9NZL9	8	5	47.3414	0.410315	0.219181	1.56222	0.116707	BNPR2 SOX17 HYP	BNPR2 HYP	37894	Methionine adenosyltransferase 2 subunit beta OS=Homo sapiens OX=9606 GN=MAT2B PE=1 SV=1	6865.16	7004.33	56316.6	5916.66	61179.5	7220.98	37883.5	12605.4	68257.1	60682	25712.9	36632.8	24824.7	62706.7	35602.5	28057.9
P50990	77	55	506.046	0.410329	0.219181	1.34254	0.116703	BNPR2 SOX17 HYP	BNPR2 HYP	60191	T-complex protein 1 subunit theta OS=Homo sapiens OX=9606 GN=CCT8 PE=1 SV=4	202941	217137	2.43156e+06	214296	1.69804e+06	206353	1.53259e+06	679166	2.01775e+06	1.88116e+06	1.1102e+06	1.32681e+06	689012	1.79196e+06	1.44031e+06	1.51173e+06
O60762	6	2	32.86	0.410532	0.219181	2.21364	0.11664	BNPR2 SOX17 HYP	BNPR2 HYP	29691.3	Dolichol-phosphate mannosyltransferase subunit 1 OS=Homo sapiens OX=9606 GN=DPM1 PE=1 SV=1	4557.67	3487.86	60391.2	3949.99	76938.6	3777.63	72451.9	7070.35	45314.8	30217.1	27573.3	24456.3	31219.2	32804.8	68089.5	15737.6
P15586	11	7	62.6156	0.410763	0.219181	1.69173	0.116569	BNPR2 SOX17 HYP	BNPR2 HYP	62880.6	N-acetylglucosamine-6-sulfatase OS=Homo sapiens OX=9606 GN=GNS PE=1 SV=3	39873.4	12869.4	118692	17951.6	113751	16276.5	141395	48969	396443	111494	54192.4	111147	46156.5	141344	132881	108998
P42356	12	6	70.0884	0.410796	0.219181	1.6501	0.116559	BNPR2 SOX17 HYP	BNPR2 HYP	239397	Phosphatidylinositol 4-kinase alpha OS=Homo sapiens OX=9606 GN=PI4KA PE=1 SV=4	31993.7	30936.1	960589	24415.6	818939	22829	764412	123012	318099	268015	438585	151168	332299	198246	718386	273808
Q15436	31	18	193.267	0.411005	0.219181	1.66076	0.116495	BNPR2 SOX17 HYP	BNPR2 HYP	87073.4	Protein transport protein Sec23A OS=Homo sapiens OX=9606 GN=SEC23A PE=1 SV=2	61933.3	55895.5	910307	57179.2	748859	76003.2	876461	101122	615774	484251	415627	354024	303863	660009	823688	225084
Q9Y5S9	8	8	43.661	0.411475	0.219181	1.57137	0.11635	BNPR2 SOX17 HYP	BNPR2 HYP	19946.1	RNA-binding protein 8A OS=Homo sapiens OX=9606 GN=RBM8A PE=1 SV=1	36951.8	11090.5	49923.5	9720.03	51819	10585.4	60302.3	46507.6	367395	96082.3	22794	60181.3	21026.5	91923.2	56671.4	103520
O75828	22	10	151.415	0.411634	0.219181	1.40508	0.116301	BNPR2 SOX17 HYP	BNPR2 HYP	31249.5	Carbonyl reductase [NADPH] 3 OS=Homo sapiens OX=9606 GN=CBR3 PE=1 SV=3	54407	35537.6	731315	39434.3	473313	34339.5	506331	195363	540944	307880	333903	244156	192055	298203	475844	434852
P18085;P84085	10	2	57.1408	0.411937	0.219181	1.35537	0.116209	BNPR2 SOX17 HYP	BNPR2 HYP	20624.9	ADP-ribosylation factor 4 OS=Homo sapiens OX=9606 GN=ARF4 PE=1 SV=3	13384	12228.7	194894	13930.3	149909	15853.4	119444	32543.2	133071	105944	88984.4	86249.3	60828.4	137670	112252	72436.8
Q6ZTZ1	1	1	5.0887	0.412093	0.219181	1.33494	0.116161	BNPR2 SOX17 HYP	BNPR2 HYP	31917.4	Myb/SANT-like DNA-binding domain-containing protein 1 OS=Homo sapiens OX=9606 GN=MSANTD1 PE=2 SV=2	11308.1	13879.5	204216	13490	147575	15543.6	128310	32820.3	112431	120245	93240.6	83523.2	59881.3	134980	120585	73053.5
Q96F85	12	7	77.7164	0.412299	0.219181	1.66999	0.116098	BNPR2 HYP	BNPR2 SOX17 HYP	18762.4	CB1 cannabinoid receptor-interacting protein 1 OS=Homo sapiens OX=9606 GN=CNRIP1 PE=1 SV=1	80797.6	79892.3	359493	65275.4	164639	36970.1	127941	21025.9	803334	692147	164137	404151	66805.1	321047	120238	46800.8
Q9H7V2	3	2	21.6709	0.412583	0.219181	2.49916	0.116011	BNPR2 HYP	BNPR2 SOX17 HYP	28779.2	Synapse differentiation-inducing gene protein 1 OS=Homo sapiens OX=9606 GN=SYNDIG1 PE=1 SV=1	1303.99	2580.19	51482.1	4814.5	12095	880.909	11092	12.5198	12965	22353.5	23505.6	29808.9	4907.75	7649.78	10424.2	27.8675
Q6P6B7	6	4	28.7406	0.41293	0.219181	1.48689	0.115905	BNPR2 SOX17 HYP	BNPR2 HYP	40025.3	Ankyrin repeat domain-containing protein 16 OS=Homo sapiens OX=9606 GN=ANKRD16 PE=1 SV=1	675.649	682.682	1.45343e+06	647.48	1.39152e+06	1152.14	767581	3812.49	6717.67	5914.42	663603	4008.86	564633	10005.2	721364	8486.08
Q9BTM9	2	2	17.5034	0.413225	0.219181	1.1381	0.115815	BNPR2 HYP	BNPR2 SOX17 HYP	11380.1	Ubiquitin-related modifier 1 OS=Homo sapiens OX=9606 GN=URM1 PE=1 SV=1	1369.46	224.932	3504.12	173.369	1064.32	45.391	3521.25	1.19897	13615.9	1948.7	1599.91	1073.41	431.867	394.173	3309.23	2.66875
Q9BUP3	2	1	11.1928	0.41377	0.219181	2.35754	0.11565	BNPR2 SOX17 HYP	BNPR2 HYP	27277.1	Oxidoreductase HTATIP2 OS=Homo sapiens OX=9606 GN=HTATIP2 PE=1 SV=2	446.281	337.577	22686.1	245.904	29638.3	870.533	25080.2	322.032	4437.17	2924.6	10358	1522.51	12026.3	7559.67	23570.1	716.799
O00442	11	5	60.4073	0.413889	0.219181	2.25523	0.115614	BNPR2 SOX17 HYP	BNPR2 HYP	39850.1	RNA 3'-terminal phosphate cyclase OS=Homo sapiens OX=9606 GN=RTCA PE=1 SV=1	8630.43	7526.07	327491	7948.63	399570	8723.58	368380	16258.3	85808.4	65202.2	149525	49213.7	162133	75755.2	346199	36188.7
P60953	9	8	56.2472	0.414007	0.219181	1.57614	0.115577	BNPR2 SOX17 HYP	BNPR2 HYP	21600.8	Cell division control protein 42 homolog OS=Homo sapiens OX=9606 GN=CDC42 PE=1 SV=2	21613	18634.1	194140	21280.5	188359	19725.1	149860	45023.1	214888	161437	88640.2	131758	76430.2	171292	140837	100215
Q9C005	6	4	62.5049	0.414344	0.219181	1.65518	0.115476	BNPR2 SOX17 HYP	BNPR2 HYP	11249.7	Protein dpy-30 homolog OS=Homo sapiens OX=9606 GN=DPY30 PE=1 SV=1	12071.5	11216.3	80027.7	10911.4	89219.5	14089.3	70651.9	15105.7	120022	97172.3	36538.9	67557.7	36202.4	122351	66397.9	33623.1
Q15029	50	32	346.523	0.414549	0.219181	1.27629	0.115413	BNPR2 SOX17 HYP	BNPR2 HYP	110405	116 kDa U5 small nuclear ribonucleoprotein component OS=Homo sapiens OX=9606 GN=EFTUD2 PE=1 SV=1	177818	204400	1.86443e+06	212106	1.31825e+06	243567	1.13248e+06	443770	1.76796e+06	1.77082e+06	851260	1.31325e+06	534906	2.11513e+06	1.06429e+06	987771
P22102	52	32	341.072	0.41475	0.219181	1.61843	0.115352	BNPR2 SOX17 HYP	BNPR2 HYP	109022	Trifunctional purine biosynthetic protein adenosine-3 OS=Homo sapiens OX=9606 GN=GART PE=1 SV=1	265182	233455	2.6864e+06	250052	2.53746e+06	222788	2.1899e+06	609303	2.63659e+06	2.02253e+06	1.22655e+06	1.54819e+06	1.02962e+06	1.93468e+06	2.05804e+06	1.35623e+06
Q14344	15	10	87.8462	0.414967	0.219181	1.97202	0.115287	BNPR2 SOX17 HYP	BNPR2 HYP	44391.8	Guanine nucleotide-binding protein subunit alpha-13 OS=Homo sapiens OX=9606 GN=GNA13 PE=1 SV=2	23739.3	22114.4	1.09637e+06	23430.9	1.32933e+06	22717.3	882202	64448.3	236029	191588	500579	145072	539400	197276	829084	143453
P15144	61	36	432.858	0.415375	0.219181	1.50195	0.115164	BNPR2 SOX17 HYP	BNPR2 HYP	109939	Aminopeptidase N OS=Homo sapiens OX=9606 GN=ANPEP PE=1 SV=4	138103	122747	1.70797e+06	93213.1	1.48025e+06	108049	1.1626e+06	346170	1.3731e+06	1.06342e+06	779822	577127	600637	938296	1.0926e+06	770527
P06899;P23527;P33778;Q16778;Q8N257	18	2	146.324	0.415724	0.219181	1.60577	0.115058	BNPR2 SOX17 HYP	BNPR2 HYP	13904.2	Histone H2B type 1-J OS=Homo sapiens OX=9606 GN=H2BC11 PE=1 SV=3	409819	371266	3.21797e+06	302696	2.91019e+06	281061	2.70378e+06	1.01261e+06	4.07464e+06	3.21646e+06	1.46926e+06	1.87413e+06	1.18086e+06	2.44073e+06	2.54098e+06	2.25393e+06
P30084	28	18	211.446	0.415905	0.219181	1.96934	0.115004	BNPR2 SOX17 HYP	BNPR2 HYP	31843.7	Enoyl-CoA hydratase_ mitochondrial OS=Homo sapiens OX=9606 GN=ECHS1 PE=1 SV=4	186641	175015	1.74318e+06	168780	2.22764e+06	215702	1.81155e+06	222620	1.85569e+06	1.51624e+06	795897	1.045e+06	903904	1.87314e+06	1.70248e+06	495522
Q8NBS9	60	48	385.523	0.416079	0.219181	1.3281	0.114951	BNPR2 SOX17 HYP	BNPR2 HYP	48313.2	Thioredoxin domain-containing protein 5 OS=Homo sapiens OX=9606 GN=TXNDC5 PE=1 SV=2	231548	195708	1.86954e+06	168869	1.25783e+06	176661	1.11954e+06	720623	2.30218e+06	1.69551e+06	853591	1.04555e+06	510388	1.53412e+06	1.05213e+06	1.60401e+06
P62314	4	4	30.9211	0.416181	0.219181	1.72282	0.114921	BNPR2 SOX17 HYP	BNPR2 HYP	13281.6	Small nuclear ribonucleoprotein Sm D1 OS=Homo sapiens OX=9606 GN=SNRPD1 PE=1 SV=1	34859.6	23219.7	153092	25704.3	172346	38191.9	169774	27782.7	346593	201164	69898.7	159147	69932.3	331657	159552	61840.4
P09972	29	17	223.434	0.416689	0.219181	1.68084	0.114768	BNPR2 SOX17 HYP	BNPR2 HYP	39855.1	Fructose-bisphosphate aldolase C OS=Homo sapiens OX=9606 GN=ALDOC PE=1 SV=2	211059	217896	2.15227e+06	191933	2.24018e+06	186319	1.77274e+06	461990	2.09846e+06	1.88774e+06	982679	1.18835e+06	908994	1.61799e+06	1.66601e+06	1.02833e+06
Q9BSU1	6	2	31.4824	0.416798	0.219181	1.5731	0.114735	BNPR2 SOX17 HYP	BNPR2 HYP	48094.8	Phagosome assembly factor 1 OS=Homo sapiens OX=9606 GN=PHAF1 PE=1 SV=1	5562.24	4713.95	47181.1	3865.42	39912.3	4756.78	42242.4	9555.04	55302.8	40839.3	21541.9	23932.7	16195.1	41307.7	39698.9	21268.2
P01009	7	4	35.3169	0.416828	0.219181	1.50035	0.114727	BNPR2 SOX17 HYP	BNPR2 HYP	46907.7	Alpha-1-antitrypsin OS=Homo sapiens OX=9606 GN=SERPINA1 PE=1 SV=3	14665.4	17515.2	142914	20720.3	138314	15896.6	96011.7	43568.4	145811	151743	65251.6	128289	56123.5	138045	90230.8	96977.2
Q16555	42	26	369.938	0.416956	0.219181	1.40408	0.114688	BNPR2 SOX17 HYP	BNPR2 HYP	62749.9	Dihydropyrimidinase-related protein 2 OS=Homo sapiens OX=9606 GN=DPYSL2 PE=1 SV=1	95658.3	93393.4	1.56905e+06	104775	1.31344e+06	111994	944477	245721	951086	809114	716394	648715	532951	972550	887609	546941
Q96AY3	6	3	33.4936	0.41728	0.219181	1.70206	0.114591	BNPR2 SOX17 HYP	BNPR2 HYP	64758.4	Peptidyl-prolyl cis-trans isomerase FKBP10 OS=Homo sapiens OX=9606 GN=FKBP10 PE=1 SV=1	2150.44	2737.02	111708	2454.24	85199.6	3494.23	108965	4970.35	21380.8	23712.1	51003.5	15195.4	34571.3	30343.8	102404	11063.3
Q92979	3	2	16.6101	0.417617	0.219181	1.21337	0.11449	BNPR2 SOX17 HYP	BNPR2 HYP	26948.3	Ribosomal RNA small subunit methyltransferase NEP1 OS=Homo sapiens OX=9606 GN=EMG1 PE=1 SV=4	4027.67	2197.71	3720.64	1656.87	4605.68	2907.15	4129.17	2436.6	40045.2	19039.9	1698.76	10258.5	1868.84	25245.6	3880.55	5423.55
Q9P127	2	2	11.5329	0.417729	0.219181	1.11774	0.114457	BNPR2 SOX17 HYP	BNPR2 HYP	36050.9	Leucine zipper protein 4 OS=Homo sapiens OX=9606 GN=LUZP4 PE=1 SV=1	1330.61	1741.12	2358.88	2210.85	1904.85	1399.9	5236.43	0	13229.6	15084.2	1077.02	13688.4	772.926	12156.7	4921.14	0
Q8WVV9	8	5	42.719	0.418165	0.219181	2.23821	0.114327	BNPR2 SOX17 HYP	BNPR2 HYP	60938.6	Heterogeneous nuclear ribonucleoprotein L-like OS=Homo sapiens OX=9606 GN=HNRNPLL PE=1 SV=1	2618.16	2274.88	102597	1330.53	114893	1923.47	121861	4885.14	26031.2	19708.4	46843.4	8237.97	46619.9	16703.4	114523	10873.7
P04075	77	60	488.329	0.418363	0.219181	1.5212	0.114267	BNPR2 SOX17 HYP	BNPR2 HYP	39876.3	Fructose-bisphosphate aldolase A OS=Homo sapiens OX=9606 GN=ALDOA PE=1 SV=2	944092	722107	5.37987e+06	747964	4.60647e+06	640191	4.51003e+06	2.0996e+06	9.38667e+06	6.25598e+06	2.45633e+06	4.631e+06	1.86916e+06	5.55939e+06	4.23848e+06	4.67343e+06
Q9H223	51	25	342.616	0.418676	0.219181	1.15529	0.114174	BNPR2 SOX17 HYP	BNPR2 HYP	61403.4	EH domain-containing protein 4 OS=Homo sapiens OX=9606 GN=EHD4 PE=1 SV=1	85886.1	86248.9	3.6797e+06	84994.7	2.05781e+06	103473	2.05378e+06	333145	853926	747217	1.68007e+06	526242	834992	898557	1.93012e+06	741535
Q16851	6	5	31.2844	0.418872	0.219181	1.67896	0.114116	BNPR2 SOX17 HYP	BNPR2 HYP	57111.4	UTP--glucose-1-phosphate uridylyltransferase OS=Homo sapiens OX=9606 GN=UGP2 PE=1 SV=5	12563.5	11060.3	22016.3	9194.14	25137.6	10473	46662.4	9791.48	124913	95821.3	10052.2	56925.3	10200	90947.1	43852.8	21794.5
Q15046	24	14	143.917	0.419095	0.219181	1.96799	0.11405	BNPR2 SOX17 HYP	BNPR2 HYP	68504.4	Lysine--tRNA ligase OS=Homo sapiens OX=9606 GN=KARS1 PE=1 SV=3	31206.1	28280.5	269441	27369.3	322716	29102.9	306670	42700.4	310267	245008	123021	169456	130948	252728	288205	95045.2
Q8WUM0	27	22	139.931	0.419303	0.219181	1.85877	0.113988	BNPR2 SOX17 HYP	BNPR2 HYP	130006	Nuclear pore complex protein Nup133 OS=Homo sapiens OX=9606 GN=NUP133 PE=1 SV=2	49595.5	36242.9	321057	37533	377766	50355.7	349718	48252	493105	313990	146588	232385	153285	437286	328661	107402
Q9NZN4	68	41	489.594	0.41934	0.219181	1.42249	0.113977	BNPR2 SOX17 HYP	BNPR2 HYP	61332.6	EH domain-containing protein 2 OS=Homo sapiens OX=9606 GN=EHD2 PE=1 SV=2	243428	228896	2.32147e+06	221264	1.72556e+06	229839	1.76837e+06	565131	2.42029e+06	1.98304e+06	1.05993e+06	1.36995e+06	700177	1.99591e+06	1.66189e+06	1.2579e+06
Q16650	4	2	21.902	0.419923	0.219181	2.17267	0.113804	BNPR2 SOX17 HYP	BNPR2 HYP	74566.6	T-box brain protein 1 OS=Homo sapiens OX=9606 GN=TBR1 PE=1 SV=1	3751.55	5341.97	93391.5	9171.93	152776	8379.82	74375.5	7062.32	37299.9	46280.2	42640.6	56787.8	61991.8	72770	69897.3	15719.8
Q16531	20	13	121.876	0.419965	0.219181	1.67541	0.113792	BNPR2 SOX17 HYP	BNPR2 HYP	128223	DNA damage-binding protein 1 OS=Homo sapiens OX=9606 GN=DDB1 PE=1 SV=1	35798.8	28839	226028	25273	226734	26180.2	218167	58246.4	355931	249847	103200	156477	92001.5	227348	205031	129648
P62807;O60814;P57053;P58876;Q5QNW6;Q93079;Q99877;Q99879;Q99880;A0A2R8Y619	29	15	129.882	0.420578	0.219181	1.49971	0.113611	BNPR2 SOX17 HYP	BNPR2 HYP	13906.2	Histone H2B type 1-C/E/F/G/I OS=Homo sapiens OX=9606 GN=H2BC4 PE=1 SV=4	484731	441210	4.10978e+06	360958	3.37849e+06	344412	3.06175e+06	1.30882e+06	4.81946e+06	3.82242e+06	1.87644e+06	2.23486e+06	1.37088e+06	2.99086e+06	2.8774e+06	2.91326e+06
O15467	1	1	5.5338	0.420971	0.219181	2.27291	0.113494	BNPR2 SOX17 HYP	BNPR2 HYP	13828.1	C-C motif chemokine 16 OS=Homo sapiens OX=9606 GN=CCL16 PE=1 SV=1	546.639	383.899	2692.94	191.224	5843.49	401.775	1984.3	440.91	5434.98	3325.91	1229.54	1183.96	2371.1	3489	1864.82	981.406
O00273	2	2	10.2413	0.421687	0.219181	2.00114	0.113284	BNPR2 HYP	BNPR2 SOX17 HYP	36921.1	DNA fragmentation factor subunit alpha OS=Homo sapiens OX=9606 GN=DFFA PE=1 SV=1	1075.79	1327.79	0	1533.19	0	1837.93	0	129.34	10696.1	11503.3	0	9492.73	0	15960.5	0	287.894
P48444	29	15	187.264	0.421858	0.219181	1.49777	0.113234	BNPR2 SOX17 HYP	BNPR2 HYP	57666.7	Coatomer subunit delta OS=Homo sapiens OX=9606 GN=ARCN1 PE=1 SV=1	161013	155641	1.62543e+06	162889	1.33747e+06	157698	1.30082e+06	356772	1.60088e+06	1.34839e+06	742137	1.00852e+06	542704	1.36944e+06	1.22249e+06	794126
Q9Y6G9	20	9	129.477	0.422048	0.219181	1.69389	0.113178	BNPR2 SOX17 HYP	BNPR2 HYP	56864.4	Cytoplasmic dynein 1 light intermediate chain 1 OS=Homo sapiens OX=9606 GN=DYNC1LI1 PE=1 SV=3	53984.5	57507.9	853193	60043.1	925675	60003.5	633358	116743	536743	498220	389550	371756	375610	521068	595223	259855
P62857	11	10	95.1376	0.422267	0.219181	1.78234	0.113114	BNPR2 SOX17 HYP	BNPR2 HYP	7898.07	40S ribosomal protein S28 OS=Homo sapiens OX=9606 GN=RPS28 PE=1 SV=1	95911.9	95780.8	1.24965e+06	117263	1.14469e+06	142095	1.35849e+06	132684	953608	829797	570563	726028	464480	1.23395e+06	1.27669e+06	295336
Q9BZK8	2	0	10.2577	0.422475	0.219181	2.41357	0.113053	BNPR2 SOX17 HYP	BNPR2 HYP	8653.95	Ovarian cancer-related protein 1 OS=Homo sapiens OX=9606 GN=OCR1 PE=4 SV=1	1316.56	1269	1161.85	1384.68	819.495	1707.64	1303.64	8555.86	13090	10994	530.474	8573.18	332.525	14829	1225.15	19044.2
O75449	4	4	26.0153	0.422791	0.219181	1.67175	0.11296	BNPR2 SOX17 HYP	BNPR2 HYP	56250.1	Katanin p60 ATPase-containing subunit A1 OS=Homo sapiens OX=9606 GN=KATNA1 PE=1 SV=1	8270.35	8423.88	85435	7722.95	45446.3	7116.83	108861	22220.4	82228.3	72980.3	39007.8	47816.4	18440.7	61802.3	102307	49459.7
P30086	20	17	156.532	0.422858	0.219181	1.09398	0.112941	BNPR2 SOX17 HYP	BNPR2 HYP	21170.9	Phosphatidylethanolamine-binding protein 1 OS=Homo sapiens OX=9606 GN=PEBP1 PE=1 SV=3	19545.3	16647.4	744408	19694.7	369996	21846.8	405850	77814.7	194330	144225	339881	121939	150133	189717	381413	173205
P35998	34	19	229.602	0.423524	0.219181	1.5891	0.112746	BNPR2 SOX17 HYP	BNPR2 HYP	49033.1	26S proteasome regulatory subunit 7 OS=Homo sapiens OX=9606 GN=PSMC2 PE=1 SV=3	35658.4	30994.3	399610	27593.4	362107	23936.9	297310	101433	354535	268519	182453	170844	146931	207867	279409	225776
A6NHL2	14	4	146.839	0.423659	0.219181	1.31736	0.112706	BNPR2 SOX17 HYP	BNPR2 HYP	50707.2	Tubulin alpha chain-like 3 OS=Homo sapiens OX=9606 GN=TUBAL3 PE=1 SV=2	106881	110066	962054	89169.7	715936	98824.7	556274	299605	1.06267e+06	953554	439253	552092	290504	858190	522781	666880
Q9BXY0	6	5	31.6153	0.424173	0.219181	1.58331	0.112557	BNPR2 SOX17 HYP	BNPR2 HYP	35710.8	Protein MAK16 homolog OS=Homo sapiens OX=9606 GN=MAK16 PE=1 SV=2	4008.74	7161.28	26697	6181.05	34482	7544.34	21518.9	6196.38	39857.1	62041.8	12189.3	38269.8	13991.7	65514.7	20223.3	13792.3
O43812	3	3	15.8973	0.424275	0.219181	1.19045	0.112527	BNPR2 SOX17 HYP	BNPR2 HYP	19518.1	Double homeobox protein 1 OS=Homo sapiens OX=9606 GN=DUX1 PE=1 SV=1	643.611	555.553	3231.52	502.598	1966.69	821.97	943.431	2140.76	6399.12	4813.04	1475.44	3111.83	798.02	7137.95	886.626	4765.03
P35749	131	71	832.556	0.424366	0.219181	1.74462	0.112501	BNPR2 SOX17 HYP	BNPR2 HYP	228195	Myosin-11 OS=Homo sapiens OX=9606 GN=MYH11 PE=1 SV=3	289346	294580	3.50015e+06	272103	3.6388e+06	281371	3.1375e+06	542222	2.87683e+06	2.5521e+06	1.59809e+06	1.68472e+06	1.47651e+06	2.44341e+06	2.94859e+06	1.20691e+06
P53396	111	77	775.781	0.424494	0.219181	1.36968	0.112464	BNPR2 SOX17 HYP	BNPR2 HYP	121752	ATP-citrate synthase OS=Homo sapiens OX=9606 GN=ACLY PE=1 SV=3	199111	176196	2.91277e+06	163009	2.06626e+06	196093	2.00457e+06	459969	1.97967e+06	1.52648e+06	1.32991e+06	1.00927e+06	838423	1.70286e+06	1.88388e+06	1.02383e+06
Q86Y82	8	6	49.5919	0.425212	0.219225	1.23924	0.112255	BNPR2 SOX17 HYP	BNPR2 HYP	31756	Syntaxin-12 OS=Homo sapiens OX=9606 GN=STX12 PE=1 SV=1	2993.25	3354.78	153992	2256.61	104499	3483.06	83697.5	9816.85	29760.5	29064.2	70309.4	13971.7	42402.3	30246.8	78658	21851
P19367	24	11	161.179	0.425228	0.219225	1.3939	0.112251	BNPR2 SOX17 HYP	BNPR2 HYP	103627	Hexokinase-1 OS=Homo sapiens OX=9606 GN=HK1 PE=1 SV=3	32701.2	28956.1	3.46302e+06	24669.1	2.23647e+06	33177.9	2.56853e+06	109264	325133	250861	1.58114e+06	152738	907490	288116	2.41387e+06	243207
P24539	7	3	47.8522	0.425703	0.219227	1.76464	0.112113	BNPR2 SOX17 HYP	BNPR2 HYP	28965.7	ATP synthase F(0) complex subunit B1_ mitochondrial OS=Homo sapiens OX=9606 GN=ATP5PB PE=1 SV=2	6503.1	6572.18	76326.7	6774.16	72812.4	8479.11	79468.2	8956.83	64657.4	56938.1	34849.1	41942	29545	73632.3	74683.3	19936.7
Q8N9W8	4	4	21.5411	0.425986	0.219227	2.33631	0.112032	BNPR2 SOX17 HYP	BNPR2 HYP	47361.6	Protein FAM71D OS=Homo sapiens OX=9606 GN=FAM71D PE=2 SV=2	460.255	678.885	57966.5	390.708	85574.3	621.74	51776.2	1029.79	4576.11	5881.52	26466.2	2419.06	34723.3	5399.16	48658.7	2292.18
P68431	17	9	114.58	0.426337	0.219227	1.41361	0.11193	BNPR2 SOX17 HYP	BNPR2 HYP	15518.2	Histone H3.1 OS=Homo sapiens OX=9606 GN=H3C1 PE=1 SV=2	58034.4	51696	2.08023e+06	70660.8	1.39168e+06	60662	1.54803e+06	195264	577010	447868	949789	437495	564699	526786	1.45482e+06	434631
Q13740	13	6	90.6879	0.426904	0.219227	1.74612	0.111767	BNPR2 SOX17 HYP	BNPR2 HYP	65786.7	CD166 antigen OS=Homo sapiens OX=9606 GN=ALCAM PE=1 SV=2	19241.3	15693.2	205137	16379.2	198544	24054.5	203792	21403.2	191307	135958	93661.4	101412	80562.7	208888	191521	47640.7
A0A1B0GUA9	1	1	4.9558	0.426989	0.219227	2.3683	0.111742	BNPR2 HYP	BNPR2 SOX17 HYP	23603.7	Uncharacterized protein C13orf46 OS=Homo sapiens OX=9606 GN=C13orf46 PE=4 SV=2	31.0554	136.611	0	20.7867	0	71.9479	0	7.62548	308.769	1183.53	0	128.7	0	624.793	0	16.9733
P11488	6	3	35.105	0.427645	0.219227	2.6898	0.111554	BNPR2 SOX17 HYP	BNPR2 HYP	40497.1	Guanine nucleotide-binding protein G(t) subunit alpha-1 OS=Homo sapiens OX=9606 GN=GNAT1 PE=1 SV=5	12376.5	14894.4	89167.8	11775.9	168710	16936.1	149951	9275.4	123054	129038	40712.1	72910	68457.2	147072	140922	20645.8
P20591	2	0	17.6966	0.427712	0.219227	1.63595	0.111535	BNPR2 SOX17 HYP	BNPR2 HYP	75919.6	Interferon-induced GTP-binding protein Mx1 OS=Homo sapiens OX=9606 GN=MX1 PE=1 SV=4	3971.32	7829.58	4618.09	13521.7	3346.59	10366.5	13277.6	21990.9	39485	67831.6	2108.52	83719.6	1357.94	90022.5	12478.1	48948.7
P0C2Y1	2	2	10.5151	0.428023	0.219227	1.05363	0.111446	BNPR2 HYP	BNPR2 SOX17 HYP	48603.5	Putative neuroblastoma breakpoint family member 7 OS=Homo sapiens OX=9606 GN=NBPF7 PE=5 SV=1	590.737	261.116	713.497	430.6	979.929	410.198	503.833	0.394172	5873.42	2262.18	325.768	2666.05	397.624	3562.14	473.497	0.877373
Q96HC4	42	32	262.903	0.428473	0.219227	1.26407	0.111317	BNPR2 SOX17 HYP	BNPR2 HYP	65142.8	PDZ and LIM domain protein 5 OS=Homo sapiens OX=9606 GN=PDLIM5 PE=1 SV=5	72330.6	71782.6	784711	57211.2	462155	74449.5	536328	173489	719150	621889	358282	354222	187528	646517	504035	386163
Q92928	25	7	167.694	0.428575	0.219227	1.55112	0.111288	BNPR2 SOX17 HYP	BNPR2 HYP	22245.1	Putative Ras-related protein Rab-1C OS=Homo sapiens OX=9606 GN=RAB1C PE=5 SV=2	29114	33952.3	489711	23699.7	422694	37652.7	384384	49455.7	289467	294146	223592	146736	171516	326974	361239	110082
O43776	23	16	139.219	0.429053	0.219227	1.44251	0.111151	BNPR2 SOX17 HYP	BNPR2 HYP	63798.4	Asparagine--tRNA ligase_ cytoplasmic OS=Homo sapiens OX=9606 GN=NARS1 PE=1 SV=1	98517.6	60275.7	356493	83486.2	238013	59883.7	324276	241561	979516	522198	162767	516902	96578.1	520028	304751	537682
O75531	11	8	60.0858	0.429784	0.219227	1.40498	0.110943	BNPR2 SOX17 HYP	BNPR2 HYP	10286.7	Barrier-to-autointegration factor OS=Homo sapiens OX=9606 GN=BANF1 PE=1 SV=1	6651.22	5212.39	98239.7	5290.27	72481.2	5955.12	69043.2	14646.6	66130	45157.5	44854.1	32754.6	29410.6	51714	64886	32601.3
P50897	4	3	21.3689	0.429909	0.219227	1.78787	0.110908	BNPR2 SOX17 HYP	BNPR2 HYP	34649.8	Palmitoyl-protein thioesterase 1 OS=Homo sapiens OX=9606 GN=PPT1 PE=1 SV=1	380.025	842.739	22862.1	728.242	25630.1	1446.39	16616.3	669.775	3778.42	7301.07	10438.3	4508.89	10399.9	12560.4	15615.8	1490.83
P61513	1	0	6.5902	0.430229	0.219227	1.27049	0.110817	BNPR2 HYP	BNPR2 SOX17 HYP	10503.4	60S ribosomal protein L37a OS=Homo sapiens OX=9606 GN=RPL37A PE=1 SV=2	2249.13	243.694	3018.86	219.597	898.15	21.2887	3543.9	47.7513	22362.1	2111.24	1378.35	1359.63	364.441	184.87	3330.52	106.288
Q13185;P45973;P83916	7	6	49.0537	0.430403	0.219227	1.52654	0.110768	BNPR2 SOX17 HYP	BNPR2 HYP	20982.5	Chromobox protein homolog 3 OS=Homo sapiens OX=9606 GN=CBX3 PE=1 SV=4	10413.3	10940	347629	9063.27	307255	10829.3	231747	27269	103534	94778.3	158720	56115	124674	94041.6	217794	60697
P80303	11	6	63.2785	0.430713	0.219227	1.38789	0.11068	BNPR2 SOX17 HYP	BNPR2 HYP	50336.9	Nucleobindin-2 OS=Homo sapiens OX=9606 GN=NUCB2 PE=1 SV=3	8214.95	7435.32	271055	6678.01	182312	9165.22	196726	18980.9	81677.5	64415.9	123758	41346.7	73976.4	79590.4	184881	42249
Q9P2E9	10	7	59.6933	0.431345	0.219227	1.52345	0.110501	BNPR2 SOX17 HYP	BNPR2 HYP	152856	Ribosome-binding protein 1 OS=Homo sapiens OX=9606 GN=RRBP1 PE=1 SV=5	17718.2	16914.2	195823	15188.7	168453	21221.9	158277	26273.8	176164	146536	89408.5	94040.6	68353	184290	148747	58481.8
P26639	39	26	267.14	0.431359	0.219227	1.34305	0.110497	BNPR2 SOX17 HYP	BNPR2 HYP	84347.7	Threonine--tRNA ligase 1_ cytoplasmic OS=Homo sapiens OX=9606 GN=TARS1 PE=1 SV=3	63758.9	72362.6	783709	73928.1	497651	65420.1	567793	203807	633925	626913	357825	457724	201931	568106	533605	453646
Q13409	7	4	35.0668	0.431564	0.219227	2.03806	0.110439	BNPR2 SOX17 HYP	BNPR2 HYP	71855.9	Cytoplasmic dynein 1 intermediate chain 2 OS=Homo sapiens OX=9606 GN=DYNC1I2 PE=1 SV=3	11858.7	14307.7	175069	16051.6	223389	24656.8	182596	12203.5	117905	123955	79932.9	99383.1	90644.1	214118	171602	27163.3
O75947	2	0	12.7117	0.431735	0.219227	1.88743	0.110391	BNPR2 SOX17 HYP	BNPR2 HYP	18548.3	ATP synthase subunit d_ mitochondrial OS=Homo sapiens OX=9606 GN=ATP5PD PE=1 SV=3	2053.63	154.902	27821.7	61.5426	26287.5	90.1963	24405.4	6013.01	20418.3	1342	12702.8	381.039	10666.6	783.261	22935.9	13384.1
O00161	15	7	90.487	0.433821	0.21966	1.4575	0.109805	BNPR2 SOX17 HYP	BNPR2 HYP	23696.3	Synaptosomal-associated protein 23 OS=Homo sapiens OX=9606 GN=SNAP23 PE=1 SV=1	10998.6	13302.4	463380	13062	400749	14742.4	282973	31371.9	109354	115245	211570	80873.2	162611	128023	265935	69829.6
Q9UBT2	16	8	84.1932	0.433975	0.21966	1.7839	0.109762	BNPR2 SOX17 HYP	BNPR2 HYP	71794	SUMO-activating enzyme subunit 2 OS=Homo sapiens OX=9606 GN=UBA2 PE=1 SV=2	16991.2	16980.7	295611	20386.7	313293	19801.1	260463	30754.6	168936	147112	134970	126224	127124	171952	244780	68455.5
Q16719	5	2	26.5145	0.434019	0.21966	1.74288	0.10975	BNPR2 SOX17 HYP	BNPR2 HYP	52864.9	Kynureninase OS=Homo sapiens OX=9606 GN=KYNU PE=1 SV=1	7511.31	6670.42	67760.7	4282.14	78384.3	7392.72	56091.4	8410.91	74681.5	57789.2	30938.1	26512.8	31805.9	64198	52714.1	18721.5
P10074	5	2	37.0066	0.434407	0.21966	1.37613	0.109642	BNPR2 HYP	BNPR2 SOX17 HYP	79049.9	Telomere zinc finger-associated protein OS=Homo sapiens OX=9606 GN=ZBTB48 PE=1 SV=2	2224.82	2105.15	410492	877.947	165551	2073.59	120765	13689.5	22120.4	18238	187422	5435.79	67175.3	18007	113494	30471
Q9UH03	2	1	15.3705	0.434503	0.21966	1.75463	0.109615	BNPR2 SOX17 HYP	BNPR2 HYP	40989.1	Neuronal-specific septin-3 OS=Homo sapiens OX=9606 GN=SEPTIN3 PE=1 SV=3	8805.5	10775	119913	15894.5	118682	12541.4	124153	17271.8	87549.1	93349.2	54749.5	98410.6	48157.4	108909	116677	38444.8
P13929	17	2	174.002	0.434542	0.21966	1.80915	0.109604	BNPR2 SOX17 HYP	BNPR2 HYP	47329.1	Beta-enolase OS=Homo sapiens OX=9606 GN=ENO3 PE=1 SV=5	149815	158358	2.14814e+06	198454	2.28158e+06	177419	2.07576e+06	268114	1.48954e+06	1.37194e+06	980796	1.22872e+06	925793	1.5407e+06	1.95078e+06	596784
Q13501	20	14	148.168	0.435188	0.219695	1.37949	0.109424	BNPR2 SOX17 HYP	BNPR2 HYP	48485.6	Sequestosome-1 OS=Homo sapiens OX=9606 GN=SQSTM1 PE=1 SV=1	48940.2	44744.8	417514	38927.7	278371	35485.2	295755	149284	486590	387647	190628	241020	112954	308152	277948	332285
P06493	8	5	56.0358	0.435262	0.219695	1.45866	0.109404	BNPR2 SOX17 HYP	BNPR2 HYP	34152.5	Cyclin-dependent kinase 1 OS=Homo sapiens OX=9606 GN=CDK1 PE=1 SV=3	12362.6	10040.1	158594	5359.33	113821	7227.06	120691	30089.7	122916	86982.7	72410.4	33182.1	46184.9	62759.5	113424	66975.6
Q9Y221	4	2	20.7322	0.435934	0.219869	4.94833	0.109217	BNPR2 HYP	BNPR2 SOX17 HYP	20633.7	60S ribosome subunit biogenesis protein NIP7 homolog OS=Homo sapiens OX=9606 GN=NIP7 PE=1 SV=1	21032	8324.41	16.1869	9053.43	54.9167	3790.29	25.3125	3894.92	209111	72118.5	7.39059	56054.1	22.2835	32914.7	23.7884	8669.57
Q9NQ88	13	6	92.7609	0.436517	0.219999	1.84909	0.109056	BNPR2 SOX17 HYP	BNPR2 HYP	30461.8	Fructose-2_6-bisphosphatase TIGAR OS=Homo sapiens OX=9606 GN=TIGAR PE=1 SV=1	15671.6	14847.7	227594	12454.9	285253	11544.8	169003	34503.3	155815	128633	103915	77114.2	115747	100255	158827	76799.6
A6NLC8	3	3	16.5355	0.437476	0.220248	2.26066	0.108791	BNPR2 SOX17 HYP	BNPR2 HYP	22133.3	Putative TAF11-like protein ENSP00000332601 OS=Homo sapiens OX=9606 PE=3 SV=2	991.824	893.874	146923	753.877	157720	1410.38	177646	1331.99	9861.25	7744.08	67081.7	4667.61	63997.9	12247.6	166950	2964.82
P60903	17	11	96.0217	0.437868	0.220248	1.31429	0.108684	BNPR2 SOX17 HYP	BNPR2 HYP	11317.2	Protein S100-A10 OS=Homo sapiens OX=9606 GN=S100A10 PE=1 SV=2	57515.2	44690	279643	29295.7	116004	38992.4	214310	171056	571848	387172	127679	181384	47070.8	338609	201407	380748
Q8N7X1	28	17	190.463	0.4382	0.220248	1.72685	0.108592	BNPR2 SOX17 HYP	BNPR2 HYP	115793	RNA-binding motif protein_ X-linked-like-3 OS=Homo sapiens OX=9606 GN=RBMXL3 PE=2 SV=2	47031.5	43967.7	604466	44528.5	673965	55649.4	482907	65337.3	467613	380914	275986	275697	273474	483257	453830	145432
Q9H4A4	27	18	182.183	0.438452	0.220248	1.8089	0.108523	BNPR2 SOX17 HYP	BNPR2 HYP	73280.2	Aminopeptidase B OS=Homo sapiens OX=9606 GN=RNPEP PE=1 SV=2	74513.4	75507.2	1.40818e+06	65500.6	1.5026e+06	106804	1.23789e+06	89806	740853	654157	642943	405545	609709	927483	1.16335e+06	199896
P30520	28	20	176.032	0.438769	0.220248	1.62516	0.108436	BNPR2 SOX17 HYP	BNPR2 HYP	50496.6	Adenylosuccinate synthetase isozyme 2 OS=Homo sapiens OX=9606 GN=ADSS2 PE=1 SV=3	34706.6	47148.4	473615	40404.9	438024	35397.4	405876	89095	345072	408470	216243	250166	177736	307390	381438	198313
O14595	1	1	5.9026	0.439075	0.220248	1.64903	0.108352	BNPR2 HYP	BNPR2 SOX17 HYP	31177.3	Carboxy-terminal domain RNA polymerase II polypeptide A small phosphatase 2 OS=Homo sapiens OX=9606 GN=CTDSP2 PE=1 SV=2	233.62	179.245	0	105.848	0	289.033	0	25.5228	2322.77	1552.89	0	655.357	0	2509.95	0	56.8103
O96008	5	4	25.8629	0.439298	0.220248	1.57587	0.108291	BNPR2 SOX17 HYP	BNPR2 HYP	38235.3	Mitochondrial import receptor subunit TOM40 homolog OS=Homo sapiens OX=9606 GN=TOMM40 PE=1 SV=1	3017.42	1868.51	32968.1	1073.13	28801.5	2400.82	27094.1	3047.61	30000.8	16187.9	15052.5	6644.23	11686.7	20848.6	25462.7	6783.56
Q14697	89	63	538.315	0.439941	0.220301	1.58606	0.108116	BNPR2 SOX17 HYP	BNPR2 HYP	107330	Neutral alpha-glucosidase AB OS=Homo sapiens OX=9606 GN=GANAB PE=1 SV=3	573524	371400	2.67553e+06	529910	2.90578e+06	386425	2.34849e+06	942038	5.70229e+06	3.21763e+06	1.22159e+06	3.28093e+06	1.17907e+06	3.3557e+06	2.20709e+06	2.09685e+06
Q9NRX1	3	2	16.5872	0.440058	0.220301	2.25926	0.108084	BNPR2 SOX17 HYP	BNPR2 HYP	28095.4	RNA-binding protein PNO1 OS=Homo sapiens OX=9606 GN=PNO1 PE=1 SV=1	3007.28	3012.66	41368.5	2571.82	49926.2	3699.64	56305.7	2941.83	29900	26100.2	18888	15923.4	20258.4	32127.5	52915.5	6548.11
P31930	36	23	253.553	0.440887	0.220499	1.5127	0.107858	BNPR2 SOX17 HYP	BNPR2 HYP	53330.2	Cytochrome b-c1 complex subunit 1_ mitochondrial OS=Homo sapiens OX=9606 GN=UQCRC1 PE=1 SV=3	105030	81701.3	318525	61942.9	386066	75132.4	280035	116768	1.04426e+06	707819	145432	383518	156653	652447	263173	259910
Q96MM6	4	2	22.0628	0.441687	0.220499	1.43898	0.107641	BNPR2 SOX17 HYP	BNPR2 HYP	76372	Heat shock 70 kDa protein 12B OS=Homo sapiens OX=9606 GN=HSPA12B PE=1 SV=2	7281.09	6348.61	10190.9	5312.87	6307.16	6202.64	8706.12	20706.4	72392.6	55001.2	4652.94	32894.5	2559.25	53863.5	8181.92	46089.6
[truncated: 573 more rows]
