# Supplementary material for: An organ-on-chip model of pulmonary arterial hypertension identifies a BMPR2-SOX17-prostacyclin signalling axis
Source: Commun Biol. 2022 Nov 7;5:1192. doi: 10.1038/s42003-022-04169-z (PMC9640600; doi:10.1038/s42003-022-04169-z)
Supplement: Supplementary file 20 — Supplementary Data 17 [file 42003_2022_4169_MOESM20_ESM.xlsx]

## Sheet: Fig 1f
ELONGATION (time 0, 24, 48h)
0hrs	24hrs	48hrs
0.316	0.275	0.495
0.245	0.387	0.51
0.121	0.477	0.597
0.315	0.304	0.708
0.128	0.056	0.484
0.182	0.444	0.619
0.085	0.296	0.565
0.509	0.555	0.685
0.068	0.489	0.196
0.219	0.45	0.235
0.149	0.207	0.321
0.107	0.326	0.631
0.162	0.367	0.568
0.18	0.612	0.597
0.235	0.22	0.663
0.071	0.292	0.54
0.34	0.23	0.53
0.205	0.319	0.645
0.215	0.461	0.632
0.288	0.568	0.398
0.099	0.135	0.315
0.125	0.275	0.295
0.144	0.387	0.504
0.228	0.477	0.545
0.187	0.304	0.668
0.096	0.056	0.315
0.137	0.444	0.284
0.077	0.296	0.484
0.324	0.555	0.211
0.314	0.489	0.464
0.301	0.45	0.322
0.147	0.207	0.363
0.178	0.326	0.526
0.211	0.367	0.319
0.143	0.612	0.344
0.23	0.22	0.302
0.182	0.292	0.585
0.136	0.23	0.637
0.146	0.319	0.29
0.061	0.461	0.385
0.302	0.568	0.373
0.274	0.135	0.482
0.285	0.511	0.231
0.23	0.47	0.201
0.198	0.504	0.426
0.13	0.376	0.384
0.14	0.209	0.41
0.242	0.314	0.306
0.295	0.278	0.56
0.382	0.149	0.314
0.107	0.319	0.224
0.256	0.463	0.409
0.117	0.309	0.367
0.084	0.449	0.454
0.28	0.251	0.169
0.161	0.358	0.264
0.138	0.315	0.324
0.154	0.081	0.289
0.171	0.258	0.347
0.153	0.238	0.382
0.282	0.168	0.26
0.178	0.185	0.389
0.214	0.231	0.528
0.216	0.353	0.311
0.24	0.11	0.234
0.088	0.47	0.617
0.097	0.243	0.339
0.145	0.415	0.186
0.233	0.272	0.183
0.063	0.185	0.41
0.634	0.232	0.503
0.24	0.098	0.674
0.259	0.156	0.664
0.179	0.447	0.451
0.141	0.6	0.179
0.464	0.256	0.446
0.399	0.269	0.581
0.138	0.343	0.513
0.324	0.346	0.461
0.178	0.444	0.453
0.103	0.416	0.439
0.387	0.151	0.546
0.361	0.387	0.154
0.205	0.352	0.505
0.212	0.51	0.58
0.076	0.11	0.677
0.193	0.188	0.573
0.099	0.397	0.568
0.12	0.289	0.723
0.21	0.283	0.361
0.118	0.202	0.621
0.119	0.35	0.54
0.114		0.465
0.168		0.769
0.163		0.499
0.132		0.434
0.311		0.376
0.095		0.473
0.193		0.258
0.181		0.268
0.056		0.38
0.147		0.35
0.196		0.425
0.111		0.702
0.114		0.606
0.111		0.351
0.13		0.462
0.181		0.342
0.228		0.447
0.188		0.464
0.267		0.48
0.145		0.206
0.157		0.394
0.062		0.518
0.289		0.46
0.245		0.312
0.286		0.238
0.07		0.284
0.233		0.433
0.13		0.195
0.11		0.34
0.122		0.34
0.239		0.471
0.128		0.258
0.125		0.488
0.285		0.263
0.195		0.31
0.094		0.216
0.227		0.514
0.3		0.429
0.115		0.302
0.218
0.037
0.17
0.172
0.092
0.138
0.266
0.236
0.299
0.208
0.363
0.384
0.129
0.298
0.141
0.418
0.203
0.2
0.192
0.185
0.328
0.042

## Sheet: Fig 1h, i
Transwell	Chip		Transwell KLF2	Chip KLF2
PECAM	PECAM		0.86679	4.90266
0.699658	2.44858		1.13321	5.06916
0.936849	2.38431		0.93	5.4
0.765	2.488

## Sheet: Fig 1j
control transwell	Thrombin transwell	chip	Thrombin chip
1.615e-06	2.47061e-06	4.24307e-07	6.42984e-07
1.55769e-06	1.90905e-06	3.00237e-08	8.21906e-07
1.48998e-06	2.14162e-06	3.27602e-07	1.51428e-07
1.36109e-06	2.39901e-06	2.63396e-07	1.15915e-06
1.44717e-06	2.14405e-06	1.35476e-08	6.92164e-07
1.45794e-06	2.28534e-06	8.41685e-08	2.41666e-07
1.80317e-06	2.59127e-06	2.6856e-08	5.93817e-07
1.52498e-06	2.57813e-06	3.77311e-08	2.78646e-07
1.75883e-06	2.33048e-06	3.67815e-07	1.18086e-06
	2.35097e-06	5.94242e-08	1.03426e-06
		2.76539e-07
		1.55504e-07

## Sheet: Fig 2c
BMPR2 mRNA (% control)
AdCTRL	AdBMPR2
90.8833	49.7305
105.058	58.38
104.829	63.7181

## Sheet: Fig 2d
HPAEC permeability
shCTL Normoxia	shBMPR2 Normoxia	shCTL Hypoxia	shBMPR2 Hypoxia
1.15151	1.29844	0.787861	0.639029
1.19315	0.619323	0.927069	0.166773
1.29543	0.564295	0.35695	1.16355
0.125912	0.0305585	1.26044	0.0655002
1.49768	0.0745438	0.235067	0.157777
0.999883	0.0901757	0.77009	1.49456
1.39086	1.11368	0.818408	0.955964
0.345587	0.375581		0.812051
	0.547663

## Sheet: Fig 2e
HPASMC proliferation
SMCadnorm	SMCBMPnorm	SMCadhypox	SMCBMPRHYpox	SMCadhypox+Imatinib	SMCBMPRHYpox+Imatinib
99.3647	64.287	105.053	221.296	148.073	134.09
83.1741	43.8543	149.951	0	143.842	129.14
124.27	168.942	117.081	176.648	188.042	105.284
132.1	139.252	112.027	176.648	119.613	151.971
61.0913	193.472		265.915	151.345

## Sheet: Fig 4b
ECFC permeability
CTRL	PAH
1.12515	0.511584
0.495962	1.27449
1.29154	0.715325
1.08734	3.44152

## Sheet: Fig 4c
ECFC proliferation
CTRL NRM	PAH NRM	CTRL HYP	PAH HYP
85.656	68.0665	89.4441	90.6602
104.974	184.851	55.6387	289.17
65.6603	87.7259	145.428	183.735
83.1838	167.038	42.6786
160.526	118.476	166.81	88.5093

## Sheet: Fig 4d
HPASMC (ECFC model) proliferation
CTRL	PAH	CTRL	PAH
196.697	117.397	250.572	256.469
203.953	179.473	252.915	183.379
32.1981	49.3661	79.5698	264.489
14.3082	178.104	86.4222	222.202
52.8435		141.307

## Sheet: Fig 7b
SOX17 expression
BMPR2 wildtype	mutant
5.65	2.9
6.95	3.05
9.55	3.4
9.45	3.95
6.7	4
5.45	4.3

[truncated: 4 more sheets: Fig 7c, Fig 7f, Fig 7g, Fig 7h]
